# Supplementary material for: Single-Cell Transcriptomics of Regulatory T Cells Reveals Trajectories of Tissue Adaptation
Source: Immunity. 2019 Feb 19;50(2):493–504.e7. doi: 10.1016/j.immuni.2019.01.001 (PMC6382439; doi:10.1016/j.immuni.2019.01.001)
Supplement: Table S1. Quality Control Criteria for Filtering Single Cell Transcriptomes in Each Dataset, Parameters for Dimensionality Reduction, and QC Rejection Fractions, Related to Figure 1 — Cells were kept if they passed all these filters (see Experimental Procedures). [file mmc2.xlsx]

## Sheet: Sheet1
Table S1 - Quality control criteria for filtering single cell transcriptomes in each dataset, parameters for dimensionality reduction and QC rejection fractions. Cells were kept if they passed all these filters (see Methods). Related to Figure 1
Dataset	Maximum mitochondrial reads (%)	Maximum ERCC-derived reads (%)	Maximum unmapped reads (%)	Minimum number of detected genes (#)	Minimum number of mapped reads (#)	Contains TCR reads detected by TraCeR?	Number of PCs used as input for tSNE	tSNE perplexity	QC rejection fraction	TCR rejection fraction (after QC)
Smart-seq2 data
Mouse Colon	10	25	30	1750	250000	Y	20	30	0.228571	0.155945
Mouse Skin	10	25	30	1750	250000	Y	20	30	0.111702	0.107784
Mouse Melanoma	10	25	30	1750	250000	Y	20	30	0.326271	0.199161
Human Skin and Colon	20	50	60	1000	100000	Y	20	30	0.147799	0.281673
	Maximum mitochondrial reads (%)	Minimum number of detected genes (#)	Minimum number of UMI (#)	Maximum number of detected genes (#)	Maximum number of UMI (#)	Contains TCR reads detected by TraCeR?	Number of PCs used as input for tSNE	tSNE perplexity	QC rejection fraction	Clustering rejection fraction (after QC)
Chromium (10x) data
All Mouse Chromium (10x) data	Not used	700	1000	3500	15000	Not used	30	30	0.0133529	0.0895487
