# Supplementary material for: Single-Cell Transcriptomics of Regulatory T Cells Reveals Trajectories of Tissue Adaptation
Source: Immunity. 2019 Feb 19;50(2):493–504.e7. doi: 10.1016/j.immuni.2019.01.001 (PMC6382439; doi:10.1016/j.immuni.2019.01.001)
Supplement: Table S2. Marker Genes for Low Resolution Clustering of All Droplet-Based scRNA-Seq Data, Related to Figure 1 [file mmc3.xlsx]

## Sheet: ReadMe
	Table S2 - Marker genes for low resolution clustering of all droplet-based scRNA-seq data. Related to Figure 1
	ens_gene	ENSEMBL gene id
	gene_name	Gene name
	p_val	p-value was calculated based on Wilcoxon test for single cell gene expression (default option from Seurat package)
	avg_logFC	log fold-change of the average expression between the given cluster and all other clusters in the same tissue
	pct.1	fraction of cells expressing the genes in the given cluster
	pct.2	fraction of cells expressing the genes in all other clusters
	p_val_adj	Bonferroni adjusted p-value
	annotation	cluster annotation based on the gene markers identified

## Sheet: 10xData
ens_gene	gene_name	p_val	avg_logFC	pct.1	pct.2	p_val_adj	cluster
ENSMUSG00000000001	Gnai3	1.60413e-11	0.285645	0.437	0.255	2.25669e-07	Skin
ENSMUSG00000000078	Klf6	0	0.842856	0.859	0.5	0	Colon_Tmem
ENSMUSG00000000078	Klf6	9.02182e-26	0.593673	0.796	0.537	1.26919e-21	Skin
ENSMUSG00000000078	Klf6	1.72891e-23	-0.35016	0.506	0.543	2.43223e-19	NKT
ENSMUSG00000000078	Klf6	0	-0.580913	0.428	0.614	0	LT_Treg
ENSMUSG00000000078	Klf6	0	0.80642	0.807	0.512	0	Colon_Treg
ENSMUSG00000000078	Klf6	7.89006e-67	-0.333381	0.493	0.559	1.10997e-62	LT_Tmem
ENSMUSG00000000088	Cox5a	1.7369e-10	0.26837	0.739	0.589	2.44347e-06	Skin
ENSMUSG00000000088	Cox5a	3.8749e-14	-0.328728	0.228	0.593	5.45121e-10	Stress/Mt
ENSMUSG00000000184	Ccnd2	0.00868119	-0.445146	0.371	0.669	1	Undefined
ENSMUSG00000000184	Ccnd2	2.42961e-211	0.440963	0.883	0.65	3.41798e-207	NKT
ENSMUSG00000000184	Ccnd2	1.38881e-220	-0.620529	0.442	0.692	1.95378e-216	Colon_Treg
ENSMUSG00000000184	Ccnd2	5.1147e-219	-0.570409	0.503	0.689	7.19535e-215	Colon_Tmem
ENSMUSG00000000244	Tspan32	0	-0.965877	0.23	0.627	0	Colon_Treg
ENSMUSG00000000244	Tspan32	3.55721e-44	-0.952618	0.214	0.593	5.00429e-40	Skin
ENSMUSG00000000244	Tspan32	7.87414e-12	0.728246	0.596	0.59	1.10773e-07	Stress/Mt
ENSMUSG00000000244	Tspan32	0	0.574027	0.768	0.472	0	LT_Treg
ENSMUSG00000000244	Tspan32	0	-1.30637	0.103	0.65	0	Colon_Tmem
ENSMUSG00000000290	Itgb2	4.73389e-235	0.316355	0.633	0.455	6.65963e-231	LT_Tmem
ENSMUSG00000000290	Itgb2	1.70949e-127	-0.437856	0.359	0.527	2.40491e-123	Colon_Tmem
ENSMUSG00000000290	Itgb2	5.14314e-120	-0.45238	0.324	0.527	7.23536e-116	Colon_Treg
ENSMUSG00000000290	Itgb2	1.1437e-07	-0.346671	0.421	0.509	0.00160896	Skin
ENSMUSG00000000290	Itgb2	5.02113e-208	0.467504	0.761	0.486	7.06373e-204	NKT
ENSMUSG00000000290	Itgb2	7.75364e-07	0.641449	0.5	0.508	0.0109078	Stress/Mt
ENSMUSG00000000346	Dazap2	4.56779e-87	0.327641	0.58	0.44	6.42596e-83	Colon_Treg
ENSMUSG00000000409	Lck	2.32157e-34	-0.535584	0.704	0.878	3.26598e-30	Skin
ENSMUSG00000000409	Lck	0	-0.577044	0.759	0.891	0	Colon_Tmem
ENSMUSG00000000409	Lck	2.73199e-07	0.399521	0.772	0.877	0.00384336	Stress/Mt
ENSMUSG00000000409	Lck	0	0.400588	0.953	0.844	0	LT_Tmem
ENSMUSG00000000409	Lck	0	-0.792322	0.62	0.903	0	Colon_Treg
ENSMUSG00000000441	Raf1	3.95054e-40	0.258619	0.3	0.207	5.55761e-36	Colon_Treg
ENSMUSG00000000441	Raf1	5.21934e-65	0.25702	0.324	0.202	7.34256e-61	Colon_Tmem
ENSMUSG00000000441	Raf1	0.00905378	-0.429623	0.029	0.216	1	Undefined
ENSMUSG00000000486	Sept1	1.60133e-271	0.452863	0.937	0.753	2.25275e-267	NKT
ENSMUSG00000000486	Sept1	6.37558e-121	-0.354746	0.63	0.782	8.96917e-117	Colon_Treg
ENSMUSG00000000563	Atp5f1	3.84909e-76	-0.301917	0.455	0.611	5.4149e-72	Colon_Treg
ENSMUSG00000000568	Hnrnpd	3.01309e-09	-0.368694	0.154	0.289	4.23882e-05	Skin
ENSMUSG00000000594	Gm2a	5.82053e-28	0.577821	0.591	0.324	8.18832e-24	Skin
ENSMUSG00000000594	Gm2a	1.98322e-116	0.508079	0.473	0.311	2.78999e-112	Colon_Treg
ENSMUSG00000000594	Gm2a	5.22487e-80	-0.461647	0.184	0.339	7.35035e-76	NKT
ENSMUSG00000000600	Krit1	0.00519781	-0.432712	0.143	0.391	1	Undefined
ENSMUSG00000000600	Krit1	0.000304456	0.567616	0.386	0.39	1	Stress/Mt
ENSMUSG00000000628	Hk2	0	0.755122	0.296	0.02	0	Colon_Tmem
ENSMUSG00000000682	Cd52	1.70645e-16	0.350206	0.991	0.977	2.40064e-12	Skin
ENSMUSG00000000682	Cd52	0	-0.630913	0.913	0.984	0	Colon_Treg
ENSMUSG00000000682	Cd52	0	0.374739	0.994	0.97	0	LT_Tmem
ENSMUSG00000000682	Cd52	0	-0.603454	0.962	0.979	0	Colon_Tmem
ENSMUSG00000000682	Cd52	0	0.558643	1	0.975	0	NKT
ENSMUSG00000000732	Icosl	0.000157253	0.367741	0.086	0.013	1	Undefined
ENSMUSG00000000740	Rpl13	4.54363e-102	-0.55331	0.997	0.999	6.39197e-98	Skin
ENSMUSG00000000740	Rpl13	0	-0.287345	1	0.999	0	Colon_Treg
ENSMUSG00000000740	Rpl13	2.56621e-08	-0.42727	1	0.999	0.000361015	Undefined
ENSMUSG00000000740	Rpl13	3.41241e-110	-0.9931	0.93	1	4.80058e-106	Stress/Mt
ENSMUSG00000000751	Rpa1	6.14989e-63	-0.306364	0.132	0.249	8.65166e-59	Colon_Tmem
ENSMUSG00000000751	Rpa1	1.3268e-51	-0.262197	0.127	0.247	1.86655e-47	Colon_Treg
ENSMUSG00000000782	Tcf7	0	0.948963	0.733	0.321	0	LT_Tmem
ENSMUSG00000000782	Tcf7	0	-0.992257	0.094	0.48	0	Colon_Treg
ENSMUSG00000000782	Tcf7	1.33529e-261	-0.491946	0.347	0.508	1.87848e-257	LT_Treg
ENSMUSG00000000782	Tcf7	4.4798e-22	-0.735449	0.204	0.446	6.30219e-18	Skin
ENSMUSG00000000782	Tcf7	7.91708e-67	-0.481891	0.33	0.454	1.11377e-62	NKT
ENSMUSG00000000787	Ddx3x	9.58121e-116	0.311466	0.354	0.192	1.34788e-111	Colon_Tmem
ENSMUSG00000000787	Ddx3x	5.40196e-51	0.252006	0.308	0.2	7.59947e-47	Colon_Treg
ENSMUSG00000000791	Il12rb1	0.00783056	0.392481	0.092	0.056	1	Stress/Mt
ENSMUSG00000000817	Fasl	1.59604e-293	-0.308709	0.008	0.113	2.2453e-289	LT_Treg
ENSMUSG00000000817	Fasl	0	0.443159	0.257	0.054	0	NKT
ENSMUSG00000000817	Fasl	0	0.552788	0.26	0.047	0	Colon_Tmem
ENSMUSG00000000869	Il4	0	0.558341	0.245	0.011	0	NKT
ENSMUSG00000000915	Hip1r	1.78856e-87	0.672604	0.343	0.065	2.51615e-83	Skin
ENSMUSG00000000915	Hip1r	5.21173e-99	0.258082	0.157	0.058	7.33186e-95	Colon_Treg
ENSMUSG00000001020	S100a4	0	0.649988	0.596	0.253	0	Colon_Treg
ENSMUSG00000001020	S100a4	0	0.701224	0.663	0.239	0	Colon_Tmem
ENSMUSG00000001020	S100a4	0	-0.76543	0.129	0.389	0	LT_Treg
ENSMUSG00000001020	S100a4	8.49489e-232	1.65824	0.975	0.279	1.19506e-227	Skin
ENSMUSG00000001020	S100a4	1.57214e-68	-0.846634	0.165	0.296	2.21168e-64	NKT
ENSMUSG00000001025	S100a6	0	0.594541	0.706	0.349	0	Colon_Tmem
ENSMUSG00000001025	S100a6	0	1.02659	0.741	0.353	0	Colon_Treg
ENSMUSG00000001025	S100a6	0	-0.879351	0.205	0.511	0	LT_Treg
ENSMUSG00000001025	S100a6	1.46154e-193	1.88275	0.984	0.383	2.05609e-189	Skin
ENSMUSG00000001025	S100a6	0.000296633	0.286163	0.657	0.389	1	Undefined
ENSMUSG00000001025	S100a6	1.34449e-15	-0.573532	0.364	0.391	1.89143e-11	NKT
ENSMUSG00000001029	Icam2	4.08773e-09	-0.334231	0.057	0.182	5.75062e-05	Skin
ENSMUSG00000001029	Icam2	4.61663e-62	-0.289154	0.085	0.193	6.49468e-58	Colon_Tmem
ENSMUSG00000001029	Icam2	4.05035e-53	-0.26575	0.081	0.192	5.69803e-49	Colon_Treg
ENSMUSG00000001056	Nhp2	2.61594e-44	-0.272924	0.161	0.256	3.6801e-40	Colon_Tmem
ENSMUSG00000001082	Mfsd10	6.1314e-145	0.345631	0.267	0.103	8.62565e-141	NKT
ENSMUSG00000001105	Ift20	9.41788e-09	0.31337	0.387	0.253	0.000132491	Skin
ENSMUSG00000001123	Lgals9	2.13448e-51	-0.263651	0.123	0.241	3.00279e-47	Colon_Treg
ENSMUSG00000001123	Lgals9	2.92411e-76	-0.326996	0.114	0.244	4.11364e-72	Colon_Tmem
ENSMUSG00000001156	Mxd1	0	0.594573	0.409	0.122	0	Colon_Tmem
ENSMUSG00000001156	Mxd1	5.01716e-52	-0.377943	0.056	0.163	7.05813e-48	NKT
ENSMUSG00000001156	Mxd1	1.33261e-111	-0.330078	0.102	0.189	1.87472e-107	LT_Treg
ENSMUSG00000001156	Mxd1	0	-0.556304	0.033	0.206	0	LT_Tmem
ENSMUSG00000001156	Mxd1	0	0.976657	0.515	0.117	0	Colon_Treg
ENSMUSG00000001156	Mxd1	2.86282e-67	0.613955	0.513	0.151	4.02741e-63	Skin
ENSMUSG00000001175	Calm1	4.17625e-19	-0.397642	0.504	0.903	5.87515e-15	Stress/Mt
ENSMUSG00000001175	Calm1	9.71842e-72	0.637182	0.984	0.9	1.36719e-67	Skin
ENSMUSG00000001211	Agpat3	3.47832e-51	-0.266646	0.098	0.209	4.8933e-47	Colon_Treg
ENSMUSG00000001211	Agpat3	4.39737e-64	-0.290062	0.098	0.211	6.18622e-60	Colon_Tmem
ENSMUSG00000001211	Agpat3	4.13914e-06	-0.256759	0.101	0.199	0.0582295	Skin
ENSMUSG00000001248	Gramd1a	4.52516e-58	-0.325536	0.217	0.353	6.36599e-54	Colon_Treg
ENSMUSG00000001248	Gramd1a	3.15918e-171	-0.29806	0.251	0.4	4.44434e-167	LT_Treg
ENSMUSG00000001248	Gramd1a	1.81475e-126	0.337292	0.559	0.321	2.553e-122	NKT
ENSMUSG00000001248	Gramd1a	6.10624e-292	0.398957	0.476	0.283	8.59026e-288	LT_Tmem
ENSMUSG00000001248	Gramd1a	2.30781e-49	-0.30464	0.249	0.352	3.24662e-45	Colon_Tmem
ENSMUSG00000001270	Ckb	1.02582e-262	-0.447286	0.089	0.233	1.44312e-258	LT_Treg
ENSMUSG00000001270	Ckb	0	1.16121	0.649	0.133	0	NKT
ENSMUSG00000001270	Ckb	1.93512e-62	-0.273554	0.126	0.197	2.72233e-58	LT_Tmem
ENSMUSG00000001281	Itgb7	6.57883e-41	-0.250396	0.636	0.675	9.25509e-37	Colon_Tmem
ENSMUSG00000001281	Itgb7	5.19072e-30	-0.252876	0.64	0.674	7.3023e-26	NKT
ENSMUSG00000001281	Itgb7	8.59686e-33	1.08967	0.737	0.67	1.20941e-28	Stress/Mt
ENSMUSG00000001289	Pfdn5	1.12431e-36	-0.65942	0.425	0.919	1.58168e-32	Stress/Mt
ENSMUSG00000001289	Pfdn5	0.00593377	0.409795	0.857	0.915	1	Undefined
ENSMUSG00000001348	Acp5	1.28306e-84	-0.384717	0.169	0.332	1.80501e-80	Colon_Treg
ENSMUSG00000001348	Acp5	5.28766e-26	-0.663923	0.038	0.32	7.43868e-22	Skin
ENSMUSG00000001348	Acp5	2.22915e-115	-0.449134	0.166	0.336	3.13597e-111	Colon_Tmem
ENSMUSG00000001418	Glmp	1.76792e-48	-0.271703	0.19	0.294	2.48711e-44	Colon_Tmem
ENSMUSG00000001444	Tbx21	0	0.549076	0.286	0.04	0	NKT
ENSMUSG00000001467	Cyp51	1.91835e-174	0.303991	0.198	0.065	2.69874e-170	Colon_Tmem
ENSMUSG00000001473	Tubb6	8.72463e-125	0.336638	0.148	0.009	1.22738e-120	Skin
ENSMUSG00000001525	Tubb5	1.8771e-85	-0.349269	0.561	0.706	2.64071e-81	Colon_Treg
ENSMUSG00000001542	Ell2	0	0.349038	0.185	0.033	0	Colon_Tmem
ENSMUSG00000001542	Ell2	3.78717e-179	0.304177	0.155	0.039	5.32779e-175	Colon_Treg
ENSMUSG00000001542	Ell2	5.4973e-148	0.692701	0.365	0.047	7.7336e-144	Skin
ENSMUSG00000001627	Ifrd1	1.52711e-99	0.856486	0.786	0.268	2.14834e-95	Skin
ENSMUSG00000001627	Ifrd1	1.06338e-88	-0.904245	0.129	0.285	1.49596e-84	NKT
ENSMUSG00000001627	Ifrd1	1.83753e-07	-0.498183	0.11	0.274	0.00258504	Stress/Mt
ENSMUSG00000001627	Ifrd1	0	1.15822	0.781	0.22	0	Colon_Treg
ENSMUSG00000001627	Ifrd1	0	1.63911	0.904	0.194	0	Colon_Tmem
ENSMUSG00000001627	Ifrd1	0	-1.05214	0.127	0.335	0	LT_Tmem
ENSMUSG00000001627	Ifrd1	0	-1.17047	0.106	0.382	0	LT_Treg
ENSMUSG00000001642	Akr1b3	3.20018e-65	-0.283704	0.327	0.484	4.50201e-61	Colon_Treg
ENSMUSG00000001642	Akr1b3	4.29496e-71	-0.29081	0.36	0.483	6.04216e-67	Colon_Tmem
ENSMUSG00000001674	Ddx18	0.00122385	-0.591814	0	0.234	1	Undefined
ENSMUSG00000001687	Ubl3	2.8822e-38	0.58616	0.635	0.32	4.05468e-34	Skin
ENSMUSG00000001687	Ubl3	0	0.907206	0.647	0.29	0	Colon_Treg
ENSMUSG00000001687	Ubl3	2.78999e-57	-0.437215	0.207	0.334	3.92495e-53	NKT
ENSMUSG00000001687	Ubl3	1.43999e-234	0.44936	0.554	0.295	2.02578e-230	Colon_Tmem
ENSMUSG00000001687	Ubl3	9.91667e-50	-0.288963	0.281	0.342	1.39508e-45	LT_Tmem
ENSMUSG00000001687	Ubl3	2.00253e-194	-0.384874	0.233	0.383	2.81716e-190	LT_Treg
ENSMUSG00000001700	Gramd3	4.99589e-15	0.336706	0.428	0.231	7.02822e-11	Skin
ENSMUSG00000001700	Gramd3	0	1.20411	0.623	0.184	0	Colon_Tmem
ENSMUSG00000001700	Gramd3	8.29013e-55	-0.420499	0.188	0.252	1.16626e-50	LT_Tmem
ENSMUSG00000001700	Gramd3	1.33077e-270	0.660339	0.469	0.208	1.87212e-266	Colon_Treg
ENSMUSG00000001700	Gramd3	0	-0.84504	0.08	0.333	0	LT_Treg
ENSMUSG00000001741	Il16	9.43138e-219	0.302296	0.599	0.418	1.32681e-214	LT_Tmem
ENSMUSG00000001741	Il16	8.97954e-23	-0.58771	0.208	0.475	1.26324e-18	Skin
ENSMUSG00000001741	Il16	1.31771e-217	-0.614077	0.207	0.5	1.85376e-213	Colon_Treg
ENSMUSG00000001741	Il16	1.19349e-197	-0.555108	0.261	0.499	1.679e-193	Colon_Tmem
ENSMUSG00000001794	Capns1	4.19258e-206	-0.293762	0.417	0.585	5.89812e-202	LT_Treg
ENSMUSG00000001794	Capns1	1.09733e-14	0.346418	0.701	0.516	1.54373e-10	Skin
ENSMUSG00000001794	Capns1	6.35502e-152	0.257871	0.615	0.477	8.94024e-148	LT_Tmem
ENSMUSG00000001829	Clpb	3.15575e-66	0.677953	0.396	0.103	4.43951e-62	Skin
ENSMUSG00000001833	Sept7	1.41688e-116	-0.399922	0.408	0.555	1.99326e-112	Colon_Tmem
ENSMUSG00000001833	Sept7	5.27347e-11	0.286533	0.689	0.537	7.41872e-07	Skin
ENSMUSG00000001847	Rac1	2.73677e-157	0.395176	0.752	0.613	3.85009e-153	Colon_Treg
ENSMUSG00000001918	Slc1a5	6.63713e-08	0.680878	0.368	0.29	0.000933711	Stress/Mt
ENSMUSG00000001964	Emd	2.25631e-58	-0.262207	0.263	0.335	3.17418e-54	LT_Tmem
ENSMUSG00000001964	Emd	1.15748e-232	0.581197	0.537	0.29	1.62834e-228	Colon_Treg
ENSMUSG00000001964	Emd	4.40567e-175	-0.339547	0.228	0.37	6.19789e-171	LT_Treg
ENSMUSG00000001964	Emd	9.8294e-33	0.61312	0.601	0.311	1.3828e-28	Skin
ENSMUSG00000001964	Emd	0	0.596438	0.579	0.28	0	Colon_Tmem
ENSMUSG00000002015	Bcap31	1.28224e-242	0.517331	0.691	0.39	1.80386e-238	NKT
ENSMUSG00000002015	Bcap31	0.00470674	0.566044	0.514	0.415	1	Undefined
ENSMUSG00000002033	Cd3g	8.39043e-207	-0.364128	0.908	0.944	1.18037e-202	Colon_Tmem
ENSMUSG00000002033	Cd3g	1.27422e-181	0.272892	0.992	0.935	1.79257e-177	NKT
ENSMUSG00000002033	Cd3g	0	0.293229	0.981	0.923	0	LT_Tmem
ENSMUSG00000002033	Cd3g	1.8639e-245	-0.425654	0.848	0.95	2.62213e-241	Colon_Treg
ENSMUSG00000002064	Sdf2	7.06851e-17	0.378145	0.384	0.196	9.94398e-13	Skin
ENSMUSG00000002104	Rapsn	9.13077e-210	0.27559	0.112	0.018	1.28452e-205	Colon_Treg
ENSMUSG00000002147	Stat6	0.00644955	-0.449229	0	0.177	1	Undefined
ENSMUSG00000002205	Vrk3	5.80449e-52	-0.262415	0.102	0.202	8.16576e-48	Colon_Tmem
ENSMUSG00000002233	Rhoc	7.54556e-137	0.297892	0.145	0.043	1.06151e-132	Colon_Treg
ENSMUSG00000002233	Rhoc	2.60643e-17	0.267962	0.157	0.051	3.66672e-13	Skin
ENSMUSG00000002257	Def6	1.76381e-100	-0.396062	0.138	0.321	2.48132e-96	Colon_Treg
ENSMUSG00000002257	Def6	5.8878e-130	-0.44383	0.139	0.325	8.28295e-126	Colon_Tmem
ENSMUSG00000002307	Daxx	2.2107e-68	-0.279638	0.056	0.163	3.11002e-64	Colon_Tmem
ENSMUSG00000002325	Irf9	2.62235e-97	-0.392319	0.103	0.253	3.68913e-93	Colon_Tmem
ENSMUSG00000002325	Irf9	4.8549e-11	-0.405516	0.085	0.238	6.82987e-07	Skin
ENSMUSG00000002365	Snx9	4.13981e-234	0.267644	0.116	0.017	5.82388e-230	Colon_Treg
ENSMUSG00000002395	Use1	9.61445e-17	-0.372119	0.167	0.53	1.35256e-12	Stress/Mt
ENSMUSG00000002458	Rgs19	2.46459e-49	-0.259537	0.114	0.227	3.46718e-45	Colon_Treg
ENSMUSG00000002458	Rgs19	1.19851e-69	-0.309151	0.108	0.229	1.68606e-65	Colon_Tmem
ENSMUSG00000002458	Rgs19	4.47101e-10	-0.342009	0.075	0.217	6.28982e-06	Skin
ENSMUSG00000002477	Snrpd1	0.00310602	0.719445	0.457	0.332	1	Undefined
ENSMUSG00000002489	Tiam1	2.20904e-22	0.346125	0.261	0.096	3.10767e-18	Skin
ENSMUSG00000002489	Tiam1	2.66798e-55	-0.261911	0.013	0.105	3.75332e-51	NKT
ENSMUSG00000002578	Ikzf4	0	0.331846	0.154	0.032	0	LT_Treg
ENSMUSG00000002578	Ikzf4	9.66707e-172	-0.269493	0.017	0.107	1.35996e-167	LT_Tmem
ENSMUSG00000002578	Ikzf4	1.47682e-68	-0.255915	0.007	0.09	2.07759e-64	Colon_Tmem
ENSMUSG00000002580	Mien1	2.01575e-13	-0.255385	0.127	0.422	2.83576e-09	Stress/Mt
ENSMUSG00000002603	Tgfb1	1.22953e-49	0.814606	0.789	0.502	1.7297e-45	Skin
ENSMUSG00000002603	Tgfb1	1.01786e-58	0.359537	0.59	0.496	1.43193e-54	Colon_Treg
ENSMUSG00000002603	Tgfb1	1.87622e-77	-0.253317	0.445	0.53	2.63947e-73	LT_Tmem
ENSMUSG00000002668	Dennd1c	3.0941e-49	-0.260388	0.088	0.194	4.35278e-45	Colon_Treg
ENSMUSG00000002668	Dennd1c	5.96486e-51	-0.258612	0.097	0.195	8.39136e-47	Colon_Tmem
ENSMUSG00000002699	Lcp2	9.42231e-49	-0.260167	0.246	0.377	1.32553e-44	Colon_Treg
ENSMUSG00000002844	Adprh	3.87895e-67	-0.289383	0.099	0.216	5.45691e-63	Colon_Tmem
ENSMUSG00000002881	Nab1	1.1528e-220	0.432706	0.351	0.147	1.62176e-216	Colon_Tmem
ENSMUSG00000002881	Nab1	1.63274e-67	0.276953	0.276	0.158	2.29694e-63	Colon_Treg
ENSMUSG00000002881	Nab1	1.62241e-158	-0.255741	0.101	0.215	2.28241e-154	LT_Treg
ENSMUSG00000002885	Adgre5	7.00268e-179	0.458101	0.594	0.328	9.85137e-175	NKT
ENSMUSG00000002885	Adgre5	3.95631e-07	-0.332468	0.226	0.35	0.00556573	Skin
ENSMUSG00000002983	Relb	2.45119e-134	-0.335272	0.165	0.285	3.44833e-130	LT_Tmem
ENSMUSG00000002983	Relb	7.18875e-255	0.544412	0.484	0.224	1.01131e-250	Colon_Treg
ENSMUSG00000002983	Relb	0	0.688223	0.571	0.209	0	Colon_Tmem
ENSMUSG00000002983	Relb	3.05026e-212	-0.358654	0.16	0.308	4.2911e-208	LT_Treg
ENSMUSG00000002983	Relb	0.00992857	-0.490786	0.057	0.249	1	Undefined
ENSMUSG00000002983	Relb	6.36691e-15	0.271282	0.45	0.247	8.95698e-11	Skin
ENSMUSG00000002984	Tomm40	1.41927e-48	-0.25134	0.091	0.184	1.99662e-44	Colon_Tmem
ENSMUSG00000002985	Apoe	3.42577e-223	0.579048	0.176	0.007	4.81937e-219	Skin
ENSMUSG00000002996	Hbp1	8.79886e-09	0.27119	0.296	0.172	0.000123782	Skin
ENSMUSG00000002996	Hbp1	1.19785e-91	0.311116	0.3	0.16	1.68514e-87	Colon_Treg
ENSMUSG00000003031	Cdkn1b	0.00278521	-0.556219	0.057	0.294	1	Undefined
ENSMUSG00000003032	Klf4	0	0.672395	0.275	0.043	0	Colon_Tmem
ENSMUSG00000003032	Klf4	5.69757e-90	0.793941	0.349	0.066	8.01534e-86	Skin
ENSMUSG00000003032	Klf4	1.39514e-128	-0.254768	0.028	0.095	1.96269e-124	LT_Treg
ENSMUSG00000003037	Rab8a	3.75766e-75	0.269598	0.501	0.319	5.28628e-71	NKT
ENSMUSG00000003038	Hmgn2	1.26067e-76	0.252081	0.501	0.313	1.77351e-72	NKT
ENSMUSG00000003039	Fam32a	3.00517e-07	-0.304455	0.27	0.383	0.00422767	Skin
ENSMUSG00000003068	Stk11	5.14083e-76	0.253746	0.351	0.215	7.23213e-72	Colon_Tmem
ENSMUSG00000003068	Stk11	9.49036e-62	0.289319	0.339	0.219	1.3351e-57	Colon_Treg
ENSMUSG00000003072	Atp5d	1.53534e-15	-0.373387	0.294	0.695	2.15991e-11	Stress/Mt
ENSMUSG00000003184	Irf3	5.14621e-49	-0.251793	0.103	0.213	7.23969e-45	Colon_Treg
ENSMUSG00000003184	Irf3	3.10071e-84	-0.33909	0.085	0.217	4.36209e-80	Colon_Tmem
ENSMUSG00000003308	Keap1	9.23415e-58	-0.270373	0.064	0.176	1.29906e-53	Colon_Treg
ENSMUSG00000003308	Keap1	8.75262e-70	-0.297616	0.066	0.178	1.23132e-65	Colon_Tmem
ENSMUSG00000003308	Keap1	0.0088138	-0.428457	0	0.165	1	Undefined
ENSMUSG00000003348	Mob3a	2.10364e-05	-0.298969	0.107	0.189	0.29594	Skin
ENSMUSG00000003348	Mob3a	4.12104e-89	-0.364504	0.056	0.202	5.79747e-85	Colon_Treg
ENSMUSG00000003348	Mob3a	3.08863e-120	-0.395455	0.048	0.206	4.34508e-116	Colon_Tmem
ENSMUSG00000003363	Pld3	1.69899e-60	0.72403	0.56	0.209	2.39014e-56	Skin
ENSMUSG00000003429	Rps11	0	0.269077	1	0.998	0	LT_Treg
ENSMUSG00000003429	Rps11	1.39304e-96	-0.94985	0.851	1	1.95974e-92	Stress/Mt
ENSMUSG00000003429	Rps11	0	-0.323483	0.998	0.999	0	Colon_Treg
ENSMUSG00000003429	Rps11	1.03127e-51	-0.391783	0.997	0.999	1.45079e-47	Skin
ENSMUSG00000003541	Ier3	2.78971e-77	0.324264	0.085	0.005	3.92456e-73	Skin
ENSMUSG00000003545	Fosb	6.72296e-225	0.508622	0.36	0.15	9.45786e-221	Colon_Tmem
ENSMUSG00000003545	Fosb	2.33296e-06	0.335496	0.277	0.173	0.03282	Skin
ENSMUSG00000003623	Crot	6.33626e-285	0.502706	0.386	0.129	8.91385e-281	NKT
ENSMUSG00000003644	Rps6ka1	3.42417e-05	-0.290385	0.123	0.205	0.481712	Skin
ENSMUSG00000003644	Rps6ka1	1.31092e-93	-0.354617	0.079	0.22	1.8442e-89	Colon_Tmem
ENSMUSG00000003746	Man1a	6.13208e-16	0.28992	0.352	0.172	8.6266e-12	Skin
ENSMUSG00000003746	Man1a	4.39984e-141	0.433181	0.327	0.158	6.18969e-137	Colon_Treg
ENSMUSG00000003813	Rad23a	5.37488e-08	-0.303611	0.091	0.213	0.000756137	Skin
ENSMUSG00000003814	Calr	3.52452e-139	0.349893	0.789	0.616	4.95829e-135	Colon_Tmem
ENSMUSG00000003814	Calr	5.14819e-07	0.604807	0.592	0.636	0.00724248	Stress/Mt
ENSMUSG00000003814	Calr	3.2149e-67	0.267403	0.787	0.622	4.52272e-63	NKT
ENSMUSG00000003814	Calr	4.0246e-148	-0.262213	0.556	0.688	5.6618e-144	LT_Treg
ENSMUSG00000003847	Nfat5	0.00434736	0.484691	0.149	0.104	1	Stress/Mt
ENSMUSG00000003882	Il7r	1.69661e-280	0.60275	0.641	0.314	2.38679e-276	NKT
ENSMUSG00000003882	Il7r	0	-0.594409	0.196	0.436	0	LT_Treg
ENSMUSG00000003882	Il7r	2.32433e-12	0.364993	0.541	0.339	3.26986e-08	Skin
ENSMUSG00000003948	Mmd	5.01833e-15	-0.357702	0.135	0.187	7.05979e-11	NKT
ENSMUSG00000003948	Mmd	0	1.36659	0.587	0.141	0	Colon_Treg
ENSMUSG00000003948	Mmd	6.1464e-129	-0.498764	0.109	0.214	8.64676e-125	LT_Tmem
ENSMUSG00000003948	Mmd	1.12911e-129	-0.436603	0.122	0.223	1.58843e-125	LT_Treg
ENSMUSG00000003949	Hlf	0	0.480473	0.204	0.018	0	Colon_Tmem
ENSMUSG00000003949	Hlf	8.78002e-197	0.77072	0.358	0.035	1.23517e-192	Skin
ENSMUSG00000003955	Fam162a	2.86701e-54	-0.274167	0.102	0.204	4.03331e-50	Colon_Tmem
ENSMUSG00000003955	Fam162a	7.85356e-09	-0.251676	0.035	0.194	0.000110484	Stress/Mt
ENSMUSG00000003970	Rpl8	0	-0.337539	0.993	0.998	0	Colon_Treg
ENSMUSG00000003970	Rpl8	1.64397e-68	-0.690458	0.864	0.999	2.31274e-64	Stress/Mt
ENSMUSG00000003970	Rpl8	2.5163e-43	-0.336854	0.994	0.998	3.53993e-39	Skin
ENSMUSG00000003992	Ssbp2	1.36809e-165	0.302657	0.277	0.16	1.92463e-161	LT_Treg
ENSMUSG00000003992	Ssbp2	1.09337e-64	-0.329358	0.091	0.219	1.53815e-60	Colon_Treg
ENSMUSG00000003992	Ssbp2	8.81361e-25	-0.261885	0.14	0.212	1.2399e-20	NKT
ENSMUSG00000004040	Stat3	3.59933e-52	-0.279083	0.278	0.344	5.06354e-48	LT_Tmem
ENSMUSG00000004040	Stat3	3.76609e-97	-0.305961	0.262	0.366	5.29814e-93	LT_Treg
ENSMUSG00000004040	Stat3	1.1732e-19	-0.291065	0.271	0.329	1.65045e-15	NKT
ENSMUSG00000004040	Stat3	9.01407e-31	0.538846	0.61	0.322	1.2681e-26	Skin
ENSMUSG00000004040	Stat3	0	0.917744	0.65	0.291	0	Colon_Treg
ENSMUSG00000004043	Stat5a	1.34346e-84	-0.252441	0.102	0.184	1.88998e-80	LT_Tmem
ENSMUSG00000004043	Stat5a	3.38264e-33	-0.270476	0.083	0.166	4.75869e-29	NKT
ENSMUSG00000004043	Stat5a	1.05151e-306	0.638435	0.378	0.137	1.47926e-302	Colon_Treg
ENSMUSG00000004096	Cwc15	2.35095e-14	-0.331019	0.105	0.392	3.30731e-10	Stress/Mt
ENSMUSG00000004207	Psap	9.21631e-109	0.327898	0.702	0.481	1.29655e-104	NKT
ENSMUSG00000004207	Psap	4.20109e-12	0.73907	0.531	0.499	5.9101e-08	Stress/Mt
ENSMUSG00000004207	Psap	1.25183e-53	-0.27164	0.373	0.512	1.76108e-49	Colon_Treg
ENSMUSG00000004264	Phb2	4.10704e-56	-0.269409	0.279	0.421	5.77778e-52	Colon_Treg
ENSMUSG00000004264	Phb2	3.53594e-09	-0.33872	0.264	0.409	4.97436e-05	Skin
ENSMUSG00000004266	Ptpn6	1.63675e-188	0.284053	0.432	0.268	2.30258e-184	LT_Tmem
ENSMUSG00000004266	Ptpn6	1.88065e-245	-0.738823	0.051	0.344	2.6457e-241	Colon_Treg
ENSMUSG00000004266	Ptpn6	1.24767e-207	-0.631555	0.103	0.343	1.75522e-203	Colon_Tmem
ENSMUSG00000004266	Ptpn6	2.47505e-21	-0.625923	0.069	0.319	3.4819e-17	Skin
ENSMUSG00000004268	Emg1	4.49631e-94	-0.333909	0.42	0.601	6.32541e-90	Colon_Treg
ENSMUSG00000004268	Emg1	8.35198e-05	0.667801	0.686	0.584	1	Undefined
ENSMUSG00000004268	Emg1	3.0682e-17	-0.401791	0.381	0.586	4.31635e-13	Skin
ENSMUSG00000004285	Atp6v1f	9.1517e-17	-0.31593	0.237	0.645	1.28746e-12	Stress/Mt
ENSMUSG00000004285	Atp6v1f	2.73957e-07	0.666441	0.8	0.642	0.00385402	Undefined
ENSMUSG00000004319	Clcn3	1.46797e-16	0.341062	0.277	0.122	2.06514e-12	Skin
ENSMUSG00000004455	Ppp1cc	3.19421e-82	0.911644	0.915	0.61	4.49361e-78	Skin
ENSMUSG00000004455	Ppp1cc	1.22322e-55	0.297455	0.685	0.606	1.72082e-51	Colon_Treg
ENSMUSG00000004455	Ppp1cc	1.53442e-251	-0.409224	0.52	0.675	2.15862e-247	LT_Treg
ENSMUSG00000004455	Ppp1cc	0	0.749319	0.832	0.586	0	Colon_Tmem
ENSMUSG00000004530	Coro1c	3.21031e-13	0.271396	0.274	0.133	4.51627e-09	Skin
ENSMUSG00000004535	Tax1bp1	8.83536e-34	0.592306	0.682	0.419	1.24296e-29	Skin
ENSMUSG00000004535	Tax1bp1	0.000451582	-0.60696	0.114	0.422	1	Undefined
ENSMUSG00000004535	Tax1bp1	2.88177e-105	0.362182	0.571	0.406	4.05408e-101	Colon_Treg
ENSMUSG00000004612	Nkg7	0	-1.31512	0.048	0.35	0	LT_Treg
ENSMUSG00000004612	Nkg7	6.06559e-75	-0.75746	0.103	0.243	8.53307e-71	Colon_Treg
ENSMUSG00000004612	Nkg7	0.000220598	-0.353164	0.118	0.231	1	Stress/Mt
ENSMUSG00000004612	Nkg7	0.000313357	0.699455	0.457	0.23	1	Undefined
ENSMUSG00000004612	Nkg7	0	1.6607	0.788	0.18	0	NKT
ENSMUSG00000004633	Chn2	0	0.352775	0.193	0.032	0	NKT
ENSMUSG00000004642	Slbp	1.75489e-39	0.673975	0.588	0.29	2.46878e-35	Skin
ENSMUSG00000004665	Cnn2	3.13245e-305	0.30937	0.85	0.709	4.40673e-301	LT_Tmem
ENSMUSG00000004665	Cnn2	0	-0.846657	0.441	0.783	0	Colon_Treg
ENSMUSG00000004665	Cnn2	0	-0.789747	0.508	0.781	0	Colon_Tmem
ENSMUSG00000004665	Cnn2	1.55392e-44	-0.796029	0.5	0.753	2.18605e-40	Skin
ENSMUSG00000004667	Polr2e	3.84386e-59	-0.293234	0.228	0.346	5.40755e-55	Colon_Tmem
ENSMUSG00000004707	Ly9	2.5882e-139	0.367839	0.421	0.207	3.64107e-135	NKT
ENSMUSG00000004707	Ly9	0.000257524	0.6206	0.272	0.224	1	Stress/Mt
ENSMUSG00000004707	Ly9	1.06029e-09	-0.328954	0.085	0.226	1.49162e-05	Skin
ENSMUSG00000004707	Ly9	2.89955e-132	-0.436574	0.069	0.244	4.07909e-128	Colon_Tmem
ENSMUSG00000004707	Ly9	1.25014e-75	-0.336903	0.095	0.238	1.75869e-71	Colon_Treg
ENSMUSG00000004771	Rab11a	1.93094e-111	0.406565	0.472	0.305	2.71644e-107	Colon_Treg
ENSMUSG00000004771	Rab11a	3.30904e-15	0.365816	0.528	0.319	4.65516e-11	Skin
ENSMUSG00000004865	Srpk1	7.15421e-66	-0.312216	0.252	0.406	1.00645e-61	Colon_Treg
ENSMUSG00000004880	Lbr	3.19789e-05	0.699071	0.346	0.305	0.44988	Stress/Mt
ENSMUSG00000004933	Matk	2.30036e-30	-0.255606	0.046	0.115	3.23615e-26	NKT
ENSMUSG00000004933	Matk	5.18974e-06	-0.274743	0.031	0.11	0.0730092	Skin
ENSMUSG00000004933	Matk	9.72253e-70	-0.306952	0.025	0.12	1.36777e-65	Colon_Tmem
ENSMUSG00000004951	Hspb1	1.15959e-37	0.379489	0.078	0.034	1.63132e-33	Colon_Tmem
ENSMUSG00000004951	Hspb1	4.2392e-118	-0.541747	0.002	0.055	5.9637e-114	LT_Tmem
ENSMUSG00000004951	Hspb1	8.75944e-69	-0.516035	0.016	0.054	1.23228e-64	LT_Treg
ENSMUSG00000004951	Hspb1	0	1.40839	0.243	0.018	0	Colon_Treg
ENSMUSG00000004980	Hnrnpa2b1	3.11338e-84	-0.252037	0.75	0.812	4.3799e-80	Colon_Tmem
ENSMUSG00000004980	Hnrnpa2b1	1.55442e-15	0.295809	0.896	0.805	2.18676e-11	Skin
ENSMUSG00000004980	Hnrnpa2b1	0.000169606	0.586312	0.829	0.805	1	Undefined
ENSMUSG00000005054	Cstb	1.75653e-50	1.14966	0.651	0.31	2.47109e-46	Skin
ENSMUSG00000005054	Cstb	3.88108e-14	-0.394883	0.061	0.315	5.4599e-10	Stress/Mt
ENSMUSG00000005087	Cd44	1.73127e-50	0.698501	0.676	0.315	2.43555e-46	Skin
ENSMUSG00000005087	Cd44	0	0.777615	0.684	0.272	0	Colon_Tmem
ENSMUSG00000005087	Cd44	0	-0.794762	0.124	0.446	0	LT_Treg
ENSMUSG00000005087	Cd44	0	0.748657	0.579	0.291	0	Colon_Treg
ENSMUSG00000005103	Wdr1	2.44266e-05	-0.262757	0.44	0.503	0.343634	Skin
ENSMUSG00000005103	Wdr1	1.73e-68	-0.301993	0.36	0.517	2.43376e-64	Colon_Treg
ENSMUSG00000005103	Wdr1	6.46237e-191	-0.521085	0.307	0.527	9.09127e-187	Colon_Tmem
ENSMUSG00000005125	Ndrg1	0	0.537792	0.228	0.038	0	Colon_Treg
ENSMUSG00000005125	Ndrg1	6.05585e-116	0.636537	0.352	0.053	8.51937e-112	Skin
ENSMUSG00000005125	Ndrg1	1.251e-170	0.36203	0.155	0.044	1.75991e-166	Colon_Tmem
ENSMUSG00000005125	Ndrg1	6.74592e-149	-0.25655	0.006	0.077	9.49016e-145	LT_Tmem
ENSMUSG00000005142	Man2b1	6.43856e-08	0.682685	0.224	0.13	0.000905777	Stress/Mt
ENSMUSG00000005354	Txn2	8.13429e-12	-0.257361	0.105	0.362	1.14433e-07	Stress/Mt
ENSMUSG00000005362	Crbn	0	0.752594	0.576	0.282	0	Colon_Treg
ENSMUSG00000005362	Crbn	2.91565e-277	-0.432604	0.2	0.381	4.10174e-273	LT_Treg
ENSMUSG00000005362	Crbn	0.0028309	-0.481768	0.057	0.309	1	Undefined
ENSMUSG00000005362	Crbn	1.46067e-23	-0.301084	0.245	0.315	2.05487e-19	NKT
ENSMUSG00000005362	Crbn	3.52845e-233	0.488496	0.532	0.281	4.96383e-229	Colon_Tmem
ENSMUSG00000005362	Crbn	4.56155e-20	0.435441	0.547	0.307	6.41719e-16	Skin
ENSMUSG00000005465	Il27ra	6.95736e-44	-0.252381	0.126	0.218	9.78761e-40	Colon_Tmem
ENSMUSG00000005483	Dnajb1	3.35119e-78	0.39961	0.492	0.351	4.71445e-74	Colon_Treg
ENSMUSG00000005483	Dnajb1	2.35292e-27	0.442925	0.648	0.362	3.31008e-23	Skin
ENSMUSG00000005483	Dnajb1	2.21326e-126	-0.518635	0.29	0.413	3.11362e-122	LT_Treg
ENSMUSG00000005483	Dnajb1	0	1.14705	0.631	0.331	0	Colon_Tmem
ENSMUSG00000005483	Dnajb1	2.74463e-09	-0.376708	0.136	0.366	3.86115e-05	Stress/Mt
ENSMUSG00000005483	Dnajb1	3.15112e-08	-0.340493	0.344	0.366	0.0004433	NKT
ENSMUSG00000005483	Dnajb1	1.33616e-36	-0.399572	0.326	0.381	1.87971e-32	LT_Tmem
ENSMUSG00000005514	Por	4.30268e-39	0.478081	0.362	0.119	6.05302e-35	Skin
ENSMUSG00000005615	Pcyt1a	0	0.691443	0.235	0.012	0	Colon_Treg
ENSMUSG00000005656	Snx6	1.17451e-54	-0.254992	0.096	0.199	1.6523e-50	Colon_Tmem
ENSMUSG00000005667	Mthfd2	3.29323e-70	0.252056	0.33	0.204	4.63291e-66	Colon_Tmem
ENSMUSG00000005696	Sh2d1a	1.01485e-228	0.360628	0.527	0.353	1.4277e-224	LT_Tmem
ENSMUSG00000005696	Sh2d1a	2.42533e-31	-0.869536	0.088	0.408	3.41196e-27	Skin
ENSMUSG00000005696	Sh2d1a	1.28353e-115	-0.472531	0.247	0.425	1.80567e-111	Colon_Tmem
ENSMUSG00000005763	Cd247	7.02037e-98	-0.337675	0.429	0.583	9.87626e-94	Colon_Tmem
ENSMUSG00000005763	Cd247	1.15416e-33	-0.277234	0.528	0.569	1.62367e-29	NKT
ENSMUSG00000005763	Cd247	8.57487e-164	0.273533	0.66	0.525	1.20631e-159	LT_Tmem
ENSMUSG00000005763	Cd247	5.42797e-12	-0.391269	0.409	0.567	7.63607e-08	Skin
ENSMUSG00000005824	Tnfsf14	9.56839e-11	0.287869	0.208	0.098	1.34608e-06	Skin
ENSMUSG00000005824	Tnfsf14	1.50864e-64	-0.256336	0.013	0.108	2.12235e-60	Colon_Treg
ENSMUSG00000005824	Tnfsf14	0	0.523298	0.339	0.077	0	NKT
ENSMUSG00000005824	Tnfsf14	0	-0.347509	0.018	0.152	0	LT_Treg
ENSMUSG00000005871	Apc	0.0082832	0.390542	0.11	0.071	1	Stress/Mt
ENSMUSG00000005873	Reep5	3.61704e-14	0.399326	0.594	0.409	5.08845e-10	Skin
ENSMUSG00000005873	Reep5	7.44086e-36	-0.286599	0.33	0.418	1.04678e-31	NKT
ENSMUSG00000005947	Itgae	2.55146e-95	0.558728	0.324	0.053	3.58939e-91	Skin
ENSMUSG00000005947	Itgae	6.04563e-12	0.665471	0.154	0.055	8.50499e-08	Stress/Mt
ENSMUSG00000005973	Rcn1	0	0.356847	0.17	0.046	0	LT_Treg
ENSMUSG00000006005	Tpr	9.66341e-39	-0.270667	0.432	0.512	1.35945e-34	Colon_Tmem
ENSMUSG00000006005	Tpr	0.00067017	0.556471	0.456	0.504	1	Stress/Mt
ENSMUSG00000006057	Atp5g1	2.08239e-23	-0.49977	0.14	0.559	2.9295e-19	Stress/Mt
ENSMUSG00000006057	Atp5g1	2.07437e-56	-0.274607	0.436	0.569	2.91823e-52	Colon_Treg
ENSMUSG00000006057	Atp5g1	1.71412e-54	-0.272047	0.485	0.565	2.41142e-50	Colon_Tmem
ENSMUSG00000006169	Clint1	0.00935348	-0.37303	0.086	0.304	1	Undefined
ENSMUSG00000006262	Mob1b	0.00846291	0.334348	0.101	0.063	1	Stress/Mt
ENSMUSG00000006301	Tmbim1	4.96657e-306	0.37656	0.175	0.031	6.98697e-302	Colon_Treg
ENSMUSG00000006301	Tmbim1	1.17153e-35	0.364742	0.189	0.043	1.64811e-31	Skin
ENSMUSG00000006304	Arpc2	6.73223e-24	-0.481271	0.522	0.911	9.47091e-20	Stress/Mt
ENSMUSG00000006333	Rps9	2.67446e-58	-0.399183	0.991	0.998	3.76243e-54	Skin
ENSMUSG00000006333	Rps9	1.05303e-98	-0.913798	0.829	0.999	1.48141e-94	Stress/Mt
ENSMUSG00000006356	Crip2	2.13531e-218	0.27795	0.135	0.028	3.00396e-214	Colon_Tmem
ENSMUSG00000006356	Crip2	7.94302e-119	0.624649	0.292	0.037	1.11742e-114	Skin
ENSMUSG00000006356	Crip2	1.81774e-221	0.348202	0.145	0.029	2.5572e-217	Colon_Treg
ENSMUSG00000006360	Crip1	1.03423e-187	-0.662822	0.752	0.839	1.45496e-183	LT_Tmem
ENSMUSG00000006360	Crip1	0	1.12783	0.957	0.798	0	Colon_Treg
ENSMUSG00000006360	Crip1	1.48796e-151	1.6559	1	0.811	2.09326e-147	Skin
ENSMUSG00000006360	Crip1	0	-1.36639	0.688	0.824	0	NKT
ENSMUSG00000006360	Crip1	3.40999e-70	-0.694002	0.808	0.816	4.79717e-66	LT_Treg
ENSMUSG00000006360	Crip1	7.53164e-05	-0.559487	0.649	0.814	1	Stress/Mt
ENSMUSG00000006360	Crip1	0	1.01045	0.959	0.795	0	Colon_Tmem
ENSMUSG00000006373	Pgrmc1	1.848e-17	0.381082	0.333	0.158	2.59976e-13	Skin
ENSMUSG00000006392	Med8	1.5779e-55	-0.255379	0.082	0.182	2.21979e-51	Colon_Tmem
ENSMUSG00000006412	Pfdn2	4.20438e-15	-0.340995	0.118	0.433	5.91473e-11	Stress/Mt
ENSMUSG00000006418	Rnf114	4.65219e-06	-0.316153	0.211	0.307	0.065447	Skin
ENSMUSG00000006494	Pdk1	4.023e-68	-0.317291	0.06	0.182	5.65956e-64	Colon_Treg
ENSMUSG00000006494	Pdk1	4.41984e-05	-0.259535	0.091	0.171	0.621782	Skin
ENSMUSG00000006494	Pdk1	3.54832e-86	-0.346108	0.058	0.185	4.99178e-82	Colon_Tmem
ENSMUSG00000006498	Ptbp1	1.63626e-105	0.292137	0.435	0.264	2.30189e-101	Colon_Tmem
ENSMUSG00000006519	Cyba	2.1446e-92	-0.300275	0.694	0.832	3.01703e-88	Colon_Treg
ENSMUSG00000006519	Cyba	7.83843e-254	0.432065	0.957	0.807	1.10271e-249	NKT
ENSMUSG00000006519	Cyba	0.000630644	0.35046	0.697	0.82	1	Stress/Mt
ENSMUSG00000006519	Cyba	6.95304e-215	-0.443569	0.721	0.832	9.78153e-211	Colon_Tmem
ENSMUSG00000006728	Cdk4	8.59727e-95	-0.376131	0.112	0.28	1.20946e-90	Colon_Treg
ENSMUSG00000006728	Cdk4	2.93609e-61	-0.300491	0.16	0.277	4.13049e-57	Colon_Tmem
ENSMUSG00000006731	B4galnt1	5.96338e-90	-0.377696	0.385	0.52	8.38929e-86	Colon_Tmem
ENSMUSG00000006731	B4galnt1	3.39658e-193	-0.599665	0.265	0.53	4.77831e-189	Colon_Treg
ENSMUSG00000006731	B4galnt1	3.34762e-281	0.56493	0.791	0.479	4.70943e-277	NKT
ENSMUSG00000006731	B4galnt1	4.22204e-11	-0.41669	0.346	0.506	5.93956e-07	Skin
ENSMUSG00000006740	Kif5b	2.10665e-11	0.28402	0.588	0.406	2.96364e-07	Skin
ENSMUSG00000006782	Cnp	5.85439e-114	-0.432326	0.238	0.443	8.23595e-110	Colon_Treg
ENSMUSG00000006782	Cnp	3.95202e-202	-0.56984	0.21	0.451	5.5597e-198	Colon_Tmem
ENSMUSG00000006782	Cnp	5.58287e-11	-0.384366	0.258	0.426	7.85398e-07	Skin
ENSMUSG00000006818	Sod2	1.26145e-50	0.293596	0.367	0.261	1.77461e-46	Colon_Treg
ENSMUSG00000006818	Sod2	1.25877e-17	0.369791	0.491	0.269	1.77083e-13	Skin
ENSMUSG00000006941	Eif1b	2.17768e-90	-0.355101	0.156	0.308	3.06356e-86	Colon_Tmem
ENSMUSG00000007029	Vars	5.84926e-206	0.397863	0.357	0.134	8.22874e-202	NKT
ENSMUSG00000007036	Abhd16a	8.47677e-120	0.287729	0.263	0.109	1.19251e-115	NKT
ENSMUSG00000007041	Clic1	5.31741e-98	-0.288836	0.682	0.82	7.48053e-94	Colon_Treg
ENSMUSG00000007041	Clic1	7.68937e-195	-0.379633	0.69	0.822	1.08174e-190	Colon_Tmem
ENSMUSG00000007041	Clic1	0.00173541	0.428674	0.829	0.807	1	Undefined
ENSMUSG00000007476	Lrrc8a	0.0012044	0.369296	0.101	0.056	1	Stress/Mt
ENSMUSG00000007613	Tgfbr1	1.29794e-56	-0.254663	0.038	0.125	1.82594e-52	Colon_Tmem
ENSMUSG00000007613	Tgfbr1	1.7736e-160	0.261008	0.172	0.078	2.4951e-156	LT_Treg
ENSMUSG00000007656	Arpp19	1.43543e-12	0.32293	0.78	0.653	2.01936e-08	Skin
ENSMUSG00000007656	Arpp19	4.54931e-16	-0.311432	0.254	0.657	6.39997e-12	Stress/Mt
ENSMUSG00000007659	Bcl2l1	1.45472e-99	-0.252593	0.072	0.156	2.0465e-95	LT_Tmem
ENSMUSG00000007659	Bcl2l1	5.3239e-267	0.459393	0.311	0.108	7.48966e-263	Colon_Tmem
ENSMUSG00000007659	Bcl2l1	1.98704e-80	0.654453	0.484	0.127	2.79537e-76	Skin
ENSMUSG00000007659	Bcl2l1	1.98943e-93	0.340185	0.245	0.119	2.79872e-89	Colon_Treg
ENSMUSG00000007812	Zfp655	2.31057e-81	0.253733	0.181	0.081	3.25051e-77	Colon_Treg
ENSMUSG00000007815	Rhoa	2.54289e-121	0.326838	0.84	0.747	3.57734e-117	Colon_Treg
ENSMUSG00000007872	Id3	0	0.569333	0.441	0.199	0	LT_Treg
ENSMUSG00000007872	Id3	3.09208e-218	-0.784177	0.077	0.322	4.34993e-214	Colon_Tmem
ENSMUSG00000007872	Id3	0.00016805	-0.336077	0.211	0.296	1	Skin
ENSMUSG00000007872	Id3	6.25721e-106	-0.596766	0.12	0.311	8.80264e-102	NKT
ENSMUSG00000007872	Id3	1.06941e-196	-0.792939	0.064	0.319	1.50445e-192	Colon_Treg
ENSMUSG00000007880	Arid1a	3.0685e-69	-0.327525	0.129	0.272	4.31676e-65	Colon_Treg
ENSMUSG00000007880	Arid1a	8.89498e-71	-0.324707	0.144	0.273	1.25135e-66	Colon_Tmem
ENSMUSG00000007880	Arid1a	1.43992e-06	-0.27655	0.148	0.26	0.0202569	Skin
ENSMUSG00000007891	Ctsd	0	0.7324	0.811	0.433	0	NKT
ENSMUSG00000007891	Ctsd	1.85452e-105	-0.437961	0.328	0.481	2.60894e-101	Colon_Tmem
ENSMUSG00000007891	Ctsd	8.51428e-89	-0.277158	0.404	0.503	1.19779e-84	LT_Treg
ENSMUSG00000007891	Ctsd	9.43726e-141	-0.53402	0.259	0.485	1.32763e-136	Colon_Treg
ENSMUSG00000007891	Ctsd	9.4749e-148	0.273928	0.565	0.421	1.33293e-143	LT_Tmem
ENSMUSG00000007892	Rplp1	5.37938e-111	-1.15148	0.719	0.999	7.56772e-107	Stress/Mt
ENSMUSG00000007892	Rplp1	2.94085e-67	-0.471384	0.987	0.997	4.13719e-63	Skin
ENSMUSG00000007950	Abhd8	5.25897e-211	0.315966	0.407	0.243	7.39832e-207	LT_Tmem
ENSMUSG00000007950	Abhd8	1.61126e-07	-0.30445	0.164	0.293	0.00226672	Skin
ENSMUSG00000007950	Abhd8	1.80779e-50	-0.288445	0.198	0.303	2.54319e-46	Colon_Tmem
ENSMUSG00000007950	Abhd8	9.58624e-144	-0.502388	0.097	0.312	1.34859e-139	Colon_Treg
ENSMUSG00000008036	Ap2s1	4.13152e-05	0.747612	0.6	0.407	0.581222	Undefined
ENSMUSG00000008318	Relt	0.00346545	0.479517	0.143	0.045	1	Undefined
ENSMUSG00000008333	Snrpb2	9.13572e-13	-0.31542	0.079	0.33	1.28521e-08	Stress/Mt
ENSMUSG00000008348	Ubc	1.19012e-243	0.45721	0.942	0.858	1.67426e-239	Colon_Treg
ENSMUSG00000008348	Ubc	0	0.789533	0.975	0.852	0	Colon_Tmem
ENSMUSG00000008348	Ubc	0	-0.518268	0.798	0.911	0	LT_Treg
ENSMUSG00000008348	Ubc	3.43791e-104	0.871527	0.991	0.865	4.83645e-100	Skin
ENSMUSG00000008348	Ubc	0.000881243	0.278286	0.914	0.866	1	Undefined
ENSMUSG00000008384	Sertad1	0	0.500038	0.381	0.131	0	Colon_Tmem
ENSMUSG00000008384	Sertad1	1.15919e-61	0.741789	0.487	0.155	1.63075e-57	Skin
ENSMUSG00000008384	Sertad1	3.56442e-55	0.270316	0.251	0.149	5.01443e-51	Colon_Treg
ENSMUSG00000008393	Carhsp1	2.26786e-28	0.316115	0.248	0.078	3.19042e-24	Skin
ENSMUSG00000008393	Carhsp1	3.77522e-167	0.289075	0.195	0.065	5.31099e-163	Colon_Tmem
ENSMUSG00000008429	Herpud2	6.38673e-10	0.261374	0.286	0.155	8.98485e-06	Skin
ENSMUSG00000008475	Arpc5	2.60617e-19	0.365983	0.827	0.676	3.66636e-15	Skin
ENSMUSG00000008496	Pou2f2	1.17882e-174	-0.588292	0.082	0.299	1.65837e-170	Colon_Tmem
ENSMUSG00000008496	Pou2f2	2.10015e-09	-0.400161	0.132	0.276	2.95449e-05	Skin
ENSMUSG00000008496	Pou2f2	1.87827e-269	0.386355	0.375	0.208	2.64235e-265	LT_Treg
ENSMUSG00000008496	Pou2f2	2.58886e-94	-0.523884	0.114	0.289	3.64201e-90	NKT
ENSMUSG00000008668	Rps18	0	0.256828	1	0.999	0	LT_Treg
ENSMUSG00000008668	Rps18	8.63283e-96	-0.904033	0.89	1	1.21447e-91	Stress/Mt
ENSMUSG00000008668	Rps18	7.91273e-111	-0.644485	0.994	0.999	1.11316e-106	Skin
ENSMUSG00000008668	Rps18	0	-0.352484	0.999	0.999	0	Colon_Treg
ENSMUSG00000008682	Rpl10	1.87427e-08	-0.57617	0.886	0.992	0.000263673	Undefined
ENSMUSG00000008682	Rpl10	5.43687e-74	-0.853207	0.719	0.994	7.64859e-70	Stress/Mt
ENSMUSG00000008682	Rpl10	2.24241e-83	-0.61203	0.965	0.992	3.15463e-79	Skin
ENSMUSG00000008682	Rpl10	4.68801e-300	-0.332556	0.978	0.994	6.59509e-296	Colon_Treg
ENSMUSG00000008683	Rps15a	0	0.305367	1	0.999	0	LT_Treg
ENSMUSG00000008683	Rps15a	6.70915e-120	-1.13952	0.895	1	9.43843e-116	Stress/Mt
ENSMUSG00000008683	Rps15a	9.3405e-175	-1.00157	0.987	0.999	1.31402e-170	Skin
ENSMUSG00000008683	Rps15a	1.40127e-287	-0.262112	1	0.999	1.97131e-283	Colon_Treg
ENSMUSG00000008822	Acyp1	2.44213e-56	-0.258273	0.064	0.173	3.43559e-52	Colon_Treg
ENSMUSG00000008859	Rala	4.57736e-10	0.29376	0.296	0.163	6.43943e-06	Skin
ENSMUSG00000009013	Dynll1	4.36846e-15	-0.399482	0.329	0.711	6.14555e-11	Stress/Mt
ENSMUSG00000009013	Dynll1	1.21491e-86	-0.296859	0.633	0.718	1.70914e-82	Colon_Tmem
ENSMUSG00000009013	Dynll1	2.13765e-75	0.826068	0.925	0.707	3.00724e-71	Skin
ENSMUSG00000009013	Dynll1	1.04352e-170	-0.473365	0.52	0.728	1.46803e-166	Colon_Treg
ENSMUSG00000009076	Zmat5	1.04878e-80	-0.316655	0.085	0.214	1.47542e-76	Colon_Tmem
ENSMUSG00000009076	Zmat5	4.40556e-07	-0.303444	0.094	0.2	0.00619774	Skin
ENSMUSG00000009549	Srp14	2.15016e-16	-0.332843	0.184	0.566	3.02485e-12	Stress/Mt
ENSMUSG00000009566	Fpgs	5.54103e-05	0.384843	0.114	0.02	0.779512	Undefined
ENSMUSG00000009585	Apobec3	2.71517e-20	-0.589226	0.211	0.454	3.8197e-16	Skin
ENSMUSG00000009585	Apobec3	0	-0.808063	0.155	0.488	0	Colon_Tmem
ENSMUSG00000009585	Apobec3	9.38598e-121	-0.478504	0.266	0.471	1.32042e-116	Colon_Treg
ENSMUSG00000009585	Apobec3	4.79505e-141	0.368565	0.689	0.43	6.74567e-137	NKT
ENSMUSG00000009687	Fxyd5	1.88072e-103	-0.314136	0.87	0.9	2.6458e-99	NKT
ENSMUSG00000009687	Fxyd5	0.00212184	0.387784	0.914	0.898	1	Undefined
ENSMUSG00000009687	Fxyd5	2.56648e-98	-0.267314	0.867	0.902	3.61052e-94	Colon_Tmem
ENSMUSG00000009863	Sdhb	2.72997e-73	-0.318242	0.277	0.409	3.84052e-69	Colon_Tmem
ENSMUSG00000009863	Sdhb	3.08846e-10	0.297642	0.579	0.392	4.34485e-06	Skin
ENSMUSG00000009894	Snap47	0.00274806	0.468371	0.2	0.075	1	Undefined
ENSMUSG00000009905	Kdsr	6.5163e-16	0.263478	0.198	0.076	9.16713e-12	Skin
ENSMUSG00000009927	Rps25	3.53739e-89	-0.96942	0.693	0.992	4.9764e-85	Stress/Mt
ENSMUSG00000009927	Rps25	1.26054e-34	-0.323861	0.991	0.99	1.77333e-30	Skin
ENSMUSG00000009927	Rps25	5.1607e-279	-0.311205	0.972	0.992	7.26007e-275	Colon_Treg
ENSMUSG00000009995	Taz	1.86068e-54	-0.258728	0.077	0.174	2.61761e-50	Colon_Tmem
ENSMUSG00000010095	Slc3a2	0.00581056	-0.495686	0.171	0.432	1	Undefined
ENSMUSG00000010095	Slc3a2	2.70244e-180	0.492485	0.629	0.411	3.80179e-176	Colon_Treg
ENSMUSG00000010095	Slc3a2	2.39769e-24	0.47608	0.689	0.429	3.37308e-20	Skin
ENSMUSG00000010095	Slc3a2	0	-0.581529	0.292	0.524	0	LT_Treg
ENSMUSG00000010095	Slc3a2	1.145e-90	-0.336356	0.372	0.457	1.61079e-86	LT_Tmem
ENSMUSG00000010095	Slc3a2	0	0.920977	0.81	0.384	0	Colon_Tmem
ENSMUSG00000010142	Tnfrsf13b	1.16121e-75	-0.294534	0.039	0.147	1.63358e-71	Colon_Tmem
ENSMUSG00000010358	Ifi35	3.59212e-49	-0.279791	0.174	0.278	5.0534e-45	Colon_Tmem
ENSMUSG00000010376	Nedd8	2.61174e-91	-0.309429	0.501	0.617	3.67419e-87	Colon_Tmem
ENSMUSG00000010406	Mrpl52	4.3199e-14	-0.301305	0.215	0.563	6.07723e-10	Stress/Mt
ENSMUSG00000010406	Mrpl52	7.59714e-203	-0.519863	0.369	0.585	1.06877e-198	Colon_Tmem
ENSMUSG00000010406	Mrpl52	7.03849e-19	-0.503933	0.352	0.563	9.90175e-15	Skin
ENSMUSG00000010609	Psen2	3.3615e-69	0.328485	0.316	0.194	4.72896e-65	Colon_Treg
ENSMUSG00000010755	Cars	3.82117e-238	0.350731	0.213	0.06	5.37562e-234	Colon_Tmem
ENSMUSG00000010755	Cars	1.31653e-96	0.272181	0.17	0.068	1.85209e-92	Colon_Treg
ENSMUSG00000011179	Odc1	0	1.85399	0.945	0.248	0	Colon_Tmem
ENSMUSG00000011179	Odc1	5.31496e-159	1.2235	0.956	0.319	7.47708e-155	Skin
ENSMUSG00000011179	Odc1	0.00279029	-0.339416	0.219	0.326	1	Stress/Mt
ENSMUSG00000011179	Odc1	0	-1.85918	0.146	0.443	0	LT_Treg
ENSMUSG00000011179	Odc1	0	1.58651	0.929	0.263	0	Colon_Treg
ENSMUSG00000011179	Odc1	7.07029e-130	-1.60851	0.143	0.341	9.94648e-126	NKT
ENSMUSG00000011179	Odc1	0.00566245	-1.45159	0.114	0.325	1	Undefined
ENSMUSG00000011179	Odc1	0	-1.68395	0.176	0.388	0	LT_Tmem
ENSMUSG00000011884	Gltp	1.37544e-07	-0.25163	0.343	0.488	0.00193497	Skin
ENSMUSG00000011884	Gltp	2.6247e-146	-0.453645	0.318	0.508	3.69242e-142	Colon_Tmem
ENSMUSG00000011884	Gltp	0	0.391592	0.622	0.429	0	LT_Tmem
ENSMUSG00000011884	Gltp	2.74462e-95	-0.377059	0.325	0.503	3.86114e-91	Colon_Treg
ENSMUSG00000011958	Bnip2	4.35086e-31	0.44618	0.415	0.169	6.12079e-27	Skin
ENSMUSG00000011958	Bnip2	0.000715702	0.696498	0.343	0.171	1	Undefined
ENSMUSG00000012405	Rpl15	2.41408e-107	-0.858699	0.836	0.98	3.39613e-103	Skin
ENSMUSG00000012405	Rpl15	8.82776e-14	-0.911196	0.771	0.979	1.24189e-09	Undefined
ENSMUSG00000012405	Rpl15	4.88228e-80	-0.989287	0.583	0.982	6.8684e-76	Stress/Mt
ENSMUSG00000012848	Rps5	3.16217e-109	-1.05488	0.816	0.999	4.44854e-105	Stress/Mt
ENSMUSG00000012848	Rps5	3.06214e-60	-0.410389	0.991	0.998	4.30781e-56	Skin
ENSMUSG00000012889	Podnl1	0	0.591266	0.389	0.093	0	NKT
ENSMUSG00000012889	Podnl1	2.09673e-09	-0.311045	0.009	0.119	2.94968e-05	Skin
ENSMUSG00000012889	Podnl1	7.05996e-293	-0.337116	0.038	0.17	9.93195e-289	LT_Treg
ENSMUSG00000013033	Adgrl1	0.00587627	0.254358	0.088	0.051	1	Stress/Mt
ENSMUSG00000013160	Atp6v0d1	1.8941e-22	0.480885	0.412	0.201	2.66461e-18	Skin
ENSMUSG00000013465	Nelfb	2.74292e-05	-0.251194	0.138	0.23	0.385874	Skin
ENSMUSG00000013593	Ndufs2	1.73084e-46	-0.260165	0.242	0.342	2.43495e-42	Colon_Tmem
ENSMUSG00000013662	Atad1	0.00766306	0.459023	0.18	0.14	1	Stress/Mt
ENSMUSG00000013707	Tnfaip8l2	2.52446e-257	-0.657527	0.121	0.403	3.55141e-253	Colon_Tmem
ENSMUSG00000013707	Tnfaip8l2	1.07422e-218	-0.646723	0.113	0.398	1.51122e-214	Colon_Treg
ENSMUSG00000013707	Tnfaip8l2	8.30159e-219	0.302714	0.499	0.317	1.16787e-214	LT_Tmem
ENSMUSG00000014077	Chp1	4.01782e-57	0.26283	0.252	0.148	5.65227e-53	Colon_Treg
ENSMUSG00000014195	Dnajc7	3.85012e-47	-0.259774	0.244	0.347	5.41635e-43	Colon_Tmem
ENSMUSG00000014226	Cacybp	7.6144e-16	0.35809	0.582	0.366	1.07119e-11	Skin
ENSMUSG00000014226	Cacybp	1.00445e-12	-0.363568	0.105	0.369	1.41306e-08	Stress/Mt
ENSMUSG00000014294	Ndufa2	2.56557e-27	-0.544717	0.241	0.727	3.60925e-23	Stress/Mt
ENSMUSG00000014313	Cox6c	1.18186e-23	-0.473093	0.338	0.824	1.66264e-19	Stress/Mt
ENSMUSG00000014402	Tsg101	8.01931e-12	0.293206	0.346	0.193	1.12816e-07	Skin
ENSMUSG00000014418	Hps5	7.50783e-112	0.605552	0.336	0.051	1.0562e-107	Skin
ENSMUSG00000014470	Rnf166	3.31456e-49	-0.263814	0.123	0.238	4.66292e-45	Colon_Treg
ENSMUSG00000014470	Rnf166	2.83455e-155	0.369268	0.435	0.208	3.98765e-151	NKT
ENSMUSG00000014554	Dguok	1.4061e-108	-0.397397	0.107	0.269	1.9781e-104	Colon_Tmem
ENSMUSG00000014554	Dguok	2.047e-12	-0.404478	0.085	0.253	2.87972e-08	Skin
ENSMUSG00000014554	Dguok	1.02354e-118	-0.442975	0.082	0.269	1.43991e-114	Colon_Treg
ENSMUSG00000014606	Slc25a11	1.18634e-66	-0.312615	0.131	0.27	1.66895e-62	Colon_Treg
ENSMUSG00000014606	Slc25a11	1.21672e-85	-0.348976	0.131	0.272	1.71168e-81	Colon_Tmem
ENSMUSG00000014769	Psmb1	3.4881e-22	-0.494879	0.289	0.755	4.90707e-18	Stress/Mt
ENSMUSG00000014856	Tmem208	9.40434e-50	-0.263035	0.152	0.255	1.323e-45	Colon_Tmem
ENSMUSG00000014905	Dnajb9	2.95812e-203	-0.302288	0.065	0.182	4.16148e-199	LT_Treg
ENSMUSG00000014905	Dnajb9	7.43504e-109	-0.267307	0.073	0.162	1.04596e-104	LT_Tmem
ENSMUSG00000014905	Dnajb9	6.9056e-290	0.520558	0.341	0.114	9.7148e-286	Colon_Treg
ENSMUSG00000014905	Dnajb9	0	0.569842	0.38	0.105	0	Colon_Tmem
ENSMUSG00000014905	Dnajb9	1.38167e-35	0.564911	0.374	0.133	1.94373e-31	Skin
ENSMUSG00000015092	Edf1	4.72645e-15	-0.354875	0.285	0.677	6.64916e-11	Stress/Mt
ENSMUSG00000015092	Edf1	6.52668e-101	-0.304986	0.578	0.686	9.18174e-97	Colon_Tmem
ENSMUSG00000015092	Edf1	0.00855683	-0.303818	0.343	0.674	1	Undefined
ENSMUSG00000015120	Ube2i	6.92163e-24	0.435052	0.755	0.552	9.73735e-20	Skin
ENSMUSG00000015143	Actn1	2.53725e-18	-0.593803	0.009	0.209	3.5694e-14	Skin
ENSMUSG00000015143	Actn1	1.7087e-171	-0.5638	0.033	0.228	2.4038e-167	Colon_Tmem
ENSMUSG00000015143	Actn1	8.20101e-114	-0.484004	0.052	0.223	1.15372e-109	Colon_Treg
ENSMUSG00000015143	Actn1	2.44846e-105	-0.523669	0.049	0.221	3.4445e-101	NKT
ENSMUSG00000015143	Actn1	1.51244e-243	0.370119	0.318	0.159	2.12771e-239	LT_Tmem
ENSMUSG00000015217	Hmgb3	5.15047e-21	0.325132	0.16	0.047	7.24569e-17	Skin
ENSMUSG00000015312	Gadd45b	0	1.32062	0.715	0.169	0	Colon_Treg
ENSMUSG00000015312	Gadd45b	0	1.12346	0.696	0.161	0	Colon_Tmem
ENSMUSG00000015312	Gadd45b	3.55022e-189	1.61567	0.846	0.214	4.99444e-185	Skin
ENSMUSG00000015312	Gadd45b	0	-0.8995	0.086	0.278	0	LT_Tmem
ENSMUSG00000015312	Gadd45b	1.82381e-70	-0.742531	0.095	0.231	2.56574e-66	NKT
ENSMUSG00000015312	Gadd45b	0	-0.958547	0.084	0.31	0	LT_Treg
ENSMUSG00000015314	Slamf6	9.44968e-85	-0.295482	0.312	0.406	1.32938e-80	LT_Treg
ENSMUSG00000015314	Slamf6	2.13599e-123	-0.531639	0.18	0.388	3.00491e-119	Colon_Treg
ENSMUSG00000015314	Slamf6	1.42625e-226	-0.707672	0.139	0.397	2.00644e-222	Colon_Tmem
ENSMUSG00000015314	Slamf6	0	0.727432	0.596	0.271	0	LT_Tmem
ENSMUSG00000015314	Slamf6	2.57704e-16	-0.601371	0.157	0.37	3.62538e-12	Skin
ENSMUSG00000015316	Slamf1	1.92736e-126	0.382589	0.351	0.179	2.71142e-122	Colon_Treg
ENSMUSG00000015316	Slamf1	0	0.632335	0.469	0.161	0	Colon_Tmem
ENSMUSG00000015316	Slamf1	2.69942e-108	-0.279047	0.125	0.225	3.79755e-104	LT_Tmem
ENSMUSG00000015316	Slamf1	5.00064e-43	-0.314883	0.099	0.204	7.0349e-39	NKT
ENSMUSG00000015316	Slamf1	4.71514e-16	0.429714	0.377	0.194	6.63326e-12	Skin
ENSMUSG00000015355	Cd48	3.25335e-185	-0.593499	0.278	0.532	4.57681e-181	Colon_Treg
ENSMUSG00000015355	Cd48	2.14398e-07	0.72524	0.504	0.508	0.00301615	Stress/Mt
ENSMUSG00000015355	Cd48	3.03168e-233	-0.622911	0.283	0.536	4.26497e-229	Colon_Tmem
ENSMUSG00000015396	Cd83	0	1.23348	0.447	0.092	0	Colon_Treg
ENSMUSG00000015396	Cd83	2.46265e-22	-0.351674	0.079	0.131	3.46445e-18	Colon_Tmem
ENSMUSG00000015396	Cd83	2.335e-78	-0.602853	0.012	0.136	3.28488e-74	NKT
ENSMUSG00000015396	Cd83	5.82775e-215	-0.585196	0.04	0.162	8.19848e-211	LT_Tmem
ENSMUSG00000015396	Cd83	0.00112589	0.64366	0.184	0.125	1	Stress/Mt
ENSMUSG00000015396	Cd83	1.39625e-21	0.288138	0.308	0.124	1.96425e-17	Skin
ENSMUSG00000015437	Gzmb	0	2.58149	0.624	0.026	0	Colon_Treg
ENSMUSG00000015437	Gzmb	0.000196583	-0.615138	0.068	0.084	1	Colon_Tmem
ENSMUSG00000015437	Gzmb	9.59173e-269	-1.15878	0.018	0.124	1.34936e-264	LT_Treg
ENSMUSG00000015437	Gzmb	4.43682e-232	-1.16156	0.007	0.113	6.24172e-228	LT_Tmem
ENSMUSG00000015437	Gzmb	3.34934e-181	1.05506	0.531	0.078	4.71186e-177	Skin
ENSMUSG00000015437	Gzmb	1.04093e-45	-0.955865	0.011	0.088	1.46438e-41	NKT
ENSMUSG00000015476	Prrt1	0	0.404751	0.194	0.02	0	NKT
ENSMUSG00000015478	Rnf5	6.46494e-09	-0.311641	0.038	0.152	9.09488e-05	Skin
ENSMUSG00000015478	Rnf5	8.073e-71	-0.283729	0.055	0.163	1.13571e-66	Colon_Tmem
ENSMUSG00000015619	Gata3	0.00710976	-0.442898	0.086	0.322	1	Undefined
ENSMUSG00000015619	Gata3	2.44735e-13	0.305687	0.513	0.32	3.44294e-09	Skin
ENSMUSG00000015619	Gata3	5.86657e-109	0.640014	0.455	0.308	8.2531e-105	Colon_Treg
ENSMUSG00000015656	Hspa8	0	1.11124	0.999	0.979	0	Colon_Tmem
ENSMUSG00000015656	Hspa8	0	-0.521161	0.978	0.983	0	LT_Tmem
ENSMUSG00000015656	Hspa8	3.26896e-142	-0.452262	0.976	0.985	4.59878e-138	LT_Treg
ENSMUSG00000015656	Hspa8	3.54809e-139	0.461999	0.986	0.981	4.99145e-135	Colon_Treg
ENSMUSG00000015656	Hspa8	4.9472e-44	0.428215	1	0.981	6.95972e-40	Skin
ENSMUSG00000015656	Hspa8	0.00370568	-0.563709	0.886	0.982	1	Undefined
ENSMUSG00000015671	Psma2	1.62455e-20	-0.432627	0.219	0.645	2.28542e-16	Stress/Mt
ENSMUSG00000015671	Psma2	1.92437e-05	0.698343	0.714	0.642	0.270721	Undefined
ENSMUSG00000015733	Capza2	4.94691e-70	0.295647	0.593	0.474	6.95931e-66	Colon_Treg
ENSMUSG00000015733	Capza2	9.24619e-17	0.375224	0.673	0.483	1.30075e-12	Skin
ENSMUSG00000015749	Anp32e	1.043e-30	0.60609	0.616	0.341	1.46729e-26	Skin
ENSMUSG00000015804	Med28	2.10638e-14	-0.297168	0.14	0.453	2.96325e-10	Stress/Mt
ENSMUSG00000015837	Sqstm1	9.82744e-57	0.772221	0.679	0.307	1.38252e-52	Skin
ENSMUSG00000015837	Sqstm1	2.0394e-62	-0.272411	0.257	0.333	2.86903e-58	LT_Tmem
ENSMUSG00000015837	Sqstm1	0	0.683785	0.563	0.284	0	Colon_Treg
ENSMUSG00000015837	Sqstm1	5.57767e-193	-0.35948	0.22	0.37	7.84666e-189	LT_Treg
ENSMUSG00000015837	Sqstm1	9.94697e-263	0.503484	0.549	0.281	1.39934e-258	Colon_Tmem
ENSMUSG00000015839	Nfe2l2	9.04993e-286	0.47451	0.351	0.128	1.27314e-281	Colon_Tmem
ENSMUSG00000015839	Nfe2l2	9.99811e-183	-0.272383	0.083	0.199	1.40653e-178	LT_Treg
ENSMUSG00000015889	Lta4h	3.14622e-50	-0.251518	0.083	0.19	4.42611e-46	Colon_Treg
ENSMUSG00000015937	H2afy	5.55998e-09	-0.351447	0.343	0.473	7.82178e-05	Skin
ENSMUSG00000016194	Hsd11b1	2.44016e-97	-0.42525	0.077	0.238	3.43281e-93	Colon_Treg
ENSMUSG00000016194	Hsd11b1	2.09226e-273	0.357278	0.345	0.17	2.94339e-269	LT_Tmem
ENSMUSG00000016194	Hsd11b1	7.5914e-120	-0.44631	0.077	0.241	1.06796e-115	Colon_Tmem
ENSMUSG00000016252	Atp5e	3.69944e-49	-0.832501	0.272	0.856	5.20437e-45	Stress/Mt
ENSMUSG00000016252	Atp5e	1.62207e-15	-0.317807	0.748	0.853	2.28193e-11	Skin
ENSMUSG00000016256	Ctsz	3.52349e-45	-0.254053	0.106	0.196	4.95685e-41	Colon_Tmem
ENSMUSG00000016308	Ube2a	1.63575e-34	0.568702	0.525	0.25	2.30117e-30	Skin
ENSMUSG00000016319	Slc25a5	0.00911738	0.367963	0.743	0.795	1	Undefined
ENSMUSG00000016319	Slc25a5	2.00052e-12	-0.251629	0.408	0.797	2.81433e-08	Stress/Mt
ENSMUSG00000016344	Ppdpf	7.15794e-70	-0.324024	0.25	0.407	1.00698e-65	Colon_Treg
ENSMUSG00000016344	Ppdpf	8.329e-134	0.286379	0.454	0.352	1.17172e-129	LT_Treg
ENSMUSG00000016344	Ppdpf	5.76643e-13	-0.448334	0.211	0.394	8.11221e-09	Skin
ENSMUSG00000016344	Ppdpf	9.57462e-104	-0.408493	0.249	0.41	1.34696e-99	Colon_Tmem
ENSMUSG00000016427	Ndufa1	2.30444e-13	-0.287973	0.193	0.533	3.24188e-09	Stress/Mt
ENSMUSG00000016481	Cr1l	0.00795333	0.541795	0.259	0.24	1	Stress/Mt
ENSMUSG00000016496	Cd274	5.4162e-20	0.331086	0.226	0.083	7.61952e-16	Skin
ENSMUSG00000016496	Cd274	2.24326e-177	0.306195	0.206	0.069	3.15582e-173	Colon_Tmem
ENSMUSG00000016496	Cd274	2.29904e-101	0.301612	0.183	0.074	3.23428e-97	Colon_Treg
ENSMUSG00000016498	Pdcd1lg2	6.59964e-59	0.575173	0.34	0.085	9.28438e-55	Skin
ENSMUSG00000016528	Mapkapk2	4.02568e-142	0.309562	0.258	0.111	5.66332e-138	Colon_Tmem
ENSMUSG00000016528	Mapkapk2	1.82114e-168	0.414643	0.278	0.111	2.56198e-164	Colon_Treg
ENSMUSG00000016529	Il10	7.56103e-46	-0.603504	0	0.07	1.06369e-41	NKT
ENSMUSG00000016529	Il10	3.18488e-239	-0.760098	0.01	0.1	4.4805e-235	LT_Treg
ENSMUSG00000016529	Il10	1.87248e-206	-0.73123	0.001	0.091	2.63421e-202	LT_Tmem
ENSMUSG00000016529	Il10	5.77658e-49	-0.569195	0.009	0.071	8.12649e-45	Colon_Tmem
ENSMUSG00000016529	Il10	0	2.09297	0.599	0.009	0	Colon_Treg
ENSMUSG00000016529	Il10	9.00402e-33	0.501399	0.233	0.063	1.26669e-28	Skin
ENSMUSG00000016559	H3f3b	0	0.838373	1	0.981	0	Colon_Treg
ENSMUSG00000016559	H3f3b	8.10563e-19	-0.257058	0.993	0.982	1.1403e-14	NKT
ENSMUSG00000016559	H3f3b	0	-0.612174	0.97	0.992	0	LT_Treg
ENSMUSG00000016559	H3f3b	1.73515e-67	-0.305731	0.988	0.981	2.44102e-63	LT_Tmem
ENSMUSG00000016559	H3f3b	8.27933e-117	0.822944	1	0.983	1.16474e-112	Skin
ENSMUSG00000016559	H3f3b	0	0.767198	0.998	0.981	0	Colon_Tmem
ENSMUSG00000016619	Nup50	2.54215e-107	0.254884	0.234	0.108	3.5763e-103	Colon_Tmem
ENSMUSG00000016831	Tox4	2.21086e-07	0.261032	0.33	0.21	0.00311024	Skin
ENSMUSG00000016921	Srsf6	8.69709e-10	0.328809	0.513	0.358	1.22351e-05	Skin
ENSMUSG00000017009	Sdc4	6.96012e-60	-0.358596	0.003	0.095	9.7915e-56	NKT
ENSMUSG00000017009	Sdc4	4.99977e-131	0.884534	0.469	0.084	7.03368e-127	Skin
ENSMUSG00000017009	Sdc4	5.1765e-277	-0.442616	0.003	0.123	7.2823e-273	LT_Tmem
ENSMUSG00000017009	Sdc4	0	0.919383	0.371	0.058	0	Colon_Treg
ENSMUSG00000017188	Coa3	2.20603e-11	-0.400288	0.135	0.297	3.10345e-07	Skin
ENSMUSG00000017188	Coa3	3.47872e-91	-0.350372	0.16	0.313	4.89387e-87	Colon_Tmem
ENSMUSG00000017188	Coa3	3.74285e-54	-0.267926	0.177	0.308	5.26544e-50	Colon_Treg
ENSMUSG00000017386	Traf4	7.13052e-165	0.437793	0.263	0.103	1.00312e-160	Colon_Treg
ENSMUSG00000017386	Traf4	4.82321e-131	-0.286318	0.053	0.145	6.78529e-127	LT_Tmem
ENSMUSG00000017386	Traf4	0	0.52533	0.318	0.093	0	Colon_Tmem
ENSMUSG00000017404	Rpl19	1.58107e-71	-0.401655	0.994	0.999	2.22425e-67	Skin
ENSMUSG00000017404	Rpl19	1.08826e-97	-0.810331	0.904	1	1.53097e-93	Stress/Mt
ENSMUSG00000017418	Arl5b	9.53772e-27	0.348455	0.167	0.043	1.34177e-22	Skin
ENSMUSG00000017493	Igfbp4	3.09073e-50	-0.333153	0.009	0.083	4.34803e-46	Colon_Treg
ENSMUSG00000017493	Igfbp4	1.50666e-56	-0.341239	0.011	0.084	2.11957e-52	Colon_Tmem
ENSMUSG00000017493	Igfbp4	1.18173e-221	0.390143	0.132	0.039	1.66245e-217	LT_Treg
ENSMUSG00000017493	Igfbp4	2.31843e-06	-0.332817	0.006	0.076	0.0326157	Skin
ENSMUSG00000017561	Crlf3	2.47361e-35	0.265314	0.527	0.445	3.47988e-31	Colon_Treg
ENSMUSG00000017561	Crlf3	4.98317e-38	-0.315626	0.379	0.459	7.01033e-34	NKT
ENSMUSG00000017677	Wsb1	7.77978e-90	0.993213	0.585	0.179	1.09446e-85	Skin
ENSMUSG00000017677	Wsb1	2.27614e-58	0.273075	0.283	0.173	3.20207e-54	Colon_Treg
ENSMUSG00000017707	Serinc3	6.06933e-229	-0.425902	0.279	0.447	8.53833e-225	LT_Tmem
ENSMUSG00000017707	Serinc3	0.00153903	-0.548563	0.114	0.397	1	Undefined
ENSMUSG00000017707	Serinc3	4.14778e-179	0.477051	0.595	0.377	5.8351e-175	Colon_Treg
ENSMUSG00000017707	Serinc3	3.32294e-05	0.591233	0.417	0.397	0.467472	Stress/Mt
ENSMUSG00000017707	Serinc3	1.14341e-10	0.333967	0.547	0.396	1.60855e-06	Skin
ENSMUSG00000017707	Serinc3	6.06649e-201	0.45513	0.669	0.373	8.53434e-197	NKT
ENSMUSG00000017715	Pgs1	8.30433e-56	-0.28065	0.101	0.204	1.16825e-51	Colon_Tmem
ENSMUSG00000017721	Pigt	1.15402e-78	-0.311711	0.078	0.203	1.62348e-74	Colon_Tmem
ENSMUSG00000017737	Mmp9	1.63347e-221	0.293136	0.112	0.017	2.29797e-217	Colon_Treg
ENSMUSG00000017760	Ctsa	3.44643e-50	-0.274422	0.134	0.236	4.84843e-46	Colon_Tmem
ENSMUSG00000017774	Myo1c	6.43619e-44	0.340593	0.182	0.035	9.05444e-40	Skin
ENSMUSG00000017778	Cox7c	0.00711352	-0.358938	0.571	0.848	1	Undefined
ENSMUSG00000017778	Cox7c	1.84039e-38	-0.732522	0.325	0.851	2.58906e-34	Stress/Mt
ENSMUSG00000017781	Pitpna	1.3031e-81	-0.354822	0.183	0.346	1.83321e-77	Colon_Treg
ENSMUSG00000017781	Pitpna	1.06782e-45	-0.26514	0.243	0.342	1.5022e-41	Colon_Tmem
ENSMUSG00000017831	Rab5a	6.45709e-132	0.407284	0.404	0.224	9.08383e-128	Colon_Treg
ENSMUSG00000017831	Rab5a	1.93858e-19	0.441148	0.45	0.239	2.72719e-15	Skin
ENSMUSG00000017831	Rab5a	5.65165e-151	0.334002	0.416	0.219	7.95074e-147	Colon_Tmem
ENSMUSG00000018042	Cyb5r3	2.18349e-24	0.363368	0.336	0.135	3.07174e-20	Skin
ENSMUSG00000018102	Hist1h2bc	7.70239e-54	0.505922	0.239	0.049	1.08357e-49	Skin
ENSMUSG00000018168	Ikzf3	1.0703e-234	-0.388904	0.132	0.282	1.50569e-230	LT_Treg
ENSMUSG00000018168	Ikzf3	1.78773e-205	0.520432	0.425	0.202	2.51497e-201	Colon_Treg
ENSMUSG00000018168	Ikzf3	9.28661e-27	0.420854	0.481	0.22	1.30644e-22	Skin
ENSMUSG00000018168	Ikzf3	2.10112e-76	-0.262262	0.163	0.248	2.95586e-72	LT_Tmem
ENSMUSG00000018168	Ikzf3	0	0.641214	0.487	0.19	0	Colon_Tmem
ENSMUSG00000018169	Mfng	2.2345e-90	-0.364657	0.051	0.197	3.14349e-86	Colon_Treg
ENSMUSG00000018169	Mfng	2.02151e-54	-0.273694	0.094	0.195	2.84386e-50	Colon_Tmem
ENSMUSG00000018171	Vmp1	1.28684e-09	0.335913	0.381	0.235	1.81033e-05	Skin
ENSMUSG00000018171	Vmp1	0.0013085	0.618159	0.272	0.236	1	Stress/Mt
ENSMUSG00000018171	Vmp1	9.74523e-104	0.381652	0.379	0.222	1.37096e-99	Colon_Treg
ENSMUSG00000018189	Uchl5	2.35234e-24	0.403661	0.355	0.149	3.30927e-20	Skin
ENSMUSG00000018209	Stk4	2.09051e-113	0.341591	0.44	0.268	2.94093e-109	Colon_Tmem
ENSMUSG00000018209	Stk4	1.93654e-133	0.436374	0.453	0.27	2.72433e-129	Colon_Treg
ENSMUSG00000018209	Stk4	1.51138e-221	-0.337273	0.19	0.351	2.1262e-217	LT_Treg
ENSMUSG00000018286	Psmb6	6.56468e-18	-0.346271	0.154	0.521	9.23519e-14	Stress/Mt
ENSMUSG00000018293	Pfn1	0	0.259756	0.999	0.983	0	LT_Treg
ENSMUSG00000018293	Pfn1	6.38025e-21	-0.372721	0.855	0.99	8.97574e-17	Stress/Mt
ENSMUSG00000018293	Pfn1	0	-0.823505	0.957	0.993	0	Colon_Tmem
ENSMUSG00000018293	Pfn1	0	-0.676436	0.959	0.993	0	Colon_Treg
ENSMUSG00000018293	Pfn1	2.33307e-31	-0.389024	0.984	0.989	3.28217e-27	Skin
ENSMUSG00000018326	Ywhab	7.50334e-57	-0.276745	0.323	0.465	1.05557e-52	Colon_Treg
ENSMUSG00000018326	Ywhab	4.3562e-62	-0.288456	0.348	0.465	6.1283e-58	Colon_Tmem
ENSMUSG00000018379	Srsf1	1.45281e-47	-0.255504	0.135	0.25	2.04381e-43	Colon_Treg
ENSMUSG00000018379	Srsf1	5.36304e-48	-0.25567	0.148	0.25	7.54473e-44	Colon_Tmem
ENSMUSG00000018381	Abi3	4.48845e-252	0.441908	0.314	0.097	6.31435e-248	NKT
ENSMUSG00000018381	Abi3	3.26241e-10	-0.312438	0.003	0.116	4.58956e-06	Skin
ENSMUSG00000018425	Dhx40	2.47803e-109	0.351261	0.23	0.102	3.4861e-105	Colon_Treg
ENSMUSG00000018446	C1qbp	4.36904e-05	-0.259474	0.157	0.247	0.614637	Skin
ENSMUSG00000018474	Chd3	3.1179e-267	0.35336	0.622	0.477	4.38626e-263	LT_Treg
ENSMUSG00000018474	Chd3	6.29149e-127	-0.453228	0.337	0.555	8.85086e-123	Colon_Treg
ENSMUSG00000018474	Chd3	3.44675e-14	-0.429283	0.346	0.537	4.84888e-10	Skin
ENSMUSG00000018474	Chd3	0.00643405	-0.401707	0.229	0.535	1	Undefined
ENSMUSG00000018474	Chd3	6.48348e-219	-0.587661	0.325	0.561	9.12096e-215	Colon_Tmem
ENSMUSG00000018476	Kdm6b	6.2004e-53	-0.455601	0.086	0.2	8.72272e-49	NKT
ENSMUSG00000018476	Kdm6b	0.0043752	-0.645656	0	0.191	1	Undefined
ENSMUSG00000018476	Kdm6b	7.26727e-192	-0.433407	0.114	0.241	1.02236e-187	LT_Treg
ENSMUSG00000018476	Kdm6b	1.58446e-59	0.734268	0.541	0.187	2.22901e-55	Skin
ENSMUSG00000018476	Kdm6b	4.61021e-232	-0.507755	0.086	0.235	6.48564e-228	LT_Tmem
ENSMUSG00000018476	Kdm6b	0	0.711313	0.455	0.163	0	Colon_Treg
ENSMUSG00000018476	Kdm6b	0	0.939983	0.573	0.143	0	Colon_Tmem
ENSMUSG00000018501	Ncor1	0.00754207	-0.267134	0.257	0.568	1	Undefined
ENSMUSG00000018541	Cwc25	2.15462e-215	0.385762	0.243	0.081	3.03112e-211	Colon_Tmem
ENSMUSG00000018541	Cwc25	4.17312e-62	0.68076	0.371	0.096	5.87074e-58	Skin
ENSMUSG00000018567	Gabarap	1.02247e-14	-0.29567	0.272	0.681	1.43841e-10	Stress/Mt
ENSMUSG00000018572	Phf23	3.62138e-54	-0.257128	0.057	0.161	5.09455e-50	Colon_Treg
ENSMUSG00000018572	Phf23	5.26472e-93	-0.316645	0.038	0.165	7.40641e-89	Colon_Tmem
ENSMUSG00000018585	Atox1	3.08201e-63	-0.290896	0.381	0.491	4.33578e-59	Colon_Tmem
ENSMUSG00000018585	Atox1	4.7035e-18	-0.376075	0.132	0.481	6.61689e-14	Stress/Mt
ENSMUSG00000018599	Mief2	0.00816081	0.408283	0.086	0.022	1	Undefined
ENSMUSG00000018648	Dusp14	4.83026e-271	0.37196	0.133	0.02	6.79521e-267	Colon_Treg
ENSMUSG00000018648	Dusp14	8.51461e-28	0.27982	0.135	0.029	1.19783e-23	Skin
ENSMUSG00000018654	Ikzf1	6.9793e-79	0.258165	0.557	0.354	9.81848e-75	NKT
ENSMUSG00000018654	Ikzf1	1.19589e-177	0.289154	0.482	0.323	1.68237e-173	LT_Tmem
ENSMUSG00000018654	Ikzf1	1.55976e-50	-0.29065	0.276	0.382	2.19427e-46	Colon_Tmem
ENSMUSG00000018654	Ikzf1	5.95489e-123	-0.450151	0.177	0.391	8.37734e-119	Colon_Treg
ENSMUSG00000018654	Ikzf1	5.5395e-09	-0.352195	0.233	0.372	7.79297e-05	Skin
ENSMUSG00000018666	Cbx1	1.17567e-59	-0.300792	0.132	0.261	1.65393e-55	Colon_Treg
ENSMUSG00000018666	Cbx1	1.18447e-72	-0.32516	0.134	0.263	1.66631e-68	Colon_Tmem
ENSMUSG00000018669	Cdk5rap3	1.16728e-138	0.312239	0.32	0.137	1.64212e-134	NKT
ENSMUSG00000018736	Ndel1	9.59846e-13	0.31574	0.302	0.153	1.35031e-08	Skin
ENSMUSG00000018736	Ndel1	1.14883e-147	0.303324	0.302	0.136	1.61618e-143	Colon_Tmem
ENSMUSG00000018736	Ndel1	2.16993e-73	0.283985	0.262	0.144	3.05266e-69	Colon_Treg
ENSMUSG00000018761	Mpdu1	0.00704441	0.471974	0.171	0.131	1	Stress/Mt
ENSMUSG00000018770	Atp5g3	9.81851e-12	-0.272012	0.246	0.588	1.38127e-07	Stress/Mt
ENSMUSG00000018819	Lsp1	0.000671793	0.533906	0.743	0.778	1	Undefined
ENSMUSG00000018819	Lsp1	7.59143e-252	0.371268	0.841	0.75	1.06796e-247	LT_Tmem
ENSMUSG00000018819	Lsp1	4.725e-68	-0.279426	0.73	0.783	6.64713e-64	Colon_Tmem
ENSMUSG00000018819	Lsp1	4.72778e-209	-0.522507	0.596	0.796	6.65104e-205	Colon_Treg
ENSMUSG00000018821	Avpi1	1.07122e-95	0.519703	0.236	0.03	1.50699e-91	Skin
ENSMUSG00000018858	Ict1	2.70318e-11	-0.298751	0.044	0.243	3.80284e-07	Stress/Mt
ENSMUSG00000018858	Ict1	7.48345e-11	-0.385172	0.091	0.243	1.05277e-06	Skin
ENSMUSG00000018858	Ict1	8.47157e-64	-0.295165	0.121	0.255	1.19178e-59	Colon_Treg
ENSMUSG00000018858	Ict1	7.34037e-68	-0.312551	0.134	0.256	1.03264e-63	Colon_Tmem
ENSMUSG00000018899	Irf1	0.000274676	0.266348	0.418	0.322	1	Skin
ENSMUSG00000018899	Irf1	4.82126e-55	0.312758	0.432	0.312	6.78254e-51	Colon_Treg
ENSMUSG00000018923	Med11	1.86014e-89	0.298923	0.224	0.107	2.61684e-85	Colon_Treg
ENSMUSG00000018932	Map2k3	0	0.534016	0.416	0.143	0	Colon_Tmem
ENSMUSG00000018932	Map2k3	1.31099e-125	0.384577	0.319	0.158	1.84431e-121	Colon_Treg
ENSMUSG00000018932	Map2k3	3.78374e-200	1.23079	0.752	0.168	5.32297e-196	Skin
ENSMUSG00000018932	Map2k3	1.56263e-235	-0.34036	0.09	0.228	2.1983e-231	LT_Treg
ENSMUSG00000018965	Ywhah	1.13297e-78	-0.304654	0.398	0.529	1.59386e-74	Colon_Tmem
ENSMUSG00000018965	Ywhah	2.81045e-19	0.460679	0.711	0.513	3.95375e-15	Skin
ENSMUSG00000019054	Fis1	3.8796e-16	-0.354838	0.175	0.535	5.45782e-12	Stress/Mt
ENSMUSG00000019054	Fis1	8.92928e-80	-0.31058	0.425	0.546	1.25617e-75	Colon_Tmem
ENSMUSG00000019087	Atp6ap1	0.00927732	0.604933	0.343	0.209	1	Undefined
ENSMUSG00000019143	Hars2	0.000221802	0.495408	0.171	0.046	1	Undefined
ENSMUSG00000019158	Tmem160	1.40942e-09	0.377515	0.491	0.356	1.98277e-05	Skin
ENSMUSG00000019256	Ahr	0	0.534814	0.289	0.06	0	Colon_Tmem
ENSMUSG00000019256	Ahr	3.17936e-126	0.328	0.197	0.074	4.47272e-122	Colon_Treg
ENSMUSG00000019312	Grb7	1.67253e-274	0.287269	0.111	0.015	2.35291e-270	Colon_Tmem
ENSMUSG00000019362	D8Ertd738e	0	0.60604	0.808	0.588	0	Colon_Tmem
ENSMUSG00000019362	D8Ertd738e	3.47397e-24	0.526795	0.777	0.611	4.88718e-20	Skin
ENSMUSG00000019370	Calm3	5.53918e-168	0.270449	0.55	0.401	7.79251e-164	LT_Tmem
ENSMUSG00000019432	Ddx39b	8.44415e-83	-0.347338	0.28	0.453	1.18792e-78	Colon_Treg
ENSMUSG00000019432	Ddx39b	6.72189e-109	-0.395657	0.292	0.455	9.45635e-105	Colon_Tmem
ENSMUSG00000019432	Ddx39b	2.75409e-07	-0.321568	0.34	0.438	0.00387445	Skin
ENSMUSG00000019461	Plscr3	0.00500381	0.347068	0.114	0.032	1	Undefined
ENSMUSG00000019478	Rab4a	1.59851e-27	0.256087	0.116	0.023	2.24879e-23	Skin
ENSMUSG00000019494	Cops6	2.55381e-61	-0.29481	0.228	0.35	3.5927e-57	Colon_Tmem
ENSMUSG00000019505	Ubb	2.1964e-30	-0.528148	0.934	0.999	3.08989e-26	Stress/Mt
ENSMUSG00000019505	Ubb	0	0.564788	1	0.998	0	Colon_Treg
ENSMUSG00000019505	Ubb	6.86207e-62	0.387856	1	0.998	9.65356e-58	Skin
ENSMUSG00000019505	Ubb	0	0.953268	1	0.998	0	Colon_Tmem
ENSMUSG00000019505	Ubb	2.44215e-54	-0.293566	0.999	0.998	3.43561e-50	LT_Tmem
ENSMUSG00000019505	Ubb	0	-0.561345	0.998	0.999	0	LT_Treg
ENSMUSG00000019726	Lyst	0	0.297203	0.135	0.016	0	NKT
ENSMUSG00000019782	Rwdd1	7.00677e-14	-0.33744	0.092	0.37	9.85712e-10	Stress/Mt
ENSMUSG00000019804	Snx3	1.07912e-17	-0.373921	0.145	0.511	1.5181e-13	Stress/Mt
ENSMUSG00000019818	Cd164	2.82197e-64	0.285734	0.382	0.254	3.96995e-60	Colon_Treg
ENSMUSG00000019818	Cd164	4.39726e-159	0.445284	0.44	0.244	6.18607e-155	Colon_Tmem
ENSMUSG00000019843	Fyn	4.71662e-127	0.254905	0.457	0.328	6.63535e-123	LT_Tmem
ENSMUSG00000019843	Fyn	2.44535e-15	-0.501107	0.173	0.369	3.44011e-11	Skin
ENSMUSG00000019850	Tnfaip3	2.35467e-85	-0.773194	0.092	0.244	3.31255e-81	NKT
ENSMUSG00000019850	Tnfaip3	0	-0.971914	0.072	0.3	0	LT_Tmem
ENSMUSG00000019850	Tnfaip3	0	-1.05178	0.074	0.336	0	LT_Treg
ENSMUSG00000019850	Tnfaip3	0.00130705	-0.964756	0	0.232	1	Undefined
ENSMUSG00000019850	Tnfaip3	1.01241e-49	0.584966	0.607	0.228	1.42425e-45	Skin
ENSMUSG00000019850	Tnfaip3	0	1.07129	0.741	0.179	0	Colon_Treg
ENSMUSG00000019850	Tnfaip3	0	1.58444	0.878	0.151	0	Colon_Tmem
ENSMUSG00000019851	Perp	2.32571e-36	0.252156	0.104	0.015	3.27181e-32	Skin
ENSMUSG00000019866	Aim1	4.46816e-20	0.349829	0.242	0.091	6.28581e-16	Skin
ENSMUSG00000019866	Aim1	3.26142e-158	0.287247	0.213	0.077	4.58817e-154	Colon_Tmem
ENSMUSG00000019872	Smpdl3a	0.00217565	0.48442	0.465	0.523	1	Stress/Mt
ENSMUSG00000019872	Smpdl3a	6.53107e-19	-0.504848	0.283	0.525	9.18792e-15	Skin
ENSMUSG00000019873	Reep3	2.68787e-19	0.322502	0.258	0.103	3.78129e-15	Skin
ENSMUSG00000019877	Serinc1	5.95711e-265	0.554702	0.504	0.242	8.38046e-261	Colon_Treg
ENSMUSG00000019877	Serinc1	9.64906e-158	0.353328	0.453	0.243	1.35743e-153	Colon_Tmem
ENSMUSG00000019877	Serinc1	3.07688e-40	0.58783	0.582	0.263	4.32856e-36	Skin
ENSMUSG00000019907	Ppp1r12a	4.06666e-155	-0.264842	0.33	0.482	5.72098e-151	LT_Treg
ENSMUSG00000019907	Ppp1r12a	2.30501e-122	0.35627	0.638	0.402	3.24269e-118	NKT
ENSMUSG00000019907	Ppp1r12a	9.53454e-06	-0.883863	0.029	0.422	0.134132	Undefined
ENSMUSG00000019920	Lims1	6.3187e-57	-0.279867	0.101	0.206	8.88914e-53	Colon_Tmem
ENSMUSG00000019920	Lims1	1.62887e-203	0.294912	0.294	0.152	2.2915e-199	LT_Tmem
ENSMUSG00000019943	Atp2b1	2.01918e-37	0.628931	0.632	0.325	2.84059e-33	Skin
ENSMUSG00000019943	Atp2b1	3.10213e-233	0.596146	0.55	0.305	4.36408e-229	Colon_Treg
ENSMUSG00000019943	Atp2b1	5.685e-214	-0.384909	0.232	0.391	7.99766e-210	LT_Treg
ENSMUSG00000019943	Atp2b1	0	0.575507	0.602	0.294	0	Colon_Tmem
ENSMUSG00000019943	Atp2b1	3.31942e-05	0.648346	0.368	0.328	0.466977	Stress/Mt
ENSMUSG00000019947	Arid5b	1.9632e-45	-0.297615	0.053	0.149	2.76184e-41	NKT
ENSMUSG00000019947	Arid5b	1.55537e-157	0.413165	0.295	0.125	2.1881e-153	Colon_Treg
ENSMUSG00000019960	Dusp6	3.82389e-291	0.496543	0.307	0.101	5.37945e-287	Colon_Tmem
ENSMUSG00000019960	Dusp6	1.11671e-289	-0.358011	0.044	0.177	1.57098e-285	LT_Treg
ENSMUSG00000019960	Dusp6	2.16189e-16	0.396878	0.28	0.123	3.04135e-12	Skin
ENSMUSG00000019970	Sgk1	5.07241e-199	-0.283281	0.027	0.12	7.13586e-195	LT_Treg
ENSMUSG00000019970	Sgk1	1.665e-125	0.306321	0.185	0.07	2.34232e-121	Colon_Tmem
ENSMUSG00000019970	Sgk1	4.79724e-214	0.452058	0.227	0.068	6.74876e-210	Colon_Treg
ENSMUSG00000019970	Sgk1	6.3827e-27	0.545784	0.248	0.081	8.97918e-23	Skin
ENSMUSG00000020009	Ifngr1	0	-1.34421	0.249	0.569	0	LT_Tmem
ENSMUSG00000020009	Ifngr1	9.38576e-63	0.665059	0.899	0.47	1.32039e-58	Skin
ENSMUSG00000020009	Ifngr1	0	1.39259	0.971	0.422	0	Colon_Treg
ENSMUSG00000020009	Ifngr1	0	1.45652	0.966	0.412	0	Colon_Tmem
ENSMUSG00000020009	Ifngr1	2.95652e-265	-0.978141	0.413	0.514	4.15923e-261	LT_Treg
ENSMUSG00000020009	Ifngr1	2.67498e-124	-1.0278	0.306	0.489	3.76316e-120	NKT
ENSMUSG00000020018	Snrpf	1.51695e-21	-0.480025	0.237	0.674	2.13404e-17	Stress/Mt
ENSMUSG00000020018	Snrpf	9.1246e-13	-0.336749	0.522	0.672	1.28365e-08	Skin
ENSMUSG00000020027	Socs2	3.14027e-307	-0.500448	0.032	0.186	4.41773e-303	LT_Tmem
ENSMUSG00000020027	Socs2	3.29108e-100	0.349103	0.264	0.127	4.6299e-96	Colon_Treg
ENSMUSG00000020029	Nudt4	2.82853e-29	0.492321	0.308	0.109	3.97917e-25	Skin
ENSMUSG00000020034	Tcp11l2	4.64554e-185	0.57936	0.455	0.242	6.53535e-181	Colon_Treg
ENSMUSG00000020034	Tcp11l2	1.9807e-70	-0.259522	0.202	0.288	2.78645e-66	LT_Tmem
ENSMUSG00000020038	Cry1	1.43838e-15	0.293607	0.261	0.115	2.02351e-11	Skin
ENSMUSG00000020048	Hsp90b1	2.42856e-81	0.296133	0.635	0.437	3.41649e-77	NKT
ENSMUSG00000020048	Hsp90b1	2.82163e-16	0.386676	0.645	0.452	3.96947e-12	Skin
ENSMUSG00000020048	Hsp90b1	1.79246e-08	0.834755	0.478	0.453	0.000252163	Stress/Mt
ENSMUSG00000020056	Ccdc53	3.49519e-52	-0.260456	0.105	0.205	4.91703e-48	Colon_Tmem
ENSMUSG00000020056	Ccdc53	1.42677e-50	-0.255393	0.094	0.204	2.00718e-46	Colon_Treg
ENSMUSG00000020077	Srgn	0	1.1169	0.997	0.792	0	Colon_Tmem
ENSMUSG00000020077	Srgn	2.57287e-13	-0.504323	0.895	0.807	3.61951e-09	NKT
ENSMUSG00000020077	Srgn	0	1.19015	0.995	0.796	0	Colon_Treg
ENSMUSG00000020077	Srgn	0	-0.847261	0.726	0.873	0	LT_Treg
ENSMUSG00000020077	Srgn	1.9998e-288	-0.707629	0.785	0.827	2.81332e-284	LT_Tmem
ENSMUSG00000020077	Srgn	3.17745e-65	0.597717	0.987	0.813	4.47003e-61	Skin
ENSMUSG00000020088	Sar1a	9.17907e-178	0.387731	0.493	0.276	1.29131e-173	Colon_Tmem
ENSMUSG00000020088	Sar1a	6.94616e-23	0.455291	0.535	0.298	9.77186e-19	Skin
ENSMUSG00000020088	Sar1a	6.01674e-158	0.431404	0.487	0.28	8.46436e-154	Colon_Treg
ENSMUSG00000020101	Vsir	4.31926e-22	-0.65668	0.126	0.374	6.07634e-18	Skin
ENSMUSG00000020101	Vsir	3.51365e-52	-0.294588	0.274	0.384	4.943e-48	Colon_Tmem
ENSMUSG00000020108	Ddit4	1.24665e-09	0.415303	0.434	0.284	1.75378e-05	Skin
ENSMUSG00000020108	Ddit4	9.91326e-44	-0.371237	0.185	0.295	1.3946e-39	NKT
ENSMUSG00000020108	Ddit4	3.62808e-17	0.283074	0.335	0.281	5.10398e-13	Colon_Treg
ENSMUSG00000020116	Pno1	1.66407e-13	0.274903	0.204	0.087	2.34102e-09	Skin
ENSMUSG00000020128	Vps54	3.0761e-120	0.322678	0.197	0.076	4.32746e-116	Colon_Treg
ENSMUSG00000020130	Tbc1d15	3.0538e-64	0.263229	0.237	0.131	4.29608e-60	Colon_Treg
ENSMUSG00000020134	Peli1	0.00286899	-0.438519	0.2	0.514	1	Undefined
ENSMUSG00000020134	Peli1	3.43371e-79	-0.419084	0.39	0.525	4.83054e-75	NKT
ENSMUSG00000020134	Peli1	7.09371e-68	0.298233	0.621	0.503	9.97942e-64	Colon_Treg
ENSMUSG00000020149	Rab1a	1.1633e-21	0.399899	0.431	0.21	1.63653e-17	Skin
ENSMUSG00000020152	Actr2	0.00813267	0.432559	0.404	0.451	1	Stress/Mt
ENSMUSG00000020153	Ndufs7	5.33239e-152	-0.47037	0.186	0.393	7.5016e-148	Colon_Tmem
ENSMUSG00000020156	Mum1	1.95438e-52	-0.258373	0.078	0.173	2.74942e-48	Colon_Tmem
ENSMUSG00000020163	Uqcr11	9.28429e-54	-0.263037	0.35	0.49	1.30611e-49	Colon_Treg
ENSMUSG00000020163	Uqcr11	0.00122391	-0.468377	0.143	0.478	1	Undefined
ENSMUSG00000020163	Uqcr11	5.64069e-195	-0.520984	0.27	0.503	7.93532e-191	Colon_Tmem
ENSMUSG00000020163	Uqcr11	4.80463e-17	-0.427991	0.14	0.48	6.75915e-13	Stress/Mt
ENSMUSG00000020167	Tcf3	4.42642e-06	-0.256424	0.082	0.176	0.0622709	Skin
ENSMUSG00000020178	Adora2a	7.46382e-106	-0.287054	0.095	0.187	1.05001e-101	LT_Tmem
ENSMUSG00000020178	Adora2a	0	0.648789	0.403	0.134	0	Colon_Treg
ENSMUSG00000020178	Adora2a	6.45399e-251	0.46953	0.348	0.136	9.07947e-247	Colon_Tmem
ENSMUSG00000020178	Adora2a	2.14098e-193	-0.321731	0.086	0.207	3.01194e-189	LT_Treg
ENSMUSG00000020180	Snrpd3	3.34539e-82	-0.357224	0.261	0.431	4.70629e-78	Colon_Treg
ENSMUSG00000020180	Snrpd3	0.000559318	0.593032	0.571	0.415	1	Undefined
ENSMUSG00000020180	Snrpd3	3.12534e-81	-0.350248	0.294	0.431	4.39672e-77	Colon_Tmem
ENSMUSG00000020180	Snrpd3	6.28504e-17	-0.439083	0.101	0.418	8.84179e-13	Stress/Mt
ENSMUSG00000020183	Cpm	3.03069e-46	-0.278157	0.023	0.108	4.26357e-42	NKT
ENSMUSG00000020183	Cpm	4.55843e-169	-0.281515	0.045	0.137	6.41279e-165	LT_Treg
ENSMUSG00000020183	Cpm	6.00188e-305	0.431605	0.275	0.079	8.44344e-301	Colon_Tmem
ENSMUSG00000020183	Cpm	0	0.647932	0.315	0.078	0	Colon_Treg
ENSMUSG00000020205	Phlda1	1.10623e-115	-0.346964	0.143	0.245	1.55624e-111	LT_Treg
ENSMUSG00000020205	Phlda1	4.75176e-203	1.40854	0.83	0.198	6.68477e-199	Skin
ENSMUSG00000020205	Phlda1	5.56971e-134	-0.433815	0.126	0.238	7.83547e-130	LT_Tmem
ENSMUSG00000020205	Phlda1	2.371e-207	0.59956	0.403	0.184	3.33552e-203	Colon_Treg
ENSMUSG00000020205	Phlda1	1.97875e-26	-0.367315	0.134	0.21	2.7837e-22	NKT
ENSMUSG00000020205	Phlda1	0	0.725129	0.475	0.17	0	Colon_Tmem
ENSMUSG00000020219	Timm13	2.75382e-18	-0.412777	0.132	0.487	3.87407e-14	Stress/Mt
ENSMUSG00000020250	Txnrd1	2.59213e-16	0.283003	0.274	0.12	3.64661e-12	Skin
ENSMUSG00000020250	Txnrd1	4.05423e-108	0.292591	0.254	0.11	5.70349e-104	NKT
ENSMUSG00000020260	Pofut2	5.33887e-244	0.374232	0.296	0.103	7.51072e-240	Colon_Tmem
ENSMUSG00000020260	Pofut2	8.3428e-264	0.493294	0.313	0.104	1.17367e-259	Colon_Treg
ENSMUSG00000020267	Hint1	0.00405989	0.561259	0.657	0.692	1	Undefined
ENSMUSG00000020267	Hint1	1.04119e-17	-0.399242	0.276	0.695	1.46474e-13	Stress/Mt
ENSMUSG00000020275	Rel	5.60001e-44	0.622117	0.494	0.19	7.87809e-40	Skin
ENSMUSG00000020275	Rel	0	0.488592	0.429	0.163	0	Colon_Tmem
ENSMUSG00000020275	Rel	1.46604e-176	-0.436364	0.103	0.231	2.06242e-172	LT_Tmem
ENSMUSG00000020275	Rel	8.85765e-44	-0.38522	0.097	0.201	1.24609e-39	NKT
ENSMUSG00000020275	Rel	9.56292e-109	-0.323965	0.135	0.23	1.34531e-104	LT_Treg
ENSMUSG00000020275	Rel	0	0.926432	0.499	0.161	0	Colon_Treg
ENSMUSG00000020288	Ahsa2	2.75111e-13	0.294783	0.245	0.114	3.87026e-09	Skin
ENSMUSG00000020297	Nsg2	1.10873e-111	-0.436421	0.044	0.21	1.55976e-107	Colon_Treg
ENSMUSG00000020297	Nsg2	4.4739e-09	-0.389459	0.072	0.196	6.29389e-05	Skin
ENSMUSG00000020297	Nsg2	2.39086e-76	-0.406503	0.065	0.206	3.36346e-72	NKT
ENSMUSG00000020297	Nsg2	3.19836e-132	-0.452231	0.047	0.213	4.49945e-128	Colon_Tmem
ENSMUSG00000020297	Nsg2	7.53053e-169	0.263378	0.288	0.155	1.05939e-164	LT_Tmem
ENSMUSG00000020308	Tpgs1	2.01294e-58	-0.251456	0.066	0.166	2.8318e-54	Colon_Tmem
ENSMUSG00000020321	Mdh1	4.64354e-145	0.534417	0.628	0.48	6.53253e-141	Colon_Treg
ENSMUSG00000020321	Mdh1	2.51778e-79	-0.332006	0.377	0.508	3.54201e-75	Colon_Tmem
ENSMUSG00000020340	Cyfip2	0.00551364	-0.463482	0	0.182	1	Undefined
ENSMUSG00000020349	Ppp2ca	2.52114e-144	0.373872	0.543	0.342	3.54674e-140	Colon_Tmem
ENSMUSG00000020349	Ppp2ca	1.84361e-53	0.283746	0.463	0.354	2.5936e-49	Colon_Treg
ENSMUSG00000020358	Hnrnpab	2.29846e-12	0.317558	0.594	0.389	3.23347e-08	Skin
ENSMUSG00000020372	Gnb2l1	2.96537e-39	-0.477199	0.865	0.939	4.17168e-35	Skin
ENSMUSG00000020372	Gnb2l1	3.88435e-42	-0.676402	0.504	0.941	5.46451e-38	Stress/Mt
ENSMUSG00000020383	Il13	0	0.42504	0.148	0.002	0	Skin
ENSMUSG00000020390	Ube2b	3.49086e-167	0.356025	0.778	0.583	4.91094e-163	Colon_Tmem
ENSMUSG00000020390	Ube2b	3.64404e-64	0.69448	0.89	0.602	5.12643e-60	Skin
ENSMUSG00000020390	Ube2b	3.79277e-284	0.556177	0.79	0.585	5.33567e-280	Colon_Treg
ENSMUSG00000020395	Itk	8.19404e-05	-0.836145	0.029	0.364	1	Undefined
ENSMUSG00000020395	Itk	0	0.916163	0.738	0.317	0	Colon_Tmem
ENSMUSG00000020395	Itk	2.84741e-213	0.495167	0.585	0.341	4.00574e-209	Colon_Treg
ENSMUSG00000020395	Itk	4.09777e-37	-0.254153	0.331	0.378	5.76475e-33	LT_Tmem
ENSMUSG00000020395	Itk	0	-0.572512	0.216	0.461	0	LT_Treg
ENSMUSG00000020395	Itk	3.95221e-12	0.263991	0.563	0.362	5.55997e-08	Skin
ENSMUSG00000020399	Havcr2	0	0.533971	0.19	0.007	0	Colon_Treg
ENSMUSG00000020399	Havcr2	2.56433e-49	0.305908	0.151	0.023	3.6075e-45	Skin
ENSMUSG00000020400	Tnip1	6.65272e-07	0.2664	0.393	0.268	0.00935905	Skin
ENSMUSG00000020400	Tnip1	2.54491e-281	0.501482	0.506	0.24	3.58018e-277	Colon_Tmem
ENSMUSG00000020400	Tnip1	1.05501e-63	0.312113	0.383	0.258	1.48419e-59	Colon_Treg
ENSMUSG00000020400	Tnip1	9.41757e-83	-0.263693	0.205	0.297	1.32486e-78	LT_Tmem
ENSMUSG00000020402	Vdac1	0.00583847	-0.437357	0.029	0.231	1	Undefined
ENSMUSG00000020415	Pttg1	6.16305e-20	0.375443	0.381	0.18	8.67018e-16	Skin
ENSMUSG00000020423	Btg2	8.87011e-14	0.533563	0.764	0.627	1.24785e-09	Skin
ENSMUSG00000020423	Btg2	1.03857e-50	-0.268783	0.514	0.64	1.46106e-46	Colon_Treg
ENSMUSG00000020437	Myo1g	0.000146387	0.678097	0.307	0.259	1	Stress/Mt
ENSMUSG00000020437	Myo1g	1.64927e-114	0.434672	0.408	0.244	2.3202e-110	Colon_Treg
ENSMUSG00000020437	Myo1g	1.25059e-29	-0.283432	0.182	0.266	1.75932e-25	NKT
ENSMUSG00000020458	Rtn4	1.02157e-11	0.265711	0.453	0.271	1.43715e-07	Skin
ENSMUSG00000020458	Rtn4	2.05503e-63	0.289797	0.387	0.26	2.89101e-59	Colon_Treg
ENSMUSG00000020460	Rps27a	3.88787e-99	-0.923558	0.855	0.999	5.46945e-95	Stress/Mt
ENSMUSG00000020460	Rps27a	0	-0.334359	0.997	0.999	0	Colon_Treg
ENSMUSG00000020460	Rps27a	7.17857e-84	-0.515026	0.994	0.998	1.00988e-79	Skin
ENSMUSG00000020460	Rps27a	0.000202658	0.25119	0.971	0.998	1	Undefined
ENSMUSG00000020476	Dbnl	5.16797e-130	-0.433864	0.219	0.407	7.27031e-126	Colon_Tmem
ENSMUSG00000020476	Dbnl	1.68361e-06	-0.25776	0.283	0.387	0.0236851	Skin
ENSMUSG00000020476	Dbnl	3.25848e-69	-0.323122	0.248	0.401	4.58403e-65	Colon_Treg
ENSMUSG00000020484	Xbp1	2.46788e-235	0.5524	0.464	0.222	3.47181e-231	Colon_Treg
ENSMUSG00000020484	Xbp1	3.97894e-137	0.332704	0.412	0.224	5.59757e-133	Colon_Tmem
ENSMUSG00000020484	Xbp1	2.47268e-97	-0.276113	0.174	0.275	3.47857e-93	LT_Tmem
ENSMUSG00000020485	Supt4a	3.35323e-21	-0.468762	0.224	0.654	4.71733e-17	Stress/Mt
ENSMUSG00000020496	Rnf187	7.69376e-51	-0.26543	0.323	0.456	1.08236e-46	Colon_Treg
ENSMUSG00000020496	Rnf187	8.73845e-09	-0.345526	0.318	0.445	0.000122932	Skin
ENSMUSG00000020496	Rnf187	4.24847e-80	-0.326681	0.321	0.459	5.97675e-76	Colon_Tmem
ENSMUSG00000020530	Ggnbp2	4.26277e-49	-0.273029	0.243	0.35	5.99686e-45	Colon_Tmem
ENSMUSG00000020547	Bzw2	6.07763e-116	0.323318	0.465	0.253	8.55002e-112	NKT
ENSMUSG00000020570	Sypl	7.12775e-55	-0.255994	0.057	0.149	1.00273e-50	Colon_Tmem
ENSMUSG00000020571	Pdia6	9.23798e-06	0.758441	0.368	0.325	0.12996	Stress/Mt
ENSMUSG00000020572	Nampt	8.93778e-95	0.292621	0.183	0.077	1.25737e-90	Colon_Treg
ENSMUSG00000020577	Tspan13	1.12937e-07	-0.312928	0.384	0.512	0.00158879	Skin
ENSMUSG00000020577	Tspan13	3.93951e-99	-0.478162	0.367	0.523	5.54211e-95	NKT
ENSMUSG00000020601	Trib2	4.29027e-76	0.37251	0.352	0.218	6.03555e-72	Colon_Treg
ENSMUSG00000020601	Trib2	3.05659e-09	-0.421869	0.104	0.232	4.30002e-05	Skin
ENSMUSG00000020601	Trib2	3.74661e-59	-0.392905	0.115	0.241	5.27073e-55	NKT
ENSMUSG00000020608	Smc6	9.63137e-73	-0.353079	0.237	0.371	1.35494e-68	Colon_Tmem
ENSMUSG00000020608	Smc6	2.8277e-67	-0.313226	0.217	0.37	3.97801e-63	Colon_Treg
ENSMUSG00000020608	Smc6	8.94334e-213	0.364301	0.439	0.301	1.25815e-208	LT_Treg
ENSMUSG00000020610	Amz2	1.64211e-55	0.674335	0.447	0.143	2.31013e-51	Skin
ENSMUSG00000020611	Gna13	0	-0.991745	0.161	0.435	0	LT_Treg
ENSMUSG00000020611	Gna13	0	1.19459	0.816	0.276	0	Colon_Treg
ENSMUSG00000020611	Gna13	4.97475e-84	-0.756625	0.188	0.339	6.99848e-80	NKT
ENSMUSG00000020611	Gna13	9.56369e-75	0.715738	0.777	0.322	1.34542e-70	Skin
ENSMUSG00000020611	Gna13	4.54923e-258	-0.782543	0.218	0.372	6.39985e-254	LT_Tmem
ENSMUSG00000020611	Gna13	0	1.32732	0.869	0.259	0	Colon_Tmem
ENSMUSG00000020612	Prkar1a	1.22347e-64	0.765049	0.884	0.618	1.72117e-60	Skin
ENSMUSG00000020612	Prkar1a	1.56703e-272	0.544246	0.796	0.602	2.2045e-268	Colon_Treg
ENSMUSG00000020612	Prkar1a	5.46692e-123	0.310276	0.766	0.602	7.69086e-119	Colon_Tmem
ENSMUSG00000020612	Prkar1a	1.08447e-273	-0.356467	0.518	0.688	1.52563e-269	LT_Treg
ENSMUSG00000020634	Ubxn2a	1.61511e-15	0.315788	0.314	0.151	2.27214e-11	Skin
ENSMUSG00000020644	Id2	0	1.48797	0.995	0.434	0	NKT
ENSMUSG00000020644	Id2	5.92631e-22	-0.309284	0.591	0.432	8.33713e-18	LT_Tmem
ENSMUSG00000020644	Id2	1.54677e-07	-0.481626	0.281	0.481	0.002176	Stress/Mt
ENSMUSG00000020644	Id2	0	0.815717	0.824	0.444	0	Colon_Treg
ENSMUSG00000020644	Id2	1.98963e-43	0.480546	0.893	0.476	2.79901e-39	Skin
ENSMUSG00000020644	Id2	0	0.677176	0.879	0.43	0	Colon_Tmem
ENSMUSG00000020644	Id2	0	-2.14231	0.09	0.736	0	LT_Treg
ENSMUSG00000020649	Rrm2	5.0516e-51	0.444291	0.157	0.024	7.10659e-47	Skin
ENSMUSG00000020702	Ccl1	2.85403e-69	0.653003	0.094	0.007	4.01505e-65	Skin
ENSMUSG00000020715	Ern1	0	0.481342	0.225	0.02	0	Colon_Tmem
ENSMUSG00000020717	Pecam1	1.61836e-31	-0.280796	0.134	0.22	2.27671e-27	NKT
ENSMUSG00000020718	Polg2	3.74289e-116	0.260702	0.153	0.051	5.26549e-112	Colon_Treg
ENSMUSG00000020719	Ddx5	1.51327e-302	-0.300956	0.972	0.98	2.12887e-298	LT_Tmem
ENSMUSG00000020719	Ddx5	0	0.592942	0.997	0.976	0	Colon_Treg
ENSMUSG00000020719	Ddx5	0	0.49217	0.997	0.976	0	Colon_Tmem
ENSMUSG00000020732	Rab37	1.36647e-67	-0.313201	0.106	0.224	1.92236e-63	Colon_Tmem
ENSMUSG00000020733	Slc9a3r1	1.30242e-100	-0.340406	0.397	0.549	1.83225e-96	Colon_Tmem
ENSMUSG00000020733	Slc9a3r1	0.00500885	0.468601	0.456	0.533	1	Stress/Mt
ENSMUSG00000020736	Nt5c	9.22412e-96	-0.371982	0.282	0.434	1.29765e-91	Colon_Tmem
ENSMUSG00000020737	Hn1	5.51225e-12	0.321057	0.777	0.672	7.75464e-08	Skin
ENSMUSG00000020743	Mif4gd	2.15826e-217	0.565304	0.51	0.276	3.03624e-213	Colon_Treg
ENSMUSG00000020743	Mif4gd	4.87288e-72	0.853769	0.701	0.294	6.85517e-68	Skin
ENSMUSG00000020744	Slc25a19	3.99036e-67	0.6762	0.465	0.135	5.61364e-63	Skin
ENSMUSG00000020744	Slc25a19	2.38638e-136	-0.270636	0.081	0.175	3.35715e-132	LT_Treg
ENSMUSG00000020744	Slc25a19	4.50767e-107	0.261536	0.256	0.123	6.34139e-103	Colon_Tmem
ENSMUSG00000020744	Slc25a19	0	0.719327	0.379	0.113	0	Colon_Treg
ENSMUSG00000020745	Pafah1b1	2.69696e-06	0.254176	0.582	0.441	0.0379408	Skin
ENSMUSG00000020803	Txndc17	5.86906e-10	-0.259476	0.101	0.323	8.25659e-06	Stress/Mt
ENSMUSG00000020803	Txndc17	8.42609e-10	0.281297	0.481	0.32	1.18538e-05	Skin
ENSMUSG00000020831	0610010K14Rik	3.12162e-11	-0.391761	0.069	0.217	4.3915e-07	Skin
ENSMUSG00000020841	Cpd	1.14774e-52	0.306073	0.17	0.027	1.61464e-48	Skin
ENSMUSG00000020846	Fam101b	2.99036e-115	-0.446946	0.015	0.151	4.20683e-111	Colon_Tmem
ENSMUSG00000020846	Fam101b	3.00393e-222	-0.377114	0.063	0.184	4.22594e-218	LT_Treg
ENSMUSG00000020846	Fam101b	0	0.672348	0.313	0.06	0	LT_Tmem
ENSMUSG00000020846	Fam101b	1.55049e-12	-0.449635	0	0.137	2.18123e-08	Skin
ENSMUSG00000020849	Ywhae	3.12548e-26	0.466206	0.723	0.478	4.39693e-22	Skin
ENSMUSG00000020857	Nme2	1.82405e-33	0.377436	0.321	0.105	2.56608e-29	Skin
ENSMUSG00000020859	Spag9	3.5206e-23	0.47576	0.289	0.113	4.95277e-19	Skin
ENSMUSG00000020859	Spag9	1.50119e-205	0.352695	0.266	0.096	2.11188e-201	Colon_Tmem
ENSMUSG00000020859	Spag9	3.83987e-69	0.255659	0.208	0.105	5.40194e-65	Colon_Treg
ENSMUSG00000020863	Luc7l3	1.11163e-47	-0.262923	0.141	0.242	1.56384e-43	Colon_Tmem
ENSMUSG00000020893	Per1	0	0.614406	0.36	0.058	0	Colon_Tmem
ENSMUSG00000020893	Per1	0	0.470378	0.278	0.073	0	Colon_Treg
ENSMUSG00000020893	Per1	1.28129e-141	0.85186	0.497	0.088	1.80251e-137	Skin
ENSMUSG00000020893	Per1	6.02943e-268	-0.309398	0.024	0.137	8.48221e-264	LT_Treg
ENSMUSG00000020893	Per1	8.48282e-159	-0.269805	0.027	0.119	1.19336e-154	LT_Tmem
ENSMUSG00000020901	Pik3r5	2.51988e-173	0.285915	0.171	0.051	3.54496e-169	Colon_Tmem
ENSMUSG00000020914	Top2a	0.00587029	0.469525	0.096	0.058	1	Stress/Mt
ENSMUSG00000020914	Top2a	7.03686e-18	0.373737	0.17	0.058	9.89945e-14	Skin
ENSMUSG00000020919	Stat5b	1.38808e-144	0.407378	0.316	0.146	1.95276e-140	Colon_Treg
ENSMUSG00000020922	Lsm12	3.15827e-08	-0.251394	0.039	0.19	0.000444306	Stress/Mt
ENSMUSG00000020923	Ubtf	4.22342e-45	-0.25579	0.148	0.261	5.94151e-41	Colon_Treg
ENSMUSG00000020923	Ubtf	2.02728e-57	-0.287885	0.149	0.263	2.85198e-53	Colon_Tmem
ENSMUSG00000020936	Nmt1	0.0033999	-0.435788	0.029	0.254	1	Undefined
ENSMUSG00000020941	Map3k14	0	0.4897	0.329	0.099	0	Colon_Tmem
ENSMUSG00000020949	Fkbp3	4.35442e-12	-0.288011	0.211	0.533	6.1258e-08	Stress/Mt
ENSMUSG00000020994	Pnn	1.70097e-49	-0.275418	0.233	0.34	2.39292e-45	Colon_Tmem
ENSMUSG00000021025	Nfkbia	2.92394e-54	-0.62471	0.553	0.625	4.1134e-50	NKT
ENSMUSG00000021025	Nfkbia	3.77844e-151	-0.661296	0.576	0.648	5.31551e-147	LT_Treg
ENSMUSG00000021025	Nfkbia	3.8519e-79	0.902541	0.959	0.616	5.41885e-75	Skin
ENSMUSG00000021025	Nfkbia	0	0.994912	0.931	0.58	0	Colon_Tmem
ENSMUSG00000021025	Nfkbia	0	1.35219	0.951	0.585	0	Colon_Treg
ENSMUSG00000021025	Nfkbia	0	-1.02611	0.469	0.683	0	LT_Tmem
ENSMUSG00000021040	Slirp	6.10748e-13	-0.342127	0.053	0.286	8.592e-09	Stress/Mt
ENSMUSG00000021108	Prkch	9.60105e-43	0.269972	0.446	0.343	1.35068e-38	Colon_Treg
ENSMUSG00000021109	Hif1a	1.25429e-93	-0.34688	0.265	0.36	1.76453e-89	LT_Tmem
ENSMUSG00000021109	Hif1a	2.57697e-91	-0.590123	0.179	0.345	3.62529e-87	NKT
ENSMUSG00000021109	Hif1a	0	0.649124	0.661	0.29	0	Colon_Tmem
ENSMUSG00000021109	Hif1a	5.17128e-39	0.529894	0.673	0.328	7.27496e-35	Skin
ENSMUSG00000021109	Hif1a	0.000832267	-0.755064	0.057	0.332	1	Undefined
ENSMUSG00000021109	Hif1a	0	0.989138	0.73	0.29	0	Colon_Treg
ENSMUSG00000021109	Hif1a	2.20552e-297	-0.499263	0.221	0.404	3.10273e-293	LT_Treg
ENSMUSG00000021113	Snapc1	6.5154e-21	0.30426	0.242	0.089	9.16586e-17	Skin
ENSMUSG00000021114	Atp6v1d	1.08531e-83	-0.368953	0.177	0.319	1.52681e-79	Colon_Tmem
ENSMUSG00000021127	Zfp36l1	7.9113e-97	-0.52232	0.358	0.517	1.11296e-92	NKT
ENSMUSG00000021127	Zfp36l1	0	0.759913	0.759	0.477	0	Colon_Treg
ENSMUSG00000021127	Zfp36l1	5.54014e-85	-0.309532	0.449	0.527	7.79387e-81	LT_Tmem
ENSMUSG00000021131	Erh	2.14211e-60	-0.260372	0.468	0.565	3.01352e-56	Colon_Tmem
ENSMUSG00000021134	Srsf5	7.09766e-200	0.375872	0.882	0.723	9.98499e-196	Colon_Tmem
ENSMUSG00000021134	Srsf5	7.6137e-12	-0.307817	0.61	0.742	1.0711e-07	Skin
ENSMUSG00000021134	Srsf5	1.13719e-245	0.455553	0.876	0.726	1.5998e-241	Colon_Treg
ENSMUSG00000021178	Psmc1	1.43516e-06	0.825109	0.457	0.201	0.0201898	Undefined
ENSMUSG00000021190	Lgmn	0	0.558578	0.202	0.03	0	Colon_Treg
ENSMUSG00000021190	Lgmn	0.00376627	0.387402	0.083	0.046	1	Stress/Mt
ENSMUSG00000021196	Pfkp	1.17021e-170	-0.268691	0.152	0.286	1.64625e-166	LT_Treg
ENSMUSG00000021200	Asb2	0	0.690997	0.414	0.095	0	NKT
ENSMUSG00000021200	Asb2	0	-0.417484	0.029	0.182	0	LT_Treg
ENSMUSG00000021200	Asb2	1.47034e-08	-0.347028	0.019	0.122	0.000206847	Skin
ENSMUSG00000021218	Gdi2	0.000888242	-0.418337	0.229	0.615	1	Undefined
ENSMUSG00000021241	Isca2	0.00620765	0.529874	0.229	0.103	1	Undefined
ENSMUSG00000021242	Npc2	3.47965e-50	-0.286132	0.665	0.699	4.89518e-46	NKT
ENSMUSG00000021248	Tmed10	2.65558e-82	0.332102	0.509	0.366	3.73587e-78	Colon_Treg
ENSMUSG00000021250	Fos	8.68105e-65	0.320838	0.659	0.516	1.22125e-60	Colon_Tmem
ENSMUSG00000021250	Fos	1.04798e-41	-0.368119	0.447	0.54	1.47429e-37	NKT
ENSMUSG00000021250	Fos	6.61598e-17	0.777553	0.767	0.53	9.30736e-13	Skin
ENSMUSG00000021252	0610007P14Rik	3.5747e-51	-0.261164	0.117	0.218	5.02889e-47	Colon_Tmem
ENSMUSG00000021262	Evl	3.72653e-43	-0.97499	0.135	0.524	5.24249e-39	Skin
ENSMUSG00000021262	Evl	3.06136e-162	0.267165	0.598	0.47	4.30671e-158	LT_Treg
ENSMUSG00000021262	Evl	1.02442e-167	0.365272	0.789	0.497	1.44116e-163	NKT
ENSMUSG00000021262	Evl	0	-0.859393	0.213	0.559	0	Colon_Tmem
ENSMUSG00000021262	Evl	0	-1.13718	0.077	0.567	0	Colon_Treg
ENSMUSG00000021270	Hsp90aa1	1.06246e-140	-0.807747	0.677	0.722	1.49467e-136	LT_Tmem
ENSMUSG00000021270	Hsp90aa1	0	1.50787	0.945	0.679	0	Colon_Tmem
ENSMUSG00000021270	Hsp90aa1	0	0.891249	0.869	0.692	0	Colon_Treg
ENSMUSG00000021270	Hsp90aa1	7.74161e-59	-0.778117	0.69	0.71	1.08909e-54	NKT
ENSMUSG00000021270	Hsp90aa1	1.63443e-280	-0.876193	0.628	0.761	2.29932e-276	LT_Treg
ENSMUSG00000021270	Hsp90aa1	5.68967e-73	0.594015	0.962	0.706	8.00423e-69	Skin
ENSMUSG00000021282	Eif5	8.7839e-11	0.400774	0.648	0.514	1.23572e-06	Skin
ENSMUSG00000021290	2010107E04Rik	1.61396e-22	-0.473127	0.285	0.743	2.27052e-18	Stress/Mt
ENSMUSG00000021298	Gpr132	3.04759e-15	-0.354397	0.314	0.343	4.28735e-11	NKT
ENSMUSG00000021298	Gpr132	0	-0.768122	0.173	0.452	0	LT_Treg
ENSMUSG00000021298	Gpr132	6.42275e-33	0.512291	0.645	0.338	9.03553e-29	Skin
ENSMUSG00000021298	Gpr132	0	0.851344	0.729	0.301	0	Colon_Treg
ENSMUSG00000021298	Gpr132	0	1.14909	0.843	0.278	0	Colon_Tmem
ENSMUSG00000021298	Gpr132	1.7534e-159	-0.501776	0.257	0.376	2.46668e-155	LT_Tmem
ENSMUSG00000021360	Gcnt2	0	0.265897	0.1	0.008	0	Colon_Tmem
ENSMUSG00000021361	Tmem14c	0.00731522	0.641779	0.429	0.319	1	Undefined
ENSMUSG00000021366	Hivep1	9.30732e-112	0.250487	0.138	0.044	1.30935e-107	Colon_Treg
ENSMUSG00000021377	Dek	3.27725e-16	0.401671	0.594	0.385	4.61043e-12	Skin
ENSMUSG00000021384	Susd3	2.59904e-266	0.318954	0.227	0.089	3.65633e-262	LT_Tmem
ENSMUSG00000021395	Spin1	3.92394e-169	0.410167	0.28	0.112	5.52019e-165	Colon_Treg
ENSMUSG00000021411	Pxdc1	1.18146e-212	-0.373345	0.001	0.072	1.66208e-208	LT_Treg
ENSMUSG00000021411	Pxdc1	0	1.30228	0.525	0.039	0	Skin
ENSMUSG00000021411	Pxdc1	1.89627e-90	-0.28909	0.009	0.058	2.66767e-86	LT_Tmem
ENSMUSG00000021411	Pxdc1	0	0.964151	0.265	0.016	0	Colon_Tmem
ENSMUSG00000021427	Ssr1	7.38391e-10	0.254671	0.412	0.252	1.03877e-05	Skin
ENSMUSG00000021427	Ssr1	0.00318084	-0.491208	0.029	0.253	1	Undefined
ENSMUSG00000021428	Riok1	6.60386e-91	0.260576	0.25	0.127	9.29031e-87	Colon_Tmem
ENSMUSG00000021451	Sema4d	0.00089395	0.540385	0.232	0.183	1	Stress/Mt
ENSMUSG00000021453	Gadd45g	1.08823e-168	0.547768	0.238	0.087	1.53092e-164	Colon_Treg
ENSMUSG00000021453	Gadd45g	1.54759e-46	0.627823	0.34	0.099	2.17715e-42	Skin
ENSMUSG00000021453	Gadd45g	3.47337e-212	0.392549	0.247	0.083	4.88634e-208	Colon_Tmem
ENSMUSG00000021453	Gadd45g	1.81085e-120	-0.316983	0.043	0.126	2.5475e-116	LT_Tmem
ENSMUSG00000021458	2010111I01Rik	1.33013e-113	0.38077	0.293	0.145	1.87122e-109	Colon_Treg
ENSMUSG00000021458	2010111I01Rik	2.50707e-22	0.427252	0.355	0.157	3.52694e-18	Skin
ENSMUSG00000021460	Auh	0.00540706	0.570626	0.257	0.123	1	Undefined
ENSMUSG00000021493	Pdlim7	0.00314463	0.259881	0.114	0.03	1	Undefined
ENSMUSG00000021496	Pcbd2	1.5367e-06	-0.278674	0.094	0.198	0.0216182	Skin
ENSMUSG00000021497	Txndc15	8.46998e-81	-0.2951	0.043	0.159	1.19156e-76	Colon_Tmem
ENSMUSG00000021500	Ddx46	0.00366851	-0.483481	0	0.197	1	Undefined
ENSMUSG00000021520	Uqcrb	3.50947e-16	-0.344035	0.298	0.715	4.93712e-12	Stress/Mt
ENSMUSG00000021520	Uqcrb	1.08185e-114	-0.307846	0.616	0.724	1.52194e-110	Colon_Tmem
ENSMUSG00000021546	Hnrnpk	0.00120954	0.377237	0.857	0.834	1	Undefined
ENSMUSG00000021550	2210016F16Rik	1.15786e-112	-0.375109	0.063	0.218	1.62887e-108	Colon_Tmem
ENSMUSG00000021576	Pdcd6	2.9931e-12	0.336112	0.497	0.325	4.2107e-08	Skin
ENSMUSG00000021577	Sdha	0.00149189	0.638856	0.514	0.382	1	Undefined
ENSMUSG00000021577	Sdha	5.94126e-88	-0.356832	0.251	0.398	8.35816e-84	Colon_Tmem
ENSMUSG00000021577	Sdha	2.85245e-59	-0.288171	0.252	0.396	4.01283e-55	Colon_Treg
ENSMUSG00000021591	Glrx	1.93851e-267	-0.454862	0.18	0.358	2.7271e-263	LT_Treg
ENSMUSG00000021591	Glrx	9.53467e-29	-0.463735	0.22	0.293	1.34134e-24	NKT
ENSMUSG00000021591	Glrx	1.28557e-33	0.514191	0.585	0.284	1.80853e-29	Skin
ENSMUSG00000021591	Glrx	0	1.18868	0.653	0.249	0	Colon_Treg
ENSMUSG00000021595	Nsun2	1.73742e-54	-0.267377	0.107	0.21	2.44421e-50	Colon_Tmem
ENSMUSG00000021606	Ndufs6	1.62946e-14	-0.350699	0.11	0.408	2.29233e-10	Stress/Mt
ENSMUSG00000021606	Ndufs6	5.34204e-69	-0.30519	0.295	0.42	7.51518e-65	Colon_Tmem
ENSMUSG00000021607	Mrpl36	1.66977e-52	-0.268218	0.125	0.227	2.34903e-48	Colon_Tmem
ENSMUSG00000021660	Btf3	1.67099e-44	-0.716328	0.425	0.927	2.35075e-40	Stress/Mt
ENSMUSG00000021670	Hmgcr	0.00940067	0.380685	0.114	0.075	1	Stress/Mt
ENSMUSG00000021675	F2rl2	3.23537e-303	0.269229	0.12	0.013	4.55152e-299	NKT
ENSMUSG00000021676	Iqgap2	1.8351e-19	0.289912	0.239	0.09	2.58161e-15	Skin
ENSMUSG00000021699	Pde4d	0	0.39555	0.22	0.048	0	Colon_Tmem
ENSMUSG00000021699	Pde4d	5.07825e-183	0.343528	0.189	0.055	7.14409e-179	Colon_Treg
ENSMUSG00000021699	Pde4d	8.64471e-23	0.288495	0.208	0.066	1.21614e-18	Skin
ENSMUSG00000021709	Erbb2ip	0.00886797	0.4965	0.171	0.133	1	Stress/Mt
ENSMUSG00000021728	Emb	0	0.867517	0.791	0.45	0	Colon_Treg
ENSMUSG00000021728	Emb	0	1.03191	0.855	0.436	0	Colon_Tmem
ENSMUSG00000021728	Emb	6.41451e-131	1.38405	0.94	0.478	9.02393e-127	Skin
ENSMUSG00000021728	Emb	0	-1.01411	0.257	0.631	0	LT_Treg
ENSMUSG00000021728	Emb	7.497e-21	-0.436212	0.463	0.484	1.05468e-16	NKT
ENSMUSG00000021754	Map3k1	1.34585e-87	0.301884	0.264	0.136	1.89335e-83	Colon_Treg
ENSMUSG00000021756	Il6st	2.55963e-53	-0.298305	0.04	0.143	3.60089e-49	NKT
ENSMUSG00000021756	Il6st	8.51392e-83	-0.312297	0.033	0.147	1.19774e-78	Colon_Tmem
ENSMUSG00000021764	Ndufs4	1.74098e-07	-0.279539	0.22	0.349	0.00244921	Skin
ENSMUSG00000021764	Ndufs4	6.95928e-65	-0.299666	0.238	0.362	9.79032e-61	Colon_Tmem
ENSMUSG00000021794	Glud1	8.51315e-14	0.300892	0.525	0.327	1.19763e-09	Skin
ENSMUSG00000021794	Glud1	6.34064e-80	0.294469	0.465	0.312	8.92001e-76	Colon_Tmem
ENSMUSG00000021794	Glud1	1.04462e-189	0.576552	0.521	0.309	1.46957e-185	Colon_Treg
ENSMUSG00000021807	2700060E02Rik	0.00675847	-0.329767	0.257	0.552	1	Undefined
ENSMUSG00000021807	2700060E02Rik	1.63392e-13	-0.270713	0.211	0.554	2.2986e-09	Stress/Mt
ENSMUSG00000021811	Dnajc9	3.53569e-64	-0.303016	0.159	0.283	4.97401e-60	Colon_Tmem
ENSMUSG00000021831	Ero1l	4.41507e-169	0.325008	0.221	0.08	6.21112e-165	Colon_Tmem
ENSMUSG00000021831	Ero1l	4.85615e-73	0.592594	0.39	0.093	6.83163e-69	Skin
ENSMUSG00000021832	Psmc6	7.47973e-09	0.257577	0.421	0.276	0.000105225	Skin
ENSMUSG00000021866	Anxa11	0.000462288	-0.646032	0	0.266	1	Undefined
ENSMUSG00000021866	Anxa11	1.7589e-81	0.369176	0.388	0.253	2.47442e-77	Colon_Treg
ENSMUSG00000021871	Pnp	2.988e-15	0.340024	0.248	0.111	4.20352e-11	Skin
ENSMUSG00000021877	Arf4	0	0.772346	0.728	0.397	0	Colon_Treg
ENSMUSG00000021877	Arf4	0	0.716147	0.749	0.388	0	Colon_Tmem
ENSMUSG00000021877	Arf4	1.50743e-298	-0.469334	0.316	0.503	2.12065e-294	LT_Treg
ENSMUSG00000021877	Arf4	4.20011e-140	-0.401654	0.352	0.461	5.90871e-136	LT_Tmem
ENSMUSG00000021877	Arf4	3.03185e-76	0.893597	0.833	0.424	4.26521e-72	Skin
ENSMUSG00000021886	Gpr65	1.8471e-77	0.308511	0.255	0.141	2.5985e-73	Colon_Tmem
ENSMUSG00000021886	Gpr65	1.31826e-132	0.439587	0.297	0.138	1.85453e-128	Colon_Treg
ENSMUSG00000021886	Gpr65	7.92296e-21	0.422513	0.343	0.152	1.1146e-16	Skin
ENSMUSG00000021886	Gpr65	1.72011e-99	-0.27062	0.091	0.18	2.41986e-95	LT_Tmem
ENSMUSG00000021892	Sh3bp5	1.53606e-147	0.250818	0.161	0.074	2.16093e-143	LT_Treg
ENSMUSG00000021895	Arhgef3	9.08897e-09	-0.361821	0.088	0.213	0.000127864	Skin
ENSMUSG00000021905	Dph3	2.63172e-51	0.264397	0.308	0.2	3.70231e-47	Colon_Treg
ENSMUSG00000021905	Dph3	1.86931e-90	0.258775	0.338	0.194	2.62975e-86	Colon_Tmem
ENSMUSG00000021910	Nisch	3.18081e-08	-0.309157	0.223	0.35	0.000447476	Skin
ENSMUSG00000021910	Nisch	0.00370122	-0.412927	0.086	0.349	1	Undefined
ENSMUSG00000021939	Ctsb	4.74132e-37	-0.252504	0.437	0.509	6.67009e-33	Colon_Tmem
ENSMUSG00000021939	Ctsb	2.97795e-07	-0.293588	0.387	0.502	0.00418938	Skin
ENSMUSG00000021939	Ctsb	8.66879e-150	0.266659	0.598	0.459	1.21953e-145	LT_Tmem
ENSMUSG00000021939	Ctsb	7.04845e-187	-0.297149	0.404	0.565	9.91577e-183	LT_Treg
ENSMUSG00000021939	Ctsb	0.00205383	0.57351	0.443	0.501	1	Stress/Mt
ENSMUSG00000021951	N6amt2	2.31084e-86	-0.355464	0.055	0.196	3.25089e-82	Colon_Treg
ENSMUSG00000021951	N6amt2	1.77074e-145	-0.434623	0.03	0.202	2.49108e-141	Colon_Tmem
ENSMUSG00000021951	N6amt2	7.01377e-257	0.359304	0.266	0.127	9.86698e-253	LT_Treg
ENSMUSG00000021959	Lats2	1.32209e-93	0.697264	0.481	0.112	1.85992e-89	Skin
ENSMUSG00000021963	Sap18	1.89437e-05	-0.790939	0.057	0.433	0.266501	Undefined
ENSMUSG00000021963	Sap18	5.61576e-34	0.260158	0.506	0.425	7.90025e-30	Colon_Treg
ENSMUSG00000021963	Sap18	1.01652e-15	-0.355081	0.118	0.435	1.43004e-11	Stress/Mt
ENSMUSG00000021969	Zdhhc20	6.78075e-137	0.285185	0.363	0.254	9.53916e-133	LT_Treg
ENSMUSG00000021969	Zdhhc20	1.16258e-97	-0.40408	0.158	0.314	1.63552e-93	Colon_Tmem
ENSMUSG00000021983	Atp8a2	0	0.497141	0.216	0.012	0	NKT
ENSMUSG00000021996	Esd	0.00618533	-0.34847	0.114	0.358	1	Undefined
ENSMUSG00000021996	Esd	2.0045e-18	-0.480456	0.057	0.36	2.81994e-14	Stress/Mt
ENSMUSG00000021998	Lcp1	1.05692e-17	0.73291	0.711	0.735	1.48688e-13	Stress/Mt
ENSMUSG00000021998	Lcp1	4.02718e-12	0.254595	0.865	0.733	5.66544e-08	Skin
ENSMUSG00000022000	Zc3h13	1.06707e-22	0.487627	0.371	0.168	1.50115e-18	Skin
ENSMUSG00000022000	Zc3h13	0.00769086	-0.440654	0	0.17	1	Undefined
ENSMUSG00000022013	Dnajc15	8.5805e-86	0.295677	0.437	0.257	1.2071e-81	NKT
ENSMUSG00000022013	Dnajc15	7.28425e-10	-0.290219	0.075	0.273	1.02475e-05	Stress/Mt
ENSMUSG00000022013	Dnajc15	1.55382e-52	-0.292972	0.159	0.283	2.18591e-48	Colon_Treg
ENSMUSG00000022014	Epsti1	1.15932e-85	-0.425965	0.186	0.352	1.63093e-81	Colon_Treg
ENSMUSG00000022014	Epsti1	1.97663e-154	0.405941	0.569	0.315	2.78073e-150	NKT
ENSMUSG00000022014	Epsti1	2.15563e-21	-0.628328	0.085	0.338	3.03254e-17	Skin
ENSMUSG00000022015	Tnfsf11	1.42942e-30	-0.403267	0.085	0.164	2.01091e-26	NKT
ENSMUSG00000022015	Tnfsf11	7.74739e-26	0.712247	0.365	0.156	1.0899e-21	Skin
ENSMUSG00000022015	Tnfsf11	1.53955e-304	-0.583076	0.068	0.217	2.16583e-300	LT_Treg
ENSMUSG00000022015	Tnfsf11	0	1.24292	0.534	0.111	0	Colon_Tmem
ENSMUSG00000022018	Rgcc	0	-0.560946	0.073	0.252	0	LT_Treg
ENSMUSG00000022018	Rgcc	1.49175e-138	1.2958	0.682	0.176	2.0986e-134	Skin
ENSMUSG00000022018	Rgcc	0	0.703442	0.427	0.15	0	Colon_Tmem
ENSMUSG00000022018	Rgcc	1.29502e-85	0.43203	0.301	0.168	1.82183e-81	Colon_Treg
ENSMUSG00000022018	Rgcc	2.34731e-21	-0.330753	0.121	0.186	3.3022e-17	NKT
ENSMUSG00000022018	Rgcc	1.04379e-08	-0.389943	0.031	0.181	0.000146841	Stress/Mt
ENSMUSG00000022024	Sugt1	1.52593e-11	-0.345544	0.061	0.276	2.14668e-07	Stress/Mt
ENSMUSG00000022090	Pdlim2	2.04665e-08	-0.314488	0.097	0.226	0.000287923	Skin
ENSMUSG00000022090	Pdlim2	9.68146e-53	-0.264035	0.118	0.236	1.36199e-48	Colon_Treg
ENSMUSG00000022090	Pdlim2	3.61746e-97	-0.365971	0.095	0.241	5.08904e-93	Colon_Tmem
ENSMUSG00000022102	Dok2	0	0.647478	0.623	0.273	0	NKT
ENSMUSG00000022106	Rcbtb2	2.81009e-179	-0.308003	0.084	0.199	3.95324e-175	LT_Treg
ENSMUSG00000022106	Rcbtb2	0	0.63012	0.397	0.131	0	NKT
ENSMUSG00000022108	Itm2b	2.06887e-153	0.479248	0.949	0.958	2.91048e-149	Colon_Treg
ENSMUSG00000022108	Itm2b	2.10835e-18	0.289263	0.978	0.957	2.96602e-14	Skin
ENSMUSG00000022111	Uchl3	1.72297e-60	-0.2714	0.068	0.183	2.42387e-56	Colon_Treg
ENSMUSG00000022124	Fbxl3	1.95374e-89	0.259352	0.194	0.085	2.74852e-85	Colon_Treg
ENSMUSG00000022136	Dnajc3	2.22559e-77	-0.346656	0.146	0.302	3.13096e-73	Colon_Treg
ENSMUSG00000022136	Dnajc3	2.86889e-175	0.415455	0.523	0.267	4.03595e-171	NKT
ENSMUSG00000022141	Nipbl	0.00494103	-0.442345	0.057	0.273	1	Undefined
ENSMUSG00000022148	Fyb	0.00497182	-0.453108	0.429	0.73	1	Undefined
ENSMUSG00000022175	Lrp10	6.80651e-128	-0.455858	0.209	0.396	9.5754e-124	Colon_Tmem
ENSMUSG00000022175	Lrp10	1.77012e-13	0.88658	0.469	0.375	2.4902e-09	Stress/Mt
ENSMUSG00000022175	Lrp10	2.02027e-64	-0.327674	0.242	0.389	2.84211e-60	Colon_Treg
ENSMUSG00000022175	Lrp10	2.89843e-08	-0.372997	0.255	0.377	0.000407751	Skin
ENSMUSG00000022175	Lrp10	6.22057e-200	0.290586	0.496	0.324	8.7511e-196	LT_Tmem
ENSMUSG00000022175	Lrp10	0.000655277	-0.631994	0.086	0.376	1	Undefined
ENSMUSG00000022185	Acin1	1.75013e-54	-0.289049	0.249	0.362	2.46208e-50	Colon_Tmem
ENSMUSG00000022185	Acin1	4.49004e-12	0.367627	0.525	0.348	6.31659e-08	Skin
ENSMUSG00000022193	Psmb5	9.08652e-60	-0.283719	0.313	0.425	1.27829e-55	Colon_Tmem
ENSMUSG00000022205	Sub1	3.27021e-18	-0.490525	0.434	0.831	4.60053e-14	Stress/Mt
ENSMUSG00000022205	Sub1	0	-0.671771	0.732	0.893	0	LT_Treg
ENSMUSG00000022205	Sub1	0	0.922097	0.966	0.812	0	Colon_Tmem
ENSMUSG00000022205	Sub1	7.23712e-159	0.327485	0.907	0.821	1.01812e-154	Colon_Treg
ENSMUSG00000022205	Sub1	1.65694e-60	0.714198	0.95	0.828	2.33099e-56	Skin
ENSMUSG00000022216	Psme1	7.46352e-135	-0.409198	0.507	0.699	1.04997e-130	Colon_Treg
ENSMUSG00000022216	Psme1	3.82002e-22	-0.501477	0.478	0.683	5.374e-18	Skin
ENSMUSG00000022216	Psme1	2.29966e-13	-0.29028	0.307	0.683	3.23516e-09	Stress/Mt
ENSMUSG00000022216	Psme1	4.54899e-173	-0.432628	0.549	0.697	6.39952e-169	Colon_Tmem
ENSMUSG00000022228	Zscan26	0.00568015	0.3411	0.105	0.065	1	Stress/Mt
ENSMUSG00000022255	Mtdh	0.00652296	-0.328534	0.086	0.328	1	Undefined
ENSMUSG00000022270	Fam134b	1.13806e-05	-0.275842	0.164	0.265	0.160103	Skin
ENSMUSG00000022283	Pabpc1	2.96409e-05	-0.501215	0.657	0.922	0.416988	Undefined
ENSMUSG00000022285	Ywhaz	1.5783e-24	0.486143	0.607	0.379	2.22035e-20	Skin
ENSMUSG00000022307	Oxr1	1.9435e-61	-0.263001	0.048	0.145	2.73412e-57	Colon_Tmem
ENSMUSG00000022312	Eif3h	6.2869e-26	-0.476024	0.368	0.839	8.84441e-22	Stress/Mt
ENSMUSG00000022336	Eif3e	6.87964e-21	-0.465595	0.355	0.8	9.67828e-17	Stress/Mt
ENSMUSG00000022338	Eny2	4.12551e-20	0.39229	0.484	0.256	5.80376e-16	Skin
ENSMUSG00000022360	Atad2	1.07861e-27	0.358242	0.239	0.075	1.51739e-23	Skin
ENSMUSG00000022372	Sla	8.76947e-195	-0.333939	0.288	0.453	1.23369e-190	LT_Treg
ENSMUSG00000022372	Sla	4.25185e-134	0.367552	0.566	0.365	5.98151e-130	Colon_Tmem
ENSMUSG00000022372	Sla	4.69182e-278	0.639697	0.624	0.363	6.60045e-274	Colon_Treg
ENSMUSG00000022377	Asap1	2.16762e-71	-0.333858	0.099	0.24	3.04941e-67	Colon_Treg
ENSMUSG00000022377	Asap1	2.26787e-95	-0.391035	0.097	0.243	3.19044e-91	Colon_Tmem
ENSMUSG00000022377	Asap1	8.82421e-14	-0.442435	0.053	0.229	1.24139e-09	Skin
ENSMUSG00000022377	Asap1	2.13001e-295	0.398589	0.352	0.174	2.9965e-291	LT_Tmem
ENSMUSG00000022377	Asap1	0.00729705	-0.30163	0.029	0.227	1	Undefined
ENSMUSG00000022391	Rangap1	1.71001e-11	0.272681	0.33	0.179	2.40565e-07	Skin
ENSMUSG00000022400	Rbx1	4.81649e-71	-0.287956	0.493	0.639	6.77583e-67	Colon_Treg
ENSMUSG00000022400	Rbx1	2.94396e-08	0.800432	0.829	0.625	0.000414157	Undefined
ENSMUSG00000022400	Rbx1	2.48969e-183	-0.448777	0.463	0.645	3.5025e-179	Colon_Tmem
ENSMUSG00000022436	Sh3bp1	1.64613e-102	-0.398374	0.065	0.229	2.31578e-98	Colon_Treg
ENSMUSG00000022436	Sh3bp1	3.85094e-06	-0.289568	0.116	0.215	0.054175	Skin
ENSMUSG00000022436	Sh3bp1	5.79354e-57	-0.280785	0.117	0.226	8.15035e-53	Colon_Tmem
ENSMUSG00000022443	Myh9	4.91253e-42	-0.267155	0.282	0.374	6.91095e-38	Colon_Tmem
ENSMUSG00000022450	Ndufa6	1.02506e-27	-0.60819	0.175	0.653	1.44206e-23	Stress/Mt
ENSMUSG00000022462	Slc38a2	2.71965e-278	0.497423	0.482	0.218	3.826e-274	Colon_Tmem
ENSMUSG00000022475	Hdac7	7.21078e-08	-0.289784	0.041	0.147	0.00101441	Skin
ENSMUSG00000022475	Hdac7	0.00230771	0.495815	0.193	0.145	1	Stress/Mt
ENSMUSG00000022475	Hdac7	1.34252e-53	-0.260605	0.063	0.156	1.88866e-49	Colon_Tmem
ENSMUSG00000022489	Pde1b	3.92777e-11	0.296231	0.086	0.005	5.52559e-07	Undefined
ENSMUSG00000022500	Litaf	2.67374e-56	0.266849	0.159	0.078	3.76142e-52	Colon_Treg
ENSMUSG00000022500	Litaf	3.27239e-179	0.473071	0.207	0.071	4.6036e-175	Colon_Tmem
ENSMUSG00000022500	Litaf	6.14492e-71	0.653618	0.362	0.083	8.64468e-67	Skin
ENSMUSG00000022500	Litaf	9.39746e-133	-0.262775	0.04	0.116	1.32204e-128	LT_Treg
ENSMUSG00000022516	Nudt16l1	1.36516e-54	-0.258107	0.1	0.202	1.9205e-50	Colon_Tmem
ENSMUSG00000022555	Dgat1	0	-0.819108	0.062	0.256	0	LT_Tmem
ENSMUSG00000022555	Dgat1	2.63599e-73	-0.675234	0.074	0.209	3.70831e-69	NKT
ENSMUSG00000022555	Dgat1	4.63672e-137	1.05267	0.736	0.193	6.52293e-133	Skin
ENSMUSG00000022555	Dgat1	0	-0.911572	0.057	0.291	0	LT_Treg
ENSMUSG00000022555	Dgat1	0	1.08221	0.675	0.139	0	Colon_Tmem
ENSMUSG00000022555	Dgat1	0	1.35156	0.724	0.144	0	Colon_Treg
ENSMUSG00000022555	Dgat1	0.00351854	-0.812294	0	0.198	1	Undefined
ENSMUSG00000022565	Plec	3.56261e-44	0.478204	0.355	0.108	5.01188e-40	Skin
ENSMUSG00000022584	Ly6c2	4.68655e-125	-0.40023	0.01	0.064	6.59304e-121	LT_Treg
ENSMUSG00000022584	Ly6c2	0	1.03041	0.206	0.028	0	NKT
ENSMUSG00000022587	Ly6e	0	0.343119	0.978	0.919	0	LT_Treg
ENSMUSG00000022587	Ly6e	0	0.513282	0.999	0.938	0	NKT
ENSMUSG00000022587	Ly6e	4.1439e-06	0.449908	1	0.942	0.0582964	Undefined
ENSMUSG00000022587	Ly6e	0	-0.800576	0.82	0.958	0	Colon_Tmem
ENSMUSG00000022587	Ly6e	1.43166e-280	-0.31726	0.933	0.946	2.01406e-276	LT_Tmem
ENSMUSG00000022637	Cblb	3.90361e-130	0.357715	0.238	0.099	5.4916e-126	Colon_Treg
ENSMUSG00000022657	Cd96	3.21554e-131	-0.476504	0.114	0.324	4.52363e-127	Colon_Treg
ENSMUSG00000022657	Cd96	2.19461e-50	-0.304997	0.214	0.316	3.08738e-46	Colon_Tmem
ENSMUSG00000022661	Cd200	5.23301e-108	0.284718	0.212	0.12	7.36179e-104	LT_Tmem
ENSMUSG00000022661	Cd200	4.81301e-66	-0.396354	0.038	0.157	6.77094e-62	NKT
ENSMUSG00000022661	Cd200	1.07186e-05	-0.300209	0.063	0.148	0.150789	Skin
ENSMUSG00000022661	Cd200	7.13059e-73	-0.347526	0.05	0.16	1.00313e-68	Colon_Tmem
ENSMUSG00000022674	Ube2v2	1.48637e-13	0.292686	0.349	0.182	2.09103e-09	Skin
ENSMUSG00000022674	Ube2v2	4.74701e-55	-0.259556	0.093	0.195	6.6781e-51	Colon_Tmem
ENSMUSG00000022706	Mrpl40	0.00799233	-0.414564	0	0.169	1	Undefined
ENSMUSG00000022708	Zbtb20	1.50833e-41	-0.273122	0.112	0.2	2.12192e-37	Colon_Tmem
ENSMUSG00000022710	Usp7	0.00594941	0.422435	0.154	0.111	1	Stress/Mt
ENSMUSG00000022744	Cldnd1	3.95235e-202	-0.486347	0.166	0.305	5.56016e-198	LT_Treg
ENSMUSG00000022744	Cldnd1	0	1.09384	0.626	0.211	0	Colon_Treg
ENSMUSG00000022744	Cldnd1	5.96538e-90	-0.613817	0.1	0.263	8.39209e-86	NKT
ENSMUSG00000022744	Cldnd1	1.76383e-145	-0.505806	0.168	0.285	2.48136e-141	LT_Tmem
ENSMUSG00000022744	Cldnd1	0	0.732144	0.562	0.211	0	Colon_Tmem
ENSMUSG00000022747	St3gal6	0	0.654376	0.371	0.06	0	NKT
ENSMUSG00000022747	St3gal6	5.21365e-292	-0.310294	0.017	0.131	7.33456e-288	LT_Treg
ENSMUSG00000022771	Ppil2	2.9337e-53	-0.27577	0.183	0.293	4.12713e-49	Colon_Tmem
ENSMUSG00000022781	Pak2	0.00604622	-0.35127	0.114	0.368	1	Undefined
ENSMUSG00000022799	Arhgap31	0	0.815369	0.7	0.353	0	Colon_Treg
ENSMUSG00000022799	Arhgap31	1.83014e-124	-0.614111	0.197	0.403	2.57465e-120	NKT
ENSMUSG00000022799	Arhgap31	0.00392464	-0.477472	0.114	0.386	1	Undefined
ENSMUSG00000022799	Arhgap31	6.07962e-208	0.435359	0.61	0.358	8.55281e-204	Colon_Tmem
ENSMUSG00000022799	Arhgap31	7.2647e-104	-0.278653	0.317	0.431	1.022e-99	LT_Treg
ENSMUSG00000022808	Snx4	5.81731e-63	-0.278687	0.081	0.19	8.1838e-59	Colon_Tmem
ENSMUSG00000022820	Ndufb4	7.23789e-90	-0.359527	0.253	0.402	1.01823e-85	Colon_Tmem
ENSMUSG00000022827	Rabl3	0.000776432	0.303796	0.114	0.026	1	Undefined
ENSMUSG00000022831	Hcls1	4.94554e-50	-0.253991	0.422	0.512	6.95739e-46	Colon_Tmem
ENSMUSG00000022841	Ap2m1	6.58025e-06	0.282059	0.538	0.435	0.0925709	Skin
ENSMUSG00000022856	Tmem41a	0.00342248	0.387042	0.086	0.019	1	Undefined
ENSMUSG00000022858	Tra2b	8.95882e-64	0.260718	0.739	0.661	1.26033e-59	Colon_Treg
ENSMUSG00000022858	Tra2b	1.31812e-127	0.325784	0.813	0.651	1.85433e-123	Colon_Tmem
ENSMUSG00000022863	Btg3	1.18903e-66	0.253647	0.198	0.1	1.67272e-62	Colon_Treg
ENSMUSG00000022863	Btg3	8.7166e-198	0.345158	0.254	0.091	1.22625e-193	Colon_Tmem
ENSMUSG00000022864	D16Ertd472e	5.83944e-48	0.584266	0.541	0.206	8.21492e-44	Skin
ENSMUSG00000022864	D16Ertd472e	0	0.778342	0.554	0.174	0	Colon_Treg
ENSMUSG00000022864	D16Ertd472e	3.90038e-248	-0.509513	0.101	0.256	5.48706e-244	LT_Tmem
ENSMUSG00000022864	D16Ertd472e	0	-0.60301	0.083	0.293	0	LT_Treg
ENSMUSG00000022864	D16Ertd472e	0	0.992971	0.638	0.156	0	Colon_Tmem
ENSMUSG00000022876	Samsn1	0	0.834943	0.777	0.337	0	Colon_Tmem
ENSMUSG00000022876	Samsn1	0	1.52852	0.901	0.333	0	Colon_Treg
ENSMUSG00000022876	Samsn1	0	-0.950827	0.221	0.456	0	LT_Tmem
ENSMUSG00000022876	Samsn1	0.00155039	-0.850622	0.114	0.386	1	Undefined
ENSMUSG00000022876	Samsn1	1.01546e-32	-0.596288	0.328	0.391	1.42854e-28	NKT
ENSMUSG00000022876	Samsn1	2.31218e-67	0.755737	0.805	0.382	3.25278e-63	Skin
ENSMUSG00000022876	Samsn1	4.92447e-305	-0.747215	0.284	0.453	6.92775e-301	LT_Treg
ENSMUSG00000022890	Atp5j	2.5651e-163	-0.392552	0.585	0.723	3.60859e-159	Colon_Tmem
ENSMUSG00000022890	Atp5j	2.62872e-13	-0.269911	0.316	0.711	3.69808e-09	Stress/Mt
ENSMUSG00000022890	Atp5j	2.25429e-147	-0.403479	0.534	0.726	3.17134e-143	Colon_Treg
ENSMUSG00000022895	Ets2	0	0.588449	0.275	0.041	0	Colon_Treg
ENSMUSG00000022905	Kpna1	3.26617e-242	0.39379	0.281	0.096	4.59485e-238	Colon_Tmem
ENSMUSG00000022905	Kpna1	1.12644e-76	0.28167	0.215	0.106	1.58467e-72	Colon_Treg
ENSMUSG00000022911	Arl13b	6.06043e-125	0.288738	0.148	0.047	8.52581e-121	Colon_Treg
ENSMUSG00000022946	Dopey2	1.29496e-154	0.254351	0.144	0.035	1.82175e-150	NKT
ENSMUSG00000022952	Runx1	2.43111e-82	0.339219	0.354	0.213	3.42009e-78	Colon_Treg
ENSMUSG00000022952	Runx1	2.73265e-115	0.312338	0.375	0.208	3.8443e-111	Colon_Tmem
ENSMUSG00000022956	Atp5o	8.00471e-19	-0.39688	0.175	0.57	1.1261e-14	Stress/Mt
ENSMUSG00000022961	Son	1.38432e-12	0.64194	0.658	0.729	1.94747e-08	Stress/Mt
ENSMUSG00000022961	Son	1.71487e-06	-0.777	0.286	0.729	0.0241248	Undefined
ENSMUSG00000022967	Ifnar1	1.81074e-120	-0.305855	0.177	0.292	2.54735e-116	LT_Tmem
ENSMUSG00000022967	Ifnar1	4.50684e-105	0.379513	0.407	0.242	6.34022e-101	Colon_Treg
ENSMUSG00000022967	Ifnar1	2.25859e-124	0.331194	0.422	0.237	3.17738e-120	Colon_Tmem
ENSMUSG00000022969	Il10rb	4.88033e-79	-0.327708	0.085	0.214	6.86565e-75	Colon_Tmem
ENSMUSG00000022974	Paxbp1	4.87059e-16	0.31365	0.23	0.095	6.85195e-12	Skin
ENSMUSG00000022978	Mis18a	5.57837e-17	0.3974	0.248	0.105	7.84765e-13	Skin
ENSMUSG00000022982	Sod1	2.9211e-146	0.340199	0.343	0.168	4.1094e-142	Colon_Tmem
ENSMUSG00000023004	Tuba1b	7.47098e-156	-0.563756	0.294	0.534	1.05102e-151	Colon_Treg
ENSMUSG00000023010	Tmbim6	5.36798e-07	0.489737	0.658	0.783	0.00755168	Stress/Mt
ENSMUSG00000023018	Smarcd1	2.99219e-93	0.82763	0.607	0.179	4.20941e-89	Skin
ENSMUSG00000023020	Cox14	3.82088e-15	-0.363483	0.132	0.448	5.37521e-11	Stress/Mt
ENSMUSG00000023034	Nr4a1	0	-0.570207	0.034	0.198	0	LT_Tmem
ENSMUSG00000023034	Nr4a1	0	0.690865	0.425	0.12	0	Colon_Treg
ENSMUSG00000023034	Nr4a1	2.32984e-190	1.30108	0.711	0.144	3.27762e-186	Skin
ENSMUSG00000023034	Nr4a1	2.05872e-76	-0.518142	0.03	0.16	2.89621e-72	NKT
ENSMUSG00000023034	Nr4a1	2.75457e-197	-0.393649	0.078	0.196	3.87513e-193	LT_Treg
ENSMUSG00000023034	Nr4a1	0	0.899242	0.524	0.102	0	Colon_Tmem
ENSMUSG00000023048	Prr13	1.42257e-22	0.407989	0.796	0.593	2.00127e-18	Skin
ENSMUSG00000023048	Prr13	5.76429e-270	0.350366	0.719	0.542	8.1092e-266	LT_Tmem
ENSMUSG00000023048	Prr13	0	-0.527932	0.425	0.706	0	LT_Treg
ENSMUSG00000023067	Cdkn1a	2.47182e-77	-0.546002	0.003	0.119	3.47736e-73	NKT
ENSMUSG00000023067	Cdkn1a	9.93788e-264	1.48431	0.701	0.104	1.39806e-259	Skin
ENSMUSG00000023067	Cdkn1a	0	-0.637814	0.01	0.151	0	LT_Tmem
ENSMUSG00000023067	Cdkn1a	0	-0.726231	0.006	0.177	0	LT_Treg
ENSMUSG00000023067	Cdkn1a	0	1.15394	0.529	0.057	0	Colon_Tmem
ENSMUSG00000023067	Cdkn1a	8.54264e-05	-0.274176	0.026	0.11	1	Stress/Mt
ENSMUSG00000023067	Cdkn1a	0	0.853325	0.403	0.079	0	Colon_Treg
ENSMUSG00000023075	Akirin1	2.51046e-80	0.816644	0.679	0.254	3.53172e-76	Skin
ENSMUSG00000023087	Noct	9.6527e-19	0.259394	0.145	0.043	1.35794e-14	Skin
ENSMUSG00000023089	Ndufa5	3.53494e-13	-0.297151	0.114	0.392	4.97295e-09	Stress/Mt
ENSMUSG00000023089	Ndufa5	4.50671e-43	-0.252796	0.306	0.4	6.34004e-39	Colon_Tmem
ENSMUSG00000023106	Denr	3.96339e-18	0.488712	0.462	0.265	5.5757e-14	Skin
ENSMUSG00000023150	Ivns1abp	6.99515e-205	0.411568	0.386	0.176	9.84077e-201	Colon_Tmem
ENSMUSG00000023150	Ivns1abp	4.4277e-136	-0.251398	0.132	0.243	6.22889e-132	LT_Treg
ENSMUSG00000023150	Ivns1abp	2.47896e-82	0.341299	0.32	0.186	3.4874e-78	Colon_Treg
ENSMUSG00000023175	Bsg	1.17408e-14	0.3844	0.626	0.439	1.65169e-10	Skin
ENSMUSG00000023274	Cd4	3.44351e-173	-0.299783	0.383	0.537	4.84433e-169	LT_Treg
ENSMUSG00000023274	Cd4	0.000301404	0.532456	0.447	0.476	1	Stress/Mt
ENSMUSG00000023274	Cd4	0	0.502246	0.652	0.401	0	LT_Tmem
ENSMUSG00000023274	Cd4	4.073e-64	-0.374803	0.36	0.486	5.7299e-60	NKT
ENSMUSG00000023277	Twf2	4.3275e-10	-0.392414	0.186	0.334	6.08793e-06	Skin
ENSMUSG00000023277	Twf2	9.39737e-168	-0.522892	0.142	0.357	1.32202e-163	Colon_Tmem
ENSMUSG00000023277	Twf2	7.26852e-136	-0.479445	0.137	0.353	1.02253e-131	Colon_Treg
ENSMUSG00000023286	Ube2j2	2.30517e-91	0.27197	0.445	0.283	3.24292e-87	Colon_Tmem
ENSMUSG00000023367	Tmem176a	1.86233e-50	0.523051	0.299	0.073	2.61993e-46	Skin
ENSMUSG00000023367	Tmem176a	6.1514e-276	-0.403145	0.013	0.117	8.65379e-272	LT_Treg
ENSMUSG00000023367	Tmem176a	0	0.746647	0.327	0.044	0	Colon_Tmem
ENSMUSG00000023393	Slc17a9	2.87423e-252	0.322726	0.189	0.07	4.04347e-248	LT_Treg
ENSMUSG00000023456	Tpi1	6.02163e-26	0.556097	0.428	0.2	8.47123e-22	Skin
ENSMUSG00000023707	Ogfod2	0.000681836	0.605973	0.2	0.067	1	Undefined
ENSMUSG00000023723	Mrps23	5.76356e-07	-0.257192	0.107	0.218	0.00810818	Skin
ENSMUSG00000023764	Sfi1	0.00625242	0.340289	0.088	0.051	1	Stress/Mt
ENSMUSG00000023791	Pigx	3.1755e-112	-0.399463	0.119	0.286	4.46729e-108	Colon_Tmem
ENSMUSG00000023827	Agpat4	3.10713e-292	0.44433	0.213	0.048	4.37111e-288	Colon_Treg
ENSMUSG00000023827	Agpat4	2.0968e-19	0.311581	0.186	0.062	2.94977e-15	Skin
ENSMUSG00000023830	Igf2r	5.95074e-28	-0.255933	0.074	0.145	8.3715e-24	NKT
ENSMUSG00000023830	Igf2r	3.78834e-154	-0.321556	0.064	0.171	5.32944e-150	LT_Tmem
ENSMUSG00000023830	Igf2r	0	0.519822	0.257	0.062	0	LT_Treg
ENSMUSG00000023830	Igf2r	1.11448e-10	-0.384404	0.016	0.141	1.56786e-06	Skin
ENSMUSG00000023830	Igf2r	1.25262e-89	-0.365314	0.033	0.153	1.76219e-85	Colon_Tmem
ENSMUSG00000023861	Mpc1	1.30373e-16	-0.457264	0.039	0.31	1.83409e-12	Stress/Mt
ENSMUSG00000023861	Mpc1	1.55964e-30	0.52933	0.575	0.306	2.1941e-26	Skin
ENSMUSG00000023927	Satb1	3.94362e-166	-0.377322	0.278	0.425	5.54789e-162	LT_Tmem
ENSMUSG00000023927	Satb1	1.36522e-249	0.456902	0.689	0.354	1.92059e-245	NKT
ENSMUSG00000023944	Hsp90ab1	3.37212e-49	0.292555	0.959	0.953	4.7439e-45	Colon_Treg
ENSMUSG00000023944	Hsp90ab1	8.6917e-61	-0.250702	0.953	0.954	1.22275e-56	LT_Tmem
ENSMUSG00000023944	Hsp90ab1	0.00795736	-0.453975	0.886	0.953	1	Undefined
ENSMUSG00000023944	Hsp90ab1	2.2935e-51	-0.318636	0.954	0.953	3.22649e-47	NKT
ENSMUSG00000023944	Hsp90ab1	0	0.688065	0.986	0.949	0	Colon_Tmem
ENSMUSG00000023947	Nfkbie	1.10335e-90	0.310231	0.24	0.118	1.55219e-86	Colon_Treg
ENSMUSG00000023947	Nfkbie	8.20509e-289	0.478627	0.315	0.106	1.15429e-284	Colon_Tmem
ENSMUSG00000023952	Gtpbp2	1.29053e-50	-0.267769	0.135	0.239	1.81552e-46	Colon_Tmem
ENSMUSG00000024006	Stk38	4.61435e-23	-0.260305	0.222	0.291	6.49147e-19	NKT
ENSMUSG00000024006	Stk38	4.35951e-78	-0.365611	0.144	0.3	6.13296e-74	Colon_Treg
ENSMUSG00000024006	Stk38	5.08259e-76	-0.367765	0.167	0.301	7.15019e-72	Colon_Tmem
ENSMUSG00000024007	Ppil1	5.92804e-47	0.259796	0.265	0.173	8.33957e-43	Colon_Tmem
ENSMUSG00000024007	Ppil1	1.10206e-90	0.467518	0.3	0.171	1.55038e-86	Colon_Treg
ENSMUSG00000024014	Pim1	0.00146132	-0.960341	0.286	0.557	1	Undefined
ENSMUSG00000024014	Pim1	4.26306e-10	-0.308999	0.63	0.508	5.99727e-06	LT_Treg
ENSMUSG00000024014	Pim1	0	1.06671	0.953	0.507	0	Colon_Tmem
ENSMUSG00000024014	Pim1	2.89622e-25	0.297654	0.849	0.553	4.0744e-21	Skin
ENSMUSG00000024014	Pim1	7.32322e-214	-1.13974	0.337	0.576	1.03023e-209	NKT
ENSMUSG00000024014	Pim1	0	-1.51439	0.24	0.691	0	LT_Tmem
ENSMUSG00000024014	Pim1	0	1.28834	0.953	0.515	0	Colon_Treg
ENSMUSG00000024032	Tff1	0	0.993722	0.286	0.006	0	Skin
ENSMUSG00000024038	Ndufv3	3.18057e-16	-0.359271	0.167	0.519	4.47443e-12	Stress/Mt
ENSMUSG00000024038	Ndufv3	9.41975e-100	0.316124	0.703	0.5	1.32517e-95	NKT
ENSMUSG00000024042	Sik1	1.27986e-168	-0.301293	0.056	0.169	1.8005e-164	LT_Tmem
ENSMUSG00000024042	Sik1	9.84544e-198	0.450999	0.306	0.118	1.38506e-193	Colon_Treg
ENSMUSG00000024042	Sik1	9.13101e-189	0.343596	0.293	0.115	1.28455e-184	Colon_Tmem
ENSMUSG00000024048	Myl12a	2.33284e-41	0.5475	0.931	0.848	3.28184e-37	Skin
ENSMUSG00000024048	Myl12a	1.69727e-285	0.41683	0.939	0.837	2.38772e-281	Colon_Tmem
ENSMUSG00000024048	Myl12a	5.00436e-161	0.357157	0.896	0.843	7.04014e-157	Colon_Treg
ENSMUSG00000024048	Myl12a	4.81455e-246	-0.2847	0.805	0.877	6.77311e-242	LT_Treg
ENSMUSG00000024048	Myl12a	1.81715e-14	-0.377992	0.474	0.851	2.55637e-10	Stress/Mt
ENSMUSG00000024063	Lbh	1.66744e-11	-0.433669	0.302	0.456	2.34575e-07	Skin
ENSMUSG00000024063	Lbh	5.80548e-224	0.361212	0.539	0.399	8.16714e-220	LT_Treg
ENSMUSG00000024063	Lbh	2.59779e-152	-0.52776	0.237	0.477	3.65457e-148	Colon_Treg
ENSMUSG00000024063	Lbh	2.65202e-305	-0.749545	0.179	0.489	3.73086e-301	Colon_Tmem
ENSMUSG00000024065	Ehd3	2.64184e-82	-0.340625	0.03	0.157	3.71654e-78	Colon_Treg
ENSMUSG00000024065	Ehd3	0	-0.361088	0.054	0.204	0	LT_Treg
ENSMUSG00000024065	Ehd3	0	0.49391	0.296	0.08	0	LT_Tmem
ENSMUSG00000024067	Dpy30	2.14626e-51	-0.261019	0.145	0.25	3.01936e-47	Colon_Tmem
ENSMUSG00000024072	Yipf4	1.23783e-49	0.25701	0.381	0.269	1.74138e-45	Colon_Treg
ENSMUSG00000024072	Yipf4	0.00589037	-0.439879	0.057	0.28	1	Undefined
ENSMUSG00000024084	Qpct	1.07234e-28	0.308026	0.126	0.025	1.50857e-24	Skin
ENSMUSG00000024084	Qpct	0	0.402455	0.185	0.012	0	NKT
ENSMUSG00000024091	Vapa	1.32987e-12	-0.278539	0.136	0.422	1.87086e-08	Stress/Mt
ENSMUSG00000024097	Srsf7	3.89158e-45	0.728801	0.761	0.451	5.47468e-41	Skin
ENSMUSG00000024099	Ndufv2	5.45741e-77	-0.325762	0.255	0.392	7.67748e-73	Colon_Tmem
ENSMUSG00000024099	Ndufv2	0.000239678	0.810621	0.543	0.377	1	Undefined
ENSMUSG00000024130	Abca3	0.00100595	0.310363	0.088	0.045	1	Stress/Mt
ENSMUSG00000024146	Cript	1.97888e-51	0.260154	0.423	0.31	2.78389e-47	Colon_Treg
ENSMUSG00000024158	Hagh	7.40271e-14	0.302638	0.192	0.079	1.04141e-09	Skin
ENSMUSG00000024188	Luc7l	1.64766e-22	0.322988	0.286	0.11	2.31793e-18	Skin
ENSMUSG00000024190	Dusp1	1.19337e-59	0.801668	0.821	0.446	1.67884e-55	Skin
ENSMUSG00000024190	Dusp1	0	-0.7751	0.318	0.505	0	LT_Tmem
ENSMUSG00000024190	Dusp1	0	0.958232	0.823	0.403	0	Colon_Tmem
ENSMUSG00000024190	Dusp1	0	1.18677	0.852	0.408	0	Colon_Treg
ENSMUSG00000024190	Dusp1	0	-0.712788	0.33	0.528	0	LT_Treg
ENSMUSG00000024208	Uqcc2	2.80337e-11	-0.300309	0.079	0.309	3.94378e-07	Stress/Mt
ENSMUSG00000024208	Uqcc2	1.55099e-78	0.265739	0.477	0.292	2.18193e-74	NKT
ENSMUSG00000024217	Snrpc	1.18931e-08	0.322504	0.487	0.352	0.000167311	Skin
ENSMUSG00000024232	Bambi	9.63334e-84	0.519802	0.119	0.009	1.35522e-79	Skin
ENSMUSG00000024235	Map3k8	3.33588e-142	0.443819	0.201	0.072	4.69292e-138	Colon_Treg
ENSMUSG00000024235	Map3k8	1.41234e-103	0.25331	0.177	0.072	1.98687e-99	Colon_Tmem
ENSMUSG00000024235	Map3k8	1.34895e-23	0.331896	0.242	0.082	1.8977e-19	Skin
ENSMUSG00000024238	Zeb1	2.68311e-112	-0.339279	0.139	0.242	3.7746e-108	LT_Tmem
ENSMUSG00000024238	Zeb1	0	0.560501	0.456	0.18	0	Colon_Tmem
ENSMUSG00000024238	Zeb1	5.54638e-14	-0.252731	0.167	0.215	7.80265e-10	NKT
ENSMUSG00000024238	Zeb1	0	0.815925	0.527	0.178	0	Colon_Treg
ENSMUSG00000024238	Zeb1	1.93918e-35	0.541689	0.494	0.208	2.72804e-31	Skin
ENSMUSG00000024238	Zeb1	0.00929042	-0.509137	0.029	0.211	1	Undefined
ENSMUSG00000024238	Zeb1	1.63339e-217	-0.39151	0.126	0.267	2.29785e-213	LT_Treg
ENSMUSG00000024240	Epc1	4.26778e-52	0.254842	0.269	0.165	6.00392e-48	Colon_Treg
ENSMUSG00000024248	Cox7a2l	1.30913e-32	-0.534828	0.72	0.854	1.84169e-28	Skin
ENSMUSG00000024248	Cox7a2l	2.14681e-88	-0.272805	0.763	0.862	3.02013e-84	Colon_Treg
ENSMUSG00000024248	Cox7a2l	1.12891e-40	-0.744833	0.316	0.857	1.58816e-36	Stress/Mt
ENSMUSG00000024277	Mapre2	4.55695e-57	0.280765	0.235	0.137	6.41071e-53	Colon_Treg
ENSMUSG00000024277	Mapre2	5.01569e-134	0.334163	0.28	0.129	7.05607e-130	Colon_Tmem
ENSMUSG00000024277	Mapre2	4.06668e-212	-0.292995	0.072	0.195	5.72101e-208	LT_Treg
ENSMUSG00000024283	Wac	2.99863e-79	0.282079	0.396	0.253	4.21847e-75	Colon_Tmem
ENSMUSG00000024290	Rock1	0.00772162	-0.406488	0.114	0.349	1	Undefined
ENSMUSG00000024298	Zfp871	0.000830103	0.401769	0.14	0.088	1	Stress/Mt
ENSMUSG00000024300	Myo1f	1.34728e-199	-0.261962	0.041	0.144	1.89535e-195	LT_Treg
ENSMUSG00000024300	Myo1f	1.05815e-189	0.276694	0.176	0.071	1.48861e-185	LT_Tmem
ENSMUSG00000024308	Tapbp	3.87151e-11	0.715796	0.544	0.522	5.44644e-07	Stress/Mt
ENSMUSG00000024308	Tapbp	4.94875e-100	-0.404806	0.362	0.538	6.9619e-96	Colon_Treg
ENSMUSG00000024308	Tapbp	9.32524e-08	-0.319217	0.403	0.523	0.00131187	Skin
ENSMUSG00000024308	Tapbp	5.77848e-257	-0.626507	0.285	0.551	8.12916e-253	Colon_Tmem
ENSMUSG00000024308	Tapbp	1.21233e-75	0.264012	0.703	0.506	1.70551e-71	NKT
ENSMUSG00000024317	Rnf138	8.6654e-194	0.555441	0.492	0.271	1.21905e-189	Colon_Treg
ENSMUSG00000024317	Rnf138	6.78919e-283	-0.432457	0.184	0.363	9.55104e-279	LT_Treg
ENSMUSG00000024317	Rnf138	0	0.616964	0.546	0.26	0	Colon_Tmem
ENSMUSG00000024335	Brd2	2.35153e-11	0.295204	0.447	0.271	3.30813e-07	Skin
ENSMUSG00000024338	Psmb8	1.41079e-201	0.341594	0.965	0.824	1.9847e-197	NKT
ENSMUSG00000024338	Psmb8	0	-0.79037	0.611	0.864	0	Colon_Tmem
ENSMUSG00000024338	Psmb8	9.96407e-06	0.502266	0.886	0.836	0.140174	Undefined
ENSMUSG00000024338	Psmb8	0	-0.873783	0.543	0.866	0	Colon_Treg
ENSMUSG00000024338	Psmb8	2.60821e-62	-0.870079	0.553	0.838	3.66923e-58	Skin
ENSMUSG00000024339	Tap2	2.67204e-113	-0.438249	0.241	0.441	3.75903e-109	Colon_Treg
ENSMUSG00000024339	Tap2	8.0084e-19	0.885817	0.539	0.422	1.12662e-14	Stress/Mt
ENSMUSG00000024339	Tap2	3.55075e-165	-0.509648	0.234	0.446	4.99519e-161	Colon_Tmem
ENSMUSG00000024339	Tap2	0.00019852	-0.257926	0.358	0.423	1	Skin
ENSMUSG00000024349	Tmem173	6.7071e-74	-0.34127	0.085	0.221	9.43555e-70	Colon_Treg
ENSMUSG00000024349	Tmem173	4.57714e-117	-0.406041	0.066	0.226	6.43911e-113	Colon_Tmem
ENSMUSG00000024349	Tmem173	2.03566e-05	-0.264037	0.119	0.209	0.286376	Skin
ENSMUSG00000024360	Etf1	2.31299e-121	0.324671	0.391	0.218	3.25392e-117	Colon_Tmem
ENSMUSG00000024360	Etf1	9.88977e-11	0.281146	0.396	0.236	1.39129e-06	Skin
ENSMUSG00000024360	Etf1	1.07591e-51	0.26691	0.336	0.227	1.51358e-47	Colon_Treg
ENSMUSG00000024378	Stard4	4.85586e-228	0.317469	0.18	0.046	6.83123e-224	Colon_Tmem
ENSMUSG00000024381	Bin1	4.51922e-112	-0.417598	0.155	0.325	6.35764e-108	Colon_Tmem
ENSMUSG00000024381	Bin1	1.66411e-81	-0.363909	0.161	0.321	2.34107e-77	Colon_Treg
ENSMUSG00000024399	Ltb	0	-0.837728	0.664	0.912	0	Colon_Treg
ENSMUSG00000024399	Ltb	0.00400993	0.304458	0.785	0.89	1	Stress/Mt
ENSMUSG00000024399	Ltb	1.97827e-207	0.388241	0.986	0.88	2.78303e-203	NKT
ENSMUSG00000024399	Ltb	2.297e-32	-0.589335	0.767	0.89	3.23142e-28	Skin
ENSMUSG00000024399	Ltb	0	0.4331	0.962	0.841	0	LT_Treg
ENSMUSG00000024399	Ltb	0	-1.05478	0.638	0.92	0	Colon_Tmem
ENSMUSG00000024401	Tnf	6.15283e-13	0.282014	0.179	0.073	8.6558e-09	Skin
ENSMUSG00000024413	Npc1	0.00097499	0.3226	0.088	0.045	1	Stress/Mt
ENSMUSG00000024424	Ttc39c	6.93399e-69	0.594631	0.384	0.093	9.75473e-65	Skin
ENSMUSG00000024424	Ttc39c	1.1872e-143	0.379909	0.221	0.083	1.67015e-139	Colon_Treg
ENSMUSG00000024424	Ttc39c	1.96952e-221	-0.266706	0.033	0.138	2.77072e-217	LT_Treg
ENSMUSG00000024425	Ndfip1	6.61437e-160	-0.323596	0.322	0.464	9.30509e-156	LT_Treg
ENSMUSG00000024425	Ndfip1	2.30645e-68	0.801423	0.805	0.404	3.24471e-64	Skin
ENSMUSG00000024425	Ndfip1	1.82355e-268	0.507293	0.654	0.377	2.56536e-264	Colon_Tmem
ENSMUSG00000024425	Ndfip1	0	0.645863	0.663	0.382	0	Colon_Treg
ENSMUSG00000024425	Ndfip1	1.94866e-94	-0.295199	0.34	0.437	2.74138e-90	LT_Tmem
ENSMUSG00000024431	Nr3c1	5.62404e-206	-0.486868	0.166	0.315	7.9119e-202	LT_Tmem
ENSMUSG00000024431	Nr3c1	6.4047e-89	0.889903	0.723	0.266	9.01013e-85	Skin
ENSMUSG00000024431	Nr3c1	0.00162651	-0.684598	0.029	0.271	1	Undefined
ENSMUSG00000024431	Nr3c1	0	-0.559947	0.15	0.35	0	LT_Treg
ENSMUSG00000024431	Nr3c1	0	0.667394	0.541	0.243	0	Colon_Treg
ENSMUSG00000024431	Nr3c1	0	0.972343	0.705	0.216	0	Colon_Tmem
ENSMUSG00000024480	Ap3s1	7.17337e-12	-0.321335	0.083	0.322	1.00915e-07	Stress/Mt
ENSMUSG00000024480	Ap3s1	2.05681e-255	-0.343466	0.212	0.391	2.89352e-251	LT_Treg
ENSMUSG00000024480	Ap3s1	6.70507e-14	0.319864	0.513	0.318	9.4327e-10	Skin
ENSMUSG00000024513	Mbd2	4.4131e-57	0.252371	0.243	0.14	6.20835e-53	Colon_Treg
ENSMUSG00000024516	Sec11c	1.45769e-201	0.459749	0.694	0.411	2.05068e-197	NKT
ENSMUSG00000024521	Pmaip1	4.70547e-51	-0.264617	0.002	0.08	6.61966e-47	NKT
ENSMUSG00000024521	Pmaip1	0	0.754972	0.324	0.048	0	Colon_Treg
ENSMUSG00000024521	Pmaip1	8.65232e-157	0.275238	0.183	0.06	1.21721e-152	Colon_Tmem
ENSMUSG00000024521	Pmaip1	3.05697e-160	-0.261754	0.026	0.105	4.30055e-156	LT_Treg
ENSMUSG00000024521	Pmaip1	2.13034e-92	0.683882	0.371	0.071	2.99697e-88	Skin
ENSMUSG00000024525	Impa2	5.16969e-61	0.520864	0.314	0.072	7.27272e-57	Skin
ENSMUSG00000024544	Ldlrad4	6.45503e-165	0.416898	0.236	0.086	9.08094e-161	Colon_Treg
ENSMUSG00000024544	Ldlrad4	5.91456e-31	0.577749	0.289	0.098	8.3206e-27	Skin
ENSMUSG00000024571	Gm16286	3.39621e-92	0.36457	0.437	0.287	4.77779e-88	Colon_Treg
ENSMUSG00000024587	Nars	2.31612e-10	0.27869	0.409	0.252	3.25832e-06	Skin
ENSMUSG00000024590	Lmnb1	0	0.827818	0.587	0.181	0	Colon_Tmem
ENSMUSG00000024590	Lmnb1	1.48329e-66	-0.332038	0.175	0.248	2.0867e-62	LT_Tmem
ENSMUSG00000024590	Lmnb1	3.55597e-64	-0.475057	0.106	0.237	5.00253e-60	NKT
ENSMUSG00000024590	Lmnb1	0	0.785584	0.529	0.195	0	Colon_Treg
ENSMUSG00000024590	Lmnb1	0	-0.588057	0.105	0.306	0	LT_Treg
ENSMUSG00000024590	Lmnb1	2.60423e-132	1.08309	0.755	0.221	3.66363e-128	Skin
ENSMUSG00000024608	Rps14	3.45147e-66	-0.35277	1	0.999	4.85553e-62	Skin
ENSMUSG00000024608	Rps14	4.92486e-129	-1.15252	0.886	1	6.92829e-125	Stress/Mt
ENSMUSG00000024610	Cd74	5.14555e-35	-0.301819	0.064	0.134	7.23877e-31	Colon_Tmem
ENSMUSG00000024610	Cd74	5.34291e-237	0.714877	0.307	0.107	7.51641e-233	Colon_Treg
ENSMUSG00000024610	Cd74	2.61183e-97	1.04143	0.503	0.122	3.67433e-93	Skin
ENSMUSG00000024610	Cd74	1.91347e-169	-0.482012	0.05	0.158	2.69186e-165	LT_Tmem
ENSMUSG00000024610	Cd74	5.01128e-48	-0.431614	0.038	0.134	7.04987e-44	NKT
ENSMUSG00000024613	Tcof1	4.7512e-56	-0.269485	0.096	0.2	6.68399e-52	Colon_Tmem
ENSMUSG00000024646	Cyb5a	8.0345e-278	0.352889	0.593	0.442	1.13029e-273	LT_Treg
ENSMUSG00000024646	Cyb5a	3.41076e-101	-0.355736	0.364	0.519	4.79825e-97	Colon_Tmem
ENSMUSG00000024646	Cyb5a	1.74382e-143	-0.552799	0.317	0.519	2.4532e-139	NKT
ENSMUSG00000024659	Anxa1	4.86882e-256	0.920957	0.396	0.034	6.84945e-252	Skin
ENSMUSG00000024661	Fth1	4.09696e-49	-0.8654	0.645	0.983	5.76361e-45	Stress/Mt
ENSMUSG00000024661	Fth1	0	0.586727	0.998	0.979	0	Colon_Tmem
ENSMUSG00000024661	Fth1	4.28557e-279	-0.555704	0.982	0.98	6.02893e-275	LT_Tmem
ENSMUSG00000024661	Fth1	0	1.12208	0.999	0.979	0	Colon_Treg
ENSMUSG00000024661	Fth1	1.14733e-188	1.82013	1	0.981	1.61406e-184	Skin
ENSMUSG00000024661	Fth1	0	-0.681651	0.973	0.986	0	LT_Treg
ENSMUSG00000024669	Cd5	1.00662e-10	0.685131	0.548	0.521	1.41611e-06	Stress/Mt
ENSMUSG00000024669	Cd5	2.9242e-14	-0.495695	0.355	0.523	4.11377e-10	Skin
ENSMUSG00000024669	Cd5	8.10355e-116	-0.514224	0.356	0.536	1.14001e-111	NKT
ENSMUSG00000024670	Cd6	3.97686e-45	0.259869	0.628	0.531	5.59465e-41	Colon_Tmem
ENSMUSG00000024670	Cd6	1.82442e-07	0.626778	0.531	0.542	0.00256659	Stress/Mt
ENSMUSG00000024670	Cd6	7.77359e-20	-0.262049	0.521	0.544	1.09359e-15	NKT
ENSMUSG00000024677	Ms4a6b	0.00360338	0.334462	0.829	0.796	1	Undefined
ENSMUSG00000024677	Ms4a6b	5.15268e-91	-1.38413	0.33	0.801	7.24879e-87	Skin
ENSMUSG00000024677	Ms4a6b	0	-1.0107	0.433	0.834	0	Colon_Treg
ENSMUSG00000024677	Ms4a6b	0	0.363502	0.885	0.738	0	LT_Treg
ENSMUSG00000024677	Ms4a6b	0	-1.01859	0.495	0.834	0	Colon_Tmem
ENSMUSG00000024691	Fam111a	4.1068e-55	-0.267591	0.048	0.15	5.77745e-51	Colon_Treg
ENSMUSG00000024696	Lpxn	2.73657e-36	0.644187	0.604	0.326	3.8498e-32	Skin
ENSMUSG00000024696	Lpxn	2.90573e-110	0.345673	0.485	0.309	4.08778e-106	Colon_Tmem
ENSMUSG00000024696	Lpxn	1.85029e-193	-0.302096	0.233	0.391	2.60299e-189	LT_Treg
ENSMUSG00000024712	Rfk	7.01502e-86	0.304247	0.227	0.111	9.86873e-82	Colon_Treg
ENSMUSG00000024712	Rfk	1.5491e-15	0.297705	0.267	0.12	2.17928e-11	Skin
ENSMUSG00000024725	Ostf1	3.24624e-81	1.05523	0.827	0.433	4.56681e-77	Skin
ENSMUSG00000024725	Ostf1	0	-0.571838	0.308	0.522	0	LT_Treg
ENSMUSG00000024725	Ostf1	0	0.873157	0.693	0.405	0	Colon_Tmem
ENSMUSG00000024726	Carnmt1	2.11439e-285	0.528668	0.326	0.116	2.97453e-281	Colon_Tmem
ENSMUSG00000024726	Carnmt1	1.93051e-31	0.508883	0.358	0.137	2.71584e-27	Skin
ENSMUSG00000024737	Slc15a3	0	0.372798	0.137	0.013	0	Colon_Treg
ENSMUSG00000024737	Slc15a3	1.26723e-215	0.707977	0.296	0.022	1.78274e-211	Skin
ENSMUSG00000024742	Fen1	3.31673e-15	0.256648	0.201	0.079	4.66597e-11	Skin
ENSMUSG00000024750	Zfand5	6.50559e-30	0.55518	0.453	0.207	9.15206e-26	Skin
ENSMUSG00000024750	Zfand5	0.0086045	-0.449813	0.029	0.21	1	Undefined
ENSMUSG00000024758	Rtn3	1.92467e-07	0.273649	0.403	0.276	0.00270763	Skin
ENSMUSG00000024772	Ehd1	8.1526e-118	0.258247	0.211	0.088	1.14691e-113	Colon_Tmem
ENSMUSG00000024772	Ehd1	2.74411e-275	0.514964	0.278	0.083	3.86041e-271	Colon_Treg
ENSMUSG00000024772	Ehd1	3.96018e-27	0.389693	0.286	0.1	5.57118e-23	Skin
ENSMUSG00000024778	Fas	5.22761e-19	-0.255632	0.139	0.2	7.3542e-15	NKT
ENSMUSG00000024778	Fas	3.74215e-148	0.533388	0.355	0.179	5.26446e-144	Colon_Treg
ENSMUSG00000024778	Fas	1.13695e-09	0.263288	0.333	0.194	1.59946e-05	Skin
ENSMUSG00000024778	Fas	4.15935e-61	-0.257859	0.145	0.217	5.85138e-57	LT_Tmem
ENSMUSG00000024778	Fas	4.14902e-63	0.302957	0.297	0.183	5.83684e-59	Colon_Tmem
ENSMUSG00000024789	Jak2	1.55917e-269	-0.361727	0.066	0.205	2.19345e-265	LT_Treg
ENSMUSG00000024789	Jak2	0	0.624231	0.392	0.125	0	Colon_Treg
ENSMUSG00000024789	Jak2	4.6914e-263	0.451932	0.34	0.126	6.59986e-259	Colon_Tmem
ENSMUSG00000024805	Pcgf5	6.91456e-18	0.382571	0.28	0.122	9.7274e-14	Skin
ENSMUSG00000024816	Frmd8	1.18868e-08	-0.37727	0.148	0.276	0.000167224	Skin
ENSMUSG00000024816	Frmd8	4.8969e-159	-0.493538	0.093	0.297	6.88895e-155	Colon_Tmem
ENSMUSG00000024816	Frmd8	7.32402e-133	-0.472496	0.089	0.294	1.03034e-128	Colon_Treg
ENSMUSG00000024817	Uhrf2	5.50164e-60	-0.309723	0.262	0.334	7.73971e-56	LT_Tmem
ENSMUSG00000024817	Uhrf2	0	1.03925	0.698	0.264	0	Colon_Tmem
ENSMUSG00000024817	Uhrf2	1.05499e-148	-0.376476	0.236	0.363	1.48416e-144	LT_Treg
ENSMUSG00000024817	Uhrf2	9.22735e-43	-0.400035	0.217	0.321	1.2981e-38	NKT
ENSMUSG00000024817	Uhrf2	4.72987e-24	0.47503	0.56	0.31	6.65399e-20	Skin
ENSMUSG00000024835	Coro1b	2.04053e-94	-0.384699	0.204	0.355	2.87061e-90	Colon_Tmem
ENSMUSG00000024847	Aip	3.98171e-40	-0.251509	0.194	0.285	5.60146e-36	Colon_Tmem
ENSMUSG00000024853	Sf3b2	3.25821e-68	-0.27893	0.435	0.547	4.58365e-64	Colon_Tmem
ENSMUSG00000024856	Cdk2ap2	3.1797e-85	-0.250794	0.702	0.778	4.4732e-81	Colon_Tmem
ENSMUSG00000024910	Ctsw	6.46162e-08	-0.414049	0.119	0.242	0.000909021	Skin
ENSMUSG00000024910	Ctsw	2.19123e-124	-0.564927	0.07	0.258	3.08262e-120	Colon_Treg
ENSMUSG00000024910	Ctsw	0	1.22112	0.799	0.191	0	NKT
ENSMUSG00000024921	Smarca2	7.71043e-15	0.293343	0.27	0.123	1.0847e-10	Skin
ENSMUSG00000024925	Rnaseh2c	1.69273e-73	-0.337254	0.185	0.319	2.38133e-69	Colon_Tmem
ENSMUSG00000024925	Rnaseh2c	1.10474e-52	-0.273105	0.184	0.316	1.55414e-48	Colon_Treg
ENSMUSG00000024925	Rnaseh2c	2.96684e-96	0.305895	0.487	0.288	4.17375e-92	NKT
ENSMUSG00000024942	Capn1	7.17993e-57	-0.262631	0.075	0.174	1.01007e-52	Colon_Tmem
ENSMUSG00000024953	Prdx5	3.64794e-79	0.264654	0.618	0.418	5.13192e-75	NKT
ENSMUSG00000024959	Bad	0.00941987	0.656272	0.2	0.09	1	Undefined
ENSMUSG00000024965	Fermt3	1.07174e-06	-0.306803	0.214	0.326	0.0150773	Skin
ENSMUSG00000024965	Fermt3	2.73519e-106	-0.392258	0.174	0.344	3.84787e-102	Colon_Tmem
ENSMUSG00000024965	Fermt3	5.10291e-79	-0.356788	0.18	0.34	7.17878e-75	Colon_Treg
ENSMUSG00000024969	Mark2	3.19596e-05	-0.25953	0.151	0.241	0.449608	Skin
ENSMUSG00000024974	Smc3	2.81143e-10	0.322536	0.349	0.207	3.95512e-06	Skin
ENSMUSG00000024975	Pdcd4	2.25923e-12	-0.456285	0.39	0.535	3.17829e-08	Skin
ENSMUSG00000024975	Pdcd4	1.13046e-195	-0.603021	0.291	0.558	1.59033e-191	Colon_Treg
ENSMUSG00000024975	Pdcd4	0.00668816	-0.333367	0.229	0.534	1	Undefined
ENSMUSG00000024975	Pdcd4	4.61488e-136	-0.461949	0.378	0.553	6.49221e-132	Colon_Tmem
ENSMUSG00000025016	Tm9sf3	1.62231e-07	0.260933	0.484	0.348	0.00228226	Skin
ENSMUSG00000025016	Tm9sf3	2.31503e-58	-0.295161	0.244	0.363	3.25679e-54	Colon_Tmem
ENSMUSG00000025025	Mxi1	0	0.746544	0.372	0.066	0	Colon_Treg
ENSMUSG00000025025	Mxi1	2.48482e-138	-0.276427	0.034	0.121	3.49565e-134	LT_Tmem
ENSMUSG00000025025	Mxi1	4.3108e-206	0.356406	0.235	0.077	6.06443e-202	Colon_Tmem
ENSMUSG00000025026	Add3	3.05982e-91	-0.376156	0.077	0.213	4.30456e-87	Colon_Tmem
ENSMUSG00000025026	Add3	4.0478e-44	-0.252637	0.105	0.207	5.69445e-40	Colon_Treg
ENSMUSG00000025034	Trim8	7.36046e-52	-0.264012	0.09	0.189	1.03547e-47	Colon_Tmem
ENSMUSG00000025034	Trim8	2.64659e-06	-0.271774	0.082	0.179	0.0372323	Skin
ENSMUSG00000025066	Sfr1	0.00488413	-0.394622	0.114	0.385	1	Undefined
ENSMUSG00000025066	Sfr1	1.13059e-46	0.268386	0.479	0.375	1.59052e-42	Colon_Treg
ENSMUSG00000025066	Sfr1	2.08346e-10	0.301648	0.553	0.384	2.93101e-06	Skin
ENSMUSG00000025068	Gsto1	3.51586e-187	-0.300846	0.026	0.129	4.94612e-183	LT_Tmem
ENSMUSG00000025068	Gsto1	0	0.361298	0.174	0.049	0	LT_Treg
ENSMUSG00000025085	Ablim1	4.0723e-68	-0.307304	0.28	0.44	5.72891e-64	Colon_Treg
ENSMUSG00000025085	Ablim1	4.2386e-07	-0.280369	0.302	0.426	0.00596286	Skin
ENSMUSG00000025085	Ablim1	5.93392e-128	-0.444709	0.262	0.446	8.34784e-124	Colon_Tmem
ENSMUSG00000025135	Anapc11	1.77461e-47	-0.275814	0.2	0.302	2.49653e-43	Colon_Tmem
ENSMUSG00000025138	Sirt7	2.62543e-07	-0.344424	0.22	0.336	0.00369346	Skin
ENSMUSG00000025138	Sirt7	1.8747e-95	-0.376248	0.193	0.353	2.63733e-91	Colon_Tmem
ENSMUSG00000025144	Stra13	2.02083e-12	-0.289865	0.061	0.293	2.84291e-08	Stress/Mt
ENSMUSG00000025144	Stra13	1.65491e-71	-0.320199	0.156	0.305	2.32813e-67	Colon_Treg
ENSMUSG00000025161	Slc16a3	2.83287e-279	0.373425	0.144	0.023	3.98528e-275	Colon_Treg
ENSMUSG00000025163	Cd7	0.00349908	0.570316	0.286	0.138	1	Undefined
ENSMUSG00000025163	Cd7	3.70192e-63	-0.338715	0.04	0.148	5.20786e-59	Colon_Treg
ENSMUSG00000025163	Cd7	5.20404e-84	0.358538	0.26	0.127	7.32104e-80	NKT
ENSMUSG00000025163	Cd7	6.70623e-55	-0.304824	0.056	0.148	9.43432e-51	Colon_Tmem
ENSMUSG00000025190	Got1	0.00131648	-1.00492	0	0.232	1	Undefined
ENSMUSG00000025190	Got1	0	1.44374	0.746	0.167	0	Colon_Tmem
ENSMUSG00000025190	Got1	0	-0.990394	0.087	0.293	0	LT_Tmem
ENSMUSG00000025190	Got1	0	1.26057	0.735	0.18	0	Colon_Treg
ENSMUSG00000025190	Got1	0	-1.07219	0.086	0.328	0	LT_Treg
ENSMUSG00000025190	Got1	3.9253e-30	-0.678296	0.163	0.238	5.52211e-26	NKT
ENSMUSG00000025190	Got1	1.14074e-51	0.558478	0.601	0.228	1.6048e-47	Skin
ENSMUSG00000025223	Ldb1	8.80117e-10	-0.33212	0.063	0.198	1.23815e-05	Skin
ENSMUSG00000025225	Nfkb2	2.90986e-204	-0.440965	0.122	0.264	4.09359e-200	LT_Tmem
ENSMUSG00000025225	Nfkb2	1.66848e-33	0.457799	0.509	0.219	2.34722e-29	Skin
ENSMUSG00000025225	Nfkb2	0	0.687287	0.506	0.192	0	Colon_Treg
ENSMUSG00000025225	Nfkb2	2.17378e-296	-0.446944	0.121	0.288	3.05807e-292	LT_Treg
ENSMUSG00000025225	Nfkb2	0	0.82985	0.601	0.174	0	Colon_Tmem
ENSMUSG00000025260	Hsd17b10	1.74577e-06	-0.258204	0.17	0.286	0.0245595	Skin
ENSMUSG00000025261	Huwe1	0.0054472	0.488674	0.232	0.196	1	Stress/Mt
ENSMUSG00000025283	Sat1	3.67684e-113	0.436424	0.597	0.438	5.17258e-109	Colon_Treg
ENSMUSG00000025283	Sat1	3.3991e-52	-0.364598	0.355	0.462	4.78186e-48	NKT
ENSMUSG00000025283	Sat1	9.80097e-09	0.295164	0.613	0.452	0.00013788	Skin
ENSMUSG00000025287	Acot9	1.78742e-58	0.264398	0.252	0.147	2.51454e-54	Colon_Treg
ENSMUSG00000025287	Acot9	4.36291e-24	0.38389	0.365	0.155	6.13774e-20	Skin
ENSMUSG00000025289	Prdx4	1.81454e-38	0.408698	0.264	0.072	2.55269e-34	Skin
ENSMUSG00000025290	Rps24	2.27555e-124	-1.19081	0.846	1	3.20124e-120	Stress/Mt
ENSMUSG00000025290	Rps24	1.54428e-147	-0.790706	0.991	0.999	2.17249e-143	Skin
ENSMUSG00000025290	Rps24	0	-0.317793	0.999	0.999	0	Colon_Treg
ENSMUSG00000025314	Ptprj	0.00325688	0.34901	0.086	0.019	1	Undefined
ENSMUSG00000025314	Ptprj	0.000138997	0.252342	0.053	0.019	1	Stress/Mt
ENSMUSG00000025326	Ube3a	6.30715e-54	-0.264117	0.099	0.216	8.87289e-50	Colon_Treg
ENSMUSG00000025357	Dgka	1.04232e-109	-0.434071	0.245	0.446	1.46634e-105	Colon_Treg
ENSMUSG00000025357	Dgka	8.16272e-48	-0.351324	0.337	0.436	1.14833e-43	NKT
ENSMUSG00000025357	Dgka	1.30169e-113	-0.441218	0.281	0.446	1.83122e-109	Colon_Tmem
ENSMUSG00000025357	Dgka	7.8162e-17	-0.529062	0.217	0.429	1.09958e-12	Skin
ENSMUSG00000025357	Dgka	1.17782e-152	0.267654	0.532	0.383	1.65695e-148	LT_Tmem
ENSMUSG00000025362	Rps26	1.9678e-189	-0.278877	0.966	0.988	2.7683e-185	Colon_Treg
ENSMUSG00000025362	Rps26	0	0.31378	0.993	0.981	0	LT_Treg
ENSMUSG00000025362	Rps26	8.37153e-89	-1.12177	0.579	0.988	1.17771e-84	Stress/Mt
ENSMUSG00000025362	Rps26	4.20157e-64	-0.578975	0.947	0.986	5.91076e-60	Skin
ENSMUSG00000025366	Esyt1	8.62049e-07	0.678213	0.307	0.23	0.0121273	Stress/Mt
ENSMUSG00000025372	Baiap2	4.65867e-212	0.40112	0.227	0.074	6.55381e-208	Colon_Tmem
ENSMUSG00000025372	Baiap2	2.09922e-44	0.529583	0.314	0.089	2.95319e-40	Skin
ENSMUSG00000025381	Cnpy2	1.45835e-114	-0.369123	0.036	0.182	2.05161e-110	Colon_Tmem
ENSMUSG00000025381	Cnpy2	5.07976e-64	-0.292186	0.06	0.176	7.14621e-60	Colon_Treg
ENSMUSG00000025393	Atp5b	0.00486855	0.258164	0.675	0.833	1	Stress/Mt
ENSMUSG00000025408	Ddit3	1.28968e-05	0.288087	0.242	0.152	0.181432	Skin
ENSMUSG00000025408	Ddit3	6.00769e-142	0.355286	0.294	0.135	8.45162e-138	Colon_Tmem
ENSMUSG00000025473	Adam8	1.28575e-55	0.345754	0.208	0.036	1.8088e-51	Skin
ENSMUSG00000025473	Adam8	0	0.41226	0.174	0.024	0	Colon_Treg
ENSMUSG00000025487	Psmd13	5.49004e-10	0.288514	0.393	0.242	7.72339e-06	Skin
ENSMUSG00000025494	Sigirr	6.05595e-76	-0.321601	0.083	0.206	8.51951e-72	Colon_Tmem
ENSMUSG00000025503	Taldo1	4.04202e-57	-0.259996	0.368	0.511	5.68632e-53	Colon_Treg
ENSMUSG00000025508	Rplp2	5.09046e-131	-0.725287	0.984	0.999	7.16125e-127	Skin
ENSMUSG00000025508	Rplp2	2.21625e-06	-0.366804	0.971	0.998	0.0311781	Undefined
ENSMUSG00000025508	Rplp2	2.21087e-105	-1.0098	0.816	1	3.11025e-101	Stress/Mt
ENSMUSG00000025580	Eif4a3	0.00657985	0.70983	0.429	0.313	1	Undefined
ENSMUSG00000025613	Cct8	1.36869e-54	-0.269996	0.393	0.492	1.92548e-50	Colon_Tmem
ENSMUSG00000025626	Phf6	8.44796e-149	0.318439	0.258	0.109	1.18846e-144	Colon_Tmem
ENSMUSG00000025630	Hprt	7.57712e-08	0.267582	0.547	0.404	0.00106595	Skin
ENSMUSG00000025647	Shisa5	0	0.294991	0.997	0.974	0	LT_Treg
ENSMUSG00000025647	Shisa5	1.15932e-07	0.284928	0.965	0.983	0.00163094	Stress/Mt
ENSMUSG00000025647	Shisa5	0	-0.953543	0.913	0.992	0	Colon_Tmem
ENSMUSG00000025647	Shisa5	1.87253e-94	-0.869382	0.896	0.984	2.63428e-90	Skin
ENSMUSG00000025647	Shisa5	3.14366e-13	0.643704	1	0.983	4.4225e-09	Undefined
ENSMUSG00000025647	Shisa5	1.07216e-274	-0.40356	0.962	0.985	1.50831e-270	Colon_Treg
ENSMUSG00000025651	Uqcrc1	2.59516e-82	-0.327591	0.328	0.464	3.65087e-78	Colon_Tmem
ENSMUSG00000025742	Prps2	7.56787e-08	-0.280287	0.031	0.131	0.00106465	Skin
ENSMUSG00000025781	Atp5c1	2.00034e-17	-0.420968	0.254	0.658	2.81408e-13	Stress/Mt
ENSMUSG00000025781	Atp5c1	1.34629e-08	-0.252345	0.55	0.656	0.000189397	Skin
ENSMUSG00000025785	Exosc7	8.07535e-94	-0.316113	0.035	0.16	1.13604e-89	Colon_Tmem
ENSMUSG00000025794	Rpl14	1.34482e-94	-0.941171	0.75	0.998	1.8919e-90	Stress/Mt
ENSMUSG00000025794	Rpl14	6.65501e-29	-0.260703	1	0.996	9.36227e-25	Skin
ENSMUSG00000025795	Rassf3	2.31299e-115	0.268332	0.156	0.053	3.25391e-111	Colon_Treg
ENSMUSG00000025804	Ccr1	0	0.635075	0.197	0.004	0	Colon_Treg
ENSMUSG00000025809	Itgb1	1.57752e-209	-0.562243	0.157	0.297	2.21925e-205	LT_Treg
ENSMUSG00000025809	Itgb1	6.03412e-71	-0.59005	0.119	0.254	8.4888e-67	Colon_Treg
ENSMUSG00000025809	Itgb1	0.000178155	0.836155	0.303	0.241	1	Stress/Mt
ENSMUSG00000025809	Itgb1	0	0.842281	0.385	0.18	0	LT_Tmem
ENSMUSG00000025809	Itgb1	7.6476e-34	-0.420405	0.17	0.25	1.07586e-29	Colon_Tmem
ENSMUSG00000025810	Nrp1	7.98901e-88	-0.273335	0.109	0.197	1.12389e-83	LT_Tmem
ENSMUSG00000025810	Nrp1	9.46663e-129	-0.527956	0.031	0.188	1.33177e-124	Colon_Tmem
ENSMUSG00000025810	Nrp1	0.00165456	0.528805	0.224	0.17	1	Stress/Mt
ENSMUSG00000025810	Nrp1	5.74688e-07	-0.376585	0.069	0.172	0.00808472	Skin
ENSMUSG00000025810	Nrp1	0	0.569731	0.292	0.091	0	LT_Treg
ENSMUSG00000025810	Nrp1	6.25523e-38	-0.314873	0.091	0.179	8.79986e-34	Colon_Treg
ENSMUSG00000025810	Nrp1	5.64068e-31	-0.347356	0.097	0.177	7.9353e-27	NKT
ENSMUSG00000025823	Pdia4	2.82916e-07	0.849297	0.307	0.225	0.00398007	Stress/Mt
ENSMUSG00000025880	Smad7	0.00110972	-0.687776	0.029	0.271	1	Undefined
ENSMUSG00000025880	Smad7	9.23192e-92	0.272145	0.417	0.253	1.29875e-87	Colon_Tmem
ENSMUSG00000025880	Smad7	8.99195e-176	-0.35138	0.169	0.314	1.26499e-171	LT_Tmem
ENSMUSG00000025880	Smad7	7.42956e-71	0.303926	0.396	0.258	1.04519e-66	Colon_Treg
ENSMUSG00000025880	Smad7	2.34087e-51	0.726582	0.613	0.268	3.29313e-47	Skin
ENSMUSG00000025880	Smad7	3.51413e-33	-0.300416	0.185	0.278	4.94368e-29	NKT
ENSMUSG00000025888	Casp1	3.01605e-203	-0.276014	0.055	0.167	4.24297e-199	LT_Treg
ENSMUSG00000025888	Casp1	0	0.450132	0.254	0.066	0	LT_Tmem
ENSMUSG00000025907	Rb1cc1	7.88057e-15	0.299476	0.343	0.171	1.10864e-10	Skin
ENSMUSG00000025929	Il17a	0	0.946864	0.176	0.007	0	Colon_Tmem
ENSMUSG00000025929	Il17a	2.62822e-49	0.423107	0.157	0.025	3.69738e-45	Skin
ENSMUSG00000025935	Tram1	1.52455e-134	0.367575	0.629	0.383	2.14474e-130	NKT
ENSMUSG00000025935	Tram1	1.1425e-86	-0.364529	0.276	0.419	1.60727e-82	Colon_Tmem
ENSMUSG00000025935	Tram1	2.69495e-77	-0.342098	0.255	0.419	3.79125e-73	Colon_Treg
ENSMUSG00000025967	Eef1b2	1.19991e-118	-0.294905	0.775	0.878	1.68803e-114	Colon_Treg
ENSMUSG00000025967	Eef1b2	1.54356e-43	-0.745681	0.333	0.872	2.17148e-39	Stress/Mt
ENSMUSG00000025967	Eef1b2	3.61938e-42	-0.584493	0.682	0.87	5.09175e-38	Skin
ENSMUSG00000025979	Mob4	3.67638e-11	0.266598	0.421	0.252	5.17194e-07	Skin
ENSMUSG00000025980	Hspd1	1.39731e-45	-0.399576	0.349	0.425	1.96573e-41	LT_Treg
ENSMUSG00000025980	Hspd1	1.16215e-09	-0.404569	0.381	0.396	1.63492e-05	NKT
ENSMUSG00000025980	Hspd1	1.08943e-65	-0.507951	0.348	0.414	1.53261e-61	LT_Tmem
ENSMUSG00000025980	Hspd1	4.76456e-67	0.606684	0.497	0.384	6.70278e-63	Colon_Treg
ENSMUSG00000025980	Hspd1	1.40622e-277	1.01043	0.604	0.368	1.97827e-273	Colon_Tmem
ENSMUSG00000025981	Coq10b	2.43302e-154	-0.291089	0.124	0.242	3.42277e-150	LT_Treg
ENSMUSG00000025981	Coq10b	6.1376e-59	0.774659	0.535	0.192	8.63438e-55	Skin
ENSMUSG00000025981	Coq10b	9.12493e-86	0.330476	0.322	0.182	1.2837e-81	Colon_Treg
ENSMUSG00000025981	Coq10b	0	0.618325	0.459	0.162	0	Colon_Tmem
ENSMUSG00000025982	Sf3b1	4.84578e-05	0.465374	0.544	0.635	0.681704	Stress/Mt
ENSMUSG00000025997	Ikzf2	0	1.03521	0.687	0.289	0	LT_Treg
ENSMUSG00000025997	Ikzf2	1.39837e-303	-1.12143	0.182	0.48	1.96723e-299	Colon_Tmem
ENSMUSG00000025997	Ikzf2	1.61837e-36	1.45365	0.68	0.446	2.27672e-32	Stress/Mt
ENSMUSG00000025997	Ikzf2	5.68309e-84	-0.824794	0.334	0.457	7.99497e-80	NKT
ENSMUSG00000025997	Ikzf2	2.96003e-05	-0.289489	0.34	0.448	0.416417	Skin
ENSMUSG00000025997	Ikzf2	0	-1.16265	0.204	0.551	0	LT_Tmem
ENSMUSG00000025997	Ikzf2	1.06346e-89	0.27091	0.614	0.43	1.49608e-85	Colon_Treg
ENSMUSG00000026003	Acadl	1.2141e-79	0.286932	0.249	0.134	1.70799e-75	Colon_Tmem
ENSMUSG00000026009	Icos	0	1.10832	0.821	0.387	0	Colon_Treg
ENSMUSG00000026009	Icos	0	-0.773679	0.239	0.553	0	LT_Treg
ENSMUSG00000026009	Icos	9.18266e-102	0.961001	0.915	0.423	1.29182e-97	Skin
ENSMUSG00000026009	Icos	0	0.842343	0.808	0.381	0	Colon_Tmem
ENSMUSG00000026009	Icos	5.4029e-52	-0.454426	0.401	0.439	7.60079e-48	LT_Tmem
ENSMUSG00000026009	Icos	0.00290623	0.593359	0.43	0.428	1	Stress/Mt
ENSMUSG00000026009	Icos	1.70463e-14	-0.463884	0.423	0.428	2.39807e-10	NKT
ENSMUSG00000026011	Ctla4	0	-1.15618	0.118	0.42	0	LT_Tmem
ENSMUSG00000026011	Ctla4	0	0.457986	0.615	0.294	0	Colon_Tmem
ENSMUSG00000026011	Ctla4	2.18829e-274	-1.27658	0.022	0.357	3.07848e-270	NKT
ENSMUSG00000026011	Ctla4	1.4797e-06	-0.464866	0.337	0.325	0.0208164	LT_Treg
ENSMUSG00000026011	Ctla4	0.000233693	0.79812	0.377	0.33	1	Stress/Mt
ENSMUSG00000026011	Ctla4	0	1.75387	0.894	0.272	0	Colon_Treg
ENSMUSG00000026012	Cd28	3.15424e-38	-0.398859	0.664	0.672	4.43739e-34	NKT
ENSMUSG00000026012	Cd28	1.77316e-06	-1.02084	0.229	0.672	0.0249449	Undefined
ENSMUSG00000026012	Cd28	0	-0.781549	0.496	0.787	0	LT_Treg
ENSMUSG00000026012	Cd28	0	0.989932	0.938	0.638	0	Colon_Tmem
ENSMUSG00000026012	Cd28	1.30801e-199	0.525254	0.809	0.657	1.84011e-195	Colon_Treg
ENSMUSG00000026012	Cd28	3.56961e-05	0.455534	0.618	0.672	0.502172	Stress/Mt
ENSMUSG00000026014	Raph1	1.70372e-37	0.418547	0.233	0.059	2.3968e-33	Skin
ENSMUSG00000026014	Raph1	0.0035596	0.43276	0.101	0.06	1	Stress/Mt
ENSMUSG00000026014	Raph1	7.11502e-116	0.310645	0.152	0.051	1.00094e-111	Colon_Treg
ENSMUSG00000026020	Nop58	0.00823343	-0.443647	0.029	0.219	1	Undefined
ENSMUSG00000026021	Sumo1	2.90422e-14	0.333631	0.774	0.642	4.08565e-10	Skin
ENSMUSG00000026021	Sumo1	6.93191e-14	-0.318108	0.263	0.646	9.75182e-10	Stress/Mt
ENSMUSG00000026021	Sumo1	3.77073e-79	0.259733	0.753	0.629	5.30466e-75	Colon_Tmem
ENSMUSG00000026029	Casp8	3.00003e-192	0.34856	0.39	0.259	4.22044e-188	LT_Treg
ENSMUSG00000026029	Casp8	0.00507608	0.679691	0.429	0.311	1	Undefined
ENSMUSG00000026029	Casp8	1.57639e-109	-0.449518	0.139	0.329	2.21767e-105	Colon_Treg
ENSMUSG00000026029	Casp8	6.8162e-205	-0.591117	0.098	0.338	9.58903e-201	Colon_Tmem
ENSMUSG00000026029	Casp8	6.55629e-07	-0.343962	0.201	0.312	0.00922339	Skin
ENSMUSG00000026031	Cflar	6.38614e-11	0.267837	0.409	0.24	8.98403e-07	Skin
ENSMUSG00000026032	Ndufb3	6.10998e-61	-0.28353	0.242	0.386	8.59552e-57	Colon_Treg
ENSMUSG00000026032	Ndufb3	2.33438e-87	-0.355935	0.243	0.389	3.284e-83	Colon_Tmem
ENSMUSG00000026034	Clk1	2.2287e-57	-0.403708	0.379	0.485	3.13534e-53	NKT
ENSMUSG00000026034	Clk1	0	0.693389	0.796	0.436	0	Colon_Tmem
ENSMUSG00000026034	Clk1	8.55237e-173	-0.349938	0.391	0.532	1.20315e-168	LT_Treg
ENSMUSG00000026034	Clk1	1.142e-124	-0.348945	0.406	0.506	1.60657e-120	LT_Tmem
ENSMUSG00000026034	Clk1	1.80631e-09	0.327321	0.651	0.475	2.54111e-05	Skin
ENSMUSG00000026034	Clk1	0	0.693888	0.757	0.447	0	Colon_Treg
ENSMUSG00000026035	Ppil3	8.37382e-68	-0.27561	0.063	0.172	1.17803e-63	Colon_Tmem
ENSMUSG00000026049	Tex30	2.83009e-162	0.483022	0.253	0.099	3.98137e-158	Colon_Treg
ENSMUSG00000026064	Ptp4a1	0	0.890425	0.662	0.242	0	Colon_Treg
ENSMUSG00000026064	Ptp4a1	0	-0.612191	0.15	0.367	0	LT_Treg
ENSMUSG00000026064	Ptp4a1	0.000278455	-0.818999	0	0.281	1	Undefined
ENSMUSG00000026064	Ptp4a1	1.45711e-53	0.780674	0.635	0.278	2.04986e-49	Skin
ENSMUSG00000026064	Ptp4a1	1.16593e-178	-0.483065	0.186	0.321	1.64023e-174	LT_Tmem
ENSMUSG00000026064	Ptp4a1	0	0.933026	0.703	0.228	0	Colon_Tmem
ENSMUSG00000026064	Ptp4a1	2.40683e-19	-0.333761	0.23	0.286	3.38592e-15	NKT
ENSMUSG00000026068	Il18rap	4.27614e-33	0.340753	0.198	0.049	6.01567e-29	Skin
ENSMUSG00000026069	Il1rl1	0	0.733057	0.223	0.015	0	Colon_Treg
ENSMUSG00000026069	Il1rl1	2.70249e-131	0.617617	0.286	0.033	3.80186e-127	Skin
ENSMUSG00000026070	Il18r1	3.10329e-68	0.674957	0.509	0.152	4.36571e-64	Skin
ENSMUSG00000026070	Il18r1	0	-0.452992	0.049	0.225	0	LT_Treg
ENSMUSG00000026070	Il18r1	2.33053e-187	0.350632	0.322	0.134	3.2786e-183	Colon_Tmem
ENSMUSG00000026073	Il1r2	0	1.99952	0.544	0.03	0	Skin
ENSMUSG00000026073	Il1r2	4.6589e-235	0.39694	0.137	0.025	6.55414e-231	Colon_Treg
ENSMUSG00000026083	Eif5b	8.38339e-09	0.313104	0.487	0.34	0.000117937	Skin
ENSMUSG00000026087	Mrpl30	6.18098e-09	-0.339312	0.22	0.36	8.6954e-05	Skin
ENSMUSG00000026087	Mrpl30	4.09642e-11	-0.26689	0.114	0.361	5.76284e-07	Stress/Mt
ENSMUSG00000026088	Mitd1	9.41803e-110	-0.427645	0.051	0.218	1.32493e-105	Colon_Treg
ENSMUSG00000026088	Mitd1	6.56423e-155	-0.487011	0.038	0.223	9.23457e-151	Colon_Tmem
ENSMUSG00000026094	Stk17b	6.58425e-62	0.306604	0.676	0.58	9.26272e-58	Colon_Treg
ENSMUSG00000026094	Stk17b	0.000176586	-0.631378	0.2	0.589	1	Undefined
ENSMUSG00000026094	Stk17b	2.34474e-227	0.446309	0.789	0.564	3.29858e-223	Colon_Tmem
ENSMUSG00000026094	Stk17b	0	-0.369677	0.468	0.669	0	LT_Treg
ENSMUSG00000026094	Stk17b	4.16219e-16	0.412778	0.755	0.587	5.85537e-12	Skin
ENSMUSG00000026095	Asnsd1	1.00746e-06	-0.250855	0.072	0.174	0.014173	Skin
ENSMUSG00000026102	Inpp1	2.09032e-66	-0.305559	0.064	0.185	2.94066e-62	Colon_Treg
ENSMUSG00000026103	Gls	2.61823e-10	0.305381	0.277	0.148	3.68333e-06	Skin
ENSMUSG00000026104	Stat1	1.90321e-75	-0.399751	0.337	0.507	2.67744e-71	Colon_Treg
ENSMUSG00000026104	Stat1	1.70932e-252	-0.742725	0.246	0.521	2.40468e-248	Colon_Tmem
ENSMUSG00000026104	Stat1	0.000148893	-0.340351	0.421	0.491	1	Skin
ENSMUSG00000026104	Stat1	3.49862e-105	0.308721	0.542	0.457	4.92186e-101	LT_Treg
ENSMUSG00000026107	Nabp1	1.06927e-118	-0.272137	0.208	0.324	1.50425e-114	LT_Treg
ENSMUSG00000026107	Nabp1	1.0962e-264	0.556309	0.507	0.249	1.54214e-260	Colon_Tmem
ENSMUSG00000026107	Nabp1	1.61351e-85	0.26732	0.45	0.263	2.26989e-81	NKT
ENSMUSG00000026107	Nabp1	2.21665e-23	0.459908	0.525	0.276	3.11838e-19	Skin
ENSMUSG00000026107	Nabp1	6.90636e-85	-0.270876	0.21	0.307	9.71587e-81	LT_Tmem
ENSMUSG00000026117	Zap70	1.34759e-06	-0.315153	0.321	0.422	0.0189579	Skin
ENSMUSG00000026117	Zap70	3.35634e-162	0.286325	0.523	0.378	4.72169e-158	LT_Tmem
ENSMUSG00000026126	Ptpn18	1.46089e-31	-0.624493	0.395	0.876	2.05517e-27	Stress/Mt
ENSMUSG00000026126	Ptpn18	1.54412e-153	-0.3428	0.754	0.886	2.17227e-149	Colon_Treg
ENSMUSG00000026126	Ptpn18	6.7373e-157	-0.32263	0.824	0.879	9.47804e-153	Colon_Tmem
ENSMUSG00000026126	Ptpn18	9.40546e-64	-0.790288	0.597	0.876	1.32316e-59	Skin
ENSMUSG00000026154	Sdhaf4	1.56743e-64	-0.253124	0.039	0.136	2.20507e-60	Colon_Tmem
ENSMUSG00000026154	Sdhaf4	3.05971e-07	-0.253043	0.031	0.126	0.00430441	Skin
ENSMUSG00000026192	Atic	5.31111e-18	0.440334	0.415	0.226	7.47167e-14	Skin
ENSMUSG00000026192	Atic	2.66517e-78	-0.332601	0.112	0.242	3.74936e-74	Colon_Tmem
ENSMUSG00000026202	Tuba4a	2.92381e-27	0.705205	0.538	0.288	4.11322e-23	Skin
ENSMUSG00000026222	Sp100	0	-0.897617	0.205	0.582	0	Colon_Tmem
ENSMUSG00000026222	Sp100	2.80491e-15	-0.503482	0.377	0.542	3.94594e-11	Skin
ENSMUSG00000026222	Sp100	1.37135e-302	-0.765548	0.233	0.572	1.92922e-298	Colon_Treg
ENSMUSG00000026223	Itm2c	4.52543e-93	-0.358625	0.378	0.523	6.36638e-89	Colon_Tmem
ENSMUSG00000026229	Psmd1	3.88937e-14	0.282906	0.296	0.142	5.47157e-10	Skin
ENSMUSG00000026234	Ncl	3.62796e-137	0.27301	0.864	0.704	5.10382e-133	Colon_Tmem
ENSMUSG00000026234	Ncl	5.00363e-64	0.699975	0.934	0.72	7.0391e-60	Skin
ENSMUSG00000026238	Ptma	0	-0.394397	0.971	0.987	0	LT_Tmem
ENSMUSG00000026238	Ptma	2.5833e-236	0.335566	0.997	0.98	3.63419e-232	Colon_Tmem
ENSMUSG00000026238	Ptma	0	0.392012	0.998	0.98	0	Colon_Treg
ENSMUSG00000026238	Ptma	2.35114e-17	-0.351829	0.763	0.983	3.30758e-13	Stress/Mt
ENSMUSG00000026269	Rnpepl1	2.86518e-11	-0.416198	0.069	0.217	4.03074e-07	Skin
ENSMUSG00000026269	Rnpepl1	8.1482e-92	-0.353818	0.088	0.231	1.14629e-87	Colon_Tmem
ENSMUSG00000026285	Pdcd1	6.1677e-188	0.571585	0.301	0.12	8.67672e-184	Colon_Treg
ENSMUSG00000026285	Pdcd1	4.082e-25	-0.326622	0.075	0.142	5.74256e-21	NKT
ENSMUSG00000026285	Pdcd1	0.00683334	0.618303	0.18	0.136	1	Stress/Mt
ENSMUSG00000026285	Pdcd1	8.57815e-117	-0.317612	0.084	0.171	1.20677e-112	LT_Treg
ENSMUSG00000026285	Pdcd1	4.44081e-18	0.473807	0.305	0.135	6.24733e-14	Skin
ENSMUSG00000026305	Lrrfip1	2.03089e-146	-0.262408	0.33	0.476	2.85706e-142	LT_Treg
ENSMUSG00000026305	Lrrfip1	6.36396e-09	0.259334	0.566	0.416	8.95282e-05	Skin
ENSMUSG00000026319	2310035C23Rik	0.000356706	0.483552	0.175	0.118	1	Stress/Mt
ENSMUSG00000026341	Actr3	4.22037e-91	-0.281119	0.708	0.83	5.93722e-87	Colon_Treg
ENSMUSG00000026341	Actr3	1.68033e-131	-0.314249	0.745	0.828	2.3639e-127	Colon_Tmem
ENSMUSG00000026341	Actr3	1.80239e-07	0.432951	0.706	0.819	0.00253561	Stress/Mt
ENSMUSG00000026353	Ubxn4	2.85339e-48	0.258391	0.452	0.342	4.01414e-44	Colon_Treg
ENSMUSG00000026353	Ubxn4	3.48977e-88	0.320696	0.491	0.335	4.90941e-84	Colon_Tmem
ENSMUSG00000026353	Ubxn4	7.32675e-20	0.442155	0.575	0.35	1.03073e-15	Skin
ENSMUSG00000026356	Dars	1.13745e-55	-0.270584	0.109	0.231	1.60017e-51	Colon_Treg
ENSMUSG00000026356	Dars	1.17367e-57	-0.28302	0.123	0.232	1.65112e-53	Colon_Tmem
ENSMUSG00000026358	Rgs1	8.30567e-146	-0.820589	0.461	0.539	1.16844e-141	LT_Treg
ENSMUSG00000026358	Rgs1	0	-1.34713	0.29	0.602	0	LT_Tmem
ENSMUSG00000026358	Rgs1	0	0.916574	0.876	0.47	0	Colon_Treg
ENSMUSG00000026358	Rgs1	8.5557e-45	-0.845947	0.457	0.513	1.20362e-40	NKT
ENSMUSG00000026358	Rgs1	0	1.65966	0.962	0.452	0	Colon_Tmem
ENSMUSG00000026358	Rgs1	9.53495e-114	1.16135	0.965	0.504	1.34138e-109	Skin
ENSMUSG00000026360	Rgs2	0	1.59762	0.858	0.223	0	Colon_Tmem
ENSMUSG00000026360	Rgs2	0	-1.33737	0.149	0.389	0	LT_Treg
ENSMUSG00000026360	Rgs2	3.66602e-174	1.39017	0.921	0.287	5.15736e-170	Skin
ENSMUSG00000026360	Rgs2	0	1.3949	0.787	0.242	0	Colon_Treg
[truncated: 3,523 more rows]
