# Supplementary material for: Single-Cell Transcriptomics of Regulatory T Cells Reveals Trajectories of Tissue Adaptation
Source: Immunity. 2019 Feb 19;50(2):493–504.e7. doi: 10.1016/j.immuni.2019.01.001 (PMC6382439; doi:10.1016/j.immuni.2019.01.001)
Supplement: Table S3. Marker Genes for Treg and Tmem Subpopulations found Per Organ, Related to Figure 2 [file mmc4.xlsx]

## Sheet: ReadMe
	Table S3 - Marker genes for Treg and Tmem subpopulations found per organ. Related to Figure 2
	cluster	Cluster number (Seurat)
	gene_id	ENSEMBL gene id
	gene_name	Gene name
	p_val	p-value was calculated based on Wilcoxon test for single cell gene expression (default option from Seurat package)
	avg_logFC	log fold-change of the average expression between the given cluster and all other clusters in the same tissue
	pct.1	fraction of cells expressing the genes in the given cluster
	pct.2	fraction of cells expressing the genes in all other clusters
	p_val_adj	Bonferroni adjusted p-value
	annotation	cluster annotation based on the gene markers identified

## Sheet: Treg_spleen
cluster	gene_id	gene_name	p_val	avg_logFC	pct.1	pct.2	p_val_adj	annotation
0	ENSMUSG00000022372	Sla	7.38947e-33	-0.378477	0.245	0.427	1.03955e-28	Treg_lymphoid
0	ENSMUSG00000020297	Nsg2	4.84065e-17	0.269572	0.252	0.14	6.80982e-13	Treg_lymphoid
0	ENSMUSG00000025163	Cd7	2.38224e-19	0.317872	0.213	0.102	3.35133e-15	Treg_lymphoid
0	ENSMUSG00000030695	Aldoa	7.59717e-28	-0.31784	0.554	0.693	1.06877e-23	Treg_lymphoid
0	ENSMUSG00000031162	Gata1	7.29848e-25	0.282157	0.121	0.024	1.02675e-20	Treg_lymphoid
0	ENSMUSG00000028108	Ecm1	9.16855e-15	0.306608	0.287	0.185	1.28983e-10	Treg_lymphoid
0	ENSMUSG00000008206	Cers4	5.60125e-31	-0.318103	0.112	0.255	7.87984e-27	Treg_lymphoid
0	ENSMUSG00000020743	Mif4gd	2.0022e-33	-0.348369	0.199	0.379	2.81669e-29	Treg_lymphoid
0	ENSMUSG00000021998	Lcp1	1.20195e-47	-0.385323	0.648	0.805	1.6909e-43	Treg_lymphoid
0	ENSMUSG00000024063	Lbh	3.00326e-23	-0.307907	0.525	0.657	4.22499e-19	Treg_lymphoid
0	ENSMUSG00000007458	M6pr	2.57188e-36	-0.394275	0.257	0.445	3.61812e-32	Treg_lymphoid
0	ENSMUSG00000056498	Tmem154	5.33509e-23	-0.25225	0.066	0.165	7.5054e-19	Treg_lymphoid
0	ENSMUSG00000032399	Rpl4	2.83194e-78	0.25785	0.999	0.995	3.98397e-74	Treg_lymphoid
0	ENSMUSG00000009927	Rps25	1.23426e-72	0.263607	0.995	0.984	1.73636e-68	Treg_lymphoid
0	ENSMUSG00000032946	Rasgrp2	4.75747e-27	0.37645	0.356	0.197	6.6928e-23	Treg_lymphoid
0	ENSMUSG00000050232	Cxcr3	3.1267e-84	-0.72372	0.046	0.253	4.39864e-80	Treg_lymphoid
0	ENSMUSG00000001687	Ubl3	1.54401e-30	-0.372732	0.204	0.366	2.17211e-26	Treg_lymphoid
0	ENSMUSG00000003363	Pld3	6.12846e-25	-0.335028	0.163	0.3	8.62152e-21	Treg_lymphoid
0	ENSMUSG00000031320	Rps4x	7.98325e-138	0.31664	1	0.997	1.12308e-133	Treg_lymphoid
0	ENSMUSG00000016495	Plgrkt	7.20782e-21	-0.279888	0.243	0.382	1.014e-16	Treg_lymphoid
0	ENSMUSG00000057841	Rpl32	2.55057e-124	0.294954	1	0.998	3.58814e-120	Treg_lymphoid
0	ENSMUSG00000000740	Rpl13	7.27463e-132	0.293423	1	1	1.02339e-127	Treg_lymphoid
0	ENSMUSG00000001025	S100a6	4.60574e-137	-1.49054	0.192	0.536	6.47936e-133	Treg_lymphoid
0	ENSMUSG00000028495	Rps6	3.39047e-106	0.274223	1	0.999	4.76971e-102	Treg_lymphoid
0	ENSMUSG00000021109	Hif1a	9.89005e-37	-0.40741	0.172	0.347	1.39133e-32	Treg_lymphoid
0	ENSMUSG00000031933	Izumo1r	7.20263e-27	-0.343907	0.808	0.882	1.01327e-22	Treg_lymphoid
0	ENSMUSG00000026483	Fam129a	3.66222e-42	-0.366848	0.077	0.232	5.15202e-38	Treg_lymphoid
0	ENSMUSG00000005696	Sh2d1a	1.10774e-63	-0.647854	0.314	0.545	1.55837e-59	Treg_lymphoid
0	ENSMUSG00000003948	Mmd	3.96832e-43	-0.428716	0.067	0.215	5.58263e-39	Treg_lymphoid
0	ENSMUSG00000045573	Penk	3.22942e-10	-0.659289	0.037	0.083	4.54315e-06	Treg_lymphoid
0	ENSMUSG00000002058	Unc119	2.24489e-37	-0.34574	0.098	0.252	3.15812e-33	Treg_lymphoid
0	ENSMUSG00000027907	S100a11	2.82928e-240	-1.30524	0.309	0.762	3.98024e-236	Treg_lymphoid
0	ENSMUSG00000010609	Psen2	3.79995e-48	-0.425423	0.157	0.36	5.34576e-44	Treg_lymphoid
0	ENSMUSG00000005973	Rcn1	9.08847e-23	0.326812	0.197	0.08	1.27857e-18	Treg_lymphoid
0	ENSMUSG00000032238	Rora	4.34222e-38	-0.425132	0.087	0.234	6.10864e-34	Treg_lymphoid
0	ENSMUSG00000058546	Rpl23a	4.59024e-109	0.280436	1	0.999	6.45756e-105	Treg_lymphoid
0	ENSMUSG00000016498	Pdcd1lg2	3.96645e-33	-0.274774	0.037	0.142	5.58001e-29	Treg_lymphoid
0	ENSMUSG00000073702	Rpl31	6.64061e-80	0.316731	0.988	0.955	9.34201e-76	Treg_lymphoid
0	ENSMUSG00000012848	Rps5	3.22111e-109	0.278318	1	0.999	4.53146e-105	Treg_lymphoid
0	ENSMUSG00000022175	Lrp10	1.87569e-28	-0.355343	0.329	0.497	2.63872e-24	Treg_lymphoid
0	ENSMUSG00000026009	Icos	1.32614e-138	-0.926288	0.125	0.471	1.86562e-134	Treg_lymphoid
0	ENSMUSG00000076441	Ass1	8.95332e-08	-0.275168	0.512	0.562	0.00125955	Treg_lymphoid
0	ENSMUSG00000020917	Acly	8.77125e-15	-0.250779	0.133	0.228	1.23394e-10	Treg_lymphoid
0	ENSMUSG00000026011	Ctla4	3.03278e-48	-0.523832	0.244	0.457	4.26651e-44	Treg_lymphoid
0	ENSMUSG00000032420	Nt5e	5.65018e-33	-0.449754	0.153	0.31	7.94867e-29	Treg_lymphoid
0	ENSMUSG00000029622	Arpc1b	4.87682e-44	-0.320701	0.803	0.888	6.86071e-40	Treg_lymphoid
0	ENSMUSG00000061787	Rps17	1.77657e-99	0.348406	0.993	0.967	2.49927e-95	Treg_lymphoid
0	ENSMUSG00000028234	Rps20	2.0582e-109	0.364388	0.995	0.981	2.89547e-105	Treg_lymphoid
0	ENSMUSG00000004933	Matk	2.73642e-72	-0.57705	0.089	0.307	3.8496e-68	Treg_lymphoid
0	ENSMUSG00000050965	Prkca	4.864e-12	-0.296052	0.391	0.484	6.84268e-08	Treg_lymphoid
0	ENSMUSG00000021200	Asb2	3.44371e-39	-0.301528	0.008	0.091	4.84461e-35	Treg_lymphoid
0	ENSMUSG00000026104	Stat1	2.84648e-16	-0.319613	0.487	0.602	4.00443e-12	Treg_lymphoid
0	ENSMUSG00000036499	Eea1	5.52269e-37	-0.348536	0.049	0.172	7.76932e-33	Treg_lymphoid
0	ENSMUSG00000026117	Zap70	5.79446e-24	-0.352662	0.304	0.452	8.15164e-20	Treg_lymphoid
0	ENSMUSG00000015575	Atp6v0e	1.99175e-23	-0.26799	0.494	0.638	2.80199e-19	Treg_lymphoid
0	ENSMUSG00000027863	Cd2	4.80775e-26	-0.259966	0.851	0.906	6.76355e-22	Treg_lymphoid
0	ENSMUSG00000028173	Wls	2.71647e-22	-0.290851	0.097	0.207	3.82153e-18	Treg_lymphoid
0	ENSMUSG00000030124	Lag3	2.34326e-46	-0.460171	0.028	0.148	3.2965e-42	Treg_lymphoid
0	ENSMUSG00000049422	Chchd10	2.53988e-26	0.402192	0.411	0.252	3.57311e-22	Treg_lymphoid
0	ENSMUSG00000027634	Ndrg3	3.74926e-14	0.272061	0.286	0.183	5.27445e-10	Treg_lymphoid
0	ENSMUSG00000023393	Slc17a9	1.12253e-17	0.278607	0.207	0.102	1.57918e-13	Treg_lymphoid
0	ENSMUSG00000099974	Bcl2a1d	1.7512e-34	-0.312129	0.025	0.12	2.46358e-30	Treg_lymphoid
0	ENSMUSG00000028788	Ptp4a2	5.90863e-23	-0.306069	0.457	0.599	8.31226e-19	Treg_lymphoid
0	ENSMUSG00000033467	Crlf2	3.02434e-20	-0.297832	0.19	0.318	4.25465e-16	Treg_lymphoid
0	ENSMUSG00000025290	Rps24	1.51341e-155	0.302543	1	1	2.12907e-151	Treg_lymphoid
0	ENSMUSG00000037805	Rpl10a	1.73695e-82	0.310619	0.994	0.976	2.44354e-78	Treg_lymphoid
0	ENSMUSG00000021939	Ctsb	9.25882e-41	-0.437096	0.351	0.543	1.30253e-36	Treg_lymphoid
0	ENSMUSG00000026475	Rgs16	3.7234e-30	-0.298419	0.021	0.104	5.23808e-26	Treg_lymphoid
0	ENSMUSG00000034266	Batf	1.31577e-54	-0.576119	0.147	0.352	1.85102e-50	Treg_lymphoid
0	ENSMUSG00000028599	Tnfrsf1b	4.98126e-76	-0.590216	0.089	0.316	7.00764e-72	Treg_lymphoid
0	ENSMUSG00000002033	Cd3g	7.65533e-93	-0.466539	0.915	0.973	1.07695e-88	Treg_lymphoid
0	ENSMUSG00000026576	Atp1b1	1.5172e-17	0.263689	0.121	0.039	2.1344e-13	Treg_lymphoid
0	ENSMUSG00000032094	Cd3d	9.08411e-43	-0.291386	0.925	0.952	1.27795e-38	Treg_lymphoid
0	ENSMUSG00000026581	Sell	3.32546e-118	0.747925	0.679	0.31	4.67826e-114	Treg_lymphoid
0	ENSMUSG00000020601	Trib2	4.68147e-13	0.262006	0.25	0.156	6.58589e-09	Treg_lymphoid
0	ENSMUSG00000038900	Rpl12	5.44474e-82	0.308075	0.99	0.985	7.65966e-78	Treg_lymphoid
0	ENSMUSG00000027985	Lef1	9.05099e-32	0.40607	0.502	0.333	1.27329e-27	Treg_lymphoid
0	ENSMUSG00000017707	Serinc3	3.08841e-47	-0.496889	0.383	0.586	4.34477e-43	Treg_lymphoid
0	ENSMUSG00000002489	Tiam1	1.45598e-22	-0.286596	0.087	0.195	2.04827e-18	Treg_lymphoid
0	ENSMUSG00000017760	Ctsa	5.72113e-21	-0.280462	0.149	0.272	8.04848e-17	Treg_lymphoid
0	ENSMUSG00000026832	Cytip	5.05003e-34	0.363927	0.629	0.455	7.10439e-30	Treg_lymphoid
0	ENSMUSG00000047557	Lxn	1.86528e-28	-0.264062	0.058	0.167	2.62407e-24	Treg_lymphoid
0	ENSMUSG00000017466	Timp2	6.70579e-49	-0.44766	0.089	0.261	9.43371e-45	Treg_lymphoid
0	ENSMUSG00000026864	Hspa5	1.02766e-30	-0.40575	0.471	0.61	1.44571e-26	Treg_lymphoid
0	ENSMUSG00000015143	Actn1	1.1148e-39	0.480625	0.294	0.114	1.5683e-35	Treg_lymphoid
0	ENSMUSG00000057329	Bcl2	6.46436e-113	0.888832	0.62	0.27	9.09406e-109	Treg_lymphoid
0	ENSMUSG00000024516	Sec11c	1.05108e-47	-0.470489	0.305	0.52	1.47866e-43	Treg_lymphoid
0	ENSMUSG00000094724	Rnaset2b	2.09617e-21	-0.28123	0.48	0.62	2.94889e-17	Treg_lymphoid
0	ENSMUSG00000026012	Cd28	7.94298e-21	-0.271679	0.464	0.607	1.11742e-16	Treg_lymphoid
0	ENSMUSG00000048277	Syngr2	2.87025e-32	-0.340986	0.144	0.301	4.03787e-28	Treg_lymphoid
0	ENSMUSG00000022744	Cldnd1	9.47969e-26	-0.35646	0.146	0.283	1.3336e-21	Treg_lymphoid
0	ENSMUSG00000000682	Cd52	4.89028e-35	-0.325579	0.965	0.968	6.87965e-31	Treg_lymphoid
0	ENSMUSG00000015396	Cd83	9.41089e-77	-0.763471	0.084	0.307	1.32392e-72	Treg_lymphoid
0	ENSMUSG00000096210	H1f0	9.46865e-35	-0.437092	0.077	0.209	1.33205e-30	Treg_lymphoid
0	ENSMUSG00000024677	Ms4a6b	3.18452e-35	0.270322	0.907	0.831	4.47998e-31	Treg_lymphoid
0	ENSMUSG00000039232	Stx11	2.08438e-57	-0.417818	0.037	0.191	2.9323e-53	Treg_lymphoid
0	ENSMUSG00000022876	Samsn1	2.03701e-24	-0.408673	0.262	0.408	2.86567e-20	Treg_lymphoid
0	ENSMUSG00000008496	Pou2f2	4.2897e-21	-0.312535	0.344	0.49	6.03476e-17	Treg_lymphoid
0	ENSMUSG00000033083	Tbc1d4	6.71015e-11	-0.321452	0.145	0.222	9.43984e-07	Treg_lymphoid
0	ENSMUSG00000040952	Rps19	9.77095e-211	0.421837	1	1	1.37458e-206	Treg_lymphoid
0	ENSMUSG00000021591	Glrx	1.41524e-92	-0.757323	0.126	0.393	1.99096e-88	Treg_lymphoid
0	ENSMUSG00000024910	Ctsw	3.39844e-19	0.272246	0.15	0.053	4.78093e-15	Treg_lymphoid
0	ENSMUSG00000041272	Tox	2.61423e-72	-0.633155	0.256	0.517	3.6777e-68	Treg_lymphoid
0	ENSMUSG00000026285	Pdcd1	1.58965e-67	-0.615507	0.045	0.22	2.23631e-63	Treg_lymphoid
0	ENSMUSG00000084786	Ubl5	3.86828e-32	-0.305749	0.637	0.763	5.4419e-28	Treg_lymphoid
0	ENSMUSG00000041453	Rpl21	1.26849e-113	0.279762	1	0.999	1.78452e-109	Treg_lymphoid
0	ENSMUSG00000063696	Gm8730	1.99543e-49	0.274278	0.973	0.921	2.80717e-45	Treg_lymphoid
0	ENSMUSG00000023927	Satb1	1.19049e-112	0.904065	0.46	0.109	1.67478e-108	Treg_lymphoid
0	ENSMUSG00000037944	Ccr7	2.14205e-71	0.680584	0.421	0.149	3.01343e-67	Treg_lymphoid
0	ENSMUSG00000058672	Tubb2a	2.48448e-19	0.316138	0.133	0.043	3.49516e-15	Treg_lymphoid
0	ENSMUSG00000024006	Stk38	1.51759e-17	0.294882	0.354	0.231	2.13494e-13	Treg_lymphoid
0	ENSMUSG00000017493	Igfbp4	1.76217e-28	0.422151	0.112	0.013	2.47902e-24	Treg_lymphoid
0	ENSMUSG00000041954	Tnfrsf18	1.61291e-32	-0.388757	0.643	0.75	2.26904e-28	Treg_lymphoid
0	ENSMUSG00000041959	S100a10	5.44655e-75	-0.629485	0.865	0.928	7.66221e-71	Treg_lymphoid
0	ENSMUSG00000038650	Rnh1	8.04781e-24	-0.281172	0.202	0.348	1.13217e-19	Treg_lymphoid
0	ENSMUSG00000056290	Ms4a4b	9.2497e-129	0.542645	0.97	0.802	1.30125e-124	Treg_lymphoid
0	ENSMUSG00000020612	Prkar1a	3.23451e-21	-0.278959	0.48	0.618	4.55031e-17	Treg_lymphoid
0	ENSMUSG00000042613	Pbxip1	3.15756e-17	-0.283712	0.192	0.307	4.44206e-13	Treg_lymphoid
0	ENSMUSG00000056737	Capg	3.65267e-34	-0.423251	0.546	0.68	5.13857e-30	Treg_lymphoid
0	ENSMUSG00000020644	Id2	1.1537e-51	-0.521905	0.043	0.189	1.62303e-47	Treg_lymphoid
0	ENSMUSG00000024300	Myo1f	7.50253e-64	-0.375303	0.013	0.146	1.05546e-59	Treg_lymphoid
0	ENSMUSG00000012889	Podnl1	4.01167e-31	-0.2507	0.017	0.097	5.64362e-27	Treg_lymphoid
0	ENSMUSG00000060938	Rpl26	2.30874e-96	0.270731	1	0.998	3.24794e-92	Treg_lymphoid
0	ENSMUSG00000024423	Impact	6.31608e-24	-0.302475	0.086	0.196	8.88546e-20	Treg_lymphoid
0	ENSMUSG00000029614	Rpl6	1.7213e-79	0.250278	1	0.996	2.42153e-75	Treg_lymphoid
0	ENSMUSG00000068129	Cst7	3.99618e-105	-0.826381	0.137	0.435	5.62182e-101	Treg_lymphoid
0	ENSMUSG00000035885	Cox8a	8.66748e-26	-0.253712	0.744	0.825	1.21934e-21	Treg_lymphoid
0	ENSMUSG00000015312	Gadd45b	1.49817e-24	-0.296322	0.057	0.155	2.10762e-20	Treg_lymphoid
0	ENSMUSG00000031431	Tsc22d3	3.49646e-26	0.404254	0.428	0.271	4.91882e-22	Treg_lymphoid
0	ENSMUSG00000027215	Cd82	2.13025e-87	-0.679112	0.347	0.635	2.99684e-83	Treg_lymphoid
0	ENSMUSG00000021127	Zfp36l1	5.25718e-17	-0.280626	0.486	0.594	7.39579e-13	Treg_lymphoid
0	ENSMUSG00000052684	Jun	2.03123e-23	0.318079	0.734	0.621	2.85754e-19	Treg_lymphoid
0	ENSMUSG00000079017	Ifi27l2a	1.39683e-49	-0.520163	0.918	0.958	1.96506e-45	Treg_lymphoid
0	ENSMUSG00000022831	Hcls1	4.37786e-18	-0.264485	0.444	0.567	6.15878e-14	Treg_lymphoid
0	ENSMUSG00000030067	Foxp1	1.41614e-43	0.470464	0.528	0.313	1.99223e-39	Treg_lymphoid
0	ENSMUSG00000003970	Rpl8	3.28288e-154	0.352981	1	0.997	4.61835e-150	Treg_lymphoid
0	ENSMUSG00000019872	Smpdl3a	9.3458e-39	-0.400856	0.435	0.622	1.31477e-34	Treg_lymphoid
0	ENSMUSG00000033016	Nfatc1	9.13452e-43	-0.413603	0.083	0.239	1.28504e-38	Treg_lymphoid
0	ENSMUSG00000062997	Rpl35	8.00698e-159	0.408334	0.998	0.993	1.12642e-154	Treg_lymphoid
0	ENSMUSG00000023048	Prr13	2.68201e-79	-0.558393	0.379	0.658	3.77305e-75	Treg_lymphoid
0	ENSMUSG00000031932	Gpr83	4.14483e-28	0.445677	0.296	0.142	5.83094e-24	Treg_lymphoid
0	ENSMUSG00000026223	Itm2c	6.58685e-69	-0.584314	0.425	0.666	9.26639e-65	Treg_lymphoid
0	ENSMUSG00000020077	Srgn	9.47341e-108	-0.780466	0.706	0.866	1.33272e-103	Treg_lymphoid
0	ENSMUSG00000055044	Pdlim1	2.38141e-31	0.395082	0.294	0.132	3.35017e-27	Treg_lymphoid
0	ENSMUSG00000023456	Tpi1	3.42598e-20	-0.267247	0.126	0.24	4.81967e-16	Treg_lymphoid
0	ENSMUSG00000009585	Apobec3	2.50455e-27	-0.329621	0.436	0.605	3.5234e-23	Treg_lymphoid
0	ENSMUSG00000058558	Rpl5	3.06724e-63	0.306922	0.962	0.934	4.315e-59	Treg_lymphoid
0	ENSMUSG00000005087	Cd44	9.90274e-36	-0.33617	0.079	0.218	1.39312e-31	Treg_lymphoid
0	ENSMUSG00000028937	Acot7	3.77142e-43	-0.395964	0.104	0.272	5.30564e-39	Treg_lymphoid
0	ENSMUSG00000027843	Ptpn22	8.68196e-18	-0.276969	0.206	0.33	1.22138e-13	Treg_lymphoid
0	ENSMUSG00000086320	Gm12840	1.61617e-11	0.420324	0.213	0.131	2.27362e-07	Treg_lymphoid
0	ENSMUSG00000050552	Lamtor4	8.19403e-23	-0.307474	0.27	0.417	1.15274e-18	Treg_lymphoid
0	ENSMUSG00000005947	Itgae	2.65758e-19	-0.25119	0.03	0.097	3.73868e-15	Treg_lymphoid
0	ENSMUSG00000030830	Itgal	9.67985e-21	-0.333244	0.188	0.314	1.36176e-16	Treg_lymphoid
0	ENSMUSG00000034484	Snx2	2.74305e-14	-0.259106	0.241	0.346	3.85893e-10	Treg_lymphoid
0	ENSMUSG00000025810	Nrp1	7.77229e-19	-0.328872	0.265	0.396	1.09341e-14	Treg_lymphoid
0	ENSMUSG00000011179	Odc1	4.89308e-24	-0.338902	0.11	0.23	6.88358e-20	Treg_lymphoid
0	ENSMUSG00000025888	Casp1	1.28297e-36	-0.317998	0.039	0.151	1.80488e-32	Treg_lymphoid
0	ENSMUSG00000024190	Dusp1	8.18406e-31	-0.445747	0.339	0.508	1.15133e-26	Treg_lymphoid
0	ENSMUSG00000012405	Rpl15	2.19665e-80	0.306396	0.993	0.973	3.09024e-76	Treg_lymphoid
0	ENSMUSG00000025997	Ikzf2	1.83997e-74	-0.543536	0.694	0.857	2.58846e-70	Treg_lymphoid
0	ENSMUSG00000031246	Sh3bgrl	4.05357e-26	-0.312463	0.151	0.293	5.70257e-22	Treg_lymphoid
0	ENSMUSG00000067288	Rps28	4.67698e-136	0.305697	1	1	6.57958e-132	Treg_lymphoid
0	ENSMUSG00000035042	Ccl5	2.06676e-37	-1.14812	0.077	0.212	2.90752e-33	Treg_lymphoid
0	ENSMUSG00000018171	Vmp1	7.24351e-27	-0.315433	0.142	0.281	1.01902e-22	Treg_lymphoid
0	ENSMUSG00000035692	Isg15	1.45298e-23	-0.436318	0.144	0.269	2.04405e-19	Treg_lymphoid
0	ENSMUSG00000078126	Rpl23a-ps3	6.97565e-68	0.297895	0.988	0.956	9.81335e-64	Treg_lymphoid
0	ENSMUSG00000057262	Gm10020	2.61408e-23	0.291773	0.64	0.519	3.67749e-19	Treg_lymphoid
0	ENSMUSG00000078193	Gm2000	1.60311e-51	0.363598	0.849	0.725	2.25525e-47	Treg_lymphoid
0	ENSMUSG00000003429	Rps11	3.63816e-167	0.339634	1	0.999	5.11816e-163	Treg_lymphoid
0	ENSMUSG00000032436	Cmtm7	1.03409e-20	-0.293403	0.314	0.455	1.45476e-16	Treg_lymphoid
0	ENSMUSG00000024610	Cd74	1.88144e-99	-0.740857	0.097	0.367	2.64681e-95	Treg_lymphoid
0	ENSMUSG00000022799	Arhgap31	1.16898e-16	-0.268321	0.308	0.437	1.64453e-12	Treg_lymphoid
0	ENSMUSG00000062248	Cks2	1.74188e-36	-0.311291	0.039	0.152	2.45048e-32	Treg_lymphoid
0	ENSMUSG00000027423	Snx5	5.36584e-18	-0.258013	0.194	0.316	7.54866e-14	Treg_lymphoid
0	ENSMUSG00000044424	Gm9493	2.71799e-67	0.349907	0.952	0.889	3.82367e-63	Treg_lymphoid
0	ENSMUSG00000030114	Klrg1	8.8533e-58	-0.68795	0.023	0.157	1.24548e-53	Treg_lymphoid
0	ENSMUSG00000037405	Icam1	2.13633e-15	-0.262226	0.077	0.159	3.00539e-11	Treg_lymphoid
0	ENSMUSG00000027456	Sdcbp2	1.52474e-41	-0.367121	0.074	0.222	2.14501e-37	Treg_lymphoid
0	ENSMUSG00000045092	S1pr1	3.27925e-36	0.463274	0.397	0.206	4.61324e-32	Treg_lymphoid
0	ENSMUSG00000045826	Ptprcap	5.40909e-69	-0.408173	0.876	0.938	7.60951e-65	Treg_lymphoid
0	ENSMUSG00000054892	Txk	5.60188e-29	0.374424	0.373	0.206	7.88073e-25	Treg_lymphoid
0	ENSMUSG00000058216	BC021614	8.97679e-17	-0.271223	0.176	0.29	1.26286e-12	Treg_lymphoid
0	ENSMUSG00000045232	Rln3	1.33807e-15	-0.277047	0.083	0.166	1.88239e-11	Treg_lymphoid
0	ENSMUSG00000079523	Tmsb10	6.55675e-101	0.278269	1	1	9.22404e-97	Treg_lymphoid
0	ENSMUSG00000037706	Cd81	2.08516e-08	-0.310907	0.337	0.408	0.00029334	Treg_lymphoid
0	ENSMUSG00000055148	Klf2	1.56018e-162	0.736258	0.942	0.606	2.19487e-158	Treg_lymphoid
0	ENSMUSG00000027763	Mbnl1	1.35333e-22	-0.268635	0.747	0.84	1.90386e-18	Treg_lymphoid
0	ENSMUSG00000032026	Rexo2	4.15388e-14	0.271384	0.48	0.376	5.84367e-10	Treg_lymphoid
0	ENSMUSG00000025362	Rps26	6.36278e-78	0.299887	0.995	0.987	8.95115e-74	Treg_lymphoid
0	ENSMUSG00000055435	Maf	9.84318e-211	-1.11086	0.067	0.483	1.38474e-206	Treg_lymphoid
0	ENSMUSG00000010095	Slc3a2	2.24088e-25	-0.337641	0.25	0.403	3.15247e-21	Treg_lymphoid
0	ENSMUSG00000064215	Ifi27	8.52852e-13	-0.250604	0.381	0.485	1.19979e-08	Treg_lymphoid
0	ENSMUSG00000043716	Rpl7	2.29247e-73	0.259791	0.994	0.987	3.22505e-69	Treg_lymphoid
0	ENSMUSG00000025809	Itgb1	1.04579e-38	-0.481064	0.146	0.318	1.47121e-34	Treg_lymphoid
0	ENSMUSG00000050732	Vamp8	1.5851e-45	-0.414447	0.457	0.661	2.22992e-41	Treg_lymphoid
0	ENSMUSG00000075010	AW112010	2.95155e-210	-0.915683	0.837	0.968	4.15224e-206	Treg_lymphoid
0	ENSMUSG00000022015	Tnfsf11	8.94559e-29	-0.301612	0.04	0.137	1.25847e-24	Treg_lymphoid
0	ENSMUSG00000060636	Rpl35a	1.13802e-162	0.355031	1	0.998	1.60096e-158	Treg_lymphoid
0	ENSMUSG00000075602	Ly6a	7.52038e-19	-0.543924	0.336	0.447	1.05797e-14	Treg_lymphoid
0	ENSMUSG00000026770	Il2ra	9.47935e-18	0.353753	0.423	0.301	1.33356e-13	Treg_lymphoid
0	ENSMUSG00000002728	Naa20	3.03843e-19	-0.270952	0.133	0.246	4.27447e-15	Treg_lymphoid
0	ENSMUSG00000039114	Nrn1	1.26986e-26	-0.448776	0.039	0.129	1.78644e-22	Treg_lymphoid
0	ENSMUSG00000067274	Rplp0	6.88043e-88	0.270577	1	0.999	9.6794e-84	Treg_lymphoid
0	ENSMUSG00000051998	Lax1	1.51686e-25	-0.268343	0.062	0.166	2.13392e-21	Treg_lymphoid
0	ENSMUSG00000043505	Gimap5	1.33874e-14	-0.26957	0.357	0.469	1.88333e-10	Treg_lymphoid
0	ENSMUSG00000097729	2310015A10Rik	2.66923e-30	-0.285982	0.034	0.128	3.75508e-26	Treg_lymphoid
0	ENSMUSG00000047675	Rps8	1.68672e-129	0.327273	0.999	0.999	2.37288e-125	Treg_lymphoid
0	ENSMUSG00000068220	Lgals1	2.68934e-25	-0.563734	0.574	0.686	3.78336e-21	Treg_lymphoid
0	ENSMUSG00000036093	Arl5a	3.63533e-24	-0.279803	0.048	0.14	5.11418e-20	Treg_lymphoid
0	ENSMUSG00000095041	PISD	1.88469e-12	-0.263876	0.216	0.31	2.65138e-08	Treg_lymphoid
0	ENSMUSG00000062210	Tnfaip8	4.75848e-51	-0.492145	0.222	0.442	6.69423e-47	Treg_lymphoid
0	ENSMUSG00000069833	Ahnak	2.12335e-44	-0.41807	0.13	0.315	2.98713e-40	Treg_lymphoid
0	ENSMUSG00000063457	Rps15	6.32847e-117	0.299186	0.999	0.998	8.9029e-113	Treg_lymphoid
0	ENSMUSG00000034892	Rps29	8.15984e-171	0.313191	1	1	1.14793e-166	Treg_lymphoid
0	ENSMUSG00000031506	Ptpn7	6.30061e-27	-0.353255	0.307	0.468	8.86369e-23	Treg_lymphoid
0	ENSMUSG00000079018	Ly6c1	2.17247e-86	1.01385	0.363	0.082	3.05623e-82	Treg_lymphoid
0	ENSMUSG00000054072	Iigp1	2.00933e-07	-0.254731	0.107	0.162	0.00282672	Treg_lymphoid
0	ENSMUSG00000049103	Ccr2	3.51381e-49	-0.428984	0.01	0.111	4.94323e-45	Treg_lymphoid
0	ENSMUSG00000028965	Tnfrsf9	4.53752e-71	-0.948683	0.166	0.404	6.38339e-67	Treg_lymphoid
0	ENSMUSG00000054717	Hmgb2	2.53648e-26	-0.363565	0.452	0.596	3.56832e-22	Treg_lymphoid
0	ENSMUSG00000004612	Nkg7	1.508e-15	-0.323425	0.033	0.091	2.12145e-11	Treg_lymphoid
0	ENSMUSG00000037563	Rps16	7.15877e-146	0.29274	1	1	1.0071e-141	Treg_lymphoid
0	ENSMUSG00000008668	Rps18	3.18726e-138	0.312562	1	0.999	4.48384e-134	Treg_lymphoid
0	ENSMUSG00000030413	Pglyrp1	2.96437e-65	-0.561642	0.24	0.495	4.17027e-61	Treg_lymphoid
0	ENSMUSG00000056501	Cebpb	5.45174e-29	-0.342678	0.073	0.19	7.66951e-25	Treg_lymphoid
0	ENSMUSG00000034792	Gna15	7.90371e-30	-0.262011	0.032	0.125	1.11189e-25	Treg_lymphoid
0	ENSMUSG00000095687	Rnaset2a	7.24617e-33	-0.340041	0.527	0.684	1.01939e-28	Treg_lymphoid
0	ENSMUSG00000033713	Foxn3	1.22695e-13	0.285758	0.307	0.204	1.72608e-09	Treg_lymphoid
0	ENSMUSG00000041481	Serpina3g	9.98867e-47	-0.614805	0.063	0.214	1.40521e-42	Treg_lymphoid
0	ENSMUSG00000085245	Gm11713	6.84549e-11	0.252017	0.25	0.164	9.63024e-07	Treg_lymphoid
0	ENSMUSG00000032093	Cd3e	7.40053e-49	-0.329098	0.89	0.95	1.04111e-44	Treg_lymphoid
0	ENSMUSG00000061477	Rps7	8.29711e-163	0.364882	1	0.998	1.16724e-158	Treg_lymphoid
0	ENSMUSG00000064181	Rab3ip	3.60715e-16	0.251718	0.188	0.09	5.07453e-12	Treg_lymphoid
0	ENSMUSG00000086503	Xist	1.57113e-44	-0.390177	0.617	0.799	2.21026e-40	Treg_lymphoid
0	ENSMUSG00000001020	S100a4	2.28118e-128	-1.36157	0.092	0.394	3.20916e-124	Treg_lymphoid
0	ENSMUSG00000029075	Tnfrsf4	2.22328e-57	-0.799391	0.56	0.722	3.12771e-53	Treg_lymphoid
0	ENSMUSG00000089929	Bcl2a1b	1.40003e-61	-0.657259	0.135	0.35	1.96956e-57	Treg_lymphoid
0	ENSMUSG00000015340	Cybb	1.31015e-40	-0.283657	0.009	0.095	1.84312e-36	Treg_lymphoid
0	ENSMUSG00000057666	Gapdh	1.06446e-31	-0.295317	0.762	0.84	1.49748e-27	Treg_lymphoid
0	ENSMUSG00000024696	Lpxn	4.97838e-27	-0.32536	0.179	0.331	7.00358e-23	Treg_lymphoid
0	ENSMUSG00000028081	Rps3a1	1.52117e-119	0.263728	1	0.999	2.13999e-115	Treg_lymphoid
0	ENSMUSG00000056888	Glipr1	3.49177e-24	-0.33696	0.181	0.319	4.91223e-20	Treg_lymphoid
0	ENSMUSG00000054065	Pkp3	1.86663e-19	-0.30718	0.386	0.522	2.62598e-15	Treg_lymphoid
0	ENSMUSG00000097354	2310001H17Rik	3.01227e-29	-0.429275	0.295	0.457	4.23767e-25	Treg_lymphoid
0	ENSMUSG00000079197	Psme2	1.53104e-31	-0.346346	0.666	0.772	2.15387e-27	Treg_lymphoid
0	ENSMUSG00000062825	Actg1	5.09728e-17	-0.253382	0.957	0.976	7.17085e-13	Treg_lymphoid
0	ENSMUSG00000091971	Hspa1a	4.98212e-11	-0.369558	0.204	0.293	7.00884e-07	Treg_lymphoid
0	ENSMUSG00000029076	Sdf4	3.0585e-39	-0.506169	0.541	0.689	4.3027e-35	Treg_lymphoid
0	ENSMUSG00000039899	Fgl2	1.60448e-41	-0.303657	0.012	0.104	2.25718e-37	Treg_lymphoid
0	ENSMUSG00000052512	Nav2	1.9699e-38	-0.344195	0.009	0.091	2.77126e-34	Treg_lymphoid
0	ENSMUSG00000073002	Vamp5	3.55764e-32	-0.343878	0.116	0.261	5.00488e-28	Treg_lymphoid
0	ENSMUSG00000047415	Gpr68	7.7074e-33	-0.252365	0.027	0.122	1.08428e-28	Treg_lymphoid
0	ENSMUSG00000060675	Pla2g16	4.9813e-19	-0.293902	0.35	0.484	7.0077e-15	Treg_lymphoid
0	ENSMUSG00000058173	Smco4	7.6322e-68	-0.508699	0.093	0.31	1.0737e-63	Treg_lymphoid
0	ENSMUSG00000029401	Rilpl2	8.6282e-80	-0.622798	0.105	0.349	1.21381e-75	Treg_lymphoid
0	ENSMUSG00000097415	AU020206	1.07487e-24	-0.262172	0.073	0.18	1.51213e-20	Treg_lymphoid
0	ENSMUSG00000043931	Gimap7	1.91089e-28	-0.360545	0.438	0.602	2.68824e-24	Treg_lymphoid
0	ENSMUSG00000079435	Rpl36a	1.33273e-56	0.257304	0.989	0.976	1.87488e-52	Treg_lymphoid
0	ENSMUSG00000051212	Gpr183	4.57252e-20	-0.330628	0.14	0.257	6.43263e-16	Treg_lymphoid
0	ENSMUSG00000071068	Treml2	2.26246e-25	0.312026	0.152	0.042	3.18283e-21	Treg_lymphoid
0	ENSMUSG00000074129	Rpl13a	1.22869e-145	0.2787	1	1	1.72853e-141	Treg_lymphoid
1	ENSMUSG00000015312	Gadd45b	9.58199e-18	0.284111	0.153	0.067	1.34799e-13	Treg_effector
1	ENSMUSG00000019872	Smpdl3a	5.77207e-22	0.316446	0.603	0.459	8.12015e-18	Treg_effector
1	ENSMUSG00000020077	Srgn	4.06327e-51	0.630273	0.843	0.729	5.7162e-47	Treg_effector
1	ENSMUSG00000017466	Timp2	2.2016e-32	0.391538	0.253	0.107	3.09721e-28	Treg_effector
1	ENSMUSG00000008206	Cers4	5.22684e-17	0.252033	0.239	0.131	7.35311e-13	Treg_effector
1	ENSMUSG00000021939	Ctsb	1.04502e-31	0.411768	0.541	0.369	1.47013e-27	Treg_effector
1	ENSMUSG00000022876	Samsn1	2.32066e-24	0.436289	0.42	0.27	3.26471e-20	Treg_effector
1	ENSMUSG00000027843	Ptpn22	8.05116e-20	0.326923	0.345	0.211	1.13264e-15	Treg_effector
1	ENSMUSG00000016495	Plgrkt	2.75745e-20	0.305312	0.39	0.253	3.87918e-16	Treg_effector
1	ENSMUSG00000032093	Cd3e	6.0501e-36	0.303557	0.949	0.895	8.51129e-32	Treg_effector
1	ENSMUSG00000023277	Twf2	1.18031e-14	-0.275062	0.285	0.406	1.66046e-10	Treg_effector
1	ENSMUSG00000002058	Unc119	1.43079e-19	0.27817	0.233	0.12	2.01283e-15	Treg_effector
1	ENSMUSG00000019843	Fyn	3.54214e-15	0.289532	0.395	0.271	4.98308e-11	Treg_effector
1	ENSMUSG00000027907	S100a11	6.31204e-108	0.726235	0.714	0.369	8.87977e-104	Treg_effector
1	ENSMUSG00000017707	Serinc3	6.97906e-15	0.280322	0.537	0.42	9.81814e-11	Treg_effector
1	ENSMUSG00000011752	Pgam1	3.40414e-17	0.254563	0.284	0.166	4.78894e-13	Treg_effector
1	ENSMUSG00000026864	Hspa5	4.98304e-39	0.472371	0.639	0.473	7.01014e-35	Treg_effector
1	ENSMUSG00000023927	Satb1	1.73199e-85	-0.858732	0.104	0.43	2.43656e-81	Treg_effector
1	ENSMUSG00000031246	Sh3bgrl	3.0222e-16	0.280492	0.28	0.169	4.25163e-12	Treg_effector
1	ENSMUSG00000032026	Rexo2	1.24027e-15	-0.292146	0.35	0.48	1.74481e-11	Treg_effector
1	ENSMUSG00000021109	Hif1a	6.6519e-28	0.390796	0.345	0.189	9.35789e-24	Treg_effector
1	ENSMUSG00000024014	Pim1	1.09949e-26	-0.408306	0.564	0.72	1.54676e-22	Treg_effector
1	ENSMUSG00000024423	Impact	3.1281e-18	0.299644	0.195	0.096	4.40062e-14	Treg_effector
1	ENSMUSG00000002033	Cd3g	5.15472e-65	0.408316	0.97	0.922	7.25166e-61	Treg_effector
1	ENSMUSG00000015143	Actn1	7.80672e-28	-0.437729	0.119	0.276	1.09825e-23	Treg_effector
1	ENSMUSG00000024063	Lbh	5.66911e-19	0.29269	0.653	0.539	7.9753e-15	Treg_effector
1	ENSMUSG00000027215	Cd82	8.52499e-59	0.595922	0.621	0.379	1.1993e-54	Treg_effector
1	ENSMUSG00000003429	Rps11	2.06069e-135	-0.330952	0.999	1	2.89898e-131	Treg_effector
1	ENSMUSG00000024610	Cd74	7.82891e-89	0.742755	0.385	0.115	1.10137e-84	Treg_effector
1	ENSMUSG00000003948	Mmd	5.94153e-55	0.501339	0.246	0.069	8.35855e-51	Treg_effector
1	ENSMUSG00000026778	Prkcq	4.94318e-15	-0.26583	0.301	0.431	6.95407e-11	Treg_effector
1	ENSMUSG00000036499	Eea1	4.83492e-29	0.339133	0.174	0.06	6.80176e-25	Treg_effector
1	ENSMUSG00000032946	Rasgrp2	1.86487e-49	-0.582101	0.13	0.367	2.6235e-45	Treg_effector
1	ENSMUSG00000010095	Slc3a2	8.72721e-21	0.336243	0.402	0.264	1.22774e-16	Treg_effector
1	ENSMUSG00000018171	Vmp1	1.74988e-16	0.257475	0.271	0.158	2.46174e-12	Treg_effector
1	ENSMUSG00000028599	Tnfrsf1b	5.80215e-64	0.583583	0.324	0.107	8.16246e-60	Treg_effector
1	ENSMUSG00000020917	Acly	2.95759e-12	0.253418	0.229	0.141	4.16074e-08	Treg_effector
1	ENSMUSG00000032420	Nt5e	8.86881e-35	0.494585	0.329	0.161	1.24766e-30	Treg_effector
1	ENSMUSG00000007458	M6pr	9.01701e-25	0.346293	0.434	0.278	1.26851e-20	Treg_effector
1	ENSMUSG00000023393	Slc17a9	1.79135e-20	-0.312122	0.082	0.205	2.52007e-16	Treg_effector
1	ENSMUSG00000026285	Pdcd1	4.81753e-79	0.691661	0.25	0.049	6.7773e-75	Treg_effector
1	ENSMUSG00000030413	Pglyrp1	3.50237e-31	0.372327	0.46	0.277	4.92714e-27	Treg_effector
1	ENSMUSG00000025163	Cd7	7.07095e-32	-0.471141	0.062	0.219	9.94741e-28	Treg_effector
1	ENSMUSG00000031933	Izumo1r	2.57074e-65	0.505131	0.919	0.801	3.61651e-61	Treg_effector
1	ENSMUSG00000050232	Cxcr3	1.40329e-60	0.609661	0.251	0.066	1.97414e-56	Treg_effector
1	ENSMUSG00000033713	Foxn3	2.75535e-10	-0.254295	0.203	0.298	3.87623e-06	Treg_effector
1	ENSMUSG00000021242	Npc2	2.63089e-22	-0.282905	0.612	0.738	3.70114e-18	Treg_effector
1	ENSMUSG00000004612	Nkg7	3.7047e-11	0.276091	0.09	0.038	5.21177e-07	Treg_effector
1	ENSMUSG00000050552	Lamtor4	1.28483e-12	0.259036	0.397	0.291	1.80749e-08	Treg_effector
1	ENSMUSG00000005696	Sh2d1a	9.41777e-48	0.605617	0.539	0.337	1.32489e-43	Treg_effector
1	ENSMUSG00000021591	Glrx	1.152e-28	0.371471	0.331	0.173	1.62063e-24	Treg_effector
1	ENSMUSG00000028634	Hivep3	5.47552e-23	0.26079	0.129	0.042	7.70296e-19	Treg_effector
1	ENSMUSG00000026581	Sell	2.2393e-114	-0.834237	0.273	0.659	3.15025e-110	Treg_effector
1	ENSMUSG00000005973	Rcn1	5.17775e-14	-0.268126	0.088	0.183	7.28406e-10	Treg_effector
1	ENSMUSG00000020601	Trib2	7.64346e-16	-0.293212	0.134	0.25	1.07528e-11	Treg_effector
1	ENSMUSG00000027947	Il6ra	1.15282e-11	-0.264529	0.21	0.313	1.62178e-07	Treg_effector
1	ENSMUSG00000022015	Tnfsf11	1.61607e-32	0.342431	0.152	0.043	2.27349e-28	Treg_effector
1	ENSMUSG00000027985	Lef1	5.15039e-28	-0.398228	0.313	0.494	7.24557e-24	Treg_effector
1	ENSMUSG00000002489	Tiam1	2.07843e-28	0.344363	0.216	0.088	2.92394e-24	Treg_effector
1	ENSMUSG00000037944	Ccr7	2.24525e-48	-0.601349	0.157	0.393	3.15861e-44	Treg_effector
1	ENSMUSG00000034266	Batf	9.51151e-44	0.562305	0.354	0.165	1.33808e-39	Treg_effector
1	ENSMUSG00000006360	Crip1	1.20342e-75	-0.80589	0.736	0.874	1.69298e-71	Treg_effector
1	ENSMUSG00000035042	Ccl5	5.22339e-31	0.99455	0.216	0.087	7.34827e-27	Treg_effector
1	ENSMUSG00000021998	Lcp1	5.26645e-19	0.253803	0.783	0.671	7.40885e-15	Treg_effector
1	ENSMUSG00000027863	Cd2	1.5488e-20	0.25205	0.901	0.858	2.17885e-16	Treg_effector
1	ENSMUSG00000003363	Pld3	1.05227e-17	0.320143	0.293	0.178	1.48034e-13	Treg_effector
1	ENSMUSG00000057329	Bcl2	1.32203e-65	-0.746117	0.304	0.575	1.85983e-61	Treg_effector
1	ENSMUSG00000026012	Cd28	1.39004e-21	0.297085	0.62	0.472	1.95551e-17	Treg_effector
1	ENSMUSG00000021127	Zfp36l1	2.90408e-24	0.350321	0.619	0.486	4.08546e-20	Treg_effector
1	ENSMUSG00000028234	Rps20	5.99128e-47	-0.251494	0.986	0.992	8.42854e-43	Treg_effector
1	ENSMUSG00000030067	Foxp1	1.14592e-31	-0.432425	0.31	0.509	1.61209e-27	Treg_effector
1	ENSMUSG00000015396	Cd83	3.0261e-92	0.862223	0.347	0.089	4.25712e-88	Treg_effector
1	ENSMUSG00000048490	Nrip1	4.593e-14	0.296695	0.338	0.227	6.46143e-10	Treg_effector
1	ENSMUSG00000002983	Relb	1.66434e-15	0.261154	0.24	0.136	2.34139e-11	Treg_effector
1	ENSMUSG00000054072	Iigp1	5.90183e-10	0.272432	0.177	0.106	8.3027e-06	Treg_effector
1	ENSMUSG00000026117	Zap70	3.87045e-28	0.409036	0.472	0.31	5.44495e-24	Treg_effector
1	ENSMUSG00000051998	Lax1	5.34176e-24	0.274736	0.174	0.068	7.51479e-20	Treg_effector
1	ENSMUSG00000026011	Ctla4	9.69217e-45	0.538412	0.471	0.258	1.36349e-40	Treg_effector
1	ENSMUSG00000026159	Agfg1	2.04748e-14	0.251533	0.254	0.152	2.8804e-10	Treg_effector
1	ENSMUSG00000027634	Ndrg3	1.55e-15	-0.288633	0.164	0.284	2.18055e-11	Treg_effector
1	ENSMUSG00000040952	Rps19	1.35398e-110	-0.323683	1	1	1.90478e-106	Treg_effector
1	ENSMUSG00000055044	Pdlim1	2.50426e-26	-0.393434	0.125	0.282	3.52299e-22	Treg_effector
1	ENSMUSG00000045232	Rln3	1.56141e-11	0.259514	0.165	0.091	2.19659e-07	Treg_effector
1	ENSMUSG00000004933	Matk	2.12961e-37	0.404503	0.283	0.118	2.99593e-33	Treg_effector
1	ENSMUSG00000033467	Crlf2	1.3715e-16	0.303162	0.319	0.202	1.92943e-12	Treg_effector
1	ENSMUSG00000063524	Eno1	2.38937e-14	-0.254543	0.621	0.706	3.36137e-10	Treg_effector
1	ENSMUSG00000024677	Ms4a6b	1.58309e-41	-0.322941	0.812	0.907	2.2271e-37	Treg_effector
1	ENSMUSG00000041481	Serpina3g	1.01951e-45	0.614756	0.229	0.071	1.43425e-41	Treg_effector
1	ENSMUSG00000058672	Tubb2a	8.26432e-15	-0.288077	0.042	0.125	1.16262e-10	Treg_effector
1	ENSMUSG00000064065	Ipcef1	3.68316e-11	0.275927	0.353	0.264	5.18148e-07	Treg_effector
1	ENSMUSG00000010609	Psen2	2.66939e-24	0.322283	0.333	0.186	3.7553e-20	Treg_effector
1	ENSMUSG00000021969	Zdhhc20	7.57287e-12	-0.260513	0.247	0.35	1.06535e-07	Treg_effector
1	ENSMUSG00000017493	Igfbp4	4.08996e-21	-0.386604	0.013	0.103	5.75376e-17	Treg_effector
1	ENSMUSG00000050732	Vamp8	1.52921e-20	0.26687	0.633	0.487	2.15129e-16	Treg_effector
1	ENSMUSG00000030830	Itgal	1.33974e-15	0.310941	0.311	0.2	1.88474e-11	Treg_effector
1	ENSMUSG00000029076	Sdf4	1.21006e-37	0.549718	0.692	0.554	1.70232e-33	Treg_effector
1	ENSMUSG00000011179	Odc1	5.54793e-25	0.371338	0.244	0.116	7.80482e-21	Treg_effector
1	ENSMUSG00000020644	Id2	5.95808e-21	0.311344	0.162	0.067	8.38183e-17	Treg_effector
1	ENSMUSG00000050965	Prkca	3.78266e-21	0.405314	0.516	0.388	5.32145e-17	Treg_effector
1	ENSMUSG00000026475	Rgs16	4.04009e-40	0.361125	0.123	0.021	5.6836e-36	Treg_effector
1	ENSMUSG00000020717	Pecam1	4.02619e-12	-0.254484	0.161	0.263	5.66405e-08	Treg_effector
1	ENSMUSG00000022175	Lrp10	3.88737e-18	0.306023	0.483	0.35	5.46876e-14	Treg_effector
1	ENSMUSG00000026832	Cytip	2.62567e-47	-0.490501	0.402	0.633	3.69379e-43	Treg_effector
1	ENSMUSG00000022372	Sla	8.40277e-13	0.259909	0.387	0.276	1.1821e-08	Treg_effector
1	ENSMUSG00000039232	Stx11	1.67973e-34	0.356141	0.18	0.055	2.36305e-30	Treg_effector
1	ENSMUSG00000035692	Isg15	5.34521e-24	0.440081	0.285	0.15	7.51964e-20	Treg_effector
1	ENSMUSG00000047945	Marcksl1	1.11867e-19	0.263809	0.113	0.038	1.57375e-15	Treg_effector
1	ENSMUSG00000052512	Nav2	3.67151e-24	0.292219	0.087	0.018	5.16508e-20	Treg_effector
1	ENSMUSG00000015340	Cybb	1.14511e-44	0.321131	0.108	0.012	1.61094e-40	Treg_effector
1	ENSMUSG00000062210	Tnfaip8	4.90031e-39	0.473083	0.438	0.244	6.89376e-35	Treg_effector
1	ENSMUSG00000031453	Rasa3	9.26937e-23	-0.34675	0.074	0.204	1.30401e-18	Treg_effector
1	ENSMUSG00000040212	Emp3	4.94376e-50	-0.493617	0.524	0.732	6.95488e-46	Treg_effector
1	ENSMUSG00000031506	Ptpn7	5.47503e-20	0.322491	0.464	0.323	7.70227e-16	Treg_effector
1	ENSMUSG00000021200	Asb2	8.42657e-46	0.346541	0.105	0.01	1.18545e-41	Treg_effector
1	ENSMUSG00000049086	Bmyc	5.57917e-11	0.265509	0.409	0.312	7.84878e-07	Treg_effector
1	ENSMUSG00000071068	Treml2	6.12778e-20	-0.291542	0.04	0.143	8.62056e-16	Treg_effector
1	ENSMUSG00000033016	Nfatc1	6.25941e-36	0.414034	0.244	0.096	8.80574e-32	Treg_effector
1	ENSMUSG00000008496	Pou2f2	3.08411e-25	0.352842	0.517	0.347	4.33873e-21	Treg_effector
1	ENSMUSG00000023048	Prr13	1.617e-26	0.2598	0.61	0.422	2.2748e-22	Treg_effector
1	ENSMUSG00000062997	Rpl35	1.5949e-85	-0.317824	0.993	0.998	2.2437e-81	Treg_effector
1	ENSMUSG00000031932	Gpr83	7.1215e-15	-0.339267	0.159	0.275	1.00185e-10	Treg_effector
1	ENSMUSG00000054892	Txk	7.59655e-35	-0.45371	0.169	0.372	1.06868e-30	Treg_effector
1	ENSMUSG00000037706	Cd81	1.87443e-12	0.379488	0.43	0.335	2.63695e-08	Treg_effector
1	ENSMUSG00000001281	Itgb7	4.75498e-18	-0.269042	0.63	0.747	6.6893e-14	Treg_effector
1	ENSMUSG00000041272	Tox	2.13274e-72	0.659723	0.543	0.27	3.00033e-68	Treg_effector
1	ENSMUSG00000016498	Pdcd1lg2	1.70968e-32	0.299619	0.152	0.043	2.40518e-28	Treg_effector
1	ENSMUSG00000055148	Klf2	2.62025e-240	-1.16899	0.527	0.941	3.68616e-236	Treg_effector
1	ENSMUSG00000063696	Gm8730	2.89369e-39	-0.261161	0.918	0.97	4.07084e-35	Treg_effector
1	ENSMUSG00000030695	Aldoa	1.38987e-23	0.305027	0.695	0.566	1.95527e-19	Treg_effector
1	ENSMUSG00000024006	Stk38	9.45964e-25	-0.385947	0.192	0.358	1.33078e-20	Treg_effector
1	ENSMUSG00000055447	Cd47	2.81418e-23	-0.314671	0.546	0.688	3.95898e-19	Treg_effector
1	ENSMUSG00000074129	Rpl13a	1.63545e-104	-0.255277	1	1	2.30075e-100	Treg_effector
1	ENSMUSG00000064215	Ifi27	1.21712e-19	0.324235	0.514	0.379	1.71224e-15	Treg_effector
1	ENSMUSG00000041954	Tnfrsf18	9.77264e-28	0.383113	0.742	0.656	1.37482e-23	Treg_effector
1	ENSMUSG00000056290	Ms4a4b	8.31116e-164	-0.70483	0.766	0.968	1.16921e-159	Treg_effector
1	ENSMUSG00000038776	Ephx1	3.54427e-16	0.270336	0.225	0.124	4.98608e-12	Treg_effector
1	ENSMUSG00000075010	AW112010	3.64256e-170	0.834081	0.973	0.847	5.12435e-166	Treg_effector
1	ENSMUSG00000026728	Vim	1.46878e-38	-0.593368	0.328	0.532	2.06627e-34	Treg_effector
1	ENSMUSG00000056501	Cebpb	1.29301e-22	0.316018	0.192	0.083	1.81901e-18	Treg_effector
1	ENSMUSG00000039114	Nrn1	1.17678e-23	0.472861	0.134	0.045	1.65549e-19	Treg_effector
1	ENSMUSG00000051212	Gpr183	4.12025e-16	0.324628	0.258	0.151	5.79636e-12	Treg_effector
1	ENSMUSG00000043008	Klhl6	5.56184e-17	-0.293488	0.18	0.315	7.8244e-13	Treg_effector
1	ENSMUSG00000002728	Naa20	2.25513e-19	0.281545	0.258	0.138	3.17251e-15	Treg_effector
1	ENSMUSG00000043505	Gimap5	1.89276e-17	0.312217	0.485	0.361	2.66274e-13	Treg_effector
1	ENSMUSG00000068129	Cst7	2.12521e-125	0.925234	0.486	0.145	2.98975e-121	Treg_effector
1	ENSMUSG00000052040	Klf13	6.4825e-16	-0.293789	0.399	0.522	9.11958e-12	Treg_effector
1	ENSMUSG00000024516	Sec11c	5.01658e-34	0.441762	0.509	0.329	7.05733e-30	Treg_effector
1	ENSMUSG00000078193	Gm2000	2.22483e-30	-0.297428	0.727	0.836	3.12989e-26	Treg_effector
1	ENSMUSG00000043931	Gimap7	2.47636e-27	0.3567	0.613	0.449	3.48375e-23	Treg_effector
1	ENSMUSG00000031431	Tsc22d3	9.8417e-44	-0.571733	0.209	0.437	1.38453e-39	Treg_effector
1	ENSMUSG00000057666	Gapdh	7.17151e-22	0.260492	0.839	0.77	1.00889e-17	Treg_effector
1	ENSMUSG00000044199	S1pr4	3.08897e-17	-0.297729	0.25	0.388	4.34556e-13	Treg_effector
1	ENSMUSG00000079017	Ifi27l2a	9.28362e-16	0.277384	0.949	0.925	1.30602e-11	Treg_effector
1	ENSMUSG00000044424	Gm9493	3.03747e-31	-0.254569	0.9	0.942	4.27311e-27	Treg_effector
1	ENSMUSG00000079018	Ly6c1	2.54845e-64	-0.943182	0.08	0.338	3.58516e-60	Treg_effector
1	ENSMUSG00000032959	Pebp1	3.87778e-14	0.264354	0.532	0.431	5.45527e-10	Treg_effector
1	ENSMUSG00000003970	Rpl8	5.63085e-83	-0.273896	0.996	1	7.92147e-79	Treg_effector
1	ENSMUSG00000045092	S1pr1	3.72956e-59	-0.649231	0.136	0.406	5.24675e-55	Treg_effector
1	ENSMUSG00000079197	Psme2	1.10489e-21	0.312948	0.763	0.679	1.55437e-17	Treg_effector
1	ENSMUSG00000058173	Smco4	9.43837e-39	0.405788	0.29	0.12	1.32779e-34	Treg_effector
1	ENSMUSG00000072235	Tuba1a	1.57524e-13	-0.262337	0.297	0.419	2.21604e-09	Treg_effector
1	ENSMUSG00000033083	Tbc1d4	5.68936e-22	0.444836	0.26	0.138	8.00379e-18	Treg_effector
1	ENSMUSG00000073002	Vamp5	2.44319e-18	0.270779	0.248	0.134	3.43708e-14	Treg_effector
1	ENSMUSG00000079523	Tmsb10	8.75398e-120	-0.328627	1	1	1.23151e-115	Treg_effector
1	ENSMUSG00000045394	Epcam	4.75059e-24	0.266298	0.117	0.034	6.68313e-20	Treg_effector
1	ENSMUSG00000045573	Penk	7.30366e-13	0.777604	0.093	0.038	1.02748e-08	Treg_effector
1	ENSMUSG00000084786	Ubl5	2.10996e-23	0.280253	0.757	0.651	2.96829e-19	Treg_effector
1	ENSMUSG00000085245	Gm11713	2.62376e-15	-0.292412	0.135	0.253	3.6911e-11	Treg_effector
1	ENSMUSG00000055435	Maf	1.0461e-130	0.88538	0.459	0.114	1.47166e-126	Treg_effector
1	ENSMUSG00000086320	Gm12840	2.4607e-16	-0.526403	0.107	0.215	3.46171e-12	Treg_effector
1	ENSMUSG00000045826	Ptprcap	4.57624e-49	0.36779	0.936	0.883	6.43785e-45	Treg_effector
1	ENSMUSG00000086503	Xist	6.43604e-42	0.40564	0.799	0.634	9.05422e-38	Treg_effector
1	ENSMUSG00000032094	Cd3d	9.18877e-44	0.304305	0.95	0.928	1.29268e-39	Treg_effector
1	ENSMUSG00000028965	Tnfrsf9	3.51301e-96	1.09651	0.459	0.166	4.94211e-92	Treg_effector
1	ENSMUSG00000029075	Tnfrsf4	2.65001e-67	0.883384	0.748	0.565	3.72804e-63	Treg_effector
1	ENSMUSG00000017561	Crlf3	7.79719e-12	-0.256559	0.366	0.47	1.09691e-07	Treg_effector
1	ENSMUSG00000089929	Bcl2a1b	1.26829e-73	0.744818	0.388	0.14	1.78423e-69	Treg_effector
1	ENSMUSG00000024190	Dusp1	8.4248e-20	0.396437	0.489	0.362	1.1852e-15	Treg_effector
1	ENSMUSG00000090394	4930523C07Rik	2.96672e-18	-0.286802	0.476	0.62	4.17359e-14	Treg_effector
1	ENSMUSG00000032324	Tspan3	8.27517e-15	0.250896	0.199	0.107	1.16415e-10	Treg_effector
1	ENSMUSG00000075602	Ly6a	7.79425e-07	0.316617	0.421	0.356	0.010965	Treg_effector
1	ENSMUSG00000029401	Rilpl2	2.68928e-56	0.564353	0.343	0.13	3.78328e-52	Treg_effector
1	ENSMUSG00000025997	Ikzf2	1.15197e-50	0.471861	0.85	0.712	1.62059e-46	Treg_effector
1	ENSMUSG00000091955	Gm9844	3.46642e-33	-0.29846	0.779	0.875	4.87656e-29	Treg_effector
1	ENSMUSG00000032412	Atp1b3	1.17919e-40	-0.458596	0.38	0.597	1.65888e-36	Treg_effector
1	ENSMUSG00000026009	Icos	8.75765e-77	0.703081	0.44	0.168	1.23203e-72	Treg_effector
1	ENSMUSG00000061477	Rps7	2.60212e-81	-0.271571	0.997	1	3.66066e-77	Treg_effector
1	ENSMUSG00000094724	Rnaset2b	1.22923e-17	0.281499	0.614	0.495	1.72929e-13	Treg_effector
1	ENSMUSG00000036006	Fam65b	9.87664e-24	-0.356303	0.161	0.318	1.38945e-19	Treg_effector
1	ENSMUSG00000048163	Selplg	8.06188e-44	-0.411833	0.567	0.755	1.13415e-39	Treg_effector
1	ENSMUSG00000095041	PISD	5.27599e-11	0.26461	0.315	0.223	7.42226e-07	Treg_effector
1	ENSMUSG00000048277	Syngr2	1.08895e-21	0.319654	0.292	0.162	1.53193e-17	Treg_effector
1	ENSMUSG00000095687	Rnaset2a	7.71059e-25	0.318	0.671	0.546	1.08473e-20	Treg_effector
1	ENSMUSG00000062248	Cks2	1.97476e-28	0.287546	0.154	0.049	2.77809e-24	Treg_effector
1	ENSMUSG00000026104	Stat1	1.19996e-17	0.351035	0.614	0.493	1.68811e-13	Treg_effector
1	ENSMUSG00000096472	Cdkn2d	3.18923e-24	-0.361731	0.113	0.26	4.48661e-20	Treg_effector
1	ENSMUSG00000097354	2310001H17Rik	6.2139e-34	0.498289	0.481	0.301	8.74171e-30	Treg_effector
1	ENSMUSG00000024696	Lpxn	1.89307e-17	0.292087	0.319	0.198	2.66317e-13	Treg_effector
1	ENSMUSG00000030114	Klrg1	1.01488e-24	0.437739	0.134	0.043	1.42773e-20	Treg_effector
1	ENSMUSG00000030124	Lag3	4.3641e-58	0.540757	0.173	0.029	6.13942e-54	Treg_effector
1	ENSMUSG00000097729	2310015A10Rik	8.69631e-40	0.341979	0.15	0.034	1.2234e-35	Treg_effector
1	ENSMUSG00000049422	Chchd10	6.72066e-10	-0.265566	0.287	0.383	9.45462e-06	Treg_effector
1	ENSMUSG00000026223	Itm2c	9.51226e-64	0.603801	0.675	0.443	1.33818e-59	Treg_effector
1	ENSMUSG00000049686	Orai1	2.74801e-10	0.262004	0.278	0.193	3.8659e-06	Treg_effector
1	ENSMUSG00000099974	Bcl2a1d	9.26465e-39	0.357651	0.134	0.028	1.30335e-34	Treg_effector
1	ENSMUSG00000049866	Arl4c	1.29638e-14	-0.292488	0.227	0.351	1.82374e-10	Treg_effector
2	ENSMUSG00000000078	Klf6	8.9593e-09	0.360478	0.609	0.433	0.000126039	Treg_NLT-like
2	ENSMUSG00000000486	Sept1	2.57268e-11	0.262752	0.87	0.774	3.61925e-07	Treg_NLT-like
2	ENSMUSG00000000594	Gm2a	9.42481e-37	0.673576	0.628	0.277	1.32588e-32	Treg_NLT-like
2	ENSMUSG00000000682	Cd52	8.71937e-20	0.348248	0.981	0.965	1.22664e-15	Treg_NLT-like
2	ENSMUSG00000000740	Rpl13	2.03699e-78	-0.513677	1	1	2.86564e-74	Treg_NLT-like
2	ENSMUSG00000027433	Xrn2	5.85975e-08	0.291518	0.421	0.26	0.00082435	Treg_NLT-like
2	ENSMUSG00000000751	Rpa1	1.42632e-11	0.297864	0.418	0.223	2.00655e-07	Treg_NLT-like
2	ENSMUSG00000001020	S100a4	8.43666e-230	2.199	0.881	0.146	1.18687e-225	Treg_NLT-like
2	ENSMUSG00000016087	Fli1	2.79999e-19	0.494814	0.398	0.176	3.93903e-15	Treg_NLT-like
2	ENSMUSG00000001025	S100a6	3.19969e-187	2.33466	0.95	0.264	4.50133e-183	Treg_NLT-like
2	ENSMUSG00000016344	Ppdpf	1.10459e-11	0.331961	0.659	0.442	1.55393e-07	Treg_NLT-like
2	ENSMUSG00000001175	Calm1	9.03274e-15	0.342919	0.908	0.861	1.27073e-10	Treg_NLT-like
2	ENSMUSG00000027636	Sla2	7.40592e-15	0.322464	0.318	0.136	1.04186e-10	Treg_NLT-like
2	ENSMUSG00000001281	Itgb7	2.39852e-61	0.79696	0.958	0.698	3.37424e-57	Treg_NLT-like
2	ENSMUSG00000001288	Rarg	9.25018e-10	0.342138	0.303	0.156	1.30132e-05	Treg_NLT-like
2	ENSMUSG00000001418	Glmp	4.1274e-11	0.293816	0.46	0.258	5.80642e-07	Treg_NLT-like
2	ENSMUSG00000001525	Tubb5	1.19594e-10	-0.351303	0.59	0.718	1.68245e-06	Treg_NLT-like
2	ENSMUSG00000005696	Sh2d1a	1.35805e-09	0.302162	0.571	0.38	1.9105e-05	Treg_NLT-like
2	ENSMUSG00000001687	Ubl3	5.81228e-22	0.492585	0.513	0.241	8.17671e-18	Treg_NLT-like
2	ENSMUSG00000001794	Capns1	1.95612e-12	0.333543	0.628	0.42	2.75187e-08	Treg_NLT-like
2	ENSMUSG00000002033	Cd3g	4.33062e-17	0.321458	0.985	0.931	6.09231e-13	Treg_NLT-like
2	ENSMUSG00000024014	Pim1	1.33395e-12	0.353024	0.87	0.664	1.8766e-08	Treg_NLT-like
2	ENSMUSG00000024048	Myl12a	1.44381e-12	0.2982	0.885	0.792	2.03116e-08	Treg_NLT-like
2	ENSMUSG00000002058	Unc119	4.75397e-16	0.319126	0.333	0.138	6.68789e-12	Treg_NLT-like
2	ENSMUSG00000027907	S100a11	3.01334e-122	1.36541	0.966	0.428	4.23917e-118	Treg_NLT-like
2	ENSMUSG00000024190	Dusp1	1.5346e-08	0.291398	0.586	0.383	0.000215888	Treg_NLT-like
2	ENSMUSG00000002257	Def6	2.00077e-11	0.326265	0.487	0.291	2.81468e-07	Treg_NLT-like
2	ENSMUSG00000002308	Cd320	2.59245e-11	0.273355	0.157	0.055	3.64705e-07	Treg_NLT-like
2	ENSMUSG00000017760	Ctsa	1.58542e-14	0.369979	0.375	0.178	2.23038e-10	Treg_NLT-like
2	ENSMUSG00000032328	Tmem30a	6.79343e-10	0.287517	0.307	0.155	9.557e-06	Treg_NLT-like
2	ENSMUSG00000018168	Ikzf3	3.54018e-26	0.456615	0.345	0.112	4.98032e-22	Treg_NLT-like
2	ENSMUSG00000018171	Vmp1	1.38546e-08	0.28406	0.322	0.18	0.000194906	Treg_NLT-like
2	ENSMUSG00000057113	Npm1	1.86865e-13	-0.329812	0.877	0.906	2.62881e-09	Treg_NLT-like
2	ENSMUSG00000003037	Rab8a	5.97224e-07	0.292448	0.456	0.306	0.00840175	Treg_NLT-like
2	ENSMUSG00000003161	Sri	3.36125e-10	0.271734	0.801	0.646	4.7286e-06	Treg_NLT-like
2	ENSMUSG00000018507	Trpv2	1.64321e-18	0.375129	0.303	0.113	2.31167e-14	Treg_NLT-like
2	ENSMUSG00000018585	Atox1	4.1012e-08	0.274913	0.636	0.489	0.000576957	Treg_NLT-like
2	ENSMUSG00000018819	Lsp1	6.22354e-66	0.767205	0.958	0.778	8.75528e-62	Treg_NLT-like
2	ENSMUSG00000019158	Tmem160	5.42245e-09	0.283525	0.49	0.308	7.6283e-05	Treg_NLT-like
2	ENSMUSG00000003623	Crot	3.40846e-12	0.265447	0.23	0.092	4.79502e-08	Treg_NLT-like
2	ENSMUSG00000003644	Rps6ka1	7.70781e-08	0.255838	0.398	0.25	0.00108433	Treg_NLT-like
2	ENSMUSG00000003882	Il7r	2.64781e-11	0.409034	0.414	0.23	3.72494e-07	Treg_NLT-like
2	ENSMUSG00000024659	Anxa1	3.55933e-58	0.295071	0.084	0.001	5.00726e-54	Treg_NLT-like
2	ENSMUSG00000044424	Gm9493	3.81986e-34	-0.528541	0.843	0.936	5.37378e-30	Treg_NLT-like
2	ENSMUSG00000003970	Rpl8	2.84809e-56	-0.458633	1	0.999	4.0067e-52	Treg_NLT-like
2	ENSMUSG00000028581	Laptm5	1.14562e-15	0.327948	0.954	0.875	1.61166e-11	Treg_NLT-like
2	ENSMUSG00000019907	Ppp1r12a	3.7925e-16	0.374465	0.605	0.337	5.33529e-12	Treg_NLT-like
2	ENSMUSG00000019943	Atp2b1	6.04327e-19	0.45586	0.479	0.232	8.50167e-15	Treg_NLT-like
2	ENSMUSG00000020034	Tcp11l2	8.71655e-10	0.265652	0.441	0.256	1.22624e-05	Treg_NLT-like
2	ENSMUSG00000004665	Cnn2	5.75434e-14	0.337318	0.904	0.802	8.0952e-10	Treg_NLT-like
2	ENSMUSG00000004771	Rab11a	1.26112e-08	0.278774	0.46	0.286	0.000177415	Treg_NLT-like
2	ENSMUSG00000004933	Matk	7.46976e-30	0.63034	0.406	0.146	1.05085e-25	Treg_NLT-like
2	ENSMUSG00000020077	Srgn	3.20558e-51	0.603225	0.966	0.746	4.50961e-47	Treg_NLT-like
2	ENSMUSG00000020101	Vsir	8.72115e-12	0.334372	0.59	0.365	1.22689e-07	Treg_NLT-like
2	ENSMUSG00000005087	Cd44	6.11758e-19	0.384671	0.307	0.113	8.60622e-15	Treg_NLT-like
2	ENSMUSG00000020149	Rab1a	3.48862e-12	0.266114	0.341	0.161	4.90779e-08	Treg_NLT-like
2	ENSMUSG00000030653	Pde2a	9.80097e-22	0.408991	0.287	0.094	1.3788e-17	Treg_NLT-like
2	ENSMUSG00000020297	Nsg2	2.89182e-09	-0.423452	0.073	0.224	4.06821e-05	Treg_NLT-like
2	ENSMUSG00000025366	Esyt1	2.25097e-18	0.412115	0.437	0.2	3.16666e-14	Treg_NLT-like
2	ENSMUSG00000005873	Reep5	1.82909e-11	0.351353	0.598	0.393	2.57316e-07	Treg_NLT-like
2	ENSMUSG00000020415	Pttg1	4.99536e-19	0.425151	0.356	0.145	7.02748e-15	Treg_NLT-like
2	ENSMUSG00000005947	Itgae	1.6125e-52	0.628799	0.257	0.039	2.26847e-48	Treg_NLT-like
2	ENSMUSG00000020460	Rps27a	1.02406e-45	-0.339454	1	1	1.44064e-41	Treg_NLT-like
2	ENSMUSG00000034595	Ppp1r18	7.14014e-08	0.264507	0.659	0.485	0.00100447	Treg_NLT-like
2	ENSMUSG00000005973	Rcn1	1.8278e-07	-0.361857	0.046	0.165	0.00257134	Treg_NLT-like
2	ENSMUSG00000006005	Tpr	8.0033e-14	0.424637	0.701	0.491	1.1259e-09	Treg_NLT-like
2	ENSMUSG00000006169	Clint1	1.70287e-10	0.284007	0.429	0.234	2.3956e-06	Treg_NLT-like
2	ENSMUSG00000006304	Arpc2	2.56591e-24	0.374936	0.954	0.887	3.60972e-20	Treg_NLT-like
2	ENSMUSG00000006310	Zbtb32	1.62371e-51	0.301065	0.13	0.008	2.28423e-47	Treg_NLT-like
2	ENSMUSG00000006333	Rps9	1.38363e-47	-0.380417	0.996	0.998	1.94649e-43	Treg_NLT-like
2	ENSMUSG00000006360	Crip1	1.47854e-79	1.30461	0.985	0.825	2.08001e-75	Treg_NLT-like
2	ENSMUSG00000029465	Arpc3	6.75844e-15	0.374302	0.816	0.661	9.50777e-11	Treg_NLT-like
2	ENSMUSG00000006699	Cdc42	1.43483e-44	0.583939	0.935	0.793	2.01852e-40	Treg_NLT-like
2	ENSMUSG00000006782	Cnp	6.88564e-15	0.385385	0.705	0.489	9.68671e-11	Treg_NLT-like
2	ENSMUSG00000007041	Clic1	1.11018e-16	0.338379	0.889	0.808	1.5618e-12	Treg_NLT-like
2	ENSMUSG00000061787	Rps17	6.98492e-59	-0.628403	0.931	0.988	9.82639e-55	Treg_NLT-like
2	ENSMUSG00000007458	M6pr	2.88576e-08	0.27595	0.49	0.309	0.000405968	Treg_NLT-like
2	ENSMUSG00000029713	Gnb2	4.68269e-22	0.456942	0.808	0.582	6.5876e-18	Treg_NLT-like
2	ENSMUSG00000007891	Ctsd	5.77071e-08	0.251209	0.594	0.4	0.000811824	Treg_NLT-like
2	ENSMUSG00000007892	Rplp1	4.64626e-32	-0.313204	0.992	0.999	6.53636e-28	Treg_NLT-like
2	ENSMUSG00000008206	Cers4	2.13928e-12	0.307387	0.322	0.149	3.00954e-08	Treg_NLT-like
2	ENSMUSG00000030067	Foxp1	7.71705e-08	-0.365214	0.326	0.464	0.00108564	Treg_NLT-like
2	ENSMUSG00000036533	Cdc42ep3	1.43252e-11	0.315154	0.299	0.141	2.01526e-07	Treg_NLT-like
2	ENSMUSG00000008348	Ubc	3.68034e-11	0.28474	0.885	0.818	5.1775e-07	Treg_NLT-like
2	ENSMUSG00000008393	Carhsp1	3.88449e-27	0.294492	0.165	0.03	5.46471e-23	Treg_NLT-like
2	ENSMUSG00000008475	Arpc5	4.29316e-17	0.385523	0.82	0.641	6.03961e-13	Treg_NLT-like
2	ENSMUSG00000021591	Glrx	2.14667e-80	1.06283	0.648	0.186	3.01993e-76	Treg_NLT-like
2	ENSMUSG00000008668	Rps18	9.14672e-82	-0.540952	0.996	1	1.28676e-77	Treg_NLT-like
2	ENSMUSG00000021678	F2rl1	1.09786e-32	0.400934	0.241	0.052	1.54448e-28	Treg_NLT-like
2	ENSMUSG00000008682	Rpl10	8.74734e-40	-0.453806	0.958	0.995	1.23058e-35	Treg_NLT-like
2	ENSMUSG00000008683	Rps15a	1.08873e-102	-0.53749	1	1	1.53163e-98	Treg_NLT-like
2	ENSMUSG00000021794	Glud1	1.56152e-16	0.443392	0.506	0.272	2.19674e-12	Treg_NLT-like
2	ENSMUSG00000009585	Apobec3	1.46809e-19	0.446467	0.739	0.476	2.06531e-15	Treg_NLT-like
2	ENSMUSG00000009687	Fxyd5	1.91111e-21	0.36771	0.943	0.911	2.68855e-17	Treg_NLT-like
2	ENSMUSG00000017421	Zfp207	6.20379e-09	0.253455	0.483	0.296	8.72749e-05	Treg_NLT-like
2	ENSMUSG00000009927	Rps25	2.66624e-48	-0.459365	0.966	0.993	3.75087e-44	Treg_NLT-like
2	ENSMUSG00000021957	Tkt	1.82211e-20	0.549443	0.613	0.355	2.56334e-16	Treg_NLT-like
2	ENSMUSG00000021959	Lats2	4.38676e-11	0.303193	0.241	0.106	6.1713e-07	Treg_NLT-like
2	ENSMUSG00000010609	Psen2	1.35707e-21	0.433405	0.471	0.209	1.90913e-17	Treg_NLT-like
2	ENSMUSG00000030824	Nucb1	2.61778e-09	0.25054	0.307	0.155	3.68269e-05	Treg_NLT-like
2	ENSMUSG00000021998	Lcp1	1.8546e-31	0.492935	0.9	0.687	2.60905e-27	Treg_NLT-like
2	ENSMUSG00000011114	Tbrg1	2.74757e-08	0.2501	0.582	0.391	0.000386527	Treg_NLT-like
2	ENSMUSG00000022014	Epsti1	8.22442e-10	0.372869	0.49	0.314	1.15701e-05	Treg_NLT-like
2	ENSMUSG00000026728	Vim	4.61949e-74	1.28499	0.851	0.45	6.4987e-70	Treg_NLT-like
2	ENSMUSG00000012405	Rpl15	5.61424e-37	-0.434944	0.973	0.987	7.89811e-33	Treg_NLT-like
2	ENSMUSG00000022108	Itm2b	4.14492e-32	0.439104	0.989	0.968	5.83107e-28	Treg_NLT-like
2	ENSMUSG00000012848	Rps5	1.13535e-45	-0.37554	0.996	1	1.59721e-41	Treg_NLT-like
2	ENSMUSG00000051457	Spn	1.75749e-17	0.464238	0.536	0.296	2.47244e-13	Treg_NLT-like
2	ENSMUSG00000031304	Il2rg	1.68316e-07	0.260146	0.805	0.678	0.00236787	Treg_NLT-like
2	ENSMUSG00000015143	Actn1	3.71582e-08	-0.388596	0.096	0.243	0.000522741	Treg_NLT-like
2	ENSMUSG00000024424	Ttc39c	3.36462e-31	0.297582	0.172	0.029	4.73335e-27	Treg_NLT-like
2	ENSMUSG00000022372	Sla	3.12293e-23	0.459946	0.594	0.286	4.39334e-19	Treg_NLT-like
2	ENSMUSG00000022452	Smdt1	2.41823e-08	0.274604	0.594	0.424	0.000340197	Treg_NLT-like
2	ENSMUSG00000015314	Slamf6	1.15585e-15	0.443619	0.575	0.322	1.62605e-11	Treg_NLT-like
2	ENSMUSG00000022681	Ntan1	1.1834e-10	0.304658	0.444	0.253	1.66481e-06	Treg_NLT-like
2	ENSMUSG00000022744	Cldnd1	6.93469e-33	0.587822	0.475	0.173	9.75572e-29	Treg_NLT-like
2	ENSMUSG00000015355	Cd48	6.19701e-32	0.566274	0.831	0.568	8.71795e-28	Treg_NLT-like
2	ENSMUSG00000040212	Emp3	2.60908e-29	0.537287	0.9	0.659	3.67045e-25	Treg_NLT-like
2	ENSMUSG00000040242	Fgfr1op2	4.10893e-11	0.33625	0.487	0.294	5.78044e-07	Treg_NLT-like
2	ENSMUSG00000015437	Gzmb	2.74479e-40	0.717203	0.142	0.015	3.86137e-36	Treg_NLT-like
2	ENSMUSG00000031591	Asah1	9.84684e-21	0.306739	0.199	0.052	1.38525e-16	Treg_NLT-like
2	ENSMUSG00000015619	Gata3	2.56663e-10	0.368755	0.494	0.299	3.61073e-06	Treg_NLT-like
2	ENSMUSG00000015733	Capza2	5.65032e-11	0.306861	0.648	0.437	7.94887e-07	Treg_NLT-like
2	ENSMUSG00000015932	Dstn	4.51441e-21	0.301875	0.215	0.058	6.35087e-17	Treg_NLT-like
2	ENSMUSG00000023048	Prr13	1.40064e-63	0.877295	0.858	0.447	1.97042e-59	Treg_NLT-like
2	ENSMUSG00000016194	Hsd11b1	2.66919e-11	0.374855	0.379	0.204	3.75502e-07	Treg_NLT-like
2	ENSMUSG00000031932	Gpr83	2.6885e-12	-0.632412	0.069	0.256	3.78218e-08	Treg_NLT-like
2	ENSMUSG00000027639	Samhd1	1.87678e-16	0.39903	0.889	0.756	2.64026e-12	Treg_NLT-like
2	ENSMUSG00000023830	Igf2r	2.10199e-06	-0.34262	0.115	0.238	0.0295709	Treg_NLT-like
2	ENSMUSG00000016559	H3f3b	2.47388e-23	0.36727	0.992	0.976	3.48026e-19	Treg_NLT-like
2	ENSMUSG00000025290	Rps24	1.23362e-74	-0.460822	1	1	1.73545e-70	Treg_NLT-like
2	ENSMUSG00000020183	Cpm	1.44389e-25	0.320384	0.195	0.043	2.03126e-21	Treg_NLT-like
2	ENSMUSG00000017466	Timp2	1.42119e-11	0.311512	0.295	0.137	1.99933e-07	Treg_NLT-like
2	ENSMUSG00000027854	Sike1	6.48834e-12	0.275715	0.284	0.126	9.1278e-08	Treg_NLT-like
2	ENSMUSG00000055805	Fmnl1	2.8088e-14	0.383347	0.563	0.348	3.95142e-10	Treg_NLT-like
2	ENSMUSG00000056201	Cfl1	5.69757e-22	0.328726	0.985	0.97	8.01535e-18	Treg_NLT-like
2	ENSMUSG00000017561	Crlf3	1.64923e-07	0.297542	0.586	0.431	0.00232014	Treg_NLT-like
2	ENSMUSG00000041959	S100a10	1.02386e-119	1.261	0.996	0.879	1.44037e-115	Treg_NLT-like
2	ENSMUSG00000032238	Rora	4.50935e-75	0.895576	0.506	0.111	6.34375e-71	Treg_NLT-like
2	ENSMUSG00000017707	Serinc3	6.86039e-42	0.707306	0.789	0.428	9.6512e-38	Treg_NLT-like
2	ENSMUSG00000032281	Acsbg1	5.43106e-19	0.334291	0.188	0.051	7.64042e-15	Treg_NLT-like
2	ENSMUSG00000024222	Fkbp5	4.49933e-13	0.25552	0.169	0.054	6.32965e-09	Treg_NLT-like
2	ENSMUSG00000043008	Klhl6	9.93571e-10	0.334816	0.444	0.266	1.39776e-05	Treg_NLT-like
2	ENSMUSG00000024300	Myo1f	3.33986e-124	0.754234	0.391	0.035	4.69852e-120	Treg_NLT-like
2	ENSMUSG00000039197	Adk	1.60254e-07	0.253177	0.299	0.17	0.00225445	Treg_NLT-like
2	ENSMUSG00000020744	Slc25a19	1.25545e-09	0.254333	0.184	0.075	1.76617e-05	Treg_NLT-like
2	ENSMUSG00000018340	Anxa6	3.25171e-33	0.639477	0.751	0.432	4.57451e-29	Treg_NLT-like
2	ENSMUSG00000043716	Rpl7	5.57664e-29	-0.333728	0.996	0.991	7.84521e-25	Treg_NLT-like
2	ENSMUSG00000024590	Lmnb1	4.3133e-17	0.329154	0.272	0.098	6.06795e-13	Treg_NLT-like
2	ENSMUSG00000024608	Rps14	5.25319e-66	-0.352652	1	1	7.39019e-62	Treg_NLT-like
2	ENSMUSG00000019210	Atp6v1e1	1.12027e-07	0.263665	0.375	0.222	0.00157599	Treg_NLT-like
2	ENSMUSG00000019528	Gyg	3.36507e-14	0.290722	0.287	0.119	4.73398e-10	Treg_NLT-like
2	ENSMUSG00000019823	Mical1	8.69251e-14	0.288806	0.195	0.067	1.22286e-09	Treg_NLT-like
2	ENSMUSG00000028480	Glipr2	7.85932e-19	0.45722	0.464	0.218	1.10565e-14	Treg_NLT-like
2	ENSMUSG00000048758	Rpl29	7.90672e-17	-0.267134	0.958	0.979	1.11232e-12	Treg_NLT-like
2	ENSMUSG00000019872	Smpdl3a	4.83874e-14	0.378801	0.701	0.485	6.80714e-10	Treg_NLT-like
2	ENSMUSG00000032966	Fkbp1a	1.0248e-21	0.445108	0.812	0.577	1.44168e-17	Treg_NLT-like
2	ENSMUSG00000044786	Zfp36	1.54692e-12	0.374205	0.529	0.31	2.1762e-08	Treg_NLT-like
2	ENSMUSG00000024712	Rfk	1.33408e-18	0.437864	0.272	0.098	1.87679e-14	Treg_NLT-like
2	ENSMUSG00000020009	Ifngr1	6.68914e-12	0.487931	0.648	0.446	9.41029e-08	Treg_NLT-like
2	ENSMUSG00000024835	Coro1b	9.64622e-11	0.338738	0.525	0.327	1.35703e-06	Treg_NLT-like
2	ENSMUSG00000020038	Cry1	2.21575e-16	0.299732	0.268	0.098	3.11711e-12	Treg_NLT-like
2	ENSMUSG00000025026	Add3	2.86589e-11	0.324587	0.395	0.207	4.03174e-07	Treg_NLT-like
2	ENSMUSG00000021728	Emb	9.18373e-35	0.67639	0.609	0.267	1.29197e-30	Treg_NLT-like
2	ENSMUSG00000058546	Rpl23a	8.03121e-51	-0.408399	1	0.999	1.12983e-46	Treg_NLT-like
2	ENSMUSG00000028822	Tmem50a	4.3955e-09	0.258248	0.743	0.594	6.1836e-05	Treg_NLT-like
2	ENSMUSG00000020143	Dock2	1.71186e-19	0.510424	0.602	0.349	2.40824e-15	Treg_NLT-like
2	ENSMUSG00000030536	Iqgap1	2.30894e-19	0.464862	0.582	0.318	3.24822e-15	Treg_NLT-like
2	ENSMUSG00000050232	Cxcr3	2.86514e-14	0.509477	0.261	0.107	4.03068e-10	Treg_NLT-like
2	ENSMUSG00000025362	Rps26	1.66685e-39	-0.460197	0.985	0.993	2.34493e-35	Treg_NLT-like
2	ENSMUSG00000028937	Acot7	6.5249e-35	0.609087	0.421	0.143	9.17922e-31	Treg_NLT-like
2	ENSMUSG00000020390	Ube2b	5.04978e-11	0.294921	0.743	0.544	7.10403e-07	Treg_NLT-like
2	ENSMUSG00000025794	Rpl14	9.07759e-34	-0.31742	1	0.997	1.27703e-29	Treg_NLT-like
2	ENSMUSG00000020437	Myo1g	8.60501e-22	0.454076	0.471	0.214	1.21055e-17	Treg_NLT-like
2	ENSMUSG00000025809	Itgb1	6.88684e-81	1.12205	0.632	0.174	9.68841e-77	Treg_NLT-like
2	ENSMUSG00000046516	Cox17	8.97969e-09	0.276337	0.663	0.479	0.000126326	Treg_NLT-like
2	ENSMUSG00000025810	Nrp1	2.57754e-17	0.450246	0.54	0.293	3.62608e-13	Treg_NLT-like
2	ENSMUSG00000046722	Cdc42se1	1.46449e-11	0.343908	0.544	0.339	2.06024e-07	Treg_NLT-like
2	ENSMUSG00000025888	Casp1	3.5665e-21	0.340519	0.23	0.066	5.01736e-17	Treg_NLT-like
2	ENSMUSG00000020644	Id2	4.28319e-33	0.700766	0.299	0.078	6.02559e-29	Treg_NLT-like
2	ENSMUSG00000034892	Rps29	3.76999e-96	-0.558878	1	1	5.30362e-92	Treg_NLT-like
2	ENSMUSG00000025997	Ikzf2	2.06888e-15	0.373672	0.885	0.74	2.9105e-11	Treg_NLT-like
2	ENSMUSG00000020743	Mif4gd	3.23603e-23	0.486933	0.529	0.241	4.55245e-19	Treg_NLT-like
2	ENSMUSG00000032399	Rpl4	2.34792e-31	-0.323341	0.992	0.998	3.30305e-27	Treg_NLT-like
2	ENSMUSG00000031320	Rps4x	3.53019e-68	-0.494326	0.989	1	4.96627e-64	Treg_NLT-like
2	ENSMUSG00000020849	Ywhae	1.60262e-08	0.283052	0.602	0.442	0.000225456	Treg_NLT-like
2	ENSMUSG00000029614	Rpl6	3.86196e-42	-0.369753	0.996	0.999	5.433e-38	Treg_NLT-like
2	ENSMUSG00000027133	Nop10	2.12298e-07	-0.270446	0.598	0.674	0.00298661	Treg_NLT-like
2	ENSMUSG00000029622	Arpc1b	2.63027e-37	0.4911	0.966	0.822	3.70027e-33	Treg_NLT-like
2	ENSMUSG00000062006	Rpl34	8.40642e-32	-0.271521	1	0.999	1.18262e-27	Treg_NLT-like
2	ENSMUSG00000026069	Il1rl1	1.6428e-68	0.459054	0.169	0.01	2.31109e-64	Treg_NLT-like
2	ENSMUSG00000021190	Lgmn	1.46042e-47	0.52849	0.215	0.03	2.05452e-43	Treg_NLT-like
2	ENSMUSG00000096210	H1f0	1.81659e-34	0.655329	0.36	0.105	2.55558e-30	Treg_NLT-like
2	ENSMUSG00000054065	Pkp3	6.44873e-09	0.318761	0.605	0.42	9.07208e-05	Treg_NLT-like
2	ENSMUSG00000062456	Rpl9-ps6	2.64451e-14	-0.351465	0.77	0.858	3.7203e-10	Treg_NLT-like
2	ENSMUSG00000021262	Evl	1.85161e-13	-0.456517	0.414	0.616	2.60484e-09	Treg_NLT-like
2	ENSMUSG00000021486	Prelid1	9.32442e-17	0.412171	0.648	0.426	1.31176e-12	Treg_NLT-like
2	ENSMUSG00000037486	Asxl2	2.77255e-06	0.294857	0.356	0.232	0.0390043	Treg_NLT-like
2	ENSMUSG00000037563	Rps16	5.22089e-65	-0.429805	1	1	7.34475e-61	Treg_NLT-like
2	ENSMUSG00000030220	Arhgdib	4.00135e-22	0.31117	0.977	0.962	5.6291e-18	Treg_NLT-like
2	ENSMUSG00000030403	Vasp	6.32095e-19	0.402407	0.874	0.681	8.89231e-15	Treg_NLT-like
2	ENSMUSG00000028745	Capzb	2.38704e-11	0.310166	0.789	0.629	3.35809e-07	Treg_NLT-like
2	ENSMUSG00000021733	Slc4a7	9.29076e-11	0.289348	0.218	0.091	1.30702e-06	Treg_NLT-like
2	ENSMUSG00000026305	Lrrfip1	4.54834e-12	0.357134	0.548	0.329	6.39861e-08	Treg_NLT-like
2	ENSMUSG00000021877	Arf4	6.58101e-08	0.271234	0.49	0.318	0.000925817	Treg_NLT-like
2	ENSMUSG00000023927	Satb1	4.86539e-15	-0.674313	0.13	0.355	6.84464e-11	Treg_NLT-like
2	ENSMUSG00000027778	Ift80	3.34545e-07	-0.348624	0.142	0.283	0.00470638	Treg_NLT-like
2	ENSMUSG00000021948	Prkcd	1.69916e-10	0.272711	0.268	0.125	2.39037e-06	Treg_NLT-like
2	ENSMUSG00000032067	Pts	1.69255e-11	0.286675	0.326	0.155	2.38107e-07	Treg_NLT-like
2	ENSMUSG00000026509	Capn2	1.75418e-15	0.363447	0.391	0.18	2.46779e-11	Treg_NLT-like
2	ENSMUSG00000026547	Tagln2	5.76676e-54	0.902557	0.782	0.384	8.11268e-50	Treg_NLT-like
2	ENSMUSG00000038393	Txnip	3.45476e-06	0.285751	0.613	0.454	0.0486015	Treg_NLT-like
2	ENSMUSG00000038650	Rnh1	3.70045e-14	0.323883	0.46	0.237	5.20579e-10	Treg_NLT-like
2	ENSMUSG00000064345	mt-Nd2	1.91287e-11	-0.294985	0.831	0.89	2.69103e-07	Treg_NLT-like
2	ENSMUSG00000026655	Fam107b	3.89458e-14	0.399455	0.621	0.382	5.47889e-10	Treg_NLT-like
2	ENSMUSG00000031162	Gata1	6.45877e-07	-0.273872	0.004	0.094	0.0090862	Treg_NLT-like
2	ENSMUSG00000032249	Anp32a	8.11419e-11	0.2654	0.847	0.72	1.1415e-06	Treg_NLT-like
2	ENSMUSG00000022102	Dok2	7.84243e-09	0.264161	0.471	0.285	0.000110327	Treg_NLT-like
2	ENSMUSG00000031239	Itm2a	1.17464e-06	-0.386684	0.077	0.194	0.0165248	Treg_NLT-like
2	ENSMUSG00000022175	Lrp10	3.55133e-08	0.27018	0.556	0.374	0.000499601	Treg_NLT-like
2	ENSMUSG00000028081	Rps3a1	1.14664e-57	-0.396618	1	0.999	1.61309e-53	Treg_NLT-like
2	ENSMUSG00000029401	Rilpl2	1.52662e-14	0.347484	0.375	0.175	2.14765e-10	Treg_NLT-like
2	ENSMUSG00000051735	Rinl	1.91995e-09	0.28173	0.567	0.383	2.70098e-05	Treg_NLT-like
2	ENSMUSG00000028161	Ppp3ca	4.66723e-07	0.250679	0.307	0.174	0.00656586	Treg_NLT-like
2	ENSMUSG00000026970	Rbms1	3.89576e-07	0.264934	0.429	0.281	0.00548055	Treg_NLT-like
2	ENSMUSG00000047898	Ccr4	3.1584e-48	0.452312	0.226	0.032	4.44324e-44	Treg_NLT-like
2	ENSMUSG00000031397	Tktl1	1.19953e-25	0.286571	0.073	0.006	1.68749e-21	Treg_NLT-like
2	ENSMUSG00000022565	Plec	1.30677e-07	0.287252	0.249	0.132	0.00183836	Treg_NLT-like
2	ENSMUSG00000039899	Fgl2	5.74936e-22	0.358038	0.161	0.035	8.08819e-18	Treg_NLT-like
2	ENSMUSG00000027293	Ehd4	5.70785e-43	0.303867	0.149	0.015	8.02981e-39	Treg_NLT-like
2	ENSMUSG00000027330	Cdc25b	5.97422e-54	0.646752	0.368	0.077	8.40453e-50	Treg_NLT-like
2	ENSMUSG00000053702	Nebl	8.53096e-97	0.566949	0.234	0.013	1.20013e-92	Treg_NLT-like
2	ENSMUSG00000057841	Rpl32	4.397e-40	-0.3337	0.996	0.999	6.1857e-36	Treg_NLT-like
2	ENSMUSG00000022831	Hcls1	2.10993e-09	0.27461	0.667	0.473	2.96824e-05	Treg_NLT-like
2	ENSMUSG00000040385	Ppp1ca	9.01789e-14	0.295776	0.897	0.796	1.26864e-09	Treg_NLT-like
2	ENSMUSG00000027447	Cst3	2.92993e-15	0.37557	0.575	0.318	4.12183e-11	Treg_NLT-like
2	ENSMUSG00000023004	Tuba1b	7.41922e-10	-0.422191	0.364	0.525	1.04374e-05	Treg_NLT-like
2	ENSMUSG00000031799	Tpm4	3.66133e-18	0.469662	0.605	0.352	5.15075e-14	Treg_NLT-like
2	ENSMUSG00000027502	Rtfdc1	8.16579e-10	0.288016	0.41	0.234	1.14876e-05	Treg_NLT-like
2	ENSMUSG00000028691	Prdx1	2.65568e-18	0.421651	0.82	0.658	3.73601e-14	Treg_NLT-like
2	ENSMUSG00000028788	Ptp4a2	9.27679e-08	0.329679	0.655	0.495	0.00130506	Treg_NLT-like
2	ENSMUSG00000055148	Klf2	1.99466e-14	0.373255	0.935	0.82	2.80608e-10	Treg_NLT-like
2	ENSMUSG00000027712	Anxa5	4.75692e-09	0.296846	0.41	0.24	6.69204e-05	Treg_NLT-like
2	ENSMUSG00000028843	Sh3bgrl3	7.91907e-25	0.361155	0.977	0.927	1.11406e-20	Treg_NLT-like
2	ENSMUSG00000028860	Sytl1	8.91162e-12	0.283137	0.23	0.094	1.25369e-07	Treg_NLT-like
2	ENSMUSG00000028931	Kcnab2	3.99705e-15	0.377382	0.379	0.175	5.62305e-11	Treg_NLT-like
2	ENSMUSG00000045690	Wdr89	6.37251e-27	-0.410522	0.908	0.954	8.96485e-23	Treg_NLT-like
2	ENSMUSG00000041841	Rpl37	1.01604e-52	-0.373861	0.996	1	1.42937e-48	Treg_NLT-like
2	ENSMUSG00000041926	Rnpep	1.86324e-13	0.297225	0.322	0.143	2.6212e-09	Treg_NLT-like
2	ENSMUSG00000074781	Ube2n	3.92194e-07	0.256752	0.575	0.409	0.00551739	Treg_NLT-like
2	ENSMUSG00000032231	Anxa2	7.69637e-32	0.670394	0.314	0.089	1.08273e-27	Treg_NLT-like
2	ENSMUSG00000060036	Rpl3	5.62615e-40	-0.387485	0.985	0.998	7.91487e-36	Treg_NLT-like
2	ENSMUSG00000042312	S100a13	1.37481e-23	0.510805	0.739	0.47	1.93408e-19	Treg_NLT-like
2	ENSMUSG00000060636	Rpl35a	1.01422e-83	-0.577327	1	0.999	1.42681e-79	Treg_NLT-like
2	ENSMUSG00000042613	Pbxip1	1.5606e-07	0.270362	0.368	0.221	0.00219546	Treg_NLT-like
2	ENSMUSG00000028063	Lmna	8.23484e-55	0.507998	0.192	0.019	1.15848e-50	Treg_NLT-like
2	ENSMUSG00000056737	Capg	8.16057e-39	0.684105	0.843	0.574	1.14803e-34	Treg_NLT-like
2	ENSMUSG00000032383	Ppib	1.04822e-15	0.360057	0.793	0.608	1.47464e-11	Treg_NLT-like
2	ENSMUSG00000043263	Pyhin1	5.78414e-15	0.40151	0.628	0.396	8.13712e-11	Treg_NLT-like
2	ENSMUSG00000026009	Icos	1.26115e-47	0.772685	0.602	0.217	1.77419e-43	Treg_NLT-like
2	ENSMUSG00000024480	Ap3s1	2.79853e-20	0.439655	0.437	0.195	3.93697e-16	Treg_NLT-like
2	ENSMUSG00000031328	Flna	2.29802e-17	0.459341	0.406	0.187	3.23286e-13	Treg_NLT-like
2	ENSMUSG00000043924	Ncmap	5.11884e-16	0.283639	0.184	0.055	7.20119e-12	Treg_NLT-like
2	ENSMUSG00000032436	Cmtm7	2.08718e-23	0.528969	0.617	0.344	2.93625e-19	Treg_NLT-like
2	ENSMUSG00000028234	Rps20	1.55503e-61	-0.619901	0.962	0.993	2.18761e-57	Treg_NLT-like
2	ENSMUSG00000032562	Gnai2	2.63862e-18	0.362611	0.866	0.669	3.71202e-14	Treg_NLT-like
2	ENSMUSG00000028238	Atp6v0d2	2.27543e-15	0.271101	0.096	0.019	3.20107e-11	Treg_NLT-like
2	ENSMUSG00000024646	Cyb5a	8.75509e-09	0.268089	0.743	0.591	0.000123167	Treg_NLT-like
2	ENSMUSG00000069833	Ahnak	3.34257e-58	0.769712	0.571	0.166	4.70232e-54	Treg_NLT-like
2	ENSMUSG00000062328	Rpl17	5.37356e-42	-0.328291	0.996	1	7.55953e-38	Treg_NLT-like
2	ENSMUSG00000028495	Rps6	2.49321e-55	-0.407876	1	0.999	3.50745e-51	Treg_NLT-like
2	ENSMUSG00000044533	Rps2	4.22488e-37	-0.45636	1	0.995	5.94355e-33	Treg_NLT-like
2	ENSMUSG00000058064	Gm10036	1.06422e-10	-0.356046	0.575	0.684	1.49715e-06	Treg_NLT-like
2	ENSMUSG00000058173	Smco4	9.53188e-23	0.450902	0.395	0.151	1.34094e-18	Treg_NLT-like
2	ENSMUSG00000024725	Ostf1	2.89575e-11	0.329895	0.494	0.303	4.07374e-07	Treg_NLT-like
2	ENSMUSG00000028656	Cap1	4.42681e-09	0.266775	0.391	0.217	6.22763e-05	Treg_NLT-like
2	ENSMUSG00000062997	Rpl35	8.64256e-58	-0.538252	0.992	0.997	1.21584e-53	Treg_NLT-like
2	ENSMUSG00000045165	AI467606	7.86081e-27	0.541827	0.701	0.374	1.10586e-22	Treg_NLT-like
2	ENSMUSG00000063410	Stk24	8.83148e-10	0.265641	0.64	0.43	1.24241e-05	Treg_NLT-like
2	ENSMUSG00000049775	Tmsb4x	1.47313e-59	0.3441	1	1	2.0724e-55	Treg_NLT-like
2	ENSMUSG00000030413	Pglyrp1	1.50347e-31	0.664252	0.64	0.305	2.11508e-27	Treg_NLT-like
2	ENSMUSG00000026341	Actr3	9.0535e-18	0.35576	0.916	0.813	1.27365e-13	Treg_NLT-like
2	ENSMUSG00000037805	Rpl10a	1.30586e-33	-0.402818	0.977	0.989	1.83709e-29	Treg_NLT-like
2	ENSMUSG00000055435	Maf	1.46938e-53	0.768156	0.579	0.182	2.06712e-49	Treg_NLT-like
2	ENSMUSG00000026483	Fam129a	1.04492e-31	0.513432	0.368	0.113	1.46999e-27	Treg_NLT-like
2	ENSMUSG00000041736	Tspo	7.22867e-33	0.613653	0.828	0.563	1.01693e-28	Treg_NLT-like
2	ENSMUSG00000025508	Rplp2	1.14158e-54	-0.383258	0.996	1	1.60597e-50	Treg_NLT-like
2	ENSMUSG00000034484	Snx2	2.50039e-17	0.443645	0.498	0.261	3.51755e-13	Treg_NLT-like
2	ENSMUSG00000046364	Rpl27a	5.18797e-36	-0.331556	0.992	0.999	7.29844e-32	Treg_NLT-like
2	ENSMUSG00000074884	Serf2	5.55834e-18	0.286328	0.962	0.925	7.81947e-14	Treg_NLT-like
2	ENSMUSG00000034792	Gna15	1.16695e-88	0.699555	0.356	0.043	1.64167e-84	Treg_NLT-like
2	ENSMUSG00000038900	Rpl12	6.2407e-45	-0.481474	0.981	0.989	8.77942e-41	Treg_NLT-like
2	ENSMUSG00000025967	Eef1b2	4.50725e-13	-0.319379	0.808	0.88	6.3408e-09	Treg_NLT-like
2	ENSMUSG00000060675	Pla2g16	1.51461e-07	0.267115	0.556	0.384	0.00213076	Treg_NLT-like
2	ENSMUSG00000066629	Rpl36-ps3	1.40931e-06	-0.28503	0.651	0.717	0.0198262	Treg_NLT-like
2	ENSMUSG00000047459	Dynlrb1	6.17118e-08	0.272319	0.667	0.486	0.000868162	Treg_NLT-like
2	ENSMUSG00000047557	Lxn	7.91642e-27	0.381499	0.287	0.081	1.11368e-22	Treg_NLT-like
2	ENSMUSG00000039221	Rpl22l1	3.74621e-19	-0.382433	0.92	0.943	5.27017e-15	Treg_NLT-like
2	ENSMUSG00000061477	Rps7	4.15307e-69	-0.527266	1	0.999	5.84254e-65	Treg_NLT-like
2	ENSMUSG00000028173	Wls	4.89909e-09	0.254819	0.257	0.126	6.89204e-05	Treg_NLT-like
2	ENSMUSG00000031367	Ap1s2	6.84009e-13	0.258432	0.188	0.065	9.62264e-09	Treg_NLT-like
2	ENSMUSG00000048163	Selplg	7.01302e-25	0.491268	0.874	0.691	9.86591e-21	Treg_NLT-like
2	ENSMUSG00000027215	Cd82	1.90358e-18	0.423478	0.697	0.428	2.67795e-14	Treg_NLT-like
2	ENSMUSG00000029822	Osbpl3	4.1818e-20	0.279916	0.176	0.044	5.88295e-16	Treg_NLT-like
2	ENSMUSG00000029826	Zc3hav1	7.2765e-11	0.336859	0.51	0.319	1.02366e-06	Treg_NLT-like
2	ENSMUSG00000026070	Il18r1	1.84211e-39	0.528715	0.253	0.049	2.59148e-35	Treg_NLT-like
2	ENSMUSG00000028452	Vcp	7.20522e-12	0.360491	0.648	0.465	1.01363e-07	Treg_NLT-like
2	ENSMUSG00000070372	Capza1	4.08448e-09	0.264136	0.548	0.354	5.74604e-05	Treg_NLT-like
2	ENSMUSG00000027423	Snx5	1.28241e-10	0.310048	0.406	0.224	1.80409e-06	Treg_NLT-like
2	ENSMUSG00000037062	Sh3glb1	4.79556e-11	0.297054	0.598	0.39	6.74639e-07	Treg_NLT-like
2	ENSMUSG00000026123	Plekhb2	6.74373e-21	0.338378	0.303	0.103	9.48709e-17	Treg_NLT-like
2	ENSMUSG00000026155	Smap1	7.21249e-11	0.326661	0.441	0.253	1.01465e-06	Treg_NLT-like
2	ENSMUSG00000049422	Chchd10	4.91211e-20	-0.765936	0.103	0.374	6.91036e-16	Treg_NLT-like
2	ENSMUSG00000031827	Cotl1	6.65456e-12	0.325082	0.904	0.816	9.36164e-08	Treg_NLT-like
2	ENSMUSG00000040952	Rps19	3.1088e-80	-0.580328	1	1	4.37347e-76	Treg_NLT-like
2	ENSMUSG00000098112	Bin2	2.36539e-12	0.360441	0.743	0.574	3.32763e-08	Treg_NLT-like
2	ENSMUSG00000033161	Atp1a1	1.49266e-08	0.257834	0.487	0.305	0.000209988	Treg_NLT-like
2	ENSMUSG00000033446	Lpar6	8.15584e-12	0.30332	0.211	0.083	1.14736e-07	Treg_NLT-like
2	ENSMUSG00000073002	Vamp5	8.0887e-12	0.33373	0.318	0.155	1.13792e-07	Treg_NLT-like
2	ENSMUSG00000031933	Izumo1r	2.04507e-24	-0.638445	0.728	0.841	2.877e-20	Treg_NLT-like
2	ENSMUSG00000031996	Aplp2	4.62801e-12	0.284478	0.276	0.122	6.51068e-08	Treg_NLT-like
2	ENSMUSG00000045594	Glb1	7.57396e-13	0.265347	0.207	0.076	1.0655e-08	Treg_NLT-like
2	ENSMUSG00000034158	Lrrc58	1.08624e-08	0.273038	0.575	0.388	0.000152812	Treg_NLT-like
2	ENSMUSG00000037944	Ccr7	4.83441e-15	-0.652646	0.119	0.343	6.80105e-11	Treg_NLT-like
2	ENSMUSG00000030793	Pycard	1.78886e-49	0.852593	0.801	0.453	2.51656e-45	Treg_NLT-like
2	ENSMUSG00000030798	Cd37	1.05937e-08	0.276222	0.728	0.556	0.000149033	Treg_NLT-like
2	ENSMUSG00000050621	Rps27rt	1.71498e-43	-0.384187	1	0.999	2.41263e-39	Treg_NLT-like
2	ENSMUSG00000064341	mt-Nd1	3.22152e-19	-0.301459	0.969	0.993	4.53203e-15	Treg_NLT-like
2	ENSMUSG00000060019	Gm10073	9.82411e-12	-0.278016	0.87	0.923	1.38206e-07	Treg_NLT-like
2	ENSMUSG00000030844	Rgs10	1.59382e-14	-0.441823	0.602	0.747	2.24218e-10	Treg_NLT-like
2	ENSMUSG00000046687	Gm5424	7.66388e-35	0.541799	0.406	0.128	1.07815e-30	Treg_NLT-like
2	ENSMUSG00000075010	AW112010	1.06044e-19	0.426821	0.946	0.877	1.49182e-15	Treg_NLT-like
2	ENSMUSG00000026770	Il2ra	6.05373e-11	-0.584542	0.215	0.393	8.51639e-07	Treg_NLT-like
2	ENSMUSG00000039001	Rps21	6.65532e-19	-0.255412	0.989	0.99	9.3627e-15	Treg_NLT-like
2	ENSMUSG00000090733	Rps27	4.28242e-72	-0.394129	1	1	6.0245e-68	Treg_NLT-like
2	ENSMUSG00000075705	Msrb1	3.19586e-12	0.290105	0.314	0.147	4.49593e-08	Treg_NLT-like
2	ENSMUSG00000056888	Glipr1	3.10963e-18	0.47069	0.441	0.213	4.37462e-14	Treg_NLT-like
2	ENSMUSG00000057262	Gm10020	2.85829e-11	-0.380596	0.464	0.608	4.02104e-07	Treg_NLT-like
2	ENSMUSG00000092274	Neat1	2.62112e-17	0.554572	0.494	0.271	3.68739e-13	Treg_NLT-like
2	ENSMUSG00000039361	Picalm	6.545e-12	0.300039	0.276	0.122	9.2075e-08	Treg_NLT-like
2	ENSMUSG00000057329	Bcl2	4.65821e-35	-1.10038	0.13	0.527	6.55316e-31	Treg_NLT-like
2	ENSMUSG00000052681	Rap1b	8.0663e-14	0.371426	0.793	0.577	1.13477e-09	Treg_NLT-like
2	ENSMUSG00000039910	Cited2	9.15224e-10	0.336944	0.456	0.27	1.28754e-05	Treg_NLT-like
2	ENSMUSG00000031467	Agpat5	9.001e-17	0.298882	0.195	0.06	1.26626e-12	Treg_NLT-like
2	ENSMUSG00000029840	Mtpn	1.53069e-09	0.258179	0.284	0.139	2.15337e-05	Treg_NLT-like
2	ENSMUSG00000032946	Rasgrp2	1.76888e-09	0.300718	0.479	0.29	2.48846e-05	Treg_NLT-like
2	ENSMUSG00000044258	Ctla2a	2.33969e-21	0.357466	0.134	0.026	3.29147e-17	Treg_NLT-like
2	ENSMUSG00000057863	Rpl36	2.37481e-50	-0.385831	0.996	0.999	3.34088e-46	Treg_NLT-like
2	ENSMUSG00000031633	Slc25a4	1.78569e-06	0.252049	0.395	0.26	0.0251211	Treg_NLT-like
2	ENSMUSG00000027456	Sdcbp2	2.92801e-31	0.485374	0.356	0.108	4.11912e-27	Treg_NLT-like
2	ENSMUSG00000040767	Snrnp25	8.90435e-11	0.2548	0.234	0.1	1.25266e-06	Treg_NLT-like
2	ENSMUSG00000079426	Arpc4	4.0018e-15	0.364758	0.759	0.56	5.62973e-11	Treg_NLT-like
2	ENSMUSG00000033083	Tbc1d4	1.16447e-06	-0.412405	0.065	0.179	0.0163818	Treg_NLT-like
2	ENSMUSG00000045128	Rpl18a	1.30539e-48	-0.323187	1	1	1.83643e-44	Treg_NLT-like
2	ENSMUSG00000049517	Rps23	1.24735e-59	-0.373017	1	1	1.75477e-55	Treg_NLT-like
2	ENSMUSG00000058216	BC021614	2.0515e-10	0.330106	0.379	0.203	2.88605e-06	Treg_NLT-like
2	ENSMUSG00000063457	Rps15	1.18818e-59	-0.457763	0.996	0.999	1.67152e-55	Treg_NLT-like
2	ENSMUSG00000030432	Rpl28	1.28495e-18	-0.310939	0.946	0.974	1.80766e-14	Treg_NLT-like
2	ENSMUSG00000041453	Rpl21	2.01282e-71	-0.491245	1	1	2.83164e-67	Treg_NLT-like
2	ENSMUSG00000073676	Hspe1	6.38252e-10	-0.397625	0.506	0.642	8.97893e-06	Treg_NLT-like
2	ENSMUSG00000045679	Pqlc3	2.45191e-11	0.25993	0.176	0.065	3.44935e-07	Treg_NLT-like
2	ENSMUSG00000055447	Cd47	1.27383e-08	0.296401	0.762	0.641	0.000179203	Treg_NLT-like
2	ENSMUSG00000034349	Smc4	3.81803e-11	-0.360655	0.709	0.795	5.3712e-07	Treg_NLT-like
2	ENSMUSG00000046330	Rpl37a	4.1998e-50	-0.315219	1	1	5.90829e-46	Treg_NLT-like
2	ENSMUSG00000059835	Rpl13-ps3	6.60057e-15	-0.40772	0.605	0.761	9.28568e-11	Treg_NLT-like
2	ENSMUSG00000087260	Lamtor5	2.12944e-21	0.523236	0.605	0.351	2.9957e-17	Treg_NLT-like
2	ENSMUSG00000050732	Vamp8	5.16112e-25	0.538093	0.782	0.509	7.26066e-21	Treg_NLT-like
2	ENSMUSG00000090137	Uba52	2.30862e-13	-0.257601	0.958	0.965	3.24777e-09	Treg_NLT-like
2	ENSMUSG00000075602	Ly6a	8.68635e-16	0.739577	0.556	0.361	1.222e-11	Treg_NLT-like
2	ENSMUSG00000043004	Gng2	2.41065e-16	0.300311	0.284	0.108	3.3913e-12	Treg_NLT-like
2	ENSMUSG00000064373	Sepp1	2.17289e-20	0.470605	0.651	0.362	3.05682e-16	Treg_NLT-like
2	ENSMUSG00000064370	mt-Cytb	6.12924e-23	-0.288809	0.992	0.999	8.62261e-19	Treg_NLT-like
2	ENSMUSG00000060791	Gmfg	5.61142e-29	0.584969	0.766	0.497	7.89415e-25	Treg_NLT-like
2	ENSMUSG00000060938	Rpl26	8.03391e-56	-0.443633	0.996	0.999	1.13021e-51	Treg_NLT-like
2	ENSMUSG00000029580	Actb	1.38013e-09	0.257278	1	0.999	1.94156e-05	Treg_NLT-like
2	ENSMUSG00000076441	Ass1	6.26017e-69	1.00742	0.889	0.504	8.8068e-65	Treg_NLT-like
2	ENSMUSG00000032412	Atp1b3	8.89731e-23	0.494953	0.782	0.521	1.25167e-18	Treg_NLT-like
2	ENSMUSG00000039232	Stx11	2.63796e-17	0.320693	0.238	0.079	3.71108e-13	Treg_NLT-like
2	ENSMUSG00000068220	Lgals1	1.66723e-97	1.50733	0.962	0.587	2.34546e-93	Treg_NLT-like
2	ENSMUSG00000057657	Rps18-ps3	3.03843e-12	-0.400844	0.471	0.623	4.27447e-08	Treg_NLT-like
2	ENSMUSG00000044199	S1pr4	1.20588e-30	0.605776	0.655	0.328	1.69644e-26	Treg_NLT-like
2	ENSMUSG00000032667	Pon2	5.76852e-10	0.250951	0.333	0.169	8.11516e-06	Treg_NLT-like
2	ENSMUSG00000079017	Ifi27l2a	2.19444e-43	0.764775	0.992	0.927	3.08714e-39	Treg_NLT-like
2	ENSMUSG00000036478	Btg1	7.99638e-13	-0.286463	0.969	0.986	1.12493e-08	Treg_NLT-like
2	ENSMUSG00000031532	Saraf	2.16909e-09	0.290482	0.789	0.662	3.05148e-05	Treg_NLT-like
2	ENSMUSG00000058013	Sept11	1.66489e-19	0.330029	0.249	0.08	2.34217e-15	Treg_NLT-like
2	ENSMUSG00000030114	Klrg1	7.14455e-34	0.810882	0.249	0.055	1.0051e-29	Treg_NLT-like
2	ENSMUSG00000037405	Icam1	1.14771e-13	0.339069	0.245	0.095	1.6146e-09	Treg_NLT-like
2	ENSMUSG00000071644	Eef1g	3.12288e-26	-0.433378	0.885	0.937	4.39327e-22	Treg_NLT-like
2	ENSMUSG00000040899	Ccr6	6.22991e-13	0.251817	0.13	0.037	8.76423e-09	Treg_NLT-like
2	ENSMUSG00000054717	Hmgb2	2.67417e-46	0.842861	0.835	0.478	3.76202e-42	Treg_NLT-like
2	ENSMUSG00000079435	Rpl36a	2.64089e-54	-0.582308	0.95	0.987	3.7152e-50	Treg_NLT-like
2	ENSMUSG00000063316	Rpl27	2.21135e-22	-0.261885	0.989	0.997	3.11093e-18	Treg_NLT-like
2	ENSMUSG00000058443	Rpl10-ps3	5.68978e-16	-0.432446	0.582	0.753	8.00439e-12	Treg_NLT-like
2	ENSMUSG00000034868	Myl12b	5.03952e-13	0.322128	0.82	0.629	7.08959e-09	Treg_NLT-like
2	ENSMUSG00000073411	H2-D1	4.81784e-29	0.281841	1	1	6.77774e-25	Treg_NLT-like
2	ENSMUSG00000047415	Gpr68	2.59859e-27	0.36959	0.215	0.049	3.65569e-23	Treg_NLT-like
2	ENSMUSG00000058558	Rpl5	1.71379e-35	-0.483475	0.916	0.955	2.41096e-31	Treg_NLT-like
2	ENSMUSG00000057789	Bak1	8.90377e-11	0.269492	0.295	0.142	1.25258e-06	Treg_NLT-like
2	ENSMUSG00000073702	Rpl31	7.67166e-37	-0.464108	0.923	0.981	1.07925e-32	Treg_NLT-like
2	ENSMUSG00000037960	Card19	9.91608e-20	0.312458	0.249	0.078	1.39499e-15	Treg_NLT-like
2	ENSMUSG00000038332	Sesn1	1.14052e-06	0.260333	0.414	0.272	0.0160448	Treg_NLT-like
2	ENSMUSG00000059775	Rps26-ps1	4.39771e-15	-0.491331	0.479	0.651	6.18671e-11	Treg_NLT-like
2	ENSMUSG00000078126	Rpl23a-ps3	8.84309e-31	-0.409117	0.954	0.979	1.24405e-26	Treg_NLT-like
2	ENSMUSG00000087107	AI662270	4.71843e-18	0.418054	0.41	0.187	6.63788e-14	Treg_NLT-like
2	ENSMUSG00000036461	Elf1	1.47041e-10	0.352422	0.563	0.37	2.06858e-06	Treg_NLT-like
2	ENSMUSG00000029344	Tpst2	3.13086e-08	0.295325	0.41	0.256	0.000440449	Treg_NLT-like
2	ENSMUSG00000106918	Mrpl33	9.92191e-12	0.30961	0.678	0.461	1.39581e-07	Treg_NLT-like
2	ENSMUSG00000038991	Txndc5	1.43138e-16	0.32783	0.222	0.074	2.01367e-12	Treg_NLT-like
2	ENSMUSG00000073491	Pydc4	4.74002e-11	0.331848	0.253	0.114	6.66826e-07	Treg_NLT-like
2	ENSMUSG00000091086	Rpl6l	8.83843e-18	-0.365264	0.828	0.904	1.24339e-13	Treg_NLT-like
2	ENSMUSG00000067288	Rps28	2.77252e-81	-0.529113	1	1	3.90038e-77	Treg_NLT-like
2	ENSMUSG00000035448	Ccr3	1.70052e-79	0.383187	0.126	0.002	2.3923e-75	Treg_NLT-like
2	ENSMUSG00000047675	Rps8	9.94567e-69	-0.536944	0.996	0.999	1.39916e-64	Treg_NLT-like
2	ENSMUSG00000054400	Cklf	3.31721e-10	0.287282	0.295	0.142	4.66665e-06	Treg_NLT-like
2	ENSMUSG00000052512	Nav2	7.18446e-11	0.274912	0.111	0.032	1.01071e-06	Treg_NLT-like
2	ENSMUSG00000079427	Mthfsl	1.04491e-10	0.265988	0.318	0.155	1.46997e-06	Treg_NLT-like
2	ENSMUSG00000036093	Arl5a	2.20597e-16	0.31511	0.215	0.07	3.10336e-12	Treg_NLT-like
2	ENSMUSG00000098318	Lockd	3.16815e-20	0.341741	0.211	0.059	4.45696e-16	Treg_NLT-like
2	ENSMUSG00000068798	Rap1a	2.08586e-10	0.303987	0.713	0.545	2.93439e-06	Treg_NLT-like
2	ENSMUSG00000031168	Ebp	4.67512e-12	0.33866	0.383	0.203	6.57696e-08	Treg_NLT-like
2	ENSMUSG00000047215	Rpl9	1.43934e-51	-0.373404	0.996	1	2.02486e-47	Treg_NLT-like
2	ENSMUSG00000062867	Impdh2	7.06937e-08	-0.399449	0.157	0.299	0.000994518	Treg_NLT-like
2	ENSMUSG00000049086	Bmyc	7.30259e-08	-0.4443	0.211	0.347	0.00102733	Treg_NLT-like
2	ENSMUSG00000040652	Oaz2	3.53188e-10	0.322739	0.356	0.192	4.96864e-06	Treg_NLT-like
2	ENSMUSG00000031776	Arl2bp	4.32705e-09	0.259011	0.406	0.233	6.08729e-05	Treg_NLT-like
2	ENSMUSG00000071649	B3gat3	3.3714e-15	0.264467	0.192	0.061	4.74288e-11	Treg_NLT-like
2	ENSMUSG00000059291	Rpl11	8.19523e-33	-0.289347	1	0.999	1.15291e-28	Treg_NLT-like
2	ENSMUSG00000071415	Rpl23	1.7951e-47	-0.384727	0.996	0.999	2.52535e-43	Treg_NLT-like
2	ENSMUSG00000078453	Abracl	3.11608e-09	0.28805	0.751	0.639	4.3837e-05	Treg_NLT-like
2	ENSMUSG00000063856	Gpx1	6.79388e-14	0.386258	0.655	0.441	9.55763e-10	Treg_NLT-like
2	ENSMUSG00000060429	Sntb1	1.47035e-13	0.264886	0.18	0.06	2.06849e-09	Treg_NLT-like
2	ENSMUSG00000064363	mt-Nd4	8.79634e-14	-0.259984	0.966	0.975	1.23747e-09	Treg_NLT-like
2	ENSMUSG00000050335	Lgals3	2.14407e-140	0.774152	0.261	0.008	3.01628e-136	Treg_NLT-like
2	ENSMUSG00000040247	Tbc1d10c	3.91887e-13	0.366509	0.751	0.558	5.51307e-09	Treg_NLT-like
2	ENSMUSG00000045826	Ptprcap	1.88349e-12	0.256795	0.95	0.893	2.6497e-08	Treg_NLT-like
2	ENSMUSG00000052684	Jun	6.63867e-12	-0.475854	0.567	0.704	9.33928e-08	Treg_NLT-like
2	ENSMUSG00000076432	Ywhaq	2.96717e-08	0.287933	0.632	0.456	0.000417421	Treg_NLT-like
2	ENSMUSG00000068240	Gm11808	1.15948e-15	-0.292861	0.908	0.95	1.63116e-11	Treg_NLT-like
2	ENSMUSG00000050552	Lamtor4	1.83764e-09	0.254705	0.502	0.307	2.58519e-05	Treg_NLT-like
2	ENSMUSG00000070691	Runx3	3.64858e-13	0.305683	0.23	0.089	5.13282e-09	Treg_NLT-like
2	ENSMUSG00000078193	Gm2000	1.83096e-16	-0.411098	0.713	0.813	2.57579e-12	Treg_NLT-like
2	ENSMUSG00000049103	Ccr2	3.43833e-172	1.11436	0.387	0.02	4.83705e-168	Treg_NLT-like
2	ENSMUSG00000091649	Phf11b	1.30005e-16	0.425511	0.513	0.27	1.82891e-12	Treg_NLT-like
2	ENSMUSG00000062825	Actg1	2.17137e-46	0.664499	0.996	0.962	3.05468e-42	Treg_NLT-like
2	ENSMUSG00000079018	Ly6c1	7.92706e-13	-0.848448	0.092	0.28	1.11518e-08	Treg_NLT-like
2	ENSMUSG00000058600	Rpl30	9.69154e-31	-0.371369	0.977	0.991	1.36341e-26	Treg_NLT-like

## Sheet: Treg_mLN
cluster	gene_id	gene_name	p_val	avg_logFC	pct.1	pct.2	p_val_adj	annotation
0	ENSMUSG00000000078	Klf6	1.44095e-16	0.269244	0.489	0.404	2.02713e-12	Treg_lymphoid
0	ENSMUSG00000066026	Dhrs3	9.02565e-43	-0.312228	0.031	0.146	1.26973e-38	Treg_lymphoid
0	ENSMUSG00000016495	Plgrkt	6.69537e-30	-0.258403	0.222	0.394	9.41905e-26	Treg_lymphoid
0	ENSMUSG00000023927	Satb1	1.72994e-77	0.606413	0.491	0.253	2.43368e-73	Treg_lymphoid
0	ENSMUSG00000027907	S100a11	6.53466e-91	-0.845937	0.199	0.466	9.19296e-87	Treg_lymphoid
0	ENSMUSG00000095687	Rnaset2a	1.84029e-25	-0.282892	0.481	0.654	2.58892e-21	Treg_lymphoid
0	ENSMUSG00000023942	Slc29a1	4.84911e-47	-0.368136	0.081	0.24	6.82172e-43	Treg_lymphoid
0	ENSMUSG00000049103	Ccr2	2.5912e-27	-0.339325	0.006	0.064	3.6453e-23	Treg_lymphoid
0	ENSMUSG00000017466	Timp2	3.10226e-70	-0.555479	0.092	0.3	4.36427e-66	Treg_lymphoid
0	ENSMUSG00000001020	S100a4	1.21048e-34	-0.5378	0.023	0.112	1.7029e-30	Treg_lymphoid
0	ENSMUSG00000017493	Igfbp4	5.83967e-36	0.599434	0.201	0.074	8.21524e-32	Treg_lymphoid
0	ENSMUSG00000024014	Pim1	2.56773e-24	0.293711	0.656	0.545	3.61228e-20	Treg_lymphoid
0	ENSMUSG00000001025	S100a6	9.86388e-34	-0.703187	0.066	0.181	1.38765e-29	Treg_lymphoid
0	ENSMUSG00000032420	Nt5e	1.61642e-60	-0.539886	0.177	0.399	2.27397e-56	Treg_lymphoid
0	ENSMUSG00000024063	Lbh	3.76038e-20	-0.281505	0.473	0.622	5.2901e-16	Treg_lymphoid
0	ENSMUSG00000004933	Matk	1.31816e-59	-0.451467	0.051	0.214	1.85439e-55	Treg_lymphoid
0	ENSMUSG00000005087	Cd44	8.74091e-35	-0.282291	0.067	0.191	1.22967e-30	Treg_lymphoid
0	ENSMUSG00000024190	Dusp1	5.62369e-28	-0.373513	0.284	0.45	7.91141e-24	Treg_lymphoid
0	ENSMUSG00000001281	Itgb7	2.89595e-34	0.278839	0.733	0.635	4.07402e-30	Treg_lymphoid
0	ENSMUSG00000011179	Odc1	2.34012e-27	-0.256831	0.075	0.186	3.29208e-23	Treg_lymphoid
0	ENSMUSG00000001348	Acp5	5.82695e-15	0.257527	0.436	0.36	8.19735e-11	Treg_lymphoid
0	ENSMUSG00000070394	Tmem256	1.18693e-28	-0.252878	0.121	0.258	1.66977e-24	Treg_lymphoid
0	ENSMUSG00000033016	Nfatc1	1.03747e-34	-0.302998	0.068	0.193	1.45951e-30	Treg_lymphoid
0	ENSMUSG00000005947	Itgae	4.57037e-101	-0.624664	0.03	0.247	6.4296e-97	Treg_lymphoid
0	ENSMUSG00000028362	Tnfsf8	4.43196e-16	-0.329141	0.091	0.174	6.23488e-12	Treg_lymphoid
0	ENSMUSG00000026011	Ctla4	4.29181e-88	-0.687751	0.257	0.541	6.03771e-84	Treg_lymphoid
0	ENSMUSG00000002033	Cd3g	1.46071e-67	-0.390294	0.91	0.967	2.05493e-63	Treg_lymphoid
0	ENSMUSG00000033307	Mif	1.95595e-16	-0.319496	0.637	0.716	2.75163e-12	Treg_lymphoid
0	ENSMUSG00000021200	Asb2	1.15711e-39	-0.344121	0.006	0.086	1.62782e-35	Treg_lymphoid
0	ENSMUSG00000021242	Npc2	1.18541e-26	0.259681	0.754	0.701	1.66763e-22	Treg_lymphoid
0	ENSMUSG00000026117	Zap70	1.57776e-24	-0.287166	0.284	0.442	2.21959e-20	Treg_lymphoid
0	ENSMUSG00000002489	Tiam1	4.08514e-52	-0.360996	0.061	0.22	5.74697e-48	Treg_lymphoid
0	ENSMUSG00000024610	Cd74	2.13358e-75	-0.602183	0.056	0.252	3.00152e-71	Treg_lymphoid
0	ENSMUSG00000002983	Relb	1.72518e-30	-0.26303	0.101	0.234	2.42699e-26	Treg_lymphoid
0	ENSMUSG00000038776	Ephx1	3.21987e-30	-0.282238	0.111	0.245	4.52972e-26	Treg_lymphoid
0	ENSMUSG00000020077	Srgn	3.12962e-62	-0.678864	0.674	0.811	4.40276e-58	Treg_lymphoid
0	ENSMUSG00000028639	Ybx1	6.29576e-35	-0.287387	0.779	0.87	8.85687e-31	Treg_lymphoid
0	ENSMUSG00000003429	Rps11	5.30678e-133	0.263582	1	1	7.46558e-129	Treg_lymphoid
0	ENSMUSG00000034266	Batf	1.33897e-69	-0.586586	0.134	0.358	1.88367e-65	Treg_lymphoid
0	ENSMUSG00000048277	Syngr2	2.95921e-40	-0.336543	0.167	0.352	4.16302e-36	Treg_lymphoid
0	ENSMUSG00000003814	Calr	9.78792e-18	-0.266907	0.521	0.646	1.37696e-13	Treg_lymphoid
0	ENSMUSG00000016344	Ppdpf	2.47969e-14	0.259994	0.512	0.461	3.48843e-10	Treg_lymphoid
0	ENSMUSG00000034647	Ankrd12	9.13778e-25	-0.285183	0.342	0.505	1.2855e-20	Treg_lymphoid
0	ENSMUSG00000048490	Nrip1	6.46428e-24	-0.262502	0.325	0.487	9.09395e-20	Treg_lymphoid
0	ENSMUSG00000003948	Mmd	3.89206e-101	-0.681662	0.067	0.313	5.47534e-97	Treg_lymphoid
0	ENSMUSG00000020571	Pdia6	1.45667e-26	-0.303867	0.228	0.38	2.04924e-22	Treg_lymphoid
0	ENSMUSG00000003955	Fam162a	4.6809e-23	-0.263998	0.176	0.309	6.58509e-19	Treg_lymphoid
0	ENSMUSG00000021939	Ctsb	6.84274e-53	-0.490464	0.329	0.561	9.62636e-49	Treg_lymphoid
0	ENSMUSG00000025245	Lztfl1	5.72547e-50	-0.424249	0.089	0.257	8.05459e-46	Treg_lymphoid
0	ENSMUSG00000029075	Tnfrsf4	1.4525e-73	-0.719472	0.524	0.752	2.04337e-69	Treg_lymphoid
0	ENSMUSG00000026581	Sell	4.47946e-144	0.722612	0.719	0.387	6.3017e-140	Treg_lymphoid
0	ENSMUSG00000020644	Id2	1.18793e-32	-0.362165	0.044	0.147	1.67118e-28	Treg_lymphoid
0	ENSMUSG00000020717	Pecam1	4.156e-16	0.288289	0.244	0.155	5.84666e-12	Treg_lymphoid
0	ENSMUSG00000029084	Cd38	1.89372e-36	-0.257845	0.028	0.128	2.66409e-32	Treg_lymphoid
0	ENSMUSG00000036006	Fam65b	2.65866e-28	0.369124	0.318	0.191	3.7402e-24	Treg_lymphoid
0	ENSMUSG00000040264	Gbp2b	6.88146e-29	-0.291175	0.015	0.087	9.68084e-25	Treg_lymphoid
0	ENSMUSG00000026778	Prkcq	1.39986e-15	0.279149	0.399	0.317	1.96932e-11	Treg_lymphoid
0	ENSMUSG00000025880	Smad7	7.06041e-13	0.272036	0.381	0.307	9.93258e-09	Treg_lymphoid
0	ENSMUSG00000005696	Sh2d1a	8.4223e-76	-0.67139	0.259	0.516	1.18485e-71	Treg_lymphoid
0	ENSMUSG00000032946	Rasgrp2	7.70388e-86	0.678422	0.4	0.152	1.08378e-81	Treg_lymphoid
0	ENSMUSG00000021109	Hif1a	2.81892e-65	-0.518752	0.139	0.362	3.96566e-61	Treg_lymphoid
0	ENSMUSG00000025997	Ikzf2	5.11084e-60	-0.516093	0.575	0.769	7.18993e-56	Treg_lymphoid
0	ENSMUSG00000031246	Sh3bgrl	3.85526e-27	-0.253652	0.106	0.231	5.42358e-23	Treg_lymphoid
0	ENSMUSG00000022744	Cldnd1	5.14843e-27	-0.293974	0.107	0.231	7.24281e-23	Treg_lymphoid
0	ENSMUSG00000021127	Zfp36l1	5.28532e-32	-0.360949	0.386	0.563	7.43539e-28	Treg_lymphoid
0	ENSMUSG00000022799	Arhgap31	5.98115e-27	-0.289864	0.247	0.409	8.41429e-23	Treg_lymphoid
0	ENSMUSG00000037849	Gm4955	3.75467e-26	0.32453	0.249	0.126	5.28206e-22	Treg_lymphoid
0	ENSMUSG00000031431	Tsc22d3	3.35496e-44	0.487181	0.408	0.24	4.71975e-40	Treg_lymphoid
0	ENSMUSG00000015312	Gadd45b	2.47136e-36	-0.305093	0.038	0.148	3.4767e-32	Treg_lymphoid
0	ENSMUSG00000027215	Cd82	2.91222e-36	-0.46714	0.289	0.458	4.09691e-32	Treg_lymphoid
0	ENSMUSG00000057329	Bcl2	1.14641e-50	0.436217	0.713	0.543	1.61277e-46	Treg_lymphoid
0	ENSMUSG00000006360	Crip1	6.43441e-138	0.796005	0.844	0.645	9.05193e-134	Treg_lymphoid
0	ENSMUSG00000052684	Jun	1.18824e-26	0.270555	0.812	0.742	1.67161e-22	Treg_lymphoid
0	ENSMUSG00000026159	Agfg1	7.08838e-34	-0.314016	0.117	0.263	9.97194e-30	Treg_lymphoid
0	ENSMUSG00000041959	S100a10	6.93762e-15	-0.261131	0.782	0.85	9.75984e-11	Treg_lymphoid
0	ENSMUSG00000021384	Susd3	1.63737e-28	-0.258924	0.06	0.165	2.30345e-24	Treg_lymphoid
0	ENSMUSG00000075010	AW112010	6.14354e-149	-0.785211	0.824	0.956	8.64273e-145	Treg_lymphoid
0	ENSMUSG00000033685	Ucp2	3.04618e-32	-0.310395	0.595	0.734	4.28536e-28	Treg_lymphoid
0	ENSMUSG00000023393	Slc17a9	3.55493e-27	0.35681	0.238	0.123	5.00108e-23	Treg_lymphoid
0	ENSMUSG00000007613	Tgfbr1	2.03406e-35	-0.355991	0.14	0.295	2.86151e-31	Treg_lymphoid
0	ENSMUSG00000021591	Glrx	4.10492e-78	-0.745778	0.081	0.293	5.77481e-74	Treg_lymphoid
0	ENSMUSG00000030124	Lag3	6.40577e-117	-1.03546	0.035	0.279	9.01164e-113	Treg_lymphoid
0	ENSMUSG00000054717	Hmgb2	1.00445e-22	-0.34233	0.359	0.509	1.41306e-18	Treg_lymphoid
0	ENSMUSG00000091955	Gm9844	2.51709e-53	0.371067	0.809	0.721	3.54104e-49	Treg_lymphoid
0	ENSMUSG00000026355	Mcm6	6.22934e-27	-0.251194	0.097	0.218	8.76344e-23	Treg_lymphoid
0	ENSMUSG00000008496	Pou2f2	4.01311e-26	-0.281163	0.32	0.494	5.64564e-22	Treg_lymphoid
0	ENSMUSG00000079018	Ly6c1	1.1222e-140	1.06255	0.383	0.068	1.57871e-136	Treg_lymphoid
0	ENSMUSG00000027947	Il6ra	1.6305e-34	0.42673	0.319	0.172	2.29378e-30	Treg_lymphoid
0	ENSMUSG00000055044	Pdlim1	2.97226e-28	0.377271	0.287	0.166	4.18138e-24	Treg_lymphoid
0	ENSMUSG00000024006	Stk38	2.99295e-26	0.378031	0.346	0.229	4.21048e-22	Treg_lymphoid
0	ENSMUSG00000027985	Lef1	1.36952e-33	0.373955	0.51	0.37	1.92664e-29	Treg_lymphoid
0	ENSMUSG00000009585	Apobec3	8.32192e-29	-0.28967	0.4	0.581	1.17073e-24	Treg_lymphoid
0	ENSMUSG00000055435	Maf	2.06971e-172	-1.07015	0.052	0.394	2.91167e-168	Treg_lymphoid
0	ENSMUSG00000029076	Sdf4	4.99803e-28	-0.334259	0.545	0.703	7.03123e-24	Treg_lymphoid
0	ENSMUSG00000010095	Slc3a2	2.17897e-22	-0.251469	0.232	0.377	3.06538e-18	Treg_lymphoid
0	ENSMUSG00000099974	Bcl2a1d	5.66877e-40	-0.280123	0.018	0.114	7.97482e-36	Treg_lymphoid
0	ENSMUSG00000055447	Cd47	2.48532e-24	0.282541	0.62	0.537	3.49634e-20	Treg_lymphoid
0	ENSMUSG00000010609	Psen2	5.99396e-32	-0.282921	0.114	0.256	8.4323e-28	Treg_lymphoid
0	ENSMUSG00000030830	Itgal	5.64561e-27	-0.262922	0.167	0.312	7.94224e-23	Treg_lymphoid
0	ENSMUSG00000036499	Eea1	1.38629e-47	-0.314808	0.02	0.133	1.95023e-43	Treg_lymphoid
0	ENSMUSG00000056290	Ms4a4b	8.09575e-199	0.672164	0.962	0.787	1.13891e-194	Treg_lymphoid
0	ENSMUSG00000084786	Ubl5	2.46011e-29	-0.256691	0.619	0.781	3.46088e-25	Treg_lymphoid
0	ENSMUSG00000029401	Rilpl2	2.69516e-67	-0.517508	0.089	0.293	3.79155e-63	Treg_lymphoid
0	ENSMUSG00000085245	Gm11713	8.98889e-17	0.305816	0.252	0.16	1.26456e-12	Treg_lymphoid
0	ENSMUSG00000012889	Podnl1	1.92674e-42	-0.285886	0.012	0.107	2.71054e-38	Treg_lymphoid
0	ENSMUSG00000033083	Tbc1d4	2.40228e-65	-0.548632	0.126	0.342	3.37953e-61	Treg_lymphoid
0	ENSMUSG00000056737	Capg	6.71843e-55	-0.51027	0.581	0.757	9.45149e-51	Treg_lymphoid
0	ENSMUSG00000024516	Sec11c	1.65416e-47	-0.414099	0.278	0.494	2.32707e-43	Treg_lymphoid
0	ENSMUSG00000046434	Hnrnpa1	6.15439e-21	-0.253717	0.478	0.606	8.65799e-17	Treg_lymphoid
0	ENSMUSG00000037894	H2afz	3.5933e-75	-0.483045	0.823	0.92	5.05505e-71	Treg_lymphoid
0	ENSMUSG00000029672	Fam3c	3.3939e-24	-0.263068	0.257	0.415	4.77454e-20	Treg_lymphoid
0	ENSMUSG00000031453	Rasa3	5.81784e-19	0.290248	0.215	0.123	8.18453e-15	Treg_lymphoid
0	ENSMUSG00000015340	Cybb	1.21591e-38	-0.261811	0.01	0.095	1.71055e-34	Treg_lymphoid
0	ENSMUSG00000015396	Cd83	2.05151e-105	-0.862419	0.055	0.299	2.88607e-101	Treg_lymphoid
0	ENSMUSG00000023048	Prr13	3.35061e-64	-0.478565	0.312	0.564	4.71364e-60	Treg_lymphoid
0	ENSMUSG00000057666	Gapdh	4.46848e-54	-0.360402	0.775	0.871	6.28626e-50	Treg_lymphoid
0	ENSMUSG00000028634	Hivep3	1.97104e-37	-0.292641	0.045	0.16	2.77286e-33	Treg_lymphoid
0	ENSMUSG00000053113	Socs3	2.45836e-16	0.289652	0.32	0.222	3.45842e-12	Treg_lymphoid
0	ENSMUSG00000024677	Ms4a6b	6.01438e-37	0.263113	0.903	0.839	8.46103e-33	Treg_lymphoid
0	ENSMUSG00000031933	Izumo1r	8.84462e-86	-0.423563	0.838	0.948	1.24426e-81	Treg_lymphoid
0	ENSMUSG00000023456	Tpi1	3.09791e-53	-0.43122	0.111	0.297	4.35815e-49	Treg_lymphoid
0	ENSMUSG00000030122	Ptms	1.12099e-25	-0.284605	0.18	0.323	1.577e-21	Treg_lymphoid
0	ENSMUSG00000027843	Ptpn22	4.45136e-50	-0.450717	0.168	0.369	6.26218e-46	Treg_lymphoid
0	ENSMUSG00000022876	Samsn1	1.37263e-23	-0.291134	0.222	0.365	1.93102e-19	Treg_lymphoid
0	ENSMUSG00000032094	Cd3d	2.15365e-46	-0.280427	0.92	0.967	3.02975e-42	Treg_lymphoid
0	ENSMUSG00000025085	Ablim1	3.84487e-15	0.251175	0.484	0.408	5.40897e-11	Treg_lymphoid
0	ENSMUSG00000049086	Bmyc	1.45798e-34	-0.377335	0.272	0.453	2.05109e-30	Treg_lymphoid
0	ENSMUSG00000025163	Cd7	2.83748e-46	0.465427	0.216	0.067	3.99177e-42	Treg_lymphoid
0	ENSMUSG00000032324	Tspan3	2.07142e-46	-0.338456	0.066	0.216	2.91407e-42	Treg_lymphoid
0	ENSMUSG00000043931	Gimap7	3.13392e-23	-0.266544	0.462	0.628	4.4088e-19	Treg_lymphoid
0	ENSMUSG00000035042	Ccl5	1.1214e-24	-0.415218	0.015	0.079	1.57758e-20	Treg_lymphoid
0	ENSMUSG00000032412	Atp1b3	6.46989e-56	0.458702	0.581	0.401	9.10185e-52	Treg_lymphoid
0	ENSMUSG00000028071	Sh2d2a	1.78205e-22	-0.269301	0.213	0.355	2.50699e-18	Treg_lymphoid
0	ENSMUSG00000097354	2310001H17Rik	2.32477e-41	-0.415626	0.254	0.455	3.27048e-37	Treg_lymphoid
0	ENSMUSG00000045092	S1pr1	5.4493e-99	0.719228	0.437	0.163	7.66607e-95	Treg_lymphoid
0	ENSMUSG00000049866	Arl4c	5.22077e-22	0.312255	0.374	0.258	7.34458e-18	Treg_lymphoid
0	ENSMUSG00000054065	Pkp3	3.07661e-22	-0.287365	0.37	0.523	4.32817e-18	Treg_lymphoid
0	ENSMUSG00000021025	Nfkbia	4.36924e-28	-0.421275	0.497	0.664	6.14664e-24	Treg_lymphoid
0	ENSMUSG00000060675	Pla2g16	9.47794e-22	-0.270163	0.307	0.461	1.33336e-17	Treg_lymphoid
0	ENSMUSG00000026832	Cytip	1.21843e-33	0.349854	0.645	0.539	1.71408e-29	Treg_lymphoid
0	ENSMUSG00000026864	Hspa5	4.55945e-28	-0.331502	0.448	0.61	6.41424e-24	Treg_lymphoid
0	ENSMUSG00000040710	St8sia4	1.09867e-22	-0.250295	0.12	0.235	1.54561e-18	Treg_lymphoid
0	ENSMUSG00000028965	Tnfrsf9	4.96239e-85	-0.817472	0.154	0.409	6.98109e-81	Treg_lymphoid
0	ENSMUSG00000026223	Itm2c	1.31355e-50	-0.441681	0.42	0.643	1.84791e-46	Treg_lymphoid
0	ENSMUSG00000026009	Icos	3.44766e-105	-0.979197	0.108	0.376	4.85016e-101	Treg_lymphoid
0	ENSMUSG00000029530	Ccr9	9.58698e-26	-0.387305	0.068	0.168	1.3487e-21	Treg_lymphoid
0	ENSMUSG00000045826	Ptprcap	7.31179e-53	-0.323544	0.884	0.944	1.02862e-48	Treg_lymphoid
0	ENSMUSG00000026285	Pdcd1	5.30434e-49	-0.384789	0.028	0.152	7.46215e-45	Treg_lymphoid
0	ENSMUSG00000058173	Smco4	4.96686e-55	-0.456231	0.081	0.254	6.98737e-51	Treg_lymphoid
0	ENSMUSG00000022175	Lrp10	3.03459e-30	-0.294273	0.286	0.47	4.26906e-26	Treg_lymphoid
0	ENSMUSG00000041481	Serpina3g	9.62e-45	-0.447311	0.03	0.147	1.35334e-40	Treg_lymphoid
0	ENSMUSG00000089929	Bcl2a1b	7.88365e-83	-0.637188	0.119	0.364	1.10907e-78	Treg_lymphoid
0	ENSMUSG00000019872	Smpdl3a	1.43223e-40	-0.369228	0.4	0.606	2.01486e-36	Treg_lymphoid
0	ENSMUSG00000028599	Tnfrsf1b	3.88282e-73	-0.544594	0.081	0.289	5.46235e-69	Treg_lymphoid
0	ENSMUSG00000033467	Crlf2	5.98556e-35	-0.342142	0.169	0.334	8.42048e-31	Treg_lymphoid
0	ENSMUSG00000066278	Vps37b	4.88908e-16	0.265614	0.23	0.144	6.87795e-12	Treg_lymphoid
0	ENSMUSG00000055148	Klf2	0	1.1269	0.951	0.576	0	Treg_lymphoid
0	ENSMUSG00000096472	Cdkn2d	1.46073e-38	0.452999	0.319	0.17	2.05495e-34	Treg_lymphoid
0	ENSMUSG00000030695	Aldoa	7.70948e-40	-0.360843	0.526	0.703	1.08457e-35	Treg_lymphoid
0	ENSMUSG00000064065	Ipcef1	6.98825e-25	-0.286706	0.224	0.372	9.83108e-21	Treg_lymphoid
0	ENSMUSG00000079523	Tmsb10	3.83294e-212	0.384481	1	0.999	5.39218e-208	Treg_lymphoid
0	ENSMUSG00000040212	Emp3	3.60365e-44	0.38802	0.718	0.596	5.06962e-40	Treg_lymphoid
0	ENSMUSG00000068129	Cst7	3.59376e-96	-0.672417	0.077	0.323	5.05571e-92	Treg_lymphoid
0	ENSMUSG00000039899	Fgl2	1.0609e-39	-0.320247	0.007	0.088	1.49248e-35	Treg_lymphoid
0	ENSMUSG00000054892	Txk	3.52309e-41	0.476045	0.389	0.224	4.95629e-37	Treg_lymphoid
0	ENSMUSG00000039680	Mrps6	7.47178e-26	-0.250817	0.125	0.254	1.05113e-21	Treg_lymphoid
0	ENSMUSG00000026358	Rgs1	4.04285e-14	-0.256172	0.464	0.588	5.68749e-10	Treg_lymphoid
0	ENSMUSG00000027009	Itga4	6.61665e-42	-0.340735	0.206	0.404	9.30831e-38	Treg_lymphoid
0	ENSMUSG00000022015	Tnfsf11	1.65788e-43	-0.29078	0.028	0.142	2.33231e-39	Treg_lymphoid
0	ENSMUSG00000050965	Prkca	3.98089e-21	-0.318211	0.39	0.537	5.60031e-17	Treg_lymphoid
0	ENSMUSG00000022372	Sla	1.95248e-24	-0.289039	0.218	0.364	2.74674e-20	Treg_lymphoid
0	ENSMUSG00000021250	Fos	1.00891e-22	0.335031	0.65	0.575	1.41933e-18	Treg_lymphoid
0	ENSMUSG00000050232	Cxcr3	2.02845e-31	-0.284936	0.02	0.102	2.85362e-27	Treg_lymphoid
0	ENSMUSG00000086503	Xist	7.2352e-33	-0.309487	0.531	0.714	1.01785e-28	Treg_lymphoid
0	ENSMUSG00000059895	Ptp4a3	2.32842e-20	0.311669	0.438	0.344	3.27562e-16	Treg_lymphoid
0	ENSMUSG00000040952	Rps19	6.69477e-111	0.255332	1	0.999	9.4182e-107	Treg_lymphoid
0	ENSMUSG00000096210	H1f0	9.11933e-35	-0.354097	0.056	0.173	1.28291e-30	Treg_lymphoid
0	ENSMUSG00000090394	4930523C07Rik	8.17615e-22	0.296264	0.564	0.475	1.15022e-17	Treg_lymphoid
0	ENSMUSG00000044199	S1pr4	7.30198e-17	0.302209	0.339	0.246	1.02724e-12	Treg_lymphoid
0	ENSMUSG00000029178	Klf3	2.429e-15	0.284752	0.373	0.284	3.41712e-11	Treg_lymphoid
0	ENSMUSG00000028937	Acot7	1.32478e-33	-0.285111	0.118	0.265	1.86371e-29	Treg_lymphoid
0	ENSMUSG00000049422	Chchd10	2.35654e-17	0.314553	0.44	0.35	3.31517e-13	Treg_lymphoid
1	ENSMUSG00000091955	Gm9844	9.90134e-33	-0.305762	0.734	0.789	1.39292e-28	Treg_effector
1	ENSMUSG00000091971	Hspa1a	5.90839e-07	-0.384977	0.247	0.3	0.00831192	Treg_effector
1	ENSMUSG00000040212	Emp3	4.77081e-57	-0.457749	0.566	0.717	6.71158e-53	Treg_effector
1	ENSMUSG00000026234	Ncl	1.05262e-17	0.25415	0.753	0.656	1.48083e-13	Treg_effector
1	ENSMUSG00000029401	Rilpl2	5.52175e-34	0.296037	0.279	0.126	7.768e-30	Treg_effector
1	ENSMUSG00000028362	Tnfsf8	2.20555e-33	0.432482	0.21	0.082	3.10276e-29	Treg_effector
1	ENSMUSG00000003948	Mmd	5.23703e-34	0.260676	0.276	0.123	7.36745e-30	Treg_effector
1	ENSMUSG00000033307	Mif	8.69866e-32	0.425324	0.745	0.632	1.22373e-27	Treg_effector
1	ENSMUSG00000000078	Klf6	7.47407e-25	-0.368594	0.373	0.494	1.05145e-20	Treg_effector
1	ENSMUSG00000026728	Vim	5.90814e-39	-0.48336	0.336	0.502	8.31158e-35	Treg_effector
1	ENSMUSG00000025997	Ikzf2	3.8325e-33	0.312755	0.778	0.598	5.39157e-29	Treg_effector
1	ENSMUSG00000021109	Hif1a	4.23525e-41	0.401829	0.358	0.173	5.95815e-37	Treg_effector
1	ENSMUSG00000006360	Crip1	7.48128e-172	-1.01041	0.6	0.842	1.05247e-167	Treg_effector
1	ENSMUSG00000049866	Arl4c	4.49344e-39	-0.472657	0.215	0.382	6.32136e-35	Treg_effector
1	ENSMUSG00000016344	Ppdpf	4.37564e-14	-0.268053	0.454	0.509	6.15565e-10	Treg_effector
1	ENSMUSG00000002489	Tiam1	1.30222e-52	0.346072	0.239	0.073	1.83197e-48	Treg_effector
1	ENSMUSG00000032324	Tspan3	2.29749e-51	0.348505	0.238	0.075	3.23211e-47	Treg_effector
1	ENSMUSG00000023393	Slc17a9	6.94033e-16	-0.29714	0.13	0.217	9.76366e-12	Treg_effector
1	ENSMUSG00000007613	Tgfbr1	3.74647e-31	0.300332	0.308	0.155	5.27053e-27	Treg_effector
1	ENSMUSG00000057666	Gapdh	2.44809e-27	0.25978	0.866	0.791	3.44397e-23	Treg_effector
1	ENSMUSG00000097554	Gm26825	2.38883e-11	-0.290232	0.349	0.421	3.36061e-07	Treg_effector
1	ENSMUSG00000036006	Fam65b	1.45388e-27	-0.378161	0.176	0.308	2.04532e-23	Treg_effector
1	ENSMUSG00000072235	Tuba1a	2.06918e-14	-0.279268	0.303	0.382	2.91092e-10	Treg_effector
1	ENSMUSG00000045092	S1pr1	6.0011e-71	-0.651734	0.159	0.4	8.44235e-67	Treg_effector
1	ENSMUSG00000085245	Gm11713	9.0682e-17	-0.314983	0.149	0.245	1.27571e-12	Treg_effector
1	ENSMUSG00000079523	Tmsb10	1.56816e-131	-0.319984	1	1	2.20608e-127	Treg_effector
1	ENSMUSG00000029075	Tnfrsf4	6.61553e-39	0.442344	0.748	0.559	9.30673e-35	Treg_effector
1	ENSMUSG00000027639	Samhd1	8.70964e-19	-0.252321	0.672	0.714	1.22527e-14	Treg_effector
1	ENSMUSG00000047945	Marcksl1	4.76071e-30	0.270037	0.103	0.023	6.69737e-26	Treg_effector
1	ENSMUSG00000060791	Gmfg	8.72319e-23	-0.321459	0.371	0.489	1.22718e-18	Treg_effector
1	ENSMUSG00000037849	Gm4955	5.31793e-22	-0.305208	0.119	0.236	7.48126e-18	Treg_effector
1	ENSMUSG00000031933	Izumo1r	4.03732e-90	0.430172	0.953	0.851	5.67971e-86	Treg_effector
1	ENSMUSG00000027215	Cd82	4.42345e-13	0.314984	0.429	0.329	6.22291e-09	Treg_effector
1	ENSMUSG00000048490	Nrip1	5.52963e-28	0.301025	0.513	0.333	7.77908e-24	Treg_effector
1	ENSMUSG00000052040	Klf13	1.72819e-18	-0.289255	0.429	0.513	2.43121e-14	Treg_effector
1	ENSMUSG00000001348	Acp5	1.82871e-13	-0.251883	0.355	0.428	2.57263e-09	Treg_effector
1	ENSMUSG00000005696	Sh2d1a	7.246e-32	0.428128	0.492	0.31	1.01937e-27	Treg_effector
1	ENSMUSG00000028634	Hivep3	1.99833e-27	0.253032	0.162	0.061	2.81125e-23	Treg_effector
1	ENSMUSG00000052684	Jun	1.49515e-19	-0.255912	0.75	0.798	2.10337e-15	Treg_effector
1	ENSMUSG00000056290	Ms4a4b	1.22517e-94	-0.514218	0.849	0.901	1.72357e-90	Treg_effector
1	ENSMUSG00000015396	Cd83	4.57658e-83	0.646481	0.31	0.085	6.43834e-79	Treg_effector
1	ENSMUSG00000022661	Cd200	3.48531e-29	0.271575	0.238	0.107	4.90313e-25	Treg_effector
1	ENSMUSG00000037894	H2afz	7.19768e-81	0.516707	0.928	0.833	1.01257e-76	Treg_effector
1	ENSMUSG00000024014	Pim1	1.51919e-58	-0.534378	0.484	0.675	2.13719e-54	Treg_effector
1	ENSMUSG00000017493	Igfbp4	3.38702e-20	-0.490855	0.082	0.178	4.76485e-16	Treg_effector
1	ENSMUSG00000016194	Hsd11b1	4.49821e-20	-0.293496	0.107	0.211	6.32808e-16	Treg_effector
1	ENSMUSG00000001025	S100a6	1.53952e-16	-0.529568	0.068	0.147	2.1658e-12	Treg_effector
1	ENSMUSG00000068220	Lgals1	5.02477e-42	-0.544453	0.366	0.54	7.06885e-38	Treg_effector
1	ENSMUSG00000023004	Tuba1b	4.8475e-13	0.257609	0.61	0.511	6.81946e-09	Treg_effector
1	ENSMUSG00000021242	Npc2	2.14573e-36	-0.330471	0.68	0.759	3.01861e-32	Treg_effector
1	ENSMUSG00000032946	Rasgrp2	1.96924e-69	-0.661519	0.14	0.371	2.77033e-65	Treg_effector
1	ENSMUSG00000024006	Stk38	1.41407e-17	-0.322409	0.231	0.328	1.98932e-13	Treg_effector
1	ENSMUSG00000079018	Ly6c1	1.8027e-95	-0.955027	0.069	0.337	2.53604e-91	Treg_effector
1	ENSMUSG00000049086	Bmyc	2.92276e-51	0.465088	0.499	0.272	4.11175e-47	Treg_effector
1	ENSMUSG00000048163	Selplg	4.44938e-50	-0.373177	0.659	0.784	6.25939e-46	Treg_effector
1	ENSMUSG00000075602	Ly6a	6.37522e-47	-0.658302	0.162	0.351	8.96865e-43	Treg_effector
1	ENSMUSG00000029603	Dtx1	2.0444e-15	-0.291936	0.206	0.302	2.87606e-11	Treg_effector
1	ENSMUSG00000021127	Zfp36l1	2.36049e-23	0.26015	0.574	0.405	3.32074e-19	Treg_effector
1	ENSMUSG00000026581	Sell	6.88093e-77	-0.581034	0.422	0.651	9.6801e-73	Treg_effector
1	ENSMUSG00000097354	2310001H17Rik	1.32883e-37	0.399055	0.472	0.274	1.86939e-33	Treg_effector
1	ENSMUSG00000026285	Pdcd1	3.73546e-24	0.264384	0.141	0.052	5.25504e-20	Treg_effector
1	ENSMUSG00000055447	Cd47	3.87091e-26	-0.309163	0.521	0.616	5.4456e-22	Treg_effector
1	ENSMUSG00000023927	Satb1	2.07842e-40	-0.490465	0.279	0.441	2.92392e-36	Treg_effector
1	ENSMUSG00000021250	Fos	3.82344e-29	-0.412712	0.553	0.651	5.37881e-25	Treg_effector
1	ENSMUSG00000045165	AI467606	3.20881e-14	-0.26203	0.28	0.366	4.51415e-10	Treg_effector
1	ENSMUSG00000055044	Pdlim1	4.98264e-16	-0.314971	0.176	0.264	7.00957e-12	Treg_effector
1	ENSMUSG00000025163	Cd7	1.36373e-37	-0.447351	0.06	0.198	1.9185e-33	Treg_effector
1	ENSMUSG00000068129	Cst7	1.5092e-52	0.482993	0.308	0.121	2.12314e-48	Treg_effector
1	ENSMUSG00000038776	Ephx1	4.26305e-28	0.270077	0.258	0.123	5.99725e-24	Treg_effector
1	ENSMUSG00000033083	Tbc1d4	8.92243e-60	0.521599	0.36	0.146	1.25521e-55	Treg_effector
1	ENSMUSG00000034266	Batf	3.95543e-24	0.277373	0.326	0.185	5.5645e-20	Treg_effector
1	ENSMUSG00000086503	Xist	1.18621e-23	0.261885	0.716	0.557	1.66875e-19	Treg_effector
1	ENSMUSG00000005947	Itgae	3.45097e-30	0.264181	0.208	0.084	4.85483e-26	Treg_effector
1	ENSMUSG00000049775	Tmsb4x	4.28714e-223	-0.329014	1	1	6.03115e-219	Treg_effector
1	ENSMUSG00000031431	Tsc22d3	1.93664e-35	-0.462068	0.233	0.388	2.72446e-31	Treg_effector
1	ENSMUSG00000021025	Nfkbia	1.14847e-22	0.330267	0.671	0.517	1.61567e-18	Treg_effector
1	ENSMUSG00000026832	Cytip	1.16608e-30	-0.347123	0.528	0.636	1.64045e-26	Treg_effector
1	ENSMUSG00000024610	Cd74	3.16383e-40	0.41253	0.24	0.092	4.45088e-36	Treg_effector
1	ENSMUSG00000052681	Rap1b	1.4582e-16	-0.26489	0.559	0.607	2.0514e-12	Treg_effector
1	ENSMUSG00000027947	Il6ra	7.59024e-22	-0.353561	0.176	0.296	1.06779e-17	Treg_effector
1	ENSMUSG00000028965	Tnfrsf9	2.21579e-70	0.647854	0.425	0.182	3.11718e-66	Treg_effector
1	ENSMUSG00000053113	Socs3	2.02524e-13	-0.296989	0.22	0.307	2.8491e-09	Treg_effector
1	ENSMUSG00000027985	Lef1	3.96289e-17	-0.295027	0.39	0.479	5.575e-13	Treg_effector
1	ENSMUSG00000022015	Tnfsf11	8.63368e-39	0.271631	0.151	0.039	1.21459e-34	Treg_effector
1	ENSMUSG00000001020	S100a4	6.61414e-11	-0.335183	0.032	0.081	9.30477e-07	Treg_effector
1	ENSMUSG00000044199	S1pr4	9.44943e-21	-0.356429	0.226	0.337	1.32935e-16	Treg_effector
1	ENSMUSG00000023942	Slc29a1	7.26553e-32	0.302758	0.24	0.105	1.02211e-27	Treg_effector
1	ENSMUSG00000023456	Tpi1	3.28275e-40	0.373482	0.302	0.135	4.61818e-36	Treg_effector
1	ENSMUSG00000089929	Bcl2a1b	4.73566e-45	0.430569	0.352	0.162	6.66213e-41	Treg_effector
1	ENSMUSG00000031453	Rasa3	5.74201e-18	-0.297078	0.114	0.207	8.07786e-14	Treg_effector
1	ENSMUSG00000055148	Klf2	1.4036e-235	-1.03967	0.591	0.889	1.97458e-231	Treg_effector
1	ENSMUSG00000027843	Ptpn22	2.82017e-30	0.337439	0.364	0.2	3.96742e-26	Treg_effector
1	ENSMUSG00000050965	Prkca	1.71851e-25	0.334114	0.563	0.397	2.4176e-21	Treg_effector
1	ENSMUSG00000054892	Txk	6.45201e-43	-0.519908	0.201	0.378	9.07669e-39	Treg_effector
1	ENSMUSG00000028843	Sh3bgrl3	1.82485e-46	-0.276918	0.913	0.934	2.5672e-42	Treg_effector
1	ENSMUSG00000043263	Pyhin1	8.31458e-16	-0.286819	0.27	0.366	1.16969e-11	Treg_effector
1	ENSMUSG00000032412	Atp1b3	1.17952e-39	-0.416296	0.405	0.552	1.65934e-35	Treg_effector
1	ENSMUSG00000096472	Cdkn2d	6.03686e-28	-0.415703	0.169	0.298	8.49265e-24	Treg_effector
1	ENSMUSG00000003955	Fam162a	3.4382e-30	0.309439	0.336	0.18	4.83686e-26	Treg_effector
1	ENSMUSG00000001281	Itgb7	1.31963e-71	-0.492096	0.593	0.743	1.85645e-67	Treg_effector
1	ENSMUSG00000029178	Klf3	1.96891e-12	-0.272956	0.282	0.361	2.76986e-08	Treg_effector
1	ENSMUSG00000030695	Aldoa	1.53166e-27	0.293017	0.71	0.548	2.15474e-23	Treg_effector
1	ENSMUSG00000027009	Itga4	2.19199e-26	0.272331	0.4	0.237	3.08369e-22	Treg_effector
1	ENSMUSG00000008496	Pou2f2	7.86462e-28	0.301803	0.516	0.332	1.10639e-23	Treg_effector
2	ENSMUSG00000001687	Ubl3	5.11678e-35	0.56338	0.43	0.185	7.19829e-31	Treg_NLT-like
2	ENSMUSG00000018567	Gabarap	1.84045e-15	0.297568	0.788	0.642	2.58914e-11	Treg_NLT-like
2	ENSMUSG00000016529	Il10	5.42955e-87	0.551645	0.131	0.004	7.63829e-83	Treg_NLT-like
2	ENSMUSG00000003948	Mmd	1.59296e-61	0.887537	0.457	0.15	2.24097e-57	Treg_NLT-like
2	ENSMUSG00000016087	Fli1	2.88204e-15	0.310805	0.299	0.147	4.05446e-11	Treg_NLT-like
2	ENSMUSG00000015120	Ube2i	3.20689e-09	0.256241	0.625	0.492	4.51145e-05	Treg_NLT-like
2	ENSMUSG00000000346	Dazap2	6.1129e-13	0.327974	0.516	0.356	8.59962e-09	Treg_NLT-like
2	ENSMUSG00000002064	Sdf2	8.28827e-10	0.279597	0.284	0.167	1.16599e-05	Treg_NLT-like
2	ENSMUSG00000002058	Unc119	1.2512e-23	0.39484	0.289	0.115	1.76019e-19	Treg_NLT-like
2	ENSMUSG00000020460	Rps27a	1.4159e-82	-0.368771	1	1	1.99189e-78	Treg_NLT-like
2	ENSMUSG00000021866	Anxa11	2.33901e-11	0.292144	0.353	0.213	3.29052e-07	Treg_NLT-like
2	ENSMUSG00000024098	Twsg1	6.76124e-11	0.257938	0.151	0.064	9.51172e-07	Treg_NLT-like
2	ENSMUSG00000015396	Cd83	5.09919e-08	0.500098	0.257	0.157	0.000717354	Treg_NLT-like
2	ENSMUSG00000003161	Sri	1.48253e-10	0.27276	0.763	0.649	2.08563e-06	Treg_NLT-like
2	ENSMUSG00000006699	Cdc42	7.05444e-18	0.328607	0.832	0.75	9.92418e-14	Treg_NLT-like
2	ENSMUSG00000024300	Myo1f	9.10624e-104	0.513073	0.227	0.017	1.28107e-99	Treg_NLT-like
2	ENSMUSG00000001741	Il16	1.10858e-11	0.27835	0.644	0.484	1.55954e-07	Treg_NLT-like
2	ENSMUSG00000007458	M6pr	2.40376e-11	0.315047	0.454	0.302	3.3816e-07	Treg_NLT-like
2	ENSMUSG00000020101	Vsir	6.92539e-23	0.518836	0.541	0.336	9.74263e-19	Treg_NLT-like
2	ENSMUSG00000002104	Rapsn	2.96676e-37	0.316525	0.104	0.011	4.17364e-33	Treg_NLT-like
2	ENSMUSG00000019256	Ahr	2.43082e-40	0.430171	0.195	0.04	3.41967e-36	Treg_NLT-like
2	ENSMUSG00000006005	Tpr	1.81883e-24	0.508028	0.694	0.478	2.55872e-20	Treg_NLT-like
2	ENSMUSG00000008348	Ubc	1.10144e-08	0.263394	0.857	0.801	0.00015495	Treg_NLT-like
2	ENSMUSG00000018168	Ikzf3	8.16954e-34	0.515346	0.343	0.127	1.14929e-29	Treg_NLT-like
2	ENSMUSG00000019872	Smpdl3a	3.83969e-31	0.500121	0.726	0.47	5.40167e-27	Treg_NLT-like
2	ENSMUSG00000015316	Slamf1	3.22416e-14	0.332908	0.274	0.138	4.53575e-10	Treg_NLT-like
2	ENSMUSG00000001418	Glmp	2.29767e-19	0.372964	0.432	0.236	3.23237e-15	Treg_NLT-like
2	ENSMUSG00000018507	Trpv2	4.56872e-24	0.367508	0.244	0.086	6.42727e-20	Treg_NLT-like
2	ENSMUSG00000023274	Cd4	1.21654e-18	0.389897	0.546	0.344	1.71143e-14	Treg_NLT-like
2	ENSMUSG00000005763	Cd247	3.26123e-15	0.373933	0.716	0.55	4.5879e-11	Treg_NLT-like
2	ENSMUSG00000018585	Atox1	1.05064e-10	0.295735	0.615	0.475	1.47804e-06	Treg_NLT-like
2	ENSMUSG00000015575	Atp6v0e	1.41228e-20	0.399206	0.706	0.535	1.9868e-16	Treg_NLT-like
2	ENSMUSG00000003812	Dnase2a	4.26138e-20	0.319521	0.215	0.077	5.99491e-16	Treg_NLT-like
2	ENSMUSG00000007892	Rplp1	9.05502e-48	-0.294804	1	0.999	1.27386e-43	Treg_NLT-like
2	ENSMUSG00000020297	Nsg2	3.96339e-14	-0.416321	0.077	0.238	5.5757e-10	Treg_NLT-like
2	ENSMUSG00000001281	Itgb7	2.56021e-18	0.376737	0.8	0.678	3.6017e-14	Treg_NLT-like
2	ENSMUSG00000019505	Ubb	1.83843e-46	0.339368	1	0.999	2.58631e-42	Treg_NLT-like
2	ENSMUSG00000021728	Emb	6.15609e-35	0.603027	0.474	0.218	8.66039e-31	Treg_NLT-like
2	ENSMUSG00000023927	Satb1	2.28574e-23	-0.570468	0.148	0.406	3.21558e-19	Treg_NLT-like
2	ENSMUSG00000020027	Socs2	5.04069e-08	0.303794	0.304	0.194	0.000709124	Treg_NLT-like
2	ENSMUSG00000006390	Elovl1	2.95956e-11	0.251113	0.249	0.129	4.1635e-07	Treg_NLT-like
2	ENSMUSG00000012405	Rpl15	5.68162e-78	-0.519449	0.951	0.987	7.9929e-74	Treg_NLT-like
2	ENSMUSG00000020048	Hsp90b1	1.15833e-11	0.367173	0.523	0.379	1.62954e-07	Treg_NLT-like
2	ENSMUSG00000015437	Gzmb	1.45528e-33	0.422984	0.057	0.003	2.04728e-29	Treg_NLT-like
2	ENSMUSG00000002033	Cd3g	3.14854e-62	0.59649	0.983	0.931	4.42937e-58	Treg_NLT-like
2	ENSMUSG00000021458	2010111I01Rik	1.09833e-11	0.302739	0.281	0.154	1.54512e-07	Treg_NLT-like
2	ENSMUSG00000022108	Itm2b	1.16118e-96	0.811838	0.998	0.954	1.63355e-92	Treg_NLT-like
2	ENSMUSG00000006014	Prg4	1.09014e-23	0.458585	0.183	0.054	1.53361e-19	Treg_NLT-like
2	ENSMUSG00000008206	Cers4	2.46659e-19	0.364178	0.259	0.107	3.47e-15	Treg_NLT-like
2	ENSMUSG00000017760	Ctsa	3.43373e-21	0.393415	0.353	0.163	4.83057e-17	Treg_NLT-like
2	ENSMUSG00000010142	Tnfrsf13b	5.4857e-13	0.320292	0.304	0.165	7.71728e-09	Treg_NLT-like
2	ENSMUSG00000021094	Dhrs7	4.28147e-11	0.297374	0.227	0.117	6.02317e-07	Treg_NLT-like
2	ENSMUSG00000010609	Psen2	1.93075e-26	0.410195	0.37	0.159	2.71617e-22	Treg_NLT-like
2	ENSMUSG00000024646	Cyb5a	1.58119e-11	0.296974	0.709	0.587	2.22442e-07	Treg_NLT-like
2	ENSMUSG00000008683	Rps15a	2.06049e-110	-0.433164	1	1	2.8987e-106	Treg_NLT-like
2	ENSMUSG00000003992	Ssbp2	1.36814e-12	-0.370416	0.123	0.287	1.9247e-08	Treg_NLT-like
2	ENSMUSG00000005873	Reep5	5.79291e-22	0.421495	0.62	0.401	8.14947e-18	Treg_NLT-like
2	ENSMUSG00000009927	Rps25	1.00322e-73	-0.44956	0.978	0.995	1.41133e-69	Treg_NLT-like
2	ENSMUSG00000022799	Arhgap31	3.6371e-22	0.432435	0.523	0.3	5.11667e-18	Treg_NLT-like
2	ENSMUSG00000027133	Nop10	4.16664e-08	-0.255473	0.58	0.678	0.000586162	Treg_NLT-like
2	ENSMUSG00000001270	Ckb	3.2385e-08	0.27223	0.205	0.114	0.000455593	Treg_NLT-like
2	ENSMUSG00000019370	Calm3	3.7773e-10	0.286702	0.499	0.363	5.31391e-06	Treg_NLT-like
2	ENSMUSG00000024608	Rps14	1.83215e-103	-0.36732	1	1	2.57746e-99	Treg_NLT-like
2	ENSMUSG00000024610	Cd74	1.11888e-21	0.484585	0.301	0.13	1.57403e-17	Treg_NLT-like
2	ENSMUSG00000023004	Tuba1b	2.6082e-11	-0.367511	0.42	0.56	3.66922e-07	Treg_NLT-like
2	ENSMUSG00000025967	Eef1b2	4.45564e-23	-0.337863	0.82	0.9	6.2682e-19	Treg_NLT-like
2	ENSMUSG00000024248	Cox7a2l	3.00123e-11	-0.254774	0.83	0.893	4.22212e-07	Treg_NLT-like
2	ENSMUSG00000022587	Ly6e	2.15422e-29	0.371089	0.99	0.974	3.03056e-25	Treg_NLT-like
2	ENSMUSG00000027514	Zbp1	5.45119e-10	0.305212	0.331	0.202	7.66874e-06	Treg_NLT-like
2	ENSMUSG00000003429	Rps11	1.8252e-86	-0.42099	1	1	2.56768e-82	Treg_NLT-like
2	ENSMUSG00000022744	Cldnd1	1.34765e-22	0.49392	0.328	0.147	1.89587e-18	Treg_NLT-like
2	ENSMUSG00000027706	Sec62	1.41386e-10	0.269674	0.593	0.453	1.98902e-06	Treg_NLT-like
2	ENSMUSG00000003814	Calr	5.06799e-09	0.31537	0.674	0.568	7.12965e-05	Treg_NLT-like
2	ENSMUSG00000015149	Sirt2	8.63094e-18	0.341412	0.328	0.161	1.2142e-13	Treg_NLT-like
2	ENSMUSG00000003882	Il7r	3.25367e-08	0.327426	0.225	0.129	0.000457727	Treg_NLT-like
2	ENSMUSG00000023830	Igf2r	5.94614e-17	-0.490041	0.128	0.323	8.36503e-13	Treg_NLT-like
2	ENSMUSG00000025068	Gsto1	5.96607e-07	-0.260543	0.081	0.177	0.00839307	Treg_NLT-like
2	ENSMUSG00000000594	Gm2a	1.98172e-33	0.590286	0.509	0.261	2.78789e-29	Treg_NLT-like
2	ENSMUSG00000023010	Tmbim6	4.3587e-23	0.384439	0.862	0.734	6.13182e-19	Treg_NLT-like
2	ENSMUSG00000006519	Cyba	5.55108e-20	0.331448	0.931	0.855	7.80927e-16	Treg_NLT-like
2	ENSMUSG00000021384	Susd3	1.86249e-28	0.424156	0.269	0.091	2.62015e-24	Treg_NLT-like
2	ENSMUSG00000021939	Ctsb	3.19639e-69	0.889819	0.758	0.401	4.49668e-65	Treg_NLT-like
2	ENSMUSG00000009549	Srp14	8.51046e-14	0.287222	0.681	0.533	1.19725e-09	Treg_NLT-like
2	ENSMUSG00000023393	Slc17a9	2.31012e-07	-0.276245	0.091	0.195	0.00324988	Treg_NLT-like
2	ENSMUSG00000025374	Nabp2	8.50947e-10	0.26572	0.281	0.164	1.19711e-05	Treg_NLT-like
2	ENSMUSG00000017493	Igfbp4	4.03989e-10	-0.540156	0.042	0.154	5.68331e-06	Treg_NLT-like
2	ENSMUSG00000021591	Glrx	6.22119e-185	1.51559	0.654	0.129	8.75197e-181	Treg_NLT-like
2	ENSMUSG00000001082	Mfsd10	3.75285e-18	0.310356	0.215	0.082	5.27951e-14	Treg_NLT-like
2	ENSMUSG00000020803	Txndc17	1.57066e-11	0.297447	0.412	0.269	2.2096e-07	Treg_NLT-like
2	ENSMUSG00000024063	Lbh	6.06152e-40	0.597356	0.775	0.517	8.52734e-36	Treg_NLT-like
2	ENSMUSG00000028150	Rorc	5.10101e-59	0.366636	0.114	0.007	7.1761e-55	Treg_NLT-like
2	ENSMUSG00000018171	Vmp1	1.39234e-14	0.339643	0.321	0.172	1.95874e-10	Treg_NLT-like
2	ENSMUSG00000003970	Rpl8	4.37107e-107	-0.500344	0.995	0.999	6.14922e-103	Treg_NLT-like
2	ENSMUSG00000000791	Il12rb1	6.39325e-32	0.339759	0.141	0.026	8.99403e-28	Treg_NLT-like
2	ENSMUSG00000028238	Atp6v0d2	1.84663e-30	0.357713	0.121	0.02	2.59784e-26	Treg_NLT-like
2	ENSMUSG00000028249	Sdcbp	1.63145e-11	0.263877	0.437	0.277	2.29513e-07	Treg_NLT-like
2	ENSMUSG00000019087	Atp6ap1	2.61478e-09	0.250514	0.289	0.171	3.67847e-05	Treg_NLT-like
2	ENSMUSG00000024424	Ttc39c	2.77909e-41	0.329239	0.131	0.017	3.90962e-37	Treg_NLT-like
2	ENSMUSG00000019210	Atp6v1e1	3.15094e-09	0.270394	0.346	0.223	4.43274e-05	Treg_NLT-like
2	ENSMUSG00000024480	Ap3s1	2.60204e-11	0.257164	0.343	0.197	3.66055e-07	Treg_NLT-like
2	ENSMUSG00000028416	Bag1	8.82769e-11	0.299091	0.486	0.339	1.24188e-06	Treg_NLT-like
2	ENSMUSG00000019362	D8Ertd738e	5.97266e-11	0.270418	0.679	0.535	8.40234e-07	Treg_NLT-like
2	ENSMUSG00000006333	Rps9	1.36567e-69	-0.366516	0.998	0.999	1.92123e-65	Treg_NLT-like
2	ENSMUSG00000028495	Rps6	1.26628e-90	-0.411652	0.995	1	1.78141e-86	Treg_NLT-like
2	ENSMUSG00000028551	Cdkn2c	5.05249e-37	0.315704	0.151	0.026	7.10784e-33	Treg_NLT-like
2	ENSMUSG00000018340	Anxa6	5.90227e-20	0.430258	0.568	0.367	8.30331e-16	Treg_NLT-like
2	ENSMUSG00000011256	Adam19	1.41713e-12	0.274116	0.249	0.124	1.99362e-08	Treg_NLT-like
2	ENSMUSG00000028599	Tnfrsf1b	1.01034e-99	0.947943	0.536	0.139	1.42135e-95	Treg_NLT-like
2	ENSMUSG00000024669	Cd5	1.54427e-10	0.287539	0.679	0.526	2.17248e-06	Treg_NLT-like
2	ENSMUSG00000007041	Clic1	1.53246e-24	0.354564	0.886	0.782	2.15587e-20	Treg_NLT-like
2	ENSMUSG00000020077	Srgn	1.74275e-105	0.987347	0.973	0.712	2.4517e-101	Treg_NLT-like
2	ENSMUSG00000028668	Tceb3	7.11344e-13	0.254305	0.19	0.082	1.00072e-08	Treg_NLT-like
2	ENSMUSG00000020128	Vps54	1.72943e-27	0.392614	0.22	0.067	2.43296e-23	Treg_NLT-like
2	ENSMUSG00000024835	Coro1b	4.01137e-19	0.370806	0.523	0.326	5.64319e-15	Treg_NLT-like
2	ENSMUSG00000026288	Inpp5d	3.89046e-10	0.251561	0.235	0.123	5.4731e-06	Treg_NLT-like
2	ENSMUSG00000020321	Mdh1	9.33488e-14	0.338336	0.615	0.464	1.31323e-09	Treg_NLT-like
2	ENSMUSG00000026355	Mcm6	5.38989e-14	0.308828	0.277	0.139	7.5825e-10	Treg_NLT-like
2	ENSMUSG00000027907	S100a11	1.15119e-195	1.4739	0.872	0.265	1.61949e-191	Treg_NLT-like
2	ENSMUSG00000028581	Laptm5	3.29999e-52	0.501897	0.956	0.893	4.64243e-48	Treg_NLT-like
2	ENSMUSG00000002778	Kdelr1	8.13907e-09	0.25303	0.36	0.234	0.0001145	Treg_NLT-like
2	ENSMUSG00000020585	Laptm4a	6.86841e-09	0.252569	0.467	0.333	9.66247e-05	Treg_NLT-like
2	ENSMUSG00000017404	Rpl19	1.23938e-47	-0.252395	1	1	1.74356e-43	Treg_NLT-like
2	ENSMUSG00000020608	Smc6	1.64302e-06	-0.269064	0.333	0.445	0.023114	Treg_NLT-like
2	ENSMUSG00000004285	Atp6v1f	2.91621e-11	0.267815	0.731	0.596	4.10252e-07	Treg_NLT-like
2	ENSMUSG00000025362	Rps26	3.7425e-90	-0.559931	0.973	0.996	5.26494e-86	Treg_NLT-like
2	ENSMUSG00000004771	Rab11a	1.3374e-17	0.399276	0.425	0.244	1.88146e-13	Treg_NLT-like
2	ENSMUSG00000026728	Vim	2.70636e-12	0.487401	0.568	0.429	3.80731e-08	Treg_NLT-like
2	ENSMUSG00000004933	Matk	8.25984e-97	0.867568	0.442	0.093	1.16199e-92	Treg_NLT-like
2	ENSMUSG00000017737	Mmp9	2.97945e-40	0.298706	0.089	0.007	4.19149e-36	Treg_NLT-like
2	ENSMUSG00000025794	Rpl14	1.55428e-61	-0.364504	0.995	0.998	2.18656e-57	Treg_NLT-like
2	ENSMUSG00000025809	Itgb1	6.74527e-09	0.382386	0.2	0.108	9.48925e-05	Treg_NLT-like
2	ENSMUSG00000005362	Crbn	1.38858e-10	0.273832	0.311	0.183	1.95346e-06	Treg_NLT-like
2	ENSMUSG00000008668	Rps18	3.80722e-115	-0.486394	1	1	5.35599e-111	Treg_NLT-like
2	ENSMUSG00000005696	Sh2d1a	3.37329e-34	0.584354	0.61	0.352	4.74554e-30	Treg_NLT-like
2	ENSMUSG00000025997	Ikzf2	2.47284e-16	0.516472	0.736	0.656	3.47879e-12	Treg_NLT-like
2	ENSMUSG00000024308	Tapbp	8.55167e-13	0.283894	0.689	0.533	1.20305e-08	Treg_NLT-like
2	ENSMUSG00000001794	Capns1	1.99232e-14	0.327294	0.578	0.4	2.8028e-10	Treg_NLT-like
2	ENSMUSG00000005947	Itgae	1.23484e-70	0.794531	0.402	0.101	1.73717e-66	Treg_NLT-like
2	ENSMUSG00000021190	Lgmn	2.19893e-88	0.728938	0.217	0.02	3.09346e-84	Treg_NLT-like
2	ENSMUSG00000021200	Asb2	1.09878e-137	0.873389	0.279	0.018	1.54576e-133	Treg_NLT-like
2	ENSMUSG00000024590	Lmnb1	3.20885e-12	0.281021	0.19	0.085	4.51421e-08	Treg_NLT-like
2	ENSMUSG00000026094	Stk17b	1.70454e-19	0.41303	0.654	0.455	2.39795e-15	Treg_NLT-like
2	ENSMUSG00000029672	Fam3c	1.3658e-09	0.276093	0.454	0.316	1.9214e-05	Treg_NLT-like
2	ENSMUSG00000026123	Plekhb2	7.94591e-18	0.328853	0.232	0.095	1.11783e-13	Treg_NLT-like
2	ENSMUSG00000021262	Evl	1.84019e-39	-0.690482	0.242	0.597	2.58878e-35	Treg_NLT-like
2	ENSMUSG00000026159	Agfg1	4.52468e-14	0.37684	0.314	0.17	6.36532e-10	Treg_NLT-like
2	ENSMUSG00000027636	Sla2	7.8334e-18	0.315886	0.257	0.11	1.102e-13	Treg_NLT-like
2	ENSMUSG00000021427	Ssr1	7.64319e-16	0.353139	0.375	0.211	1.07524e-11	Treg_NLT-like
2	ENSMUSG00000030114	Klrg1	6.8785e-37	0.390585	0.086	0.007	9.67668e-33	Treg_NLT-like
2	ENSMUSG00000026285	Pdcd1	2.25968e-17	0.342003	0.195	0.073	3.17892e-13	Treg_NLT-like
2	ENSMUSG00000016256	Ctsz	5.15559e-11	0.273199	0.348	0.207	7.25289e-07	Treg_NLT-like
2	ENSMUSG00000028788	Ptp4a2	4.71098e-15	0.377731	0.607	0.443	6.62741e-11	Treg_NLT-like
2	ENSMUSG00000030124	Lag3	6.9314e-168	1.63745	0.58	0.102	9.7511e-164	Treg_NLT-like
2	ENSMUSG00000026307	Scly	5.47931e-15	0.250382	0.16	0.058	7.70829e-11	Treg_NLT-like
2	ENSMUSG00000028937	Acot7	2.8654e-24	0.424316	0.363	0.167	4.03105e-20	Treg_NLT-like
2	ENSMUSG00000026117	Zap70	1.59013e-15	0.373845	0.519	0.339	2.23699e-11	Treg_NLT-like
2	ENSMUSG00000000740	Rpl13	1.10179e-118	-0.48788	1	1	1.55e-114	Treg_NLT-like
2	ENSMUSG00000008682	Rpl10	9.27245e-46	-0.340347	0.993	0.996	1.30445e-41	Treg_NLT-like
2	ENSMUSG00000025245	Lztfl1	6.45249e-49	0.732169	0.407	0.141	9.07736e-45	Treg_NLT-like
2	ENSMUSG00000026466	Tor1aip1	2.86601e-07	0.26741	0.277	0.18	0.0040319	Treg_NLT-like
2	ENSMUSG00000020644	Id2	1.09578e-28	0.551213	0.237	0.076	1.54155e-24	Treg_NLT-like
2	ENSMUSG00000009585	Apobec3	3.11141e-11	0.282556	0.62	0.469	4.37713e-07	Treg_NLT-like
2	ENSMUSG00000009687	Fxyd5	9.04027e-27	0.344593	0.965	0.914	1.27179e-22	Treg_NLT-like
2	ENSMUSG00000028071	Sh2d2a	1.59481e-08	0.307787	0.395	0.266	0.000224358	Treg_NLT-like
2	ENSMUSG00000030744	Rps3	6.39227e-64	-0.311951	1	1	8.99265e-60	Treg_NLT-like
2	ENSMUSG00000020743	Mif4gd	1.09573e-13	0.333572	0.38	0.222	1.54147e-09	Treg_NLT-like
2	ENSMUSG00000010095	Slc3a2	1.09657e-23	0.465295	0.496	0.278	1.54265e-19	Treg_NLT-like
2	ENSMUSG00000030824	Nucb1	4.88037e-16	0.336293	0.309	0.154	6.86571e-12	Treg_NLT-like
2	ENSMUSG00000022372	Sla	2.45261e-39	0.56911	0.543	0.258	3.45034e-35	Treg_NLT-like
2	ENSMUSG00000029344	Tpst2	3.74274e-34	0.540065	0.506	0.245	5.26529e-30	Treg_NLT-like
2	ENSMUSG00000022453	Naga	3.27569e-09	0.315594	0.119	0.05	4.60825e-05	Treg_NLT-like
2	ENSMUSG00000026950	Neb	4.9466e-68	0.473039	0.178	0.018	6.95888e-64	Treg_NLT-like
2	ENSMUSG00000021109	Hif1a	1.67878e-12	0.332654	0.378	0.226	2.3617e-08	Treg_NLT-like
2	ENSMUSG00000012889	Podnl1	3.11228e-97	0.662963	0.279	0.032	4.37835e-93	Treg_NLT-like
2	ENSMUSG00000027078	Ube2l6	7.56574e-15	0.280763	0.17	0.066	1.06435e-10	Treg_NLT-like
2	ENSMUSG00000015013	Trappc2l	1.80385e-08	0.25383	0.301	0.188	0.000253766	Treg_NLT-like
2	ENSMUSG00000031428	Zcchc18	4.05698e-33	0.347796	0.151	0.029	5.70736e-29	Treg_NLT-like
2	ENSMUSG00000022831	Hcls1	1.00836e-23	0.406137	0.681	0.475	1.41856e-19	Treg_NLT-like
2	ENSMUSG00000006304	Arpc2	2.087e-18	0.268689	0.936	0.879	2.93599e-14	Treg_NLT-like
2	ENSMUSG00000015312	Gadd45b	1.46005e-43	0.525928	0.272	0.069	2.054e-39	Treg_NLT-like
2	ENSMUSG00000015314	Slamf6	1.01068e-08	0.261358	0.427	0.295	0.000142182	Treg_NLT-like
2	ENSMUSG00000027423	Snx5	4.83728e-23	0.431336	0.437	0.225	6.80508e-19	Treg_NLT-like
2	ENSMUSG00000027447	Cst3	2.85274e-18	0.393696	0.523	0.329	4.01323e-14	Treg_NLT-like
2	ENSMUSG00000027456	Sdcbp2	4.47129e-37	0.49922	0.289	0.089	6.29021e-33	Treg_NLT-like
2	ENSMUSG00000023048	Prr13	1.97518e-64	0.740442	0.736	0.396	2.77868e-60	Treg_NLT-like
2	ENSMUSG00000031652	N4bp1	1.99071e-29	0.335011	0.195	0.051	2.80053e-25	Treg_NLT-like
2	ENSMUSG00000031662	Snx20	1.26622e-13	0.311583	0.395	0.229	1.78132e-09	Treg_NLT-like
2	ENSMUSG00000031812	Map1lc3b	1.16066e-19	0.347902	0.79	0.604	1.63281e-15	Treg_NLT-like
2	ENSMUSG00000031932	Gpr83	1.39198e-12	-0.460019	0.212	0.383	1.95824e-08	Treg_NLT-like
2	ENSMUSG00000020149	Rab1a	2.73652e-12	0.288324	0.286	0.153	3.84973e-08	Treg_NLT-like
2	ENSMUSG00000007872	Id3	8.40568e-28	-0.726561	0.195	0.473	1.18251e-23	Treg_NLT-like
2	ENSMUSG00000023827	Agpat4	1.11913e-38	0.360149	0.17	0.031	1.5744e-34	Treg_NLT-like
2	ENSMUSG00000027843	Ptpn22	3.78093e-11	0.326402	0.388	0.246	5.31901e-07	Treg_NLT-like
2	ENSMUSG00000030403	Vasp	2.11727e-16	0.307018	0.825	0.701	2.97858e-12	Treg_NLT-like
2	ENSMUSG00000016534	Lamp2	6.34752e-27	0.365369	0.22	0.067	8.92969e-23	Treg_NLT-like
2	ENSMUSG00000032238	Rora	1.4848e-24	0.451503	0.235	0.082	2.08882e-20	Treg_NLT-like
2	ENSMUSG00000021917	Spcs1	1.56143e-17	0.421334	0.647	0.482	2.19661e-13	Treg_NLT-like
2	ENSMUSG00000026463	Atp2b4	1.50631e-39	0.30118	0.141	0.021	2.11908e-35	Treg_NLT-like
2	ENSMUSG00000027947	Il6ra	2.91759e-07	-0.345651	0.158	0.262	0.00410446	Treg_NLT-like
2	ENSMUSG00000021990	Spata13	3.90374e-11	0.259479	0.225	0.112	5.49179e-07	Treg_NLT-like
2	ENSMUSG00000017466	Timp2	5.02345e-105	0.971868	0.565	0.148	7.06698e-101	Treg_NLT-like
2	ENSMUSG00000029076	Sdf4	1.06549e-18	0.394842	0.751	0.604	1.49893e-14	Treg_NLT-like
2	ENSMUSG00000025508	Rplp2	5.83949e-71	-0.337318	1	1	8.215e-67	Treg_NLT-like
2	ENSMUSG00000032412	Atp1b3	1.80015e-07	-0.262945	0.383	0.511	0.00253245	Treg_NLT-like
2	ENSMUSG00000017707	Serinc3	9.39452e-31	0.534238	0.58	0.323	1.32162e-26	Treg_NLT-like
2	ENSMUSG00000028081	Rps3a1	5.16537e-86	-0.380847	1	1	7.26665e-82	Treg_NLT-like
2	ENSMUSG00000032667	Pon2	9.91593e-24	0.421651	0.336	0.149	1.39497e-19	Treg_NLT-like
2	ENSMUSG00000028173	Wls	6.60816e-13	0.330746	0.202	0.093	9.29635e-09	Treg_NLT-like
2	ENSMUSG00000024190	Dusp1	1.94155e-09	0.418526	0.477	0.348	2.73137e-05	Treg_NLT-like
2	ENSMUSG00000024194	Cuta	1.08007e-11	0.306961	0.435	0.285	1.51944e-07	Treg_NLT-like
2	ENSMUSG00000032966	Fkbp1a	2.38742e-10	0.253264	0.689	0.562	3.35862e-06	Treg_NLT-like
2	ENSMUSG00000028268	Gbp3	1.12121e-11	0.253822	0.264	0.137	1.57732e-07	Treg_NLT-like
2	ENSMUSG00000033016	Nfatc1	2.65968e-30	0.475836	0.301	0.107	3.74164e-26	Treg_NLT-like
2	ENSMUSG00000019158	Tmem160	3.88422e-11	0.310685	0.459	0.311	5.46433e-07	Treg_NLT-like
2	ENSMUSG00000028362	Tnfsf8	1.72441e-09	-0.303715	0.032	0.138	2.4259e-05	Treg_NLT-like
2	ENSMUSG00000033307	Mif	9.20839e-08	-0.313278	0.6	0.68	0.00129544	Treg_NLT-like
2	ENSMUSG00000024516	Sec11c	2.51651e-25	0.491365	0.585	0.355	3.54022e-21	Treg_NLT-like
2	ENSMUSG00000028452	Vcp	4.06693e-09	0.27099	0.553	0.417	5.72136e-05	Treg_NLT-like
2	ENSMUSG00000033350	Chst2	6.42713e-32	0.353691	0.151	0.03	9.04169e-28	Treg_NLT-like
2	ENSMUSG00000033446	Lpar6	1.98981e-27	0.406223	0.222	0.068	2.79927e-23	Treg_NLT-like
2	ENSMUSG00000033467	Crlf2	1.01845e-21	0.531228	0.415	0.227	1.43275e-17	Treg_NLT-like
2	ENSMUSG00000020009	Ifngr1	1.95443e-26	0.499524	0.635	0.389	2.74949e-22	Treg_NLT-like
2	ENSMUSG00000033629	Hacd3	4.21493e-13	0.272299	0.183	0.078	5.92956e-09	Treg_NLT-like
2	ENSMUSG00000033685	Ucp2	3.41711e-25	0.462989	0.765	0.648	4.80719e-21	Treg_NLT-like
2	ENSMUSG00000003346	Abhd17a	4.99505e-11	0.275542	0.296	0.167	7.02704e-07	Treg_NLT-like
2	ENSMUSG00000024675	Ms4a4c	3.526e-07	-0.251105	0.02	0.093	0.00496038	Treg_NLT-like
2	ENSMUSG00000034266	Batf	1.2134e-41	0.709942	0.486	0.21	1.70701e-37	Treg_NLT-like
2	ENSMUSG00000024696	Lpxn	6.66937e-12	0.266905	0.412	0.258	9.38247e-08	Treg_NLT-like
2	ENSMUSG00000027778	Ift80	4.42933e-12	-0.397705	0.128	0.281	6.23118e-08	Treg_NLT-like
2	ENSMUSG00000034349	Smc4	4.95089e-13	-0.333609	0.63	0.781	6.96492e-09	Treg_NLT-like
2	ENSMUSG00000024856	Cdk2ap2	5.14414e-16	0.312491	0.889	0.781	7.23677e-12	Treg_NLT-like
2	ENSMUSG00000020372	Gnb2l1	4.24355e-30	-0.344444	0.909	0.954	5.96982e-26	Treg_NLT-like
2	ENSMUSG00000032094	Cd3d	1.37011e-33	0.381632	0.965	0.939	1.92748e-29	Treg_NLT-like
2	ENSMUSG00000016559	H3f3b	2.97155e-16	0.264209	0.985	0.959	4.18037e-12	Treg_NLT-like
2	ENSMUSG00000020571	Pdia6	7.68212e-09	0.322146	0.405	0.286	0.000108072	Treg_NLT-like
2	ENSMUSG00000035042	Ccl5	3.43357e-06	0.439952	0.089	0.039	0.0483035	Treg_NLT-like
2	ENSMUSG00000004105	Angptl2	4.03093e-54	0.466232	0.146	0.015	5.67072e-50	Treg_NLT-like
2	ENSMUSG00000029075	Tnfrsf4	1.29352e-21	0.642441	0.768	0.614	1.81973e-17	Treg_NLT-like
2	ENSMUSG00000026581	Sell	1.6203e-39	-0.725802	0.252	0.6	2.27944e-35	Treg_NLT-like
2	ENSMUSG00000035885	Cox8a	9.46074e-25	0.34789	0.901	0.781	1.33094e-20	Treg_NLT-like
2	ENSMUSG00000004837	Grap	1.89233e-08	0.268302	0.551	0.417	0.000266212	Treg_NLT-like
2	ENSMUSG00000025723	Nmb	1.88027e-18	0.290009	0.217	0.082	2.64516e-14	Treg_NLT-like
2	ENSMUSG00000029121	Crmp1	1.41672e-39	0.309501	0.121	0.015	1.99304e-35	Treg_NLT-like
2	ENSMUSG00000036199	Ndufa13	1.8034e-15	0.278388	0.869	0.77	2.53702e-11	Treg_NLT-like
2	ENSMUSG00000036499	Eea1	3.69436e-36	0.43141	0.222	0.056	5.19722e-32	Treg_NLT-like
2	ENSMUSG00000036572	Upf3b	8.58265e-10	0.256194	0.254	0.142	1.20741e-05	Treg_NLT-like
2	ENSMUSG00000037058	Paip2	2.92059e-12	0.289515	0.674	0.528	4.10869e-08	Treg_NLT-like
2	ENSMUSG00000029401	Rilpl2	5.44952e-22	0.551876	0.346	0.165	7.66638e-18	Treg_NLT-like
2	ENSMUSG00000037405	Icam1	4.11939e-10	0.332707	0.156	0.07	5.79516e-06	Treg_NLT-like
2	ENSMUSG00000029530	Ccr9	4.75801e-16	0.70837	0.225	0.102	6.69357e-12	Treg_NLT-like
2	ENSMUSG00000026009	Icos	6.02972e-233	1.74608	0.81	0.171	8.48261e-229	Treg_NLT-like
2	ENSMUSG00000029570	Lfng	4.02879e-07	-0.259515	0.341	0.473	0.0056677	Treg_NLT-like
2	ENSMUSG00000026011	Ctla4	2.10158e-80	1.05602	0.738	0.351	2.95651e-76	Treg_NLT-like
2	ENSMUSG00000026031	Cflar	8.71624e-09	0.268865	0.336	0.218	0.00012262	Treg_NLT-like
2	ENSMUSG00000026070	Il18r1	8.84944e-14	0.255575	0.096	0.027	1.24494e-09	Treg_NLT-like
2	ENSMUSG00000037944	Ccr7	2.93297e-25	-0.537597	0.18	0.453	4.1261e-21	Treg_NLT-like
2	ENSMUSG00000038037	Socs1	1.50214e-08	-0.34556	0.128	0.249	0.000211321	Treg_NLT-like
2	ENSMUSG00000029713	Gnb2	1.04729e-19	0.376284	0.751	0.592	1.47333e-15	Treg_NLT-like
2	ENSMUSG00000029922	Mkrn1	7.38788e-12	0.282719	0.432	0.279	1.03933e-07	Treg_NLT-like
2	ENSMUSG00000029923	Rab19	7.24564e-19	0.250426	0.168	0.054	1.01932e-14	Treg_NLT-like
2	ENSMUSG00000030064	Frmd4b	4.19887e-27	0.26594	0.119	0.022	5.90697e-23	Treg_NLT-like
2	ENSMUSG00000006731	B4galnt1	7.99892e-09	-0.317655	0.348	0.479	0.000112529	Treg_NLT-like
2	ENSMUSG00000026223	Itm2c	3.15654e-31	0.526102	0.731	0.5	4.44062e-27	Treg_NLT-like
2	ENSMUSG00000038936	Sccpdh	1.05602e-98	0.611663	0.217	0.016	1.48561e-94	Treg_NLT-like
2	ENSMUSG00000030122	Ptms	4.68693e-22	0.511609	0.42	0.227	6.59357e-18	Treg_NLT-like
2	ENSMUSG00000024772	Ehd1	1.86069e-33	0.44561	0.2	0.05	2.61762e-29	Treg_NLT-like
2	ENSMUSG00000039195	1110008P14Rik	1.57563e-12	0.293152	0.301	0.164	2.2166e-08	Treg_NLT-like
2	ENSMUSG00000039221	Rpl22l1	5.02627e-29	-0.391358	0.923	0.951	7.07096e-25	Treg_NLT-like
2	ENSMUSG00000030232	Aebp2	3.858e-13	0.305826	0.235	0.112	5.42743e-09	Treg_NLT-like
2	ENSMUSG00000034708	Grn	3.24866e-56	0.529022	0.225	0.039	4.57022e-52	Treg_NLT-like
2	ENSMUSG00000021876	Rnase4	1.57322e-94	0.423345	0.173	0.009	2.2132e-90	Treg_NLT-like
2	ENSMUSG00000030527	Crtc3	5.50573e-18	0.340223	0.356	0.177	7.74546e-14	Treg_NLT-like
2	ENSMUSG00000030530	Furin	6.874e-13	0.403824	0.16	0.065	9.67034e-09	Treg_NLT-like
2	ENSMUSG00000026483	Fam129a	2.74192e-41	0.501424	0.289	0.081	3.85733e-37	Treg_NLT-like
2	ENSMUSG00000021998	Lcp1	2.29333e-28	0.465517	0.827	0.652	3.22625e-24	Treg_NLT-like
2	ENSMUSG00000035242	Oaz1	5.20214e-24	0.272044	0.985	0.958	7.31837e-20	Treg_NLT-like
2	ENSMUSG00000030742	Lat	5.35223e-15	0.269742	0.911	0.846	7.52951e-11	Treg_NLT-like
2	ENSMUSG00000040253	Gbp7	5.34797e-11	0.313428	0.407	0.258	7.52352e-07	Treg_NLT-like
2	ENSMUSG00000030793	Pycard	2.27598e-11	0.323205	0.588	0.452	3.20185e-07	Treg_NLT-like
2	ENSMUSG00000022175	Lrp10	3.24312e-29	0.492985	0.595	0.347	4.56242e-25	Treg_NLT-like
2	ENSMUSG00000030805	Stx4a	1.90166e-07	0.272291	0.333	0.224	0.00267525	Treg_NLT-like
2	ENSMUSG00000040433	Zbtb38	1.21447e-08	0.259007	0.205	0.111	0.000170851	Treg_NLT-like
2	ENSMUSG00000040659	Efhd2	5.74323e-12	0.267456	0.272	0.143	8.07958e-08	Treg_NLT-like
2	ENSMUSG00000022452	Smdt1	2.28076e-13	0.338526	0.575	0.414	3.20857e-09	Treg_NLT-like
2	ENSMUSG00000026864	Hspa5	9.96489e-07	0.261324	0.615	0.512	0.0140186	Treg_NLT-like
2	ENSMUSG00000012848	Rps5	9.92597e-88	-0.41801	1	0.999	1.39639e-83	Treg_NLT-like
2	ENSMUSG00000031320	Rps4x	5.39457e-107	-0.49006	1	1	7.58908e-103	Treg_NLT-like
2	ENSMUSG00000031347	Cetn2	2.04895e-10	0.259243	0.368	0.227	2.88247e-06	Treg_NLT-like
2	ENSMUSG00000027087	Itgav	2.52823e-12	0.256407	0.131	0.048	3.55671e-08	Treg_NLT-like
2	ENSMUSG00000041390	Mdfic	1.28803e-16	0.322791	0.254	0.113	1.81199e-12	Treg_NLT-like
2	ENSMUSG00000041453	Rpl21	3.60031e-115	-0.478879	0.998	1	5.06492e-111	Treg_NLT-like
2	ENSMUSG00000027215	Cd82	7.10554e-22	0.412063	0.57	0.345	9.99607e-18	Treg_NLT-like
2	ENSMUSG00000022876	Samsn1	8.46301e-16	0.450975	0.442	0.271	1.19058e-11	Treg_NLT-like
2	ENSMUSG00000027248	Pdia3	6.32698e-11	0.303009	0.719	0.638	8.90079e-07	Treg_NLT-like
2	ENSMUSG00000041841	Rpl37	1.42447e-73	-0.346762	1	1	2.00394e-69	Treg_NLT-like
2	ENSMUSG00000031506	Ptpn7	2.08425e-29	0.559175	0.598	0.366	2.93212e-25	Treg_NLT-like
2	ENSMUSG00000031513	Leprotl1	3.40094e-15	0.330093	0.746	0.597	4.78444e-11	Treg_NLT-like
2	ENSMUSG00000027502	Rtfdc1	5.19972e-11	0.270978	0.363	0.217	7.31497e-07	Treg_NLT-like
2	ENSMUSG00000042312	S100a13	1.35539e-23	0.456313	0.622	0.423	1.90676e-19	Treg_NLT-like
2	ENSMUSG00000042462	Dctpp1	3.0598e-10	0.292465	0.222	0.118	4.30453e-06	Treg_NLT-like
2	ENSMUSG00000042613	Pbxip1	2.02411e-13	0.366866	0.328	0.184	2.84751e-09	Treg_NLT-like
2	ENSMUSG00000042675	Ypel3	5.69434e-12	0.289118	0.805	0.682	8.0108e-08	Treg_NLT-like
2	ENSMUSG00000021484	Lman2	1.24277e-08	0.276619	0.442	0.319	0.000174833	Treg_NLT-like
2	ENSMUSG00000042712	Wbp5	3.41448e-12	0.271097	0.247	0.124	4.80349e-08	Treg_NLT-like
2	ENSMUSG00000031996	Aplp2	6.30532e-18	0.318414	0.247	0.103	8.87032e-14	Treg_NLT-like
2	ENSMUSG00000032093	Cd3e	7.86283e-40	0.438019	0.963	0.917	1.10614e-35	Treg_NLT-like
2	ENSMUSG00000039361	Picalm	2.18058e-08	0.25663	0.22	0.123	0.000306764	Treg_NLT-like
2	ENSMUSG00000043716	Rpl7	1.89909e-51	-0.351705	0.985	0.996	2.67164e-47	Treg_NLT-like
2	ENSMUSG00000043924	Ncmap	2.07e-29	0.476464	0.254	0.083	2.91207e-25	Treg_NLT-like
2	ENSMUSG00000032294	Pkm	2.195e-21	0.339639	0.872	0.757	3.08792e-17	Treg_NLT-like
2	ENSMUSG00000000782	Tcf7	7.37758e-13	-0.367541	0.17	0.357	1.03788e-08	Treg_NLT-like
2	ENSMUSG00000044147	Arf6	6.48639e-10	0.313364	0.563	0.431	9.12505e-06	Treg_NLT-like
2	ENSMUSG00000001020	S100a4	1.46762e-224	1.4355	0.427	0.026	2.06465e-220	Treg_NLT-like
2	ENSMUSG00000024014	Pim1	1.43577e-20	0.416158	0.785	0.587	2.01985e-16	Treg_NLT-like
2	ENSMUSG00000001025	S100a6	9.22037e-262	1.78388	0.627	0.067	1.29712e-257	Treg_NLT-like
2	ENSMUSG00000044533	Rps2	2.03301e-56	-0.434693	0.988	0.996	2.86004e-52	Treg_NLT-like
2	ENSMUSG00000024038	Ndufv3	2.40934e-12	0.276665	0.635	0.486	3.38946e-08	Treg_NLT-like
2	ENSMUSG00000032420	Nt5e	4.21757e-53	0.791098	0.57	0.248	5.93328e-49	Treg_NLT-like
2	ENSMUSG00000032436	Cmtm7	3.64588e-37	0.578621	0.607	0.335	5.12902e-33	Treg_NLT-like
2	ENSMUSG00000045128	Rpl18a	1.37507e-83	-0.34489	1	1	1.93445e-79	Treg_NLT-like
2	ENSMUSG00000032688	Malt1	2.89527e-24	0.307099	0.146	0.036	4.07307e-20	Treg_NLT-like
2	ENSMUSG00000028211	Trp53inp1	5.78144e-13	0.326746	0.289	0.153	8.13333e-09	Treg_NLT-like
2	ENSMUSG00000028234	Rps20	1.37661e-107	-0.623703	0.985	0.995	1.93661e-103	Treg_NLT-like
2	ENSMUSG00000045441	Gprin3	6.49172e-16	0.26347	0.126	0.038	9.13256e-12	Treg_NLT-like
2	ENSMUSG00000045594	Glb1	7.71725e-17	0.289495	0.2	0.077	1.08566e-12	Treg_NLT-like
2	ENSMUSG00000045690	Wdr89	3.17799e-30	-0.33538	0.891	0.955	4.4708e-26	Treg_NLT-like
2	ENSMUSG00000045826	Ptprcap	2.29404e-54	0.513203	0.97	0.905	3.22726e-50	Treg_NLT-like
2	ENSMUSG00000024425	Ndfip1	5.60154e-09	0.286321	0.43	0.301	7.88025e-05	Treg_NLT-like
2	ENSMUSG00000046330	Rpl37a	4.3751e-79	-0.332014	1	1	6.1549e-75	Treg_NLT-like
2	ENSMUSG00000046364	Rpl27a	4.555e-51	-0.31104	0.995	0.999	6.40798e-47	Treg_NLT-like
2	ENSMUSG00000028435	Aqp3	1.48121e-27	0.318886	0.119	0.022	2.08377e-23	Treg_NLT-like
2	ENSMUSG00000046447	Camk2n1	3.17289e-11	0.277338	0.156	0.066	4.46362e-07	Treg_NLT-like
2	ENSMUSG00000046876	Atxn1	3.29919e-19	0.331866	0.163	0.052	4.6413e-15	Treg_NLT-like
2	ENSMUSG00000047215	Rpl9	7.63244e-77	-0.372491	1	1	1.07373e-72	Treg_NLT-like
2	ENSMUSG00000047415	Gpr68	8.81666e-32	0.331535	0.163	0.034	1.24033e-27	Treg_NLT-like
2	ENSMUSG00000047557	Lxn	7.41168e-20	0.293139	0.2	0.07	1.04267e-15	Treg_NLT-like
2	ENSMUSG00000047675	Rps8	7.87986e-107	-0.498505	0.995	0.999	1.10854e-102	Treg_NLT-like
2	ENSMUSG00000047898	Ccr4	1.78781e-63	0.453723	0.202	0.026	2.51509e-59	Treg_NLT-like
2	ENSMUSG00000024670	Cd6	2.40678e-13	0.388415	0.635	0.49	3.38586e-09	Treg_NLT-like
2	ENSMUSG00000034165	Ccnd3	3.14171e-07	-0.285708	0.316	0.434	0.00441976	Treg_NLT-like
2	ENSMUSG00000048234	Rnf149	3.38094e-07	0.259223	0.205	0.121	0.00475631	Treg_NLT-like
2	ENSMUSG00000028691	Prdx1	7.14605e-19	0.401508	0.8	0.666	1.00531e-14	Treg_NLT-like
2	ENSMUSG00000028745	Capzb	1.20019e-21	0.372281	0.775	0.629	1.68843e-17	Treg_NLT-like
2	ENSMUSG00000048376	F2r	2.08152e-31	0.363045	0.193	0.048	2.92829e-27	Treg_NLT-like
2	ENSMUSG00000028822	Tmem50a	6.28904e-09	0.250906	0.723	0.632	8.84742e-05	Treg_NLT-like
2	ENSMUSG00000025016	Tm9sf3	6.8421e-11	0.272936	0.474	0.317	9.62547e-07	Treg_NLT-like
2	ENSMUSG00000048521	Cxcr6	4.04191e-90	0.661939	0.153	0.007	5.68616e-86	Treg_NLT-like
2	ENSMUSG00000034792	Gna15	2.8649e-39	0.344607	0.158	0.027	4.03034e-35	Treg_NLT-like
2	ENSMUSG00000034868	Myl12b	7.64859e-15	0.324614	0.751	0.611	1.076e-10	Treg_NLT-like
2	ENSMUSG00000034892	Rps29	8.36833e-158	-0.548981	1	1	1.17726e-153	Treg_NLT-like
2	ENSMUSG00000034932	Mrpl54	1.04873e-09	0.278044	0.38	0.251	1.47535e-05	Treg_NLT-like
2	ENSMUSG00000049103	Ccr2	8.20073e-194	1.09528	0.279	0.007	1.15368e-189	Treg_NLT-like
2	ENSMUSG00000020612	Prkar1a	7.65653e-27	0.463568	0.701	0.506	1.07712e-22	Treg_NLT-like
2	ENSMUSG00000035227	Spcs2	3.24201e-20	0.335731	0.844	0.694	4.56085e-16	Treg_NLT-like
2	ENSMUSG00000049517	Rps23	1.16416e-76	-0.32033	1	1	1.63774e-72	Treg_NLT-like
2	ENSMUSG00000049608	Gpr55	3.248e-27	0.255638	0.109	0.018	4.56928e-23	Treg_NLT-like
2	ENSMUSG00000020733	Slc9a3r1	5.74617e-11	0.278989	0.672	0.552	8.08371e-07	Treg_NLT-like
2	ENSMUSG00000029084	Cd38	1.1743e-21	0.338768	0.19	0.062	1.652e-17	Treg_NLT-like
2	ENSMUSG00000036093	Arl5a	1.21078e-85	0.711806	0.375	0.074	1.70333e-81	Treg_NLT-like
2	ENSMUSG00000049866	Arl4c	2.85861e-07	0.268829	0.43	0.31	0.00402149	Treg_NLT-like
2	ENSMUSG00000050212	Eva1b	2.0248e-09	0.255625	0.402	0.264	2.84849e-05	Treg_NLT-like
2	ENSMUSG00000029322	Plac8	2.34916e-11	0.510639	0.091	0.029	3.3048e-07	Treg_NLT-like
2	ENSMUSG00000050232	Cxcr3	1.50246e-42	0.559491	0.205	0.042	2.11367e-38	Treg_NLT-like
2	ENSMUSG00000050552	Lamtor4	2.19171e-14	0.3634	0.464	0.299	3.08329e-10	Treg_NLT-like
2	ENSMUSG00000037321	Tap1	1.85442e-13	0.366764	0.489	0.321	2.60879e-09	Treg_NLT-like
2	ENSMUSG00000050732	Vamp8	2.00275e-42	0.553274	0.763	0.488	2.81746e-38	Treg_NLT-like
2	ENSMUSG00000037563	Rps16	2.91997e-126	-0.484637	0.998	1	4.10781e-122	Treg_NLT-like
2	ENSMUSG00000037805	Rpl10a	1.26987e-73	-0.481725	0.973	0.994	1.78646e-69	Treg_NLT-like
2	ENSMUSG00000051212	Gpr183	2.28211e-22	0.42858	0.333	0.148	3.21047e-18	Treg_NLT-like
2	ENSMUSG00000051510	Mafg	3.57354e-23	0.328024	0.16	0.044	5.02726e-19	Treg_NLT-like
2	ENSMUSG00000029614	Rpl6	5.85433e-68	-0.377681	1	0.998	8.23587e-64	Treg_NLT-like
2	ENSMUSG00000029622	Arpc1b	3.44017e-46	0.474473	0.916	0.797	4.83963e-42	Treg_NLT-like
2	ENSMUSG00000052146	Rps10	3.8546e-57	-0.382178	0.978	0.997	5.42265e-53	Treg_NLT-like
2	ENSMUSG00000052512	Nav2	2.18025e-42	0.384254	0.128	0.016	3.06718e-38	Treg_NLT-like
2	ENSMUSG00000038151	Prdm1	1.02414e-98	0.471017	0.193	0.011	1.44076e-94	Treg_NLT-like
2	ENSMUSG00000038213	Tapbpl	7.65295e-10	0.287263	0.316	0.19	1.07662e-05	Treg_NLT-like
2	ENSMUSG00000038650	Rnh1	2.32257e-13	0.329514	0.373	0.215	3.2674e-09	Treg_NLT-like
2	ENSMUSG00000052712	BC004004	9.13483e-13	0.264516	0.314	0.17	1.28509e-08	Treg_NLT-like
2	ENSMUSG00000030067	Foxp1	9.41353e-12	-0.349581	0.383	0.545	1.3243e-07	Treg_NLT-like
2	ENSMUSG00000030104	Edem1	7.63309e-11	0.268949	0.274	0.151	1.07382e-06	Treg_NLT-like
2	ENSMUSG00000053819	Camk2d	6.57261e-08	0.269976	0.427	0.305	0.000924634	Treg_NLT-like
2	ENSMUSG00000038965	Ube2l3	1.00352e-08	0.271948	0.538	0.411	0.000141175	Treg_NLT-like
2	ENSMUSG00000039001	Rps21	1.69684e-42	-0.326923	0.983	0.994	2.38711e-38	Treg_NLT-like
2	ENSMUSG00000054065	Pkp3	2.14732e-41	0.671933	0.679	0.415	3.02085e-37	Treg_NLT-like
2	ENSMUSG00000054435	Gimap4	2.37865e-12	0.284108	0.896	0.854	3.34628e-08	Treg_NLT-like
2	ENSMUSG00000039232	Stx11	1.05442e-20	0.295179	0.18	0.057	1.48335e-16	Treg_NLT-like
2	ENSMUSG00000054717	Hmgb2	2.52231e-17	0.58486	0.578	0.412	3.54839e-13	Treg_NLT-like
2	ENSMUSG00000030413	Pglyrp1	1.62018e-24	0.496647	0.44	0.223	2.27927e-20	Treg_NLT-like
2	ENSMUSG00000030432	Rpl28	4.75685e-49	-0.410745	0.951	0.984	6.69194e-45	Treg_NLT-like
2	ENSMUSG00000030447	Cyfip1	5.21339e-31	0.401463	0.193	0.049	7.3342e-27	Treg_NLT-like
2	ENSMUSG00000039910	Cited2	1.28378e-12	0.383259	0.333	0.19	1.80602e-08	Treg_NLT-like
2	ENSMUSG00000039942	Ptger4	2.45021e-10	0.323012	0.212	0.11	3.44696e-06	Treg_NLT-like
2	ENSMUSG00000030615	Tmem126a	2.58297e-13	0.256583	0.257	0.125	3.63372e-09	Treg_NLT-like
2	ENSMUSG00000055148	Klf2	3.15744e-44	-0.760525	0.519	0.807	4.44189e-40	Treg_NLT-like
2	ENSMUSG00000040242	Fgfr1op2	1.16588e-13	0.319024	0.469	0.305	1.64017e-09	Treg_NLT-like
2	ENSMUSG00000040247	Tbc1d10c	1.05374e-08	0.250303	0.64	0.531	0.000148241	Treg_NLT-like
2	ENSMUSG00000055435	Maf	4.5349e-241	1.56402	0.798	0.148	6.3797e-237	Treg_NLT-like
2	ENSMUSG00000040264	Gbp2b	2.51443e-68	0.714479	0.222	0.03	3.5373e-64	Treg_NLT-like
2	ENSMUSG00000026740	Dnajc1	1.32538e-11	0.269228	0.281	0.151	1.86455e-07	Treg_NLT-like
2	ENSMUSG00000040385	Ppp1ca	1.34031e-19	0.278997	0.881	0.811	1.88554e-15	Treg_NLT-like
2	ENSMUSG00000056209	Npm3	3.74818e-09	-0.293791	0.277	0.416	5.27294e-05	Treg_NLT-like
2	ENSMUSG00000056214	Pard6g	3.34483e-13	0.395243	0.19	0.083	4.70551e-09	Treg_NLT-like
2	ENSMUSG00000031101	Sash3	4.01555e-08	0.261673	0.477	0.35	0.000564908	Treg_NLT-like
2	ENSMUSG00000031168	Ebp	6.11293e-14	0.318684	0.36	0.206	8.59967e-10	Treg_NLT-like
2	ENSMUSG00000040899	Ccr6	9.74574e-26	0.338191	0.136	0.03	1.37103e-21	Treg_NLT-like
2	ENSMUSG00000040952	Rps19	5.00393e-154	-0.683206	0.998	1	7.03952e-150	Treg_NLT-like
2	ENSMUSG00000056501	Cebpb	6.37814e-10	0.271238	0.205	0.104	8.97277e-06	Treg_NLT-like
2	ENSMUSG00000041028	Ghitm	1.09431e-11	0.277608	0.469	0.311	1.53948e-07	Treg_NLT-like
2	ENSMUSG00000031388	Naa10	8.82714e-14	0.318557	0.4	0.24	1.2418e-09	Treg_NLT-like
2	ENSMUSG00000056749	Nfil3	9.23739e-34	0.338212	0.143	0.026	1.29952e-29	Treg_NLT-like
2	ENSMUSG00000056888	Glipr1	4.28206e-23	0.458961	0.39	0.19	6.024e-19	Treg_NLT-like
2	ENSMUSG00000041481	Serpina3g	6.05694e-35	0.694709	0.242	0.067	8.5209e-31	Treg_NLT-like
2	ENSMUSG00000031447	Lamp1	5.70972e-16	-0.387813	0.316	0.522	8.03243e-12	Treg_NLT-like
2	ENSMUSG00000041736	Tspo	4.0016e-27	0.411474	0.736	0.535	5.62944e-23	Treg_NLT-like
2	ENSMUSG00000057329	Bcl2	2.95031e-72	-1.15986	0.205	0.68	4.15049e-68	Treg_NLT-like
2	ENSMUSG00000041954	Tnfrsf18	1.40766e-26	0.517871	0.82	0.647	1.9803e-22	Treg_NLT-like
2	ENSMUSG00000041959	S100a10	1.88264e-88	0.837147	0.958	0.798	2.6485e-84	Treg_NLT-like
2	ENSMUSG00000031532	Saraf	5.1957e-15	0.32323	0.798	0.675	7.30931e-11	Treg_NLT-like
2	ENSMUSG00000057666	Gapdh	4.9549e-18	0.296277	0.889	0.811	6.97056e-14	Treg_NLT-like
2	ENSMUSG00000057841	Rpl32	1.00063e-101	-0.455002	1	1	1.40768e-97	Treg_NLT-like
2	ENSMUSG00000057863	Rpl36	3.09177e-73	-0.365102	0.998	0.999	4.34951e-69	Treg_NLT-like
2	ENSMUSG00000058064	Gm10036	4.46589e-10	-0.26453	0.541	0.666	6.28261e-06	Treg_NLT-like
2	ENSMUSG00000027763	Mbnl1	4.24588e-09	0.269184	0.81	0.724	5.9731e-05	Treg_NLT-like
2	ENSMUSG00000058173	Smco4	3.56113e-66	0.825593	0.437	0.131	5.0098e-62	Treg_NLT-like
2	ENSMUSG00000043004	Gng2	4.21083e-19	0.388338	0.249	0.105	5.92379e-15	Treg_NLT-like
2	ENSMUSG00000043099	Hic1	2.43554e-18	0.282322	0.128	0.036	3.42632e-14	Treg_NLT-like
2	ENSMUSG00000000326	Comt	1.51957e-24	0.433668	0.323	0.139	2.13773e-20	Treg_NLT-like
2	ENSMUSG00000058600	Rpl30	1.55745e-34	-0.288428	0.978	0.994	2.19102e-30	Treg_NLT-like
2	ENSMUSG00000059070	Rpl18	1.36807e-55	-0.341834	0.99	0.999	1.9246e-51	Treg_NLT-like
2	ENSMUSG00000043931	Gimap7	1.86561e-21	0.503051	0.699	0.521	2.62453e-17	Treg_NLT-like
2	ENSMUSG00000017009	Sdc4	1.78898e-37	0.608091	0.259	0.073	2.51673e-33	Treg_NLT-like
2	ENSMUSG00000059775	Rps26-ps1	3.24294e-21	-0.467964	0.435	0.63	4.56217e-17	Treg_NLT-like
2	ENSMUSG00000032383	Ppib	7.75403e-15	0.291111	0.768	0.635	1.09084e-10	Treg_NLT-like
2	ENSMUSG00000032399	Rpl4	1.13409e-68	-0.409194	0.99	0.999	1.59544e-64	Treg_NLT-like
2	ENSMUSG00000027985	Lef1	9.76723e-12	-0.344863	0.294	0.462	1.37405e-07	Treg_NLT-like
2	ENSMUSG00000044424	Gm9493	1.08671e-51	-0.523813	0.783	0.942	1.52878e-47	Treg_NLT-like
2	ENSMUSG00000060036	Rpl3	5.84612e-58	-0.35886	1	0.997	8.22433e-54	Treg_NLT-like
2	ENSMUSG00000028080	Lrba	2.70819e-29	0.363528	0.188	0.048	3.80988e-25	Treg_NLT-like
2	ENSMUSG00000045092	S1pr1	1.42195e-11	-0.459846	0.18	0.326	2.00039e-07	Treg_NLT-like
2	ENSMUSG00000060636	Rpl35a	9.63836e-127	-0.523228	0.998	0.999	1.35592e-122	Treg_NLT-like
2	ENSMUSG00000060675	Pla2g16	4.42408e-38	0.613096	0.627	0.352	6.22379e-34	Treg_NLT-like
2	ENSMUSG00000045165	AI467606	7.30196e-18	0.399907	0.516	0.317	1.02724e-13	Treg_NLT-like
2	ENSMUSG00000060791	Gmfg	3.27342e-09	0.308379	0.556	0.435	4.60505e-05	Treg_NLT-like
2	ENSMUSG00000045394	Epcam	9.37276e-25	0.339581	0.153	0.038	1.31856e-20	Treg_NLT-like
2	ENSMUSG00000060802	B2m	5.52461e-71	0.341684	1	1	7.77202e-67	Treg_NLT-like
2	ENSMUSG00000060803	Gstp1	6.28671e-08	0.261192	0.477	0.355	0.000884414	Treg_NLT-like
2	ENSMUSG00000060938	Rpl26	1.87066e-78	-0.411796	1	0.999	2.63164e-74	Treg_NLT-like
2	ENSMUSG00000061477	Rps7	7.24385e-118	-0.514831	0.998	1	1.01907e-113	Treg_NLT-like
2	ENSMUSG00000061787	Rps17	5.64526e-105	-0.618126	0.97	0.995	7.94175e-101	Treg_NLT-like
2	ENSMUSG00000062006	Rpl34	3.0609e-54	-0.287056	1	0.999	4.30608e-50	Treg_NLT-like
2	ENSMUSG00000062210	Tnfaip8	3.50563e-36	0.571622	0.464	0.204	4.93171e-32	Treg_NLT-like
2	ENSMUSG00000062328	Rpl17	8.87106e-75	-0.357329	1	1	1.24798e-70	Treg_NLT-like
2	ENSMUSG00000062456	Rpl9-ps6	3.32485e-16	-0.290636	0.716	0.839	4.67741e-12	Treg_NLT-like
2	ENSMUSG00000062593	Lilrb4a	1.2771e-37	0.253082	0.077	0.005	1.79662e-33	Treg_NLT-like
2	ENSMUSG00000062825	Actg1	6.27243e-22	0.390905	0.98	0.976	8.82406e-18	Treg_NLT-like
2	ENSMUSG00000062866	Phactr2	1.97884e-14	0.255958	0.148	0.053	2.78383e-10	Treg_NLT-like
2	ENSMUSG00000062867	Impdh2	2.72537e-11	-0.359877	0.2	0.357	3.83406e-07	Treg_NLT-like
2	ENSMUSG00000062997	Rpl35	1.10158e-130	-0.696645	0.983	0.998	1.5497e-126	Treg_NLT-like
2	ENSMUSG00000063457	Rps15	2.1597e-106	-0.484038	0.995	0.999	3.03827e-102	Treg_NLT-like
2	ENSMUSG00000063696	Gm8730	1.75585e-35	-0.400204	0.854	0.954	2.47013e-31	Treg_NLT-like
2	ENSMUSG00000063856	Gpx1	7.99099e-07	0.262615	0.56	0.472	0.0112417	Treg_NLT-like
2	ENSMUSG00000063889	Crem	1.31322e-23	0.384119	0.23	0.079	1.84744e-19	Treg_NLT-like
2	ENSMUSG00000048277	Syngr2	2.38203e-18	0.41764	0.417	0.234	3.35104e-14	Treg_NLT-like
2	ENSMUSG00000064065	Ipcef1	3.94764e-11	0.325344	0.422	0.278	5.55354e-07	Treg_NLT-like
2	ENSMUSG00000064373	Sepp1	2.15907e-25	0.484416	0.573	0.322	3.03739e-21	Treg_NLT-like
2	ENSMUSG00000034484	Snx2	1.36822e-30	0.531206	0.432	0.198	1.92481e-26	Treg_NLT-like
2	ENSMUSG00000066026	Dhrs3	3.36657e-13	0.388181	0.175	0.074	4.7361e-09	Treg_NLT-like
2	ENSMUSG00000066278	Vps37b	6.0148e-08	-0.293564	0.094	0.201	0.000846163	Treg_NLT-like
2	ENSMUSG00000048758	Rpl29	1.63755e-28	-0.277208	0.956	0.983	2.30371e-24	Treg_NLT-like
2	ENSMUSG00000066407	Gm10263	7.60825e-09	-0.311805	0.23	0.358	0.000107033	Treg_NLT-like
2	ENSMUSG00000066442	Mthfs	3.62312e-13	0.298848	0.252	0.124	5.09701e-09	Treg_NLT-like
2	ENSMUSG00000067274	Rplp0	7.90547e-63	-0.400691	0.998	0.999	1.11214e-58	Treg_NLT-like
2	ENSMUSG00000067288	Rps28	1.76361e-138	-0.581021	1	0.999	2.48105e-134	Treg_NLT-like
2	ENSMUSG00000025290	Rps24	5.30874e-128	-0.490932	1	1	7.46834e-124	Treg_NLT-like
2	ENSMUSG00000049422	Chchd10	1.46196e-10	-0.33884	0.247	0.415	2.05668e-06	Treg_NLT-like
2	ENSMUSG00000068129	Cst7	1.20738e-25	0.47733	0.38	0.169	1.69854e-21	Treg_NLT-like
2	ENSMUSG00000068220	Lgals1	6.74591e-78	0.991773	0.805	0.444	9.49014e-74	Treg_NLT-like
2	ENSMUSG00000025647	Shisa5	3.60278e-30	0.295837	1	0.996	5.06839e-26	Treg_NLT-like
2	ENSMUSG00000068240	Gm11808	4.60595e-25	-0.343907	0.862	0.924	6.47966e-21	Treg_NLT-like
2	ENSMUSG00000068335	Dok1	1.4958e-21	0.366995	0.291	0.123	2.1043e-17	Treg_NLT-like
2	ENSMUSG00000068923	Syt11	3.09432e-20	0.374616	0.235	0.09	4.35309e-16	Treg_NLT-like
2	ENSMUSG00000069662	Marcks	3.75617e-67	0.396601	0.114	0.005	5.28418e-63	Treg_NLT-like
2	ENSMUSG00000069833	Ahnak	2.94639e-43	0.519903	0.311	0.087	4.14498e-39	Treg_NLT-like
2	ENSMUSG00000070034	Sp110	4.7489e-08	-0.325772	0.314	0.428	0.000668076	Treg_NLT-like
2	ENSMUSG00000070394	Tmem256	4.03283e-08	0.265017	0.279	0.174	0.000567338	Treg_NLT-like
2	ENSMUSG00000050621	Rps27rt	2.58572e-49	-0.34486	0.988	0.997	3.63758e-45	Treg_NLT-like
2	ENSMUSG00000070803	Cited4	4.72868e-40	0.263453	0.084	0.006	6.65231e-36	Treg_NLT-like
2	ENSMUSG00000071068	Treml2	7.01366e-14	-0.420687	0.059	0.21	9.86681e-10	Treg_NLT-like
2	ENSMUSG00000071415	Rpl23	6.73855e-72	-0.372982	0.993	0.999	9.47979e-68	Treg_NLT-like
2	ENSMUSG00000071644	Eef1g	5.76065e-34	-0.370466	0.901	0.952	8.10408e-30	Treg_NLT-like
2	ENSMUSG00000071657	Bscl2	1.6877e-21	0.340365	0.301	0.128	2.37426e-17	Treg_NLT-like
2	ENSMUSG00000051735	Rinl	1.04581e-10	0.310357	0.514	0.371	1.47124e-06	Treg_NLT-like
2	ENSMUSG00000073002	Vamp5	5.66376e-30	0.444241	0.319	0.118	7.96777e-26	Treg_NLT-like
2	ENSMUSG00000073411	H2-D1	2.06583e-60	0.362833	1	1	2.90621e-56	Treg_NLT-like
2	ENSMUSG00000073676	Hspe1	9.36286e-09	-0.281335	0.612	0.708	0.000131717	Treg_NLT-like
2	ENSMUSG00000073702	Rpl31	2.51948e-85	-0.554219	0.948	0.991	3.5444e-81	Treg_NLT-like
2	ENSMUSG00000074129	Rpl13a	6.12962e-101	-0.41258	1	1	8.62315e-97	Treg_NLT-like
2	ENSMUSG00000074607	Tox2	1.37116e-28	0.295014	0.116	0.02	1.92895e-24	Treg_NLT-like
2	ENSMUSG00000074781	Ube2n	5.53316e-11	0.257982	0.556	0.403	7.78404e-07	Treg_NLT-like
2	ENSMUSG00000075010	AW112010	2.92128e-150	1.21277	0.998	0.872	4.10966e-146	Treg_NLT-like
2	ENSMUSG00000038900	Rpl12	1.31402e-91	-0.569355	0.963	0.996	1.84856e-87	Treg_NLT-like
2	ENSMUSG00000075415	Fnbp1	3.78894e-14	0.304144	0.319	0.169	5.33028e-10	Treg_NLT-like
2	ENSMUSG00000053898	Ech1	1.77724e-16	0.415567	0.447	0.268	2.50023e-12	Treg_NLT-like
2	ENSMUSG00000075602	Ly6a	2.03092e-51	1.11389	0.558	0.255	2.8571e-47	Treg_NLT-like
2	ENSMUSG00000076441	Ass1	9.3959e-07	0.305943	0.563	0.494	0.0132182	Treg_NLT-like
2	ENSMUSG00000078126	Rpl23a-ps3	3.00053e-49	-0.4122	0.936	0.981	4.22115e-45	Treg_NLT-like
2	ENSMUSG00000078193	Gm2000	7.6934e-44	-0.602854	0.531	0.804	1.08231e-39	Treg_NLT-like
2	ENSMUSG00000078453	Abracl	2.05887e-11	0.301283	0.699	0.613	2.89642e-07	Treg_NLT-like
2	ENSMUSG00000078853	Igtp	1.01647e-08	0.324332	0.398	0.274	0.000142997	Treg_NLT-like
2	ENSMUSG00000079017	Ifi27l2a	1.99146e-18	0.500786	0.921	0.883	2.80159e-14	Treg_NLT-like
2	ENSMUSG00000039899	Fgl2	3.45053e-167	0.873445	0.309	0.017	4.8542e-163	Treg_NLT-like
2	ENSMUSG00000055044	Pdlim1	3.93324e-08	-0.292003	0.128	0.243	0.000553329	Treg_NLT-like
2	ENSMUSG00000079018	Ly6c1	2.00397e-19	-0.787643	0.064	0.257	2.81918e-15	Treg_NLT-like
2	ENSMUSG00000079110	Capn3	7.82239e-08	-0.265846	0.096	0.204	0.00110045	Treg_NLT-like
2	ENSMUSG00000079197	Psme2	6.16949e-29	0.472019	0.83	0.693	8.67924e-25	Treg_NLT-like
2	ENSMUSG00000079227	Ccr5	1.12041e-79	0.366428	0.119	0.003	1.5762e-75	Treg_NLT-like
2	ENSMUSG00000079426	Arpc4	1.32661e-17	0.376638	0.699	0.537	1.86628e-13	Treg_NLT-like
2	ENSMUSG00000079427	Mthfsl	1.1857e-22	0.458427	0.321	0.147	1.66805e-18	Treg_NLT-like
2	ENSMUSG00000079435	Rpl36a	1.55953e-77	-0.525006	0.975	0.991	2.19394e-73	Treg_NLT-like
2	ENSMUSG00000030798	Cd37	3.75761e-18	0.371941	0.714	0.546	5.28621e-14	Treg_NLT-like
2	ENSMUSG00000056145	AI504432	2.08565e-16	0.271798	0.178	0.064	2.93409e-12	Treg_NLT-like
2	ENSMUSG00000079523	Tmsb10	2.20467e-38	-0.30165	0.998	1	3.10153e-34	Treg_NLT-like
2	ENSMUSG00000081769	Gm12216	2.39209e-09	0.2718	0.24	0.132	3.36519e-05	Treg_NLT-like
2	ENSMUSG00000084786	Ubl5	2.36491e-26	0.390361	0.859	0.676	3.32695e-22	Treg_NLT-like
2	ENSMUSG00000040747	Cd53	1.73828e-12	0.299175	0.83	0.753	2.44542e-08	Treg_NLT-like
2	ENSMUSG00000056290	Ms4a4b	1.79145e-68	-0.771264	0.543	0.917	2.52021e-64	Treg_NLT-like
2	ENSMUSG00000056498	Tmem154	1.80652e-38	0.53307	0.296	0.09	2.54142e-34	Treg_NLT-like
2	ENSMUSG00000056737	Capg	4.66427e-131	1.08948	0.968	0.63	6.56169e-127	Treg_NLT-like
2	ENSMUSG00000041272	Tox	3.83937e-10	0.268913	0.398	0.26	5.40122e-06	Treg_NLT-like
2	ENSMUSG00000087107	AI662270	5.83393e-14	0.302685	0.343	0.189	8.20718e-10	Treg_NLT-like
2	ENSMUSG00000087687	Pet100	1.92342e-07	0.263336	0.43	0.311	0.00270587	Treg_NLT-like
2	ENSMUSG00000057113	Npm1	4.35777e-23	-0.366613	0.842	0.917	6.13051e-19	Treg_NLT-like
2	ENSMUSG00000057262	Gm10020	1.44266e-11	-0.335395	0.393	0.534	2.02953e-07	Treg_NLT-like
2	ENSMUSG00000089929	Bcl2a1b	1.32959e-22	0.515991	0.412	0.212	1.87047e-18	Treg_NLT-like
2	ENSMUSG00000090137	Uba52	5.15302e-25	-0.336493	0.854	0.932	7.24927e-21	Treg_NLT-like
2	ENSMUSG00000057657	Rps18-ps3	1.63006e-15	-0.390411	0.469	0.631	2.29317e-11	Treg_NLT-like
2	ENSMUSG00000090451	Gm6133	2.95337e-15	-0.358744	0.511	0.669	4.1548e-11	Treg_NLT-like
2	ENSMUSG00000090733	Rps27	1.9812e-105	-0.368922	1	1	2.78716e-101	Treg_NLT-like
2	ENSMUSG00000090841	Myl6	4.14662e-25	0.280244	0.975	0.96	5.83347e-21	Treg_NLT-like
2	ENSMUSG00000090862	Rps13	1.18461e-47	-0.265303	0.998	0.999	1.66651e-43	Treg_NLT-like
2	ENSMUSG00000091086	Rpl6l	1.91355e-24	-0.347655	0.81	0.887	2.69198e-20	Treg_NLT-like
2	ENSMUSG00000042682	Selk	4.52297e-11	0.288922	0.654	0.5	6.36292e-07	Treg_NLT-like
2	ENSMUSG00000091955	Gm9844	2.72036e-11	-0.299288	0.669	0.779	3.82701e-07	Treg_NLT-like
2	ENSMUSG00000058443	Rpl10-ps3	1.81643e-15	-0.335403	0.602	0.73	2.55536e-11	Treg_NLT-like
2	ENSMUSG00000058546	Rpl23a	1.35169e-90	-0.417236	1	1	1.90156e-86	Treg_NLT-like
2	ENSMUSG00000058558	Rpl5	7.19213e-49	-0.412301	0.946	0.973	1.01179e-44	Treg_NLT-like
2	ENSMUSG00000094724	Rnaset2b	8.81367e-28	0.476833	0.704	0.48	1.23991e-23	Treg_NLT-like
2	ENSMUSG00000095687	Rnaset2a	1.8929e-39	0.558818	0.793	0.536	2.66294e-35	Treg_NLT-like
2	ENSMUSG00000059291	Rpl11	1.93312e-51	-0.281154	0.998	0.999	2.71951e-47	Treg_NLT-like
2	ENSMUSG00000059534	Uqcr10	6.55342e-07	0.250339	0.649	0.553	0.00921935	Treg_NLT-like
2	ENSMUSG00000096210	H1f0	7.98448e-45	0.628028	0.311	0.089	1.12326e-40	Treg_NLT-like
2	ENSMUSG00000059835	Rpl13-ps3	9.20138e-22	-0.400139	0.617	0.758	1.29445e-17	Treg_NLT-like
2	ENSMUSG00000059895	Ptp4a3	1.22342e-11	-0.373576	0.247	0.41	1.72111e-07	Treg_NLT-like
2	ENSMUSG00000044258	Ctla2a	4.37777e-33	0.508768	0.123	0.02	6.15865e-29	Treg_NLT-like
2	ENSMUSG00000060019	Gm10073	2.10787e-19	-0.309576	0.84	0.907	2.96535e-15	Treg_NLT-like
2	ENSMUSG00000097415	AU020206	1.66218e-49	0.598781	0.323	0.089	2.33835e-45	Treg_NLT-like
2	ENSMUSG00000060147	Serpinb6a	3.65591e-13	0.255238	0.17	0.069	5.14314e-09	Treg_NLT-like
2	ENSMUSG00000060429	Sntb1	1.9565e-13	0.255845	0.128	0.044	2.75241e-09	Treg_NLT-like

## Sheet: Treg_colon
cluster	gene_id	gene_name	p_val	avg_logFC	pct.1	pct.2	p_val_adj	annotation
0	ENSMUSG00000047675	Rps8	8.27578e-42	-0.295264	0.983	0.991	1.16424e-37	Treg_suppressive
0	ENSMUSG00000038612	Mcl1	1.38643e-14	-0.252667	0.291	0.445	1.95042e-10	Treg_suppressive
0	ENSMUSG00000049086	Bmyc	1.71053e-24	-0.374494	0.099	0.252	2.40637e-20	Treg_suppressive
0	ENSMUSG00000007892	Rplp1	7.40456e-41	-0.257806	0.994	0.999	1.04167e-36	Treg_suppressive
0	ENSMUSG00000028362	Tnfsf8	2.50882e-12	-0.25533	0.142	0.25	3.52941e-08	Treg_suppressive
0	ENSMUSG00000050965	Prkca	1.04626e-14	-0.295113	0.482	0.62	1.47187e-10	Treg_suppressive
0	ENSMUSG00000040699	Limd2	3.54096e-30	-0.418661	0.452	0.646	4.98143e-26	Treg_suppressive
0	ENSMUSG00000024772	Ehd1	7.59788e-11	0.276138	0.339	0.249	1.06887e-06	Treg_suppressive
0	ENSMUSG00000020577	Tspan13	3.33051e-59	-0.570412	0.324	0.629	4.68536e-55	Treg_suppressive
0	ENSMUSG00000051495	Irf2bp2	1.59045e-21	-0.256736	0.076	0.208	2.23744e-17	Treg_suppressive
0	ENSMUSG00000025362	Rps26	3.10499e-29	-0.292987	0.953	0.972	4.3681e-25	Treg_suppressive
0	ENSMUSG00000012889	Podnl1	7.00846e-12	0.27766	0.146	0.074	9.85951e-08	Treg_suppressive
0	ENSMUSG00000041046	Ramp3	1.49655e-27	-0.468299	0.534	0.705	2.10534e-23	Treg_suppressive
0	ENSMUSG00000026950	Neb	3.65813e-09	0.262445	0.177	0.11	5.14626e-05	Treg_suppressive
0	ENSMUSG00000020027	Socs2	4.4164e-16	0.344991	0.347	0.228	6.213e-12	Treg_suppressive
0	ENSMUSG00000017466	Timp2	4.06697e-16	0.391369	0.346	0.239	5.72141e-12	Treg_suppressive
0	ENSMUSG00000033083	Tbc1d4	5.54904e-32	-0.453596	0.042	0.189	7.80639e-28	Treg_suppressive
0	ENSMUSG00000022108	Itm2b	3.28242e-175	0.748391	0.988	0.932	4.6177e-171	Treg_suppressive
0	ENSMUSG00000058013	Sept11	1.83073e-13	0.328136	0.31	0.213	2.57547e-09	Treg_suppressive
0	ENSMUSG00000020547	Bzw2	2.93998e-32	-0.399119	0.093	0.271	4.13596e-28	Treg_suppressive
0	ENSMUSG00000024431	Nr3c1	4.34026e-12	0.258094	0.595	0.514	6.10588e-08	Treg_suppressive
0	ENSMUSG00000044906	4930503L19Rik	4.16991e-13	0.285471	0.166	0.085	5.86623e-09	Treg_suppressive
0	ENSMUSG00000048376	F2r	3.77599e-29	0.478879	0.247	0.104	5.31206e-25	Treg_suppressive
0	ENSMUSG00000021200	Asb2	2.95546e-14	0.295118	0.212	0.117	4.15773e-10	Treg_suppressive
0	ENSMUSG00000030122	Ptms	1.6583e-15	0.370327	0.352	0.248	2.3329e-11	Treg_suppressive
0	ENSMUSG00000025997	Ikzf2	2.8756e-76	-0.714271	0.452	0.733	4.04539e-72	Treg_suppressive
0	ENSMUSG00000032249	Anp32a	4.62515e-14	-0.256732	0.543	0.682	6.50667e-10	Treg_suppressive
0	ENSMUSG00000049775	Tmsb4x	7.46865e-81	0.333679	1	1	1.05069e-76	Treg_suppressive
0	ENSMUSG00000021591	Glrx	1.88293e-32	0.335371	0.784	0.598	2.64891e-28	Treg_suppressive
0	ENSMUSG00000034006	Pqlc1	3.78689e-11	0.306764	0.351	0.266	5.3274e-07	Treg_suppressive
0	ENSMUSG00000049103	Ccr2	4.8857e-163	0.999903	0.848	0.473	6.8732e-159	Treg_suppressive
0	ENSMUSG00000028268	Gbp3	1.4146e-13	0.331966	0.378	0.276	1.99006e-09	Treg_suppressive
0	ENSMUSG00000031015	Swap70	5.96022e-38	-0.399216	0.037	0.205	8.38484e-34	Treg_suppressive
0	ENSMUSG00000024659	Anxa1	3.92955e-08	0.359352	0.099	0.05	0.000552809	Treg_suppressive
0	ENSMUSG00000030124	Lag3	1.48851e-35	0.649807	0.312	0.141	2.09403e-31	Treg_suppressive
0	ENSMUSG00000024317	Rnf138	1.42828e-11	0.305107	0.53	0.463	2.0093e-07	Treg_suppressive
0	ENSMUSG00000045092	S1pr1	6.01252e-36	-0.471731	0.152	0.365	8.45842e-32	Treg_suppressive
0	ENSMUSG00000020399	Havcr2	8.45566e-24	0.436284	0.277	0.144	1.18954e-19	Treg_suppressive
0	ENSMUSG00000025190	Got1	1.43255e-39	0.469524	0.806	0.691	2.01531e-35	Treg_suppressive
0	ENSMUSG00000043004	Gng2	2.00023e-10	0.279381	0.297	0.217	2.81392e-06	Treg_suppressive
0	ENSMUSG00000029810	Tmem176b	1.14979e-19	0.319242	0.128	0.041	1.61753e-15	Treg_suppressive
0	ENSMUSG00000031513	Leprotl1	1.99428e-18	0.296321	0.685	0.606	2.80556e-14	Treg_suppressive
0	ENSMUSG00000002104	Rapsn	1.07232e-10	0.270961	0.16	0.088	1.50854e-06	Treg_suppressive
0	ENSMUSG00000034640	Tiparp	1.11837e-09	0.319732	0.287	0.211	1.57332e-05	Treg_suppressive
0	ENSMUSG00000043421	Hilpda	3.13086e-27	0.453762	0.581	0.43	4.4045e-23	Treg_suppressive
0	ENSMUSG00000026094	Stk17b	3.31456e-15	-0.259678	0.587	0.715	4.66292e-11	Treg_suppressive
0	ENSMUSG00000001687	Ubl3	6.58858e-20	0.337592	0.714	0.612	9.26881e-16	Treg_suppressive
0	ENSMUSG00000030336	Cd27	7.66679e-14	0.300066	0.639	0.57	1.07856e-09	Treg_suppressive
0	ENSMUSG00000050232	Cxcr3	5.98204e-22	0.432718	0.323	0.188	8.41554e-18	Treg_suppressive
0	ENSMUSG00000021190	Lgmn	3.63225e-33	0.531509	0.311	0.144	5.10985e-29	Treg_suppressive
0	ENSMUSG00000029062	Cdk11b	1.74779e-11	-0.289728	0.281	0.409	2.45879e-07	Treg_suppressive
0	ENSMUSG00000057329	Bcl2	4.86428e-42	-0.560802	0.026	0.193	6.84306e-38	Treg_suppressive
0	ENSMUSG00000023367	Tmem176a	8.98878e-15	0.270438	0.118	0.045	1.26454e-10	Treg_suppressive
0	ENSMUSG00000048521	Cxcr6	2.44781e-20	0.462804	0.324	0.191	3.44357e-16	Treg_suppressive
0	ENSMUSG00000022015	Tnfsf11	2.69715e-11	0.331563	0.192	0.111	3.79435e-07	Treg_suppressive
0	ENSMUSG00000047898	Ccr4	1.71931e-12	0.281804	0.268	0.174	2.41872e-08	Treg_suppressive
0	ENSMUSG00000032946	Rasgrp2	2.28031e-14	-0.258504	0.077	0.175	3.20793e-10	Treg_suppressive
0	ENSMUSG00000024610	Cd74	6.55503e-14	-0.362664	0.239	0.368	9.22162e-10	Treg_suppressive
0	ENSMUSG00000035042	Ccl5	2.8257e-13	-0.287515	0.073	0.166	3.97519e-09	Treg_suppressive
0	ENSMUSG00000001020	S100a4	3.02854e-34	0.426198	0.727	0.544	4.26055e-30	Treg_suppressive
0	ENSMUSG00000025804	Ccr1	1.45693e-28	0.545415	0.296	0.147	2.04961e-24	Treg_suppressive
0	ENSMUSG00000055148	Klf2	2.57484e-29	-0.696961	0.615	0.764	3.62229e-25	Treg_suppressive
0	ENSMUSG00000027907	S100a11	4.38917e-66	0.493932	0.926	0.752	6.17468e-62	Treg_suppressive
0	ENSMUSG00000015396	Cd83	1.29264e-49	-0.788137	0.305	0.552	1.81849e-45	Treg_suppressive
0	ENSMUSG00000055435	Maf	3.35299e-86	0.679856	0.774	0.506	4.71699e-82	Treg_suppressive
0	ENSMUSG00000046447	Camk2n1	1.6965e-17	0.344667	0.366	0.244	2.38663e-13	Treg_suppressive
0	ENSMUSG00000036093	Arl5a	1.23346e-08	0.278082	0.336	0.264	0.000173523	Treg_suppressive
0	ENSMUSG00000061904	Slc25a3	5.37297e-18	-0.269974	0.638	0.758	7.5587e-14	Treg_suppressive
0	ENSMUSG00000030844	Rgs10	1.12314e-12	-0.301841	0.539	0.669	1.58004e-08	Treg_suppressive
0	ENSMUSG00000026009	Icos	1.39503e-79	0.538026	0.926	0.765	1.96253e-75	Treg_suppressive
0	ENSMUSG00000045573	Penk	6.64565e-13	-0.623335	0.091	0.183	9.3491e-09	Treg_suppressive
0	ENSMUSG00000020644	Id2	7.02828e-36	0.353636	0.898	0.788	9.88739e-32	Treg_suppressive
0	ENSMUSG00000062593	Lilrb4a	4.08411e-10	0.317143	0.237	0.155	5.74553e-06	Treg_suppressive
0	ENSMUSG00000005087	Cd44	1.38828e-26	0.369341	0.671	0.527	1.95303e-22	Treg_suppressive
0	ENSMUSG00000034349	Smc4	5.88236e-45	-0.593886	0.273	0.517	8.2753e-41	Treg_suppressive
0	ENSMUSG00000024661	Fth1	1.9485e-55	0.514214	0.999	0.999	2.74115e-51	Treg_suppressive
0	ENSMUSG00000004043	Stat5a	1.53141e-19	-0.294015	0.267	0.444	2.15438e-15	Treg_suppressive
0	ENSMUSG00000049608	Gpr55	1.58724e-10	0.26456	0.201	0.122	2.23293e-06	Treg_suppressive
0	ENSMUSG00000034892	Rps29	4.18421e-55	-0.315597	1	1	5.88635e-51	Treg_suppressive
0	ENSMUSG00000053522	Lgals7	1.47564e-06	0.367647	0.217	0.158	0.0207593	Treg_suppressive
0	ENSMUSG00000032436	Cmtm7	9.29033e-17	0.316506	0.559	0.461	1.30696e-12	Treg_suppressive
0	ENSMUSG00000037447	Arid5a	1.7196e-11	-0.259311	0.197	0.311	2.41913e-07	Treg_suppressive
0	ENSMUSG00000026069	Il1rl1	4.64685e-39	-0.550347	0.107	0.312	6.53719e-35	Treg_suppressive
0	ENSMUSG00000046908	Ltb4r1	1.05692e-21	0.402333	0.242	0.121	1.48687e-17	Treg_suppressive
0	ENSMUSG00000049866	Arl4c	1.09264e-44	0.577453	0.582	0.389	1.53712e-40	Treg_suppressive
0	ENSMUSG00000023034	Nr4a1	2.23583e-18	-0.33944	0.327	0.495	3.14537e-14	Treg_suppressive
0	ENSMUSG00000063856	Gpx1	1.17223e-20	0.380005	0.586	0.488	1.64909e-16	Treg_suppressive
0	ENSMUSG00000020275	Rel	2.47499e-36	-0.532971	0.378	0.587	3.48181e-32	Treg_suppressive
0	ENSMUSG00000025245	Lztfl1	2.24476e-12	0.303596	0.226	0.139	3.15793e-08	Treg_suppressive
0	ENSMUSG00000037706	Cd81	8.78535e-15	-0.276214	0.167	0.297	1.23592e-10	Treg_suppressive
0	ENSMUSG00000041272	Tox	6.58902e-42	-0.460243	0.334	0.589	9.26943e-38	Treg_suppressive
0	ENSMUSG00000023274	Cd4	3.55928e-09	0.2601	0.448	0.382	5.0072e-05	Treg_suppressive
0	ENSMUSG00000044258	Ctla2a	9.1712e-34	0.471414	0.72	0.539	1.2902e-29	Treg_suppressive
0	ENSMUSG00000054871	Tmem158	1.57432e-22	-0.404167	0.049	0.167	2.21475e-18	Treg_suppressive
0	ENSMUSG00000037894	H2afz	2.31603e-77	-0.751369	0.926	0.968	3.25819e-73	Treg_suppressive
0	ENSMUSG00000030536	Iqgap1	2.4079e-14	0.281483	0.585	0.508	3.38744e-10	Treg_suppressive
0	ENSMUSG00000026305	Lrrfip1	6.94581e-10	0.251837	0.522	0.452	9.77137e-06	Treg_suppressive
0	ENSMUSG00000023927	Satb1	1.88806e-53	-0.781997	0.156	0.415	2.65613e-49	Treg_suppressive
0	ENSMUSG00000055044	Pdlim1	8.46355e-39	-0.480828	0.033	0.196	1.19065e-34	Treg_suppressive
0	ENSMUSG00000044734	Serpinb1a	2.11847e-06	0.257276	0.117	0.069	0.0298027	Treg_suppressive
0	ENSMUSG00000001025	S100a6	4.59508e-72	0.562967	0.897	0.676	6.46436e-68	Treg_suppressive
0	ENSMUSG00000026360	Rgs2	1.38352e-73	-0.687829	0.68	0.863	1.94634e-69	Treg_suppressive
0	ENSMUSG00000020108	Ddit4	8.73818e-09	0.291097	0.39	0.314	0.000122929	Treg_suppressive
0	ENSMUSG00000032231	Anxa2	7.01312e-27	0.400055	0.545	0.371	9.86606e-23	Treg_suppressive
0	ENSMUSG00000068220	Lgals1	3.69563e-69	0.518131	0.938	0.804	5.19902e-65	Treg_suppressive
0	ENSMUSG00000026475	Rgs16	7.18872e-12	-0.258334	0.136	0.242	1.01131e-07	Treg_suppressive
0	ENSMUSG00000055447	Cd47	1.25443e-30	0.354395	0.729	0.609	1.76473e-26	Treg_suppressive
0	ENSMUSG00000038213	Tapbpl	1.32718e-06	0.255319	0.307	0.25	0.0186708	Treg_suppressive
0	ENSMUSG00000024235	Map3k8	7.47619e-31	-0.53579	0.097	0.268	1.05175e-26	Treg_suppressive
0	ENSMUSG00000022657	Cd96	1.58015e-20	-0.25564	0.046	0.157	2.22296e-16	Treg_suppressive
0	ENSMUSG00000069833	Ahnak	1.17158e-36	0.386683	0.746	0.565	1.64818e-32	Treg_suppressive
0	ENSMUSG00000026547	Tagln2	1.7837e-36	0.394589	0.807	0.637	2.50931e-32	Treg_suppressive
0	ENSMUSG00000022744	Cldnd1	2.39421e-21	0.333348	0.699	0.6	3.36818e-17	Treg_suppressive
0	ENSMUSG00000026581	Sell	5.24228e-38	-0.427361	0.013	0.158	7.37484e-34	Treg_suppressive
0	ENSMUSG00000067288	Rps28	5.63618e-35	-0.259777	0.998	0.999	7.92898e-31	Treg_suppressive
0	ENSMUSG00000006360	Crip1	2.43464e-20	0.339932	0.979	0.952	3.42505e-16	Treg_suppressive
0	ENSMUSG00000011179	Odc1	9.69105e-65	0.444366	0.974	0.899	1.36334e-60	Treg_suppressive
0	ENSMUSG00000028494	Plin2	6.82579e-16	0.365829	0.246	0.141	9.60252e-12	Treg_suppressive
0	ENSMUSG00000062997	Rpl35	6.60071e-32	-0.299376	0.97	0.982	9.28588e-28	Treg_suppressive
0	ENSMUSG00000012405	Rpl15	3.15419e-26	-0.251091	0.943	0.964	4.43732e-22	Treg_suppressive
0	ENSMUSG00000056737	Capg	2.9418e-27	0.324917	0.8	0.705	4.13853e-23	Treg_suppressive
0	ENSMUSG00000028525	Pde4b	1.62402e-16	0.334309	0.44	0.327	2.28468e-12	Treg_suppressive
0	ENSMUSG00000005696	Sh2d1a	1.71247e-24	-0.439058	0.194	0.374	2.4091e-20	Treg_suppressive
0	ENSMUSG00000039197	Adk	1.5697e-25	-0.293085	0.037	0.161	2.20825e-21	Treg_suppressive
0	ENSMUSG00000032463	Faim	2.55514e-38	-0.52314	0.276	0.508	3.59458e-34	Treg_suppressive
0	ENSMUSG00000039221	Rpl22l1	8.30674e-26	-0.252544	0.908	0.944	1.16859e-21	Treg_suppressive
0	ENSMUSG00000053898	Ech1	1.33313e-10	0.293387	0.306	0.227	1.87545e-06	Treg_suppressive
0	ENSMUSG00000024513	Mbd2	3.20222e-10	0.274957	0.295	0.216	4.50488e-06	Treg_suppressive
0	ENSMUSG00000037999	Arap2	2.71718e-21	-0.328382	0.096	0.231	3.82253e-17	Treg_suppressive
0	ENSMUSG00000073702	Rpl31	2.88366e-24	-0.26728	0.9	0.943	4.05673e-20	Treg_suppressive
0	ENSMUSG00000039264	Gimap3	2.50309e-13	-0.262364	0.507	0.629	3.52134e-09	Treg_suppressive
0	ENSMUSG00000026872	Zeb2	2.49486e-27	0.451964	0.234	0.098	3.50977e-23	Treg_suppressive
0	ENSMUSG00000032870	Smap2	3.97869e-10	0.267521	0.336	0.255	5.59722e-06	Treg_suppressive
0	ENSMUSG00000047867	Gimap6	7.38294e-24	-0.348226	0.624	0.765	1.03863e-19	Treg_suppressive
0	ENSMUSG00000026285	Pdcd1	6.79496e-30	-0.477941	0.18	0.375	9.55915e-26	Treg_suppressive
0	ENSMUSG00000039384	Dusp10	1.19082e-96	-0.877734	0.194	0.578	1.67525e-92	Treg_suppressive
0	ENSMUSG00000075010	AW112010	4.63136e-46	0.516243	0.852	0.736	6.5154e-42	Treg_suppressive
0	ENSMUSG00000015619	Gata3	4.17088e-44	-0.604824	0.306	0.56	5.8676e-40	Treg_suppressive
0	ENSMUSG00000058173	Smco4	9.51708e-12	0.311909	0.487	0.405	1.33886e-07	Treg_suppressive
0	ENSMUSG00000037944	Ccr7	5.19577e-88	-1.16031	0.245	0.579	7.30941e-84	Treg_suppressive
0	ENSMUSG00000039899	Fgl2	2.12119e-39	0.550094	0.409	0.207	2.98409e-35	Treg_suppressive
0	ENSMUSG00000026826	Nr4a2	8.27916e-18	-0.27298	0.036	0.129	1.16471e-13	Treg_suppressive
0	ENSMUSG00000024677	Ms4a6b	5.44474e-15	-0.328662	0.335	0.483	7.65966e-11	Treg_suppressive
0	ENSMUSG00000058470	Gm8369	6.39785e-16	-0.297904	0.36	0.527	9.00049e-12	Treg_suppressive
0	ENSMUSG00000001270	Ckb	2.32973e-14	0.335117	0.226	0.13	3.27747e-10	Treg_suppressive
0	ENSMUSG00000040274	Cdk6	7.82211e-09	0.286697	0.269	0.195	0.000110041	Treg_suppressive
0	ENSMUSG00000021458	2010111I01Rik	1.33014e-10	0.288017	0.352	0.266	1.87124e-06	Treg_suppressive
0	ENSMUSG00000016529	Il10	3.61791e-136	0.969104	0.822	0.488	5.08968e-132	Treg_suppressive
0	ENSMUSG00000058672	Tubb2a	2.23614e-06	-0.423415	0.191	0.261	0.031458	Treg_suppressive
0	ENSMUSG00000032265	Fam46a	2.10404e-10	-0.269077	0.296	0.412	2.95996e-06	Treg_suppressive
0	ENSMUSG00000024778	Fas	1.48709e-16	-0.308596	0.257	0.413	2.09204e-12	Treg_suppressive
0	ENSMUSG00000017009	Sdc4	4.8299e-11	0.322278	0.438	0.35	6.79471e-07	Treg_suppressive
0	ENSMUSG00000001700	Gramd3	7.35068e-99	-0.919766	0.218	0.602	1.03409e-94	Treg_suppressive
0	ENSMUSG00000079227	Ccr5	1.89487e-21	0.383197	0.246	0.121	2.66571e-17	Treg_suppressive
0	ENSMUSG00000075706	Gpx4	1.77693e-22	-0.306551	0.773	0.846	2.49978e-18	Treg_suppressive
0	ENSMUSG00000056290	Ms4a4b	9.24299e-59	-0.747735	0.253	0.549	1.3003e-54	Treg_suppressive
0	ENSMUSG00000030208	Emp1	1.16118e-44	0.642177	0.388	0.185	1.63355e-40	Treg_suppressive
0	ENSMUSG00000040952	Rps19	5.97431e-32	-0.257053	0.999	0.999	8.40466e-28	Treg_suppressive
0	ENSMUSG00000017737	Mmp9	2.13362e-21	0.357309	0.186	0.075	3.00158e-17	Treg_suppressive
0	ENSMUSG00000027639	Samhd1	1.26757e-12	-0.267712	0.453	0.592	1.78322e-08	Treg_suppressive
0	ENSMUSG00000018168	Ikzf3	1.04928e-14	0.318811	0.496	0.4	1.47613e-10	Treg_suppressive
0	ENSMUSG00000089672	Lilr4b	1.0213e-07	0.25934	0.216	0.149	0.00143677	Treg_suppressive
0	ENSMUSG00000026728	Vim	2.21665e-114	0.812331	0.927	0.684	3.11838e-110	Treg_suppressive
0	ENSMUSG00000002578	Ikzf4	1.90539e-22	-0.305167	0.046	0.163	2.6805e-18	Treg_suppressive
0	ENSMUSG00000002603	Tgfb1	2.17324e-15	0.280475	0.652	0.563	3.05732e-11	Treg_suppressive
0	ENSMUSG00000060019	Gm10073	7.12014e-29	-0.267502	0.872	0.932	1.00166e-24	Treg_suppressive
0	ENSMUSG00000027808	Serp1	1.3475e-30	-0.38123	0.535	0.714	1.89566e-26	Treg_suppressive
0	ENSMUSG00000041220	Elovl6	1.01309e-11	-0.278085	0.074	0.156	1.42522e-07	Treg_suppressive
0	ENSMUSG00000060147	Serpinb6a	2.22556e-13	0.339297	0.294	0.198	3.13092e-09	Treg_suppressive
0	ENSMUSG00000090877	Hspa1b	7.73173e-10	-0.61836	0.083	0.156	1.0877e-05	Treg_suppressive
0	ENSMUSG00000021939	Ctsb	2.16927e-22	0.383336	0.607	0.495	3.05173e-18	Treg_suppressive
0	ENSMUSG00000090958	Lrrc32	7.83609e-51	-0.539151	0.118	0.372	1.10238e-46	Treg_suppressive
0	ENSMUSG00000060636	Rpl35a	4.75667e-32	-0.25899	0.991	0.998	6.69169e-28	Treg_suppressive
0	ENSMUSG00000027985	Lef1	6.5064e-33	-0.474173	0.053	0.212	9.15321e-29	Treg_suppressive
0	ENSMUSG00000015437	Gzmb	9.64412e-85	1.09326	0.783	0.558	1.35674e-80	Treg_suppressive
0	ENSMUSG00000028063	Lmna	1.83371e-59	0.583211	0.818	0.59	2.57967e-55	Treg_suppressive
0	ENSMUSG00000041483	Zfp281	1.57605e-12	-0.266128	0.177	0.293	2.21719e-08	Treg_suppressive
0	ENSMUSG00000028081	Rps3a1	2.09353e-44	-0.273746	0.994	1	2.94517e-40	Treg_suppressive
0	ENSMUSG00000075602	Ly6a	1.92431e-50	0.654176	0.594	0.383	2.70712e-46	Treg_suppressive
0	ENSMUSG00000025810	Nrp1	3.48051e-21	-0.285473	0.031	0.133	4.89638e-17	Treg_suppressive
0	ENSMUSG00000030747	Dgat2	8.22787e-43	-0.54931	0.046	0.234	1.1575e-38	Treg_suppressive
0	ENSMUSG00000019943	Atp2b1	1.9116e-10	0.259234	0.605	0.525	2.68924e-06	Treg_suppressive
0	ENSMUSG00000096472	Cdkn2d	6.5697e-15	-0.304153	0.136	0.255	9.24226e-11	Treg_suppressive
0	ENSMUSG00000061787	Rps17	3.66521e-41	-0.400554	0.859	0.924	5.15622e-37	Treg_suppressive
0	ENSMUSG00000028214	Gem	3.62095e-15	-0.33108	0.217	0.356	5.09396e-11	Treg_suppressive
0	ENSMUSG00000041959	S100a10	3.26761e-45	0.331088	0.964	0.871	4.59688e-41	Treg_suppressive
0	ENSMUSG00000028234	Rps20	3.68302e-31	-0.289386	0.953	0.975	5.18127e-27	Treg_suppressive
0	ENSMUSG00000098557	Kctd12	6.45837e-16	0.372234	0.379	0.269	9.08564e-12	Treg_suppressive
0	ENSMUSG00000079017	Ifi27l2a	1.15754e-14	-0.309608	0.725	0.816	1.62842e-10	Treg_suppressive
0	ENSMUSG00000026011	Ctla4	3.26704e-67	0.474632	0.966	0.878	4.59608e-63	Treg_suppressive
0	ENSMUSG00000042364	Snx18	2.1716e-24	-0.315917	0.336	0.543	3.05501e-20	Treg_suppressive
0	ENSMUSG00000099974	Bcl2a1d	9.47024e-10	-0.298514	0.195	0.294	1.33227e-05	Treg_suppressive
0	ENSMUSG00000026012	Cd28	4.14154e-20	0.262321	0.847	0.778	5.82631e-16	Treg_suppressive
0	ENSMUSG00000027456	Sdcbp2	1.48117e-16	0.371049	0.465	0.356	2.08371e-12	Treg_suppressive
0	ENSMUSG00000031239	Itm2a	4.66255e-20	-0.31454	0.027	0.121	6.55928e-16	Treg_suppressive
1	ENSMUSG00000058672	Tubb2a	4.48471e-08	-0.540564	0.192	0.255	0.000630908	Treg_NLT
1	ENSMUSG00000020437	Myo1g	8.33335e-41	0.417944	0.586	0.325	1.17234e-36	Treg_NLT
1	ENSMUSG00000030844	Rgs10	1.1301e-10	-0.341287	0.613	0.62	1.58982e-06	Treg_NLT
1	ENSMUSG00000002233	Rhoc	1.98795e-38	0.367741	0.269	0.088	2.79664e-34	Treg_NLT
1	ENSMUSG00000030595	Nfkbib	3.65381e-27	0.296038	0.532	0.307	5.14018e-23	Treg_NLT
1	ENSMUSG00000058427	Cxcl2	8.14839e-14	0.613805	0.178	0.086	1.14631e-09	Treg_NLT
1	ENSMUSG00000099974	Bcl2a1d	9.61446e-56	0.642312	0.427	0.165	1.35256e-51	Treg_NLT
1	ENSMUSG00000048277	Syngr2	7.8718e-23	0.298806	0.49	0.284	1.10741e-18	Treg_NLT
1	ENSMUSG00000025321	Itgb8	6.43601e-26	0.258673	0.195	0.066	9.05418e-22	Treg_NLT
1	ENSMUSG00000034266	Batf	2.85985e-24	0.312207	0.672	0.452	4.02324e-20	Treg_NLT
1	ENSMUSG00000028214	Gem	5.96367e-29	0.385089	0.439	0.23	8.38969e-25	Treg_NLT
1	ENSMUSG00000000682	Cd52	5.06822e-35	0.310914	0.969	0.889	7.12997e-31	Treg_NLT
1	ENSMUSG00000021591	Glrx	1.49882e-20	0.269681	0.799	0.604	2.10854e-16	Treg_NLT
1	ENSMUSG00000025997	Ikzf2	4.8121e-115	0.75363	0.865	0.497	6.76966e-111	Treg_NLT
1	ENSMUSG00000027361	Gabpb1	2.13599e-20	0.250066	0.471	0.276	3.00491e-16	Treg_NLT
1	ENSMUSG00000052684	Jun	1.3782e-12	-0.599892	0.376	0.445	1.93885e-08	Treg_NLT
1	ENSMUSG00000049103	Ccr2	6.20533e-09	-0.366505	0.619	0.621	8.72966e-05	Treg_NLT
1	ENSMUSG00000007659	Bcl2l1	4.92834e-28	0.336499	0.381	0.183	6.93319e-24	Treg_NLT
1	ENSMUSG00000026360	Rgs2	1.90161e-82	0.598105	0.937	0.715	2.67518e-78	Treg_NLT
1	ENSMUSG00000027215	Cd82	1.78089e-31	0.329244	0.806	0.601	2.50535e-27	Treg_NLT
1	ENSMUSG00000030413	Pglyrp1	1.29363e-32	0.291301	0.239	0.08	1.81988e-28	Treg_NLT
1	ENSMUSG00000039232	Stx11	8.32526e-29	0.399068	0.71	0.483	1.1712e-24	Treg_NLT
1	ENSMUSG00000020601	Trib2	5.28392e-14	-0.437671	0.288	0.377	7.43342e-10	Treg_NLT
1	ENSMUSG00000026223	Itm2c	5.71417e-30	0.360456	0.661	0.419	8.03869e-26	Treg_NLT
1	ENSMUSG00000001627	Ifrd1	4.00382e-27	0.286138	0.91	0.725	5.63257e-23	Treg_NLT
1	ENSMUSG00000029378	Areg	3.96991e-79	0.755055	0.594	0.247	5.58488e-75	Treg_NLT
1	ENSMUSG00000059325	Hopx	1.44604e-41	0.457459	0.539	0.272	2.03429e-37	Treg_NLT
1	ENSMUSG00000024610	Cd74	4.36619e-42	0.63865	0.478	0.233	6.14236e-38	Treg_NLT
1	ENSMUSG00000020644	Id2	1.19604e-24	0.282163	0.922	0.785	1.68259e-20	Treg_NLT
1	ENSMUSG00000023034	Nr4a1	3.6281e-42	0.433272	0.613	0.333	5.10401e-38	Treg_NLT
1	ENSMUSG00000021608	Lpcat1	2.94057e-31	0.278394	0.31	0.124	4.13679e-27	Treg_NLT
1	ENSMUSG00000030056	Isy1	1.94455e-18	0.28393	0.632	0.438	2.7356e-14	Treg_NLT
1	ENSMUSG00000015619	Gata3	2.17409e-127	0.956705	0.745	0.311	3.05851e-123	Treg_NLT
1	ENSMUSG00000033629	Hacd3	1.6581e-28	0.309146	0.44	0.224	2.33262e-24	Treg_NLT
1	ENSMUSG00000048376	F2r	3.14097e-08	-0.327951	0.117	0.183	0.000441872	Treg_NLT
1	ENSMUSG00000041272	Tox	5.46014e-32	0.323961	0.657	0.401	7.68132e-28	Treg_NLT
1	ENSMUSG00000008496	Pou2f2	4.50505e-20	0.264352	0.315	0.161	6.33771e-16	Treg_NLT
1	ENSMUSG00000029075	Tnfrsf4	2.05356e-76	0.502078	0.997	0.948	2.88895e-72	Treg_NLT
1	ENSMUSG00000015396	Cd83	4.11785e-73	0.825822	0.665	0.345	5.79299e-69	Treg_NLT
1	ENSMUSG00000030114	Klrg1	1.29045e-53	0.516108	0.638	0.328	1.81541e-49	Treg_NLT
1	ENSMUSG00000029076	Sdf4	4.60384e-22	0.289003	0.867	0.721	6.47668e-18	Treg_NLT
1	ENSMUSG00000016529	Il10	5.40556e-24	-0.64732	0.559	0.65	7.60455e-20	Treg_NLT
1	ENSMUSG00000031015	Swap70	2.96572e-30	0.274952	0.242	0.085	4.17217e-26	Treg_NLT
1	ENSMUSG00000024778	Fas	3.71608e-26	0.324419	0.493	0.278	5.22778e-22	Treg_NLT
1	ENSMUSG00000053113	Socs3	4.1691e-12	-0.383446	0.4	0.481	5.8651e-08	Treg_NLT
1	ENSMUSG00000032220	Myo1e	3.78741e-30	0.297219	0.267	0.101	5.32812e-26	Treg_NLT
1	ENSMUSG00000020743	Mif4gd	4.034e-27	0.338442	0.662	0.435	5.67504e-23	Treg_NLT
1	ENSMUSG00000029771	Irf5	4.5096e-25	0.258491	0.249	0.1	6.34411e-21	Treg_NLT
1	ENSMUSG00000006519	Cyba	4.1991e-24	0.271168	0.821	0.642	5.9073e-20	Treg_NLT
1	ENSMUSG00000037754	Ppp1r16b	2.65272e-21	0.289327	0.628	0.417	3.73185e-17	Treg_NLT
1	ENSMUSG00000055435	Maf	3.8658e-09	-0.346597	0.613	0.611	5.43841e-05	Treg_NLT
1	ENSMUSG00000076441	Ass1	1.00303e-16	0.267007	0.698	0.522	1.41107e-12	Treg_NLT
1	ENSMUSG00000024399	Ltb	6.76771e-26	0.405966	0.788	0.6	9.52082e-22	Treg_NLT
1	ENSMUSG00000040998	Npnt	5.9764e-23	0.289774	0.127	0.033	8.4076e-19	Treg_NLT
1	ENSMUSG00000032463	Faim	5.93929e-20	0.261413	0.542	0.351	8.35539e-16	Treg_NLT
1	ENSMUSG00000059923	Grb2	4.16025e-31	0.323377	0.656	0.411	5.85264e-27	Treg_NLT
1	ENSMUSG00000089929	Bcl2a1b	2.43795e-64	0.628666	0.69	0.379	3.4297e-60	Treg_NLT
1	ENSMUSG00000026770	Il2ra	3.71166e-20	0.263412	0.5	0.306	5.22156e-16	Treg_NLT
1	ENSMUSG00000026104	Stat1	1.8718e-20	0.296985	0.458	0.273	2.63324e-16	Treg_NLT
1	ENSMUSG00000002881	Nab1	5.53577e-26	0.252237	0.406	0.202	7.78771e-22	Treg_NLT
1	ENSMUSG00000024014	Pim1	1.67154e-33	0.306649	0.992	0.944	2.35152e-29	Treg_NLT
1	ENSMUSG00000032238	Rora	2.04966e-54	0.378947	0.946	0.729	2.88346e-50	Treg_NLT
1	ENSMUSG00000005615	Pcyt1a	4.60947e-21	0.300402	0.354	0.185	6.4846e-17	Treg_NLT
1	ENSMUSG00000026670	Uap1	3.95961e-18	0.27382	0.363	0.203	5.57038e-14	Treg_NLT
1	ENSMUSG00000018648	Dusp14	5.99569e-17	0.31494	0.209	0.097	8.43474e-13	Treg_NLT
1	ENSMUSG00000026285	Pdcd1	2.27997e-53	0.553779	0.48	0.203	3.20746e-49	Treg_NLT
1	ENSMUSG00000060791	Gmfg	1.33344e-21	0.295645	0.53	0.33	1.87588e-17	Treg_NLT
1	ENSMUSG00000035042	Ccl5	4.82167e-33	0.487587	0.232	0.076	6.78312e-29	Treg_NLT
1	ENSMUSG00000022108	Itm2b	8.91762e-29	-0.427487	0.963	0.949	1.25453e-24	Treg_NLT
1	ENSMUSG00000035356	Nfkbiz	3.70086e-35	0.37576	0.627	0.37	5.20637e-31	Treg_NLT
1	ENSMUSG00000035105	Egln3	4.81814e-24	0.294625	0.228	0.09	6.77816e-20	Treg_NLT
1	ENSMUSG00000015837	Sqstm1	8.0031e-20	0.250559	0.697	0.5	1.12588e-15	Treg_NLT
1	ENSMUSG00000004040	Stat3	1.47061e-17	0.271764	0.76	0.592	2.06886e-13	Treg_NLT
1	ENSMUSG00000018476	Kdm6b	1.62741e-53	0.553533	0.663	0.353	2.28944e-49	Treg_NLT
1	ENSMUSG00000031781	Ciapin1	2.28347e-18	0.267918	0.278	0.141	3.21239e-14	Treg_NLT
1	ENSMUSG00000030103	Bhlhe40	6.37029e-27	0.342352	0.747	0.534	8.96172e-23	Treg_NLT
1	ENSMUSG00000064289	Tank	4.93838e-20	0.253478	0.698	0.483	6.94731e-16	Treg_NLT
1	ENSMUSG00000026049	Tex30	1.4078e-16	0.2997	0.358	0.207	1.98049e-12	Treg_NLT
1	ENSMUSG00000024590	Lmnb1	5.12358e-29	0.312233	0.689	0.448	7.20785e-25	Treg_NLT
1	ENSMUSG00000056708	Ier5	6.79715e-31	0.33408	0.832	0.634	9.56223e-27	Treg_NLT
1	ENSMUSG00000052384	Nrros	1.94463e-38	0.338894	0.226	0.063	2.7357e-34	Treg_NLT
1	ENSMUSG00000045573	Penk	1.61267e-26	0.819945	0.24	0.098	2.26871e-22	Treg_NLT
1	ENSMUSG00000036931	Nfkbid	4.09267e-19	0.290308	0.317	0.167	5.75756e-15	Treg_NLT
1	ENSMUSG00000020077	Srgn	9.97104e-89	0.39975	1	0.993	1.40273e-84	Treg_NLT
1	ENSMUSG00000030695	Aldoa	5.5461e-23	0.309103	0.825	0.661	7.80225e-19	Treg_NLT
1	ENSMUSG00000028163	Nfkb1	1.05082e-54	0.498252	0.779	0.502	1.4783e-50	Treg_NLT
1	ENSMUSG00000030747	Dgat2	1.49962e-79	0.684704	0.336	0.068	2.10967e-75	Treg_NLT
1	ENSMUSG00000041954	Tnfrsf18	1.84188e-63	0.414144	0.963	0.857	2.59116e-59	Treg_NLT
1	ENSMUSG00000028788	Ptp4a2	3.56891e-42	0.369604	0.846	0.627	5.02074e-38	Treg_NLT
1	ENSMUSG00000075706	Gpx4	7.81553e-35	0.374723	0.893	0.777	1.09949e-30	Treg_NLT
1	ENSMUSG00000035851	Ythdc1	1.26278e-19	0.296075	0.572	0.379	1.77648e-15	Treg_NLT
1	ENSMUSG00000034686	Prr7	5.30645e-20	0.257561	0.549	0.338	7.46512e-16	Treg_NLT
1	ENSMUSG00000026069	Il1rl1	5.59183e-129	0.910199	0.487	0.098	7.86659e-125	Treg_NLT
1	ENSMUSG00000041046	Ramp3	5.24405e-33	0.419119	0.778	0.564	7.37733e-29	Treg_NLT
1	ENSMUSG00000021877	Arf4	5.88933e-21	0.255329	0.842	0.67	8.28511e-17	Treg_NLT
1	ENSMUSG00000020275	Rel	2.18215e-65	0.620434	0.71	0.398	3.06985e-61	Treg_NLT
1	ENSMUSG00000025225	Nfkb2	8.52201e-30	0.317285	0.674	0.426	1.19888e-25	Treg_NLT
1	ENSMUSG00000006360	Crip1	1.78e-34	0.2794	0.994	0.946	2.5041e-30	Treg_NLT
1	ENSMUSG00000048490	Nrip1	2.4039e-18	0.261797	0.752	0.577	3.3818e-14	Treg_NLT
1	ENSMUSG00000026475	Rgs16	2.15012e-18	0.281344	0.294	0.151	3.02478e-14	Treg_NLT
1	ENSMUSG00000027459	Fam110a	1.69506e-29	0.35503	0.551	0.312	2.38461e-25	Treg_NLT
1	ENSMUSG00000032349	Elovl5	4.13066e-23	0.318083	0.526	0.316	5.81101e-19	Treg_NLT
1	ENSMUSG00000054871	Tmem158	2.6055e-37	0.501731	0.226	0.066	3.66541e-33	Treg_NLT
1	ENSMUSG00000037894	H2afz	6.89855e-114	0.867629	0.985	0.934	9.70489e-110	Treg_NLT
1	ENSMUSG00000018932	Map2k3	1.9912e-22	0.264806	0.457	0.253	2.80123e-18	Treg_NLT
1	ENSMUSG00000054892	Txk	7.55862e-07	-0.351101	0.39	0.417	0.0106335	Treg_NLT
1	ENSMUSG00000042262	Ccr8	9.38409e-29	0.26637	0.239	0.087	1.32015e-24	Treg_NLT
1	ENSMUSG00000028965	Tnfrsf9	2.86057e-100	0.707287	0.961	0.803	4.02425e-96	Treg_NLT
1	ENSMUSG00000027808	Serp1	6.09111e-55	0.459854	0.82	0.552	8.56897e-51	Treg_NLT
1	ENSMUSG00000010609	Psen2	1.91306e-27	0.343341	0.457	0.246	2.6913e-23	Treg_NLT
1	ENSMUSG00000032554	Trf	1.08743e-32	0.387966	0.153	0.033	1.5298e-28	Treg_NLT
1	ENSMUSG00000062939	Stat4	6.61367e-26	0.308009	0.624	0.384	9.30411e-22	Treg_NLT
1	ENSMUSG00000030208	Emp1	7.83093e-08	-0.402491	0.225	0.285	0.00110166	Treg_NLT
1	ENSMUSG00000032359	Ctsh	8.46917e-33	0.273693	0.131	0.022	1.19144e-28	Treg_NLT
1	ENSMUSG00000042677	Zc3h12a	1.26028e-28	0.311579	0.516	0.282	1.77297e-24	Treg_NLT
1	ENSMUSG00000032265	Fam46a	1.73288e-61	0.586119	0.572	0.259	2.43782e-57	Treg_NLT
1	ENSMUSG00000029322	Plac8	1.8423e-10	0.523315	0.124	0.058	2.59175e-06	Treg_NLT
1	ENSMUSG00000021025	Nfkbia	4.90625e-55	0.367735	0.995	0.93	6.90211e-51	Treg_NLT
1	ENSMUSG00000021831	Ero1l	1.64594e-22	0.264052	0.234	0.097	2.31551e-18	Treg_NLT
1	ENSMUSG00000029475	Kdm2b	7.75198e-24	0.291903	0.592	0.37	1.09055e-19	Treg_NLT
1	ENSMUSG00000039158	Akna	2.17871e-32	0.296913	0.319	0.13	3.065e-28	Treg_NLT
1	ENSMUSG00000015312	Gadd45b	8.12019e-27	0.32782	0.842	0.66	1.14235e-22	Treg_NLT
1	ENSMUSG00000042842	Serpinb6b	7.51869e-20	0.299317	0.224	0.099	1.05773e-15	Treg_NLT
1	ENSMUSG00000020744	Slc25a19	2.63355e-44	0.480883	0.557	0.295	3.70487e-40	Treg_NLT
1	ENSMUSG00000026014	Raph1	7.19953e-23	0.286281	0.25	0.107	1.01283e-18	Treg_NLT
1	ENSMUSG00000026875	Traf1	3.15175e-53	0.421452	0.927	0.76	4.43388e-49	Treg_NLT
2	ENSMUSG00000000078	Klf6	3.92494e-43	-0.565973	0.621	0.857	5.52161e-39	Treg_lymphoid-like
2	ENSMUSG00000026864	Hspa5	9.08019e-25	-0.390005	0.827	0.903	1.2774e-20	Treg_lymphoid-like
2	ENSMUSG00000000184	Ccnd2	1.57796e-09	-0.268503	0.334	0.476	2.21987e-05	Treg_lymphoid-like
2	ENSMUSG00000057666	Gapdh	2.03641e-26	-0.369419	0.799	0.893	2.86482e-22	Treg_lymphoid-like
2	ENSMUSG00000000594	Gm2a	1.15488e-53	-0.819934	0.217	0.552	1.62468e-49	Treg_lymphoid-like
2	ENSMUSG00000000682	Cd52	7.37349e-69	-0.593689	0.794	0.948	1.0373e-64	Treg_lymphoid-like
2	ENSMUSG00000032966	Fkbp1a	3.36641e-22	-0.399147	0.365	0.581	4.73587e-18	Treg_lymphoid-like
2	ENSMUSG00000000740	Rpl13	2.81376e-101	0.377012	1	1	3.9584e-97	Treg_lymphoid-like
2	ENSMUSG00000000782	Tcf7	5.40044e-22	0.3375	0.163	0.052	7.59734e-18	Treg_lymphoid-like
2	ENSMUSG00000001020	S100a4	3.19026e-130	-1.42437	0.189	0.727	4.48806e-126	Treg_lymphoid-like
2	ENSMUSG00000015656	Hspa8	2.21997e-80	-0.850069	0.964	0.992	3.12306e-76	Treg_lymphoid-like
2	ENSMUSG00000024661	Fth1	4.39795e-36	-0.467798	0.998	0.999	6.18704e-32	Treg_lymphoid-like
2	ENSMUSG00000001025	S100a6	3.31483e-195	-1.86734	0.319	0.878	4.66331e-191	Treg_lymphoid-like
2	ENSMUSG00000001175	Calm1	9.68517e-54	-0.48484	0.827	0.945	1.36251e-49	Treg_lymphoid-like
2	ENSMUSG00000001270	Ckb	4.26546e-16	-0.368765	0.06	0.196	6.00065e-12	Treg_lymphoid-like
2	ENSMUSG00000024696	Lpxn	5.60493e-11	-0.26279	0.168	0.302	7.88501e-07	Treg_lymphoid-like
2	ENSMUSG00000001281	Itgb7	1.29139e-33	-0.520534	0.399	0.65	1.81672e-29	Treg_lymphoid-like
2	ENSMUSG00000024737	Slc15a3	4.9441e-18	-0.366759	0.033	0.169	6.95536e-14	Treg_lymphoid-like
2	ENSMUSG00000024772	Ehd1	5.24207e-33	-0.567807	0.092	0.334	7.37454e-29	Treg_lymphoid-like
2	ENSMUSG00000001627	Ifrd1	6.56615e-54	-0.577476	0.58	0.843	9.23726e-50	Treg_lymphoid-like
2	ENSMUSG00000016921	Srsf6	2.8005e-08	0.265043	0.369	0.278	0.000393975	Treg_lymphoid-like
2	ENSMUSG00000001687	Ubl3	2.33164e-50	-0.633926	0.393	0.72	3.28015e-46	Treg_lymphoid-like
2	ENSMUSG00000034266	Batf	8.09909e-10	-0.288512	0.415	0.557	1.13938e-05	Treg_lymphoid-like
2	ENSMUSG00000024793	Tnfrsf25	4.43179e-14	-0.298755	0.117	0.265	6.23464e-10	Treg_lymphoid-like
2	ENSMUSG00000001700	Gramd3	2.31824e-73	0.844411	0.712	0.384	3.26131e-69	Treg_lymphoid-like
2	ENSMUSG00000024966	Stip1	3.07352e-10	-0.286648	0.176	0.305	4.32382e-06	Treg_lymphoid-like
2	ENSMUSG00000059291	Rpl11	3.5262e-49	0.260823	0.989	0.998	4.96066e-45	Treg_lymphoid-like
2	ENSMUSG00000001794	Capns1	8.93436e-17	-0.322742	0.312	0.516	1.25689e-12	Treg_lymphoid-like
2	ENSMUSG00000025025	Mxi1	1.30333e-16	-0.358785	0.227	0.416	1.83352e-12	Treg_lymphoid-like
2	ENSMUSG00000025085	Ablim1	4.10553e-07	0.305591	0.336	0.258	0.00577565	Treg_lymphoid-like
2	ENSMUSG00000002104	Rapsn	1.51371e-15	-0.318989	0.025	0.14	2.12949e-11	Treg_lymphoid-like
2	ENSMUSG00000025163	Cd7	1.38252e-24	0.345403	0.109	0.021	1.94493e-20	Treg_lymphoid-like
2	ENSMUSG00000059835	Rpl13-ps3	5.2175e-21	0.339288	0.753	0.65	7.33998e-17	Treg_lymphoid-like
2	ENSMUSG00000002578	Ikzf4	1.965e-13	0.31283	0.197	0.096	2.76436e-09	Treg_lymphoid-like
2	ENSMUSG00000025190	Got1	2.51819e-27	-0.464252	0.596	0.773	3.54258e-23	Treg_lymphoid-like
2	ENSMUSG00000002603	Tgfb1	4.30708e-40	-0.605804	0.372	0.657	6.0592e-36	Treg_lymphoid-like
2	ENSMUSG00000034751	Mast4	2.45425e-15	-0.320628	0.101	0.255	3.45263e-11	Treg_lymphoid-like
2	ENSMUSG00000002699	Lcp2	2.03616e-17	-0.347905	0.116	0.283	2.86447e-13	Treg_lymphoid-like
2	ENSMUSG00000002881	Nab1	7.34462e-12	-0.250085	0.158	0.302	1.03324e-07	Treg_lymphoid-like
2	ENSMUSG00000025245	Lztfl1	2.8071e-18	-0.384105	0.055	0.204	3.94902e-14	Treg_lymphoid-like
2	ENSMUSG00000025290	Rps24	1.65601e-125	0.447301	1	0.999	2.32967e-121	Treg_lymphoid-like
2	ENSMUSG00000002983	Relb	6.02956e-14	-0.310294	0.339	0.52	8.48239e-10	Treg_lymphoid-like
2	ENSMUSG00000003038	Hmgn2	1.86133e-19	0.459555	0.403	0.248	2.61852e-15	Treg_lymphoid-like
2	ENSMUSG00000025362	Rps26	6.95231e-96	0.571083	0.99	0.958	9.78051e-92	Treg_lymphoid-like
2	ENSMUSG00000025473	Adam8	2.63424e-28	-0.486959	0.029	0.219	3.70585e-24	Treg_lymphoid-like
2	ENSMUSG00000003429	Rps11	5.06517e-96	0.44402	1	0.998	7.12568e-92	Treg_lymphoid-like
2	ENSMUSG00000025508	Rplp2	2.1528e-59	0.274696	1	0.999	3.02856e-55	Treg_lymphoid-like
2	ENSMUSG00000003882	Il7r	8.81119e-19	-0.401139	0.255	0.457	1.23956e-14	Treg_lymphoid-like
2	ENSMUSG00000003948	Mmd	2.40939e-58	-0.900137	0.323	0.671	3.38953e-54	Treg_lymphoid-like
2	ENSMUSG00000003970	Rpl8	6.33527e-106	0.484973	0.995	0.992	8.91246e-102	Treg_lymphoid-like
2	ENSMUSG00000025804	Ccr1	4.30309e-32	-0.663572	0.036	0.249	6.05359e-28	Treg_lymphoid-like
2	ENSMUSG00000061130	Ppm1b	1.72178e-07	0.312425	0.296	0.218	0.00242221	Treg_lymphoid-like
2	ENSMUSG00000025967	Eef1b2	1.04854e-20	0.317181	0.826	0.759	1.47508e-16	Treg_lymphoid-like
2	ENSMUSG00000025980	Hspd1	5.02771e-32	-0.924202	0.317	0.548	7.07298e-28	Treg_lymphoid-like
2	ENSMUSG00000004043	Stat5a	1.96749e-08	0.250252	0.455	0.354	0.000276787	Treg_lymphoid-like
2	ENSMUSG00000035901	Dennd5a	2.65858e-13	-0.263664	0.051	0.167	3.74008e-09	Treg_lymphoid-like
2	ENSMUSG00000061859	Inadl	4.54588e-36	0.378121	0.146	0.025	6.39515e-32	Treg_lymphoid-like
2	ENSMUSG00000036093	Arl5a	3.71488e-28	-0.51031	0.113	0.339	5.2261e-24	Treg_lymphoid-like
2	ENSMUSG00000004612	Nkg7	5.43649e-09	-0.378225	0.041	0.12	7.64806e-05	Treg_lymphoid-like
2	ENSMUSG00000004837	Grap	2.29469e-27	-0.508425	0.249	0.485	3.22817e-23	Treg_lymphoid-like
2	ENSMUSG00000026009	Icos	2.48312e-103	-0.883887	0.566	0.897	3.49325e-99	Treg_lymphoid-like
2	ENSMUSG00000004951	Hspb1	1.85824e-19	-1.38413	0.119	0.288	2.61417e-15	Treg_lymphoid-like
2	ENSMUSG00000026011	Ctla4	8.03838e-64	-0.575469	0.799	0.942	1.13084e-59	Treg_lymphoid-like
2	ENSMUSG00000026012	Cd28	2.30328e-42	-0.543269	0.642	0.847	3.24025e-38	Treg_lymphoid-like
2	ENSMUSG00000005087	Cd44	2.85516e-98	-1.08163	0.212	0.68	4.01664e-94	Treg_lymphoid-like
2	ENSMUSG00000005125	Ndrg1	3.45873e-17	-0.416011	0.108	0.268	4.86575e-13	Treg_lymphoid-like
2	ENSMUSG00000036943	Rab8b	2.79833e-20	-0.3951	0.282	0.487	3.93669e-16	Treg_lymphoid-like
2	ENSMUSG00000026031	Cflar	1.8153e-12	-0.324479	0.151	0.29	2.55376e-08	Treg_lymphoid-like
2	ENSMUSG00000028494	Plin2	1.01924e-20	-0.463832	0.054	0.215	1.43387e-16	Treg_lymphoid-like
2	ENSMUSG00000037405	Icam1	6.11957e-14	-0.375618	0.089	0.224	8.60901e-10	Treg_lymphoid-like
2	ENSMUSG00000005615	Pcyt1a	6.73281e-30	-0.601561	0.068	0.288	9.47172e-26	Treg_lymphoid-like
2	ENSMUSG00000037447	Arid5a	2.95207e-24	0.583146	0.398	0.232	4.15298e-20	Treg_lymphoid-like
2	ENSMUSG00000005696	Sh2d1a	7.20305e-26	0.621211	0.448	0.265	1.01333e-21	Treg_lymphoid-like
2	ENSMUSG00000026070	Il18r1	1.41964e-12	-0.271012	0.095	0.225	1.99715e-08	Treg_lymphoid-like
2	ENSMUSG00000005873	Reep5	5.03183e-22	-0.386002	0.331	0.549	7.07877e-18	Treg_lymphoid-like
2	ENSMUSG00000005947	Itgae	1.37019e-11	-0.277697	0.057	0.164	1.92759e-07	Treg_lymphoid-like
2	ENSMUSG00000006301	Tmbim1	2.55618e-20	-0.361532	0.052	0.214	3.59604e-16	Treg_lymphoid-like
2	ENSMUSG00000006333	Rps9	1.24546e-56	0.310643	0.998	0.996	1.75211e-52	Treg_lymphoid-like
2	ENSMUSG00000006356	Crip2	1.40545e-18	-0.386303	0.036	0.178	1.97719e-14	Treg_lymphoid-like
2	ENSMUSG00000064181	Rab3ip	4.10534e-19	0.418438	0.236	0.108	5.7754e-15	Treg_lymphoid-like
2	ENSMUSG00000026202	Tuba4a	5.5912e-08	0.264879	0.246	0.162	0.000786571	Treg_lymphoid-like
2	ENSMUSG00000006360	Crip1	1.37941e-138	-1.32473	0.875	0.986	1.94055e-134	Treg_lymphoid-like
2	ENSMUSG00000020399	Havcr2	1.14853e-30	-0.559761	0.033	0.238	1.61576e-26	Treg_lymphoid-like
2	ENSMUSG00000006519	Cyba	2.59405e-37	-0.491335	0.521	0.751	3.64931e-33	Treg_lymphoid-like
2	ENSMUSG00000006699	Cdc42	5.06412e-25	-0.326693	0.753	0.869	7.1242e-21	Treg_lymphoid-like
2	ENSMUSG00000006818	Sod2	1.08153e-14	-0.281128	0.225	0.404	1.52149e-10	Treg_lymphoid-like
2	ENSMUSG00000007041	Clic1	8.9461e-26	-0.387949	0.528	0.724	1.25854e-21	Treg_lymphoid-like
2	ENSMUSG00000007458	M6pr	6.07983e-10	-0.258644	0.261	0.401	8.55311e-06	Treg_lymphoid-like
2	ENSMUSG00000026341	Actr3	2.54598e-19	-0.335438	0.572	0.745	3.58169e-15	Treg_lymphoid-like
2	ENSMUSG00000007659	Bcl2l1	6.87092e-28	-0.50998	0.082	0.294	9.666e-24	Treg_lymphoid-like
2	ENSMUSG00000007872	Id3	1.85433e-13	0.292923	0.124	0.046	2.60867e-09	Treg_lymphoid-like
2	ENSMUSG00000007892	Rplp1	9.16532e-112	0.474523	1	0.996	1.28938e-107	Treg_lymphoid-like
2	ENSMUSG00000028965	Tnfrsf9	3.4216e-60	-0.74971	0.718	0.893	4.8135e-56	Treg_lymphoid-like
2	ENSMUSG00000067288	Rps28	1.11798e-176	0.608219	1	0.998	1.57278e-172	Treg_lymphoid-like
2	ENSMUSG00000026463	Atp2b4	2.22112e-21	-0.393143	0.111	0.309	3.12468e-17	Treg_lymphoid-like
2	ENSMUSG00000008496	Pou2f2	7.96455e-16	-0.382908	0.095	0.244	1.12045e-11	Treg_lymphoid-like
2	ENSMUSG00000038151	Prdm1	1.10086e-21	-0.413182	0.027	0.18	1.5487e-17	Treg_lymphoid-like
2	ENSMUSG00000008668	Rps18	6.65983e-106	0.441498	1	0.998	9.36905e-102	Treg_lymphoid-like
2	ENSMUSG00000008682	Rpl10	2.34331e-94	0.49718	0.994	0.974	3.29657e-90	Treg_lymphoid-like
2	ENSMUSG00000008683	Rps15a	7.21066e-159	0.463921	1	1	1.0144e-154	Treg_lymphoid-like
2	ENSMUSG00000026509	Capn2	4.84772e-12	-0.260821	0.092	0.218	6.81977e-08	Treg_lymphoid-like
2	ENSMUSG00000009687	Fxyd5	3.55036e-18	-0.257973	0.784	0.886	4.99465e-14	Treg_lymphoid-like
2	ENSMUSG00000009927	Rps25	3.02888e-97	0.499095	0.995	0.965	4.26103e-93	Treg_lymphoid-like
2	ENSMUSG00000010095	Slc3a2	6.06179e-15	-0.277144	0.485	0.662	8.52773e-11	Treg_lymphoid-like
2	ENSMUSG00000020733	Slc9a3r1	6.35233e-23	-0.453077	0.29	0.509	8.93646e-19	Treg_lymphoid-like
2	ENSMUSG00000070691	Runx3	1.44227e-14	-0.34054	0.166	0.329	2.02899e-10	Treg_lymphoid-like
2	ENSMUSG00000011179	Odc1	2.66571e-115	-0.86864	0.788	0.965	3.75012e-111	Treg_lymphoid-like
2	ENSMUSG00000038900	Rpl12	9.5355e-82	0.485277	0.981	0.959	1.34145e-77	Treg_lymphoid-like
2	ENSMUSG00000011256	Adam19	5.34108e-13	-0.288549	0.038	0.144	7.51383e-09	Treg_lymphoid-like
2	ENSMUSG00000012405	Rpl15	6.85334e-99	0.534325	0.978	0.95	9.64127e-95	Treg_lymphoid-like
2	ENSMUSG00000039156	Stim2	5.25828e-10	0.252128	0.154	0.076	7.39735e-06	Treg_lymphoid-like
2	ENSMUSG00000012848	Rps5	2.12974e-63	0.317621	1	0.997	2.99612e-59	Treg_lymphoid-like
2	ENSMUSG00000039191	Rbpj	5.31116e-22	-0.400576	0.119	0.318	7.47173e-18	Treg_lymphoid-like
2	ENSMUSG00000012889	Podnl1	1.28972e-12	-0.259554	0.025	0.122	1.81437e-08	Treg_lymphoid-like
2	ENSMUSG00000026728	Vim	2.55351e-190	-1.82611	0.355	0.889	3.59228e-186	Treg_lymphoid-like
2	ENSMUSG00000026740	Dnajc1	1.5135e-19	-0.39256	0.12	0.301	2.12919e-15	Treg_lymphoid-like
2	ENSMUSG00000073411	H2-D1	1.21372e-92	-0.380116	1	1	1.70746e-88	Treg_lymphoid-like
2	ENSMUSG00000026770	Il2ra	2.60094e-25	-0.493917	0.193	0.42	3.659e-21	Treg_lymphoid-like
2	ENSMUSG00000015092	Edf1	1.06576e-16	-0.313595	0.431	0.613	1.49931e-12	Treg_lymphoid-like
2	ENSMUSG00000073676	Hspe1	7.89794e-22	-0.789429	0.628	0.759	1.11108e-17	Treg_lymphoid-like
2	ENSMUSG00000015312	Gadd45b	5.62951e-39	-0.593772	0.536	0.771	7.91959e-35	Treg_lymphoid-like
2	ENSMUSG00000021190	Lgmn	1.11111e-28	-0.623092	0.049	0.252	1.56312e-24	Treg_lymphoid-like
2	ENSMUSG00000026872	Zeb2	1.29002e-22	-0.500661	0.027	0.184	1.81479e-18	Treg_lymphoid-like
2	ENSMUSG00000015437	Gzmb	7.60259e-104	-2.10241	0.325	0.729	1.06953e-99	Treg_lymphoid-like
2	ENSMUSG00000026875	Traf1	1.61735e-23	-0.399987	0.739	0.838	2.27529e-19	Treg_lymphoid-like
2	ENSMUSG00000015619	Gata3	2.71529e-21	-0.610024	0.311	0.499	3.81988e-17	Treg_lymphoid-like
2	ENSMUSG00000026950	Neb	1.94539e-22	-0.404314	0.017	0.167	2.73677e-18	Treg_lymphoid-like
2	ENSMUSG00000027009	Itga4	6.84669e-10	-0.262927	0.127	0.241	9.63193e-06	Treg_lymphoid-like
2	ENSMUSG00000027011	Ube2e3	4.20214e-19	-0.372476	0.103	0.278	5.91157e-15	Treg_lymphoid-like
2	ENSMUSG00000024659	Anxa1	7.69559e-13	-0.344147	0.005	0.086	1.08262e-08	Treg_lymphoid-like
2	ENSMUSG00000021356	Irf4	6.78914e-10	-0.250297	0.055	0.149	9.55096e-06	Treg_lymphoid-like
2	ENSMUSG00000040212	Emp3	8.21052e-42	-0.634005	0.342	0.631	1.15506e-37	Treg_lymphoid-like
2	ENSMUSG00000015837	Sqstm1	8.24637e-17	-0.39904	0.425	0.604	1.1601e-12	Treg_lymphoid-like
2	ENSMUSG00000015932	Dstn	7.25608e-13	-0.293066	0.054	0.167	1.02079e-08	Treg_lymphoid-like
2	ENSMUSG00000016256	Ctsz	2.22516e-11	-0.278773	0.108	0.231	3.13035e-07	Treg_lymphoid-like
2	ENSMUSG00000016528	Mapkapk2	3.2357e-17	-0.359573	0.143	0.315	4.55198e-13	Treg_lymphoid-like
2	ENSMUSG00000016529	Il10	1.59597e-82	-1.39206	0.331	0.694	2.24521e-78	Treg_lymphoid-like
2	ENSMUSG00000027347	Rasgrp1	8.58098e-21	-0.448135	0.117	0.301	1.20717e-16	Treg_lymphoid-like
2	ENSMUSG00000030114	Klrg1	1.05342e-76	-1.23772	0.113	0.518	1.48196e-72	Treg_lymphoid-like
2	ENSMUSG00000034006	Pqlc1	1.1061e-23	-0.495966	0.135	0.342	1.55606e-19	Treg_lymphoid-like
2	ENSMUSG00000017009	Sdc4	6.15909e-55	-0.910786	0.114	0.455	8.6646e-51	Treg_lymphoid-like
2	ENSMUSG00000027381	Bcl2l11	4.29356e-11	0.35758	0.255	0.156	6.04017e-07	Treg_lymphoid-like
2	ENSMUSG00000017404	Rpl19	2.8672e-54	0.253075	1	0.999	4.03358e-50	Treg_lymphoid-like
2	ENSMUSG00000017466	Timp2	6.8475e-17	-0.35168	0.141	0.318	9.63306e-13	Treg_lymphoid-like
2	ENSMUSG00000040699	Limd2	1.0333e-31	0.46733	0.716	0.532	1.45364e-27	Treg_lymphoid-like
2	ENSMUSG00000017707	Serinc3	5.33899e-19	-0.31761	0.448	0.645	7.51089e-15	Treg_lymphoid-like
2	ENSMUSG00000049550	Clip1	2.20267e-13	-0.271144	0.108	0.248	3.09871e-09	Treg_lymphoid-like
2	ENSMUSG00000017737	Mmp9	1.50204e-19	-0.392757	0.014	0.146	2.11307e-15	Treg_lymphoid-like
2	ENSMUSG00000040952	Rps19	7.84074e-138	0.571732	1	0.999	1.10304e-133	Treg_lymphoid-like
2	ENSMUSG00000018008	Cyth4	8.25361e-11	-0.268222	0.154	0.286	1.16112e-06	Treg_lymphoid-like
2	ENSMUSG00000027639	Samhd1	2.92985e-30	0.54767	0.675	0.502	4.12172e-26	Treg_lymphoid-like
2	ENSMUSG00000018168	Ikzf3	1.3882e-43	-0.667221	0.193	0.501	1.95292e-39	Treg_lymphoid-like
2	ENSMUSG00000018171	Vmp1	2.54632e-18	-0.331569	0.216	0.421	3.58217e-14	Treg_lymphoid-like
2	ENSMUSG00000027778	Ift80	6.72042e-35	0.412784	0.19	0.047	9.45428e-31	Treg_lymphoid-like
2	ENSMUSG00000018293	Pfn1	1.97228e-53	-0.440679	0.924	0.968	2.7746e-49	Treg_lymphoid-like
2	ENSMUSG00000018340	Anxa6	1.41838e-36	-0.586279	0.211	0.487	1.99538e-32	Treg_lymphoid-like
2	ENSMUSG00000018425	Dhx40	1.28869e-07	0.286528	0.298	0.216	0.00181293	Treg_lymphoid-like
2	ENSMUSG00000018474	Chd3	2.32899e-07	0.25383	0.399	0.315	0.00327643	Treg_lymphoid-like
2	ENSMUSG00000041235	Chd7	5.19989e-16	-0.32391	0.132	0.299	7.31521e-12	Treg_lymphoid-like
2	ENSMUSG00000018476	Kdm6b	2.21187e-33	-0.588846	0.239	0.516	3.11166e-29	Treg_lymphoid-like
2	ENSMUSG00000018501	Ncor1	2.40721e-13	-0.311098	0.338	0.502	3.38646e-09	Treg_lymphoid-like
2	ENSMUSG00000018507	Trpv2	8.41578e-13	-0.252615	0.04	0.145	1.18393e-08	Treg_lymphoid-like
2	ENSMUSG00000027985	Lef1	2.1523e-73	0.839923	0.366	0.093	3.02786e-69	Treg_lymphoid-like
2	ENSMUSG00000018648	Dusp14	2.59957e-09	-0.308518	0.063	0.154	3.65707e-05	Treg_lymphoid-like
2	ENSMUSG00000018819	Lsp1	1.29785e-16	-0.336834	0.464	0.638	1.82581e-12	Treg_lymphoid-like
2	ENSMUSG00000041483	Zfp281	4.5017e-30	0.60959	0.395	0.209	6.333e-26	Treg_lymphoid-like
2	ENSMUSG00000018932	Map2k3	1.90066e-26	-0.469872	0.141	0.37	2.67385e-22	Treg_lymphoid-like
2	ENSMUSG00000019505	Ubb	4.8428e-79	-0.469533	1	1	6.81285e-75	Treg_lymphoid-like
2	ENSMUSG00000028081	Rps3a1	1.05443e-165	0.574858	1	0.997	1.48338e-161	Treg_lymphoid-like
2	ENSMUSG00000019854	Reps1	1.40924e-11	-0.263706	0.076	0.188	1.98252e-07	Treg_lymphoid-like
2	ENSMUSG00000019872	Smpdl3a	2.83917e-10	-0.261724	0.353	0.502	3.99414e-06	Treg_lymphoid-like
2	ENSMUSG00000041841	Rpl37	9.81292e-108	0.432299	1	0.999	1.38048e-103	Treg_lymphoid-like
2	ENSMUSG00000041920	Slc16a6	4.114e-09	-0.25001	0.128	0.239	5.78757e-05	Treg_lymphoid-like
2	ENSMUSG00000019943	Atp2b1	8.79246e-41	-0.62257	0.315	0.619	1.23692e-36	Treg_lymphoid-like
2	ENSMUSG00000096472	Cdkn2d	1.19647e-16	0.4725	0.314	0.18	1.68319e-12	Treg_lymphoid-like
2	ENSMUSG00000097415	AU020206	3.46417e-21	-0.430792	0.109	0.294	4.8734e-17	Treg_lymphoid-like
2	ENSMUSG00000030844	Rgs10	3.37192e-70	0.775699	0.802	0.57	4.74362e-66	Treg_lymphoid-like
2	ENSMUSG00000020027	Socs2	3.28297e-34	-0.65793	0.081	0.325	4.61848e-30	Treg_lymphoid-like
2	ENSMUSG00000028234	Rps20	3.97163e-113	0.597846	0.987	0.961	5.58729e-109	Treg_lymphoid-like
2	ENSMUSG00000098557	Kctd12	1.42109e-28	-0.57407	0.13	0.36	1.99919e-24	Treg_lymphoid-like
2	ENSMUSG00000020034	Tcp11l2	6.58622e-12	0.309772	0.542	0.424	9.26549e-08	Treg_lymphoid-like
2	ENSMUSG00000042364	Snx18	2.98968e-13	0.319733	0.563	0.436	4.20588e-09	Treg_lymphoid-like
2	ENSMUSG00000028367	Txn1	3.78754e-25	-0.447096	0.342	0.575	5.32831e-21	Treg_lymphoid-like
2	ENSMUSG00000020077	Srgn	2.96044e-91	-0.556137	0.986	0.998	4.16475e-87	Treg_lymphoid-like
2	ENSMUSG00000028410	Dnaja1	1.21817e-12	-0.517327	0.702	0.792	1.71372e-08	Treg_lymphoid-like
2	ENSMUSG00000020101	Vsir	1.75269e-14	-0.313584	0.157	0.312	2.46568e-10	Treg_lymphoid-like
2	ENSMUSG00000020108	Ddit4	5.67443e-35	-0.749929	0.136	0.397	7.98279e-31	Treg_lymphoid-like
2	ENSMUSG00000031320	Rps4x	7.76186e-83	0.386795	0.998	0.998	1.09194e-78	Treg_lymphoid-like
2	ENSMUSG00000022911	Arl13b	1.94327e-14	-0.316167	0.052	0.176	2.7338e-10	Treg_lymphoid-like
2	ENSMUSG00000020178	Adora2a	2.79681e-14	-0.312719	0.263	0.441	3.93455e-10	Treg_lymphoid-like
2	ENSMUSG00000020183	Cpm	1.10244e-26	-0.550316	0.147	0.371	1.55091e-22	Treg_lymphoid-like
2	ENSMUSG00000020205	Phlda1	5.42995e-29	-0.672389	0.219	0.458	7.63886e-25	Treg_lymphoid-like
2	ENSMUSG00000043421	Hilpda	5.79162e-58	-0.994434	0.22	0.559	8.14766e-54	Treg_lymphoid-like
2	ENSMUSG00000028525	Pde4b	3.8881e-17	-0.363827	0.225	0.409	5.46978e-13	Treg_lymphoid-like
2	ENSMUSG00000020267	Hint1	7.42748e-12	-0.2531	0.529	0.676	1.0449e-07	Treg_lymphoid-like
2	ENSMUSG00000043716	Rpl7	4.577e-57	0.344328	0.995	0.984	6.43892e-53	Treg_lymphoid-like
2	ENSMUSG00000028581	Laptm5	4.05697e-36	-0.405171	0.691	0.854	5.70735e-32	Treg_lymphoid-like
2	ENSMUSG00000020297	Nsg2	1.10264e-22	0.256385	0.103	0.021	1.55119e-18	Treg_lymphoid-like
2	ENSMUSG00000044150	A830080D01Rik	8.95867e-14	-0.333493	0.078	0.207	1.26031e-09	Treg_lymphoid-like
2	ENSMUSG00000028719	Cmpk1	5.16957e-18	-0.366304	0.225	0.422	7.27255e-14	Treg_lymphoid-like
2	ENSMUSG00000028788	Ptp4a2	1.17128e-29	-0.416424	0.54	0.744	1.64776e-25	Treg_lymphoid-like
2	ENSMUSG00000054435	Gimap4	3.63292e-34	0.537926	0.759	0.582	5.11079e-30	Treg_lymphoid-like
2	ENSMUSG00000020400	Tnip1	4.44811e-15	-0.357781	0.252	0.421	6.25761e-11	Treg_lymphoid-like
2	ENSMUSG00000020423	Btg2	9.80808e-16	0.369423	0.62	0.484	1.3798e-11	Treg_lymphoid-like
2	ENSMUSG00000028843	Sh3bgrl3	1.2279e-78	-0.594357	0.823	0.948	1.72741e-74	Treg_lymphoid-like
2	ENSMUSG00000028851	Nudc	6.38583e-13	-0.299686	0.249	0.416	8.98359e-09	Treg_lymphoid-like
2	ENSMUSG00000020437	Myo1g	8.22747e-28	-0.512636	0.227	0.464	1.15744e-23	Treg_lymphoid-like
2	ENSMUSG00000020460	Rps27a	1.12042e-106	0.42774	0.998	0.996	1.57621e-102	Treg_lymphoid-like
2	ENSMUSG00000028937	Acot7	6.85304e-23	-0.437588	0.146	0.349	9.64086e-19	Treg_lymphoid-like
2	ENSMUSG00000023927	Satb1	8.71403e-105	1.20977	0.612	0.236	1.22589e-100	Treg_lymphoid-like
2	ENSMUSG00000020547	Bzw2	1.01047e-17	0.411995	0.311	0.173	1.42153e-13	Treg_lymphoid-like
2	ENSMUSG00000023944	Hsp90ab1	1.33899e-44	-0.61091	0.93	0.966	1.8837e-40	Treg_lymphoid-like
2	ENSMUSG00000020577	Tspan13	1.58035e-25	0.456948	0.647	0.473	2.22323e-21	Treg_lymphoid-like
2	ENSMUSG00000045092	S1pr1	4.87371e-38	0.626385	0.461	0.234	6.85633e-34	Treg_lymphoid-like
2	ENSMUSG00000029064	Gnb1	5.23012e-19	-0.352009	0.331	0.544	7.35773e-15	Treg_lymphoid-like
2	ENSMUSG00000020601	Trib2	1.34521e-23	0.529381	0.482	0.311	1.89244e-19	Treg_lymphoid-like
2	ENSMUSG00000029075	Tnfrsf4	1.54057e-36	-0.467764	0.949	0.969	2.16728e-32	Treg_lymphoid-like
2	ENSMUSG00000045165	AI467606	8.34645e-15	-0.30049	0.114	0.266	1.17418e-10	Treg_lymphoid-like
2	ENSMUSG00000020612	Prkar1a	1.84944e-23	-0.33079	0.681	0.832	2.60179e-19	Treg_lymphoid-like
2	ENSMUSG00000024235	Map3k8	3.94187e-32	0.793009	0.344	0.164	5.54542e-28	Treg_lymphoid-like
2	ENSMUSG00000029076	Sdf4	1.12834e-15	-0.29979	0.67	0.797	1.58735e-11	Treg_lymphoid-like
2	ENSMUSG00000020644	Id2	3.84624e-140	-1.28601	0.571	0.9	5.41089e-136	Treg_lymphoid-like
2	ENSMUSG00000024277	Mapre2	7.51278e-11	-0.268777	0.133	0.261	1.0569e-06	Treg_lymphoid-like
2	ENSMUSG00000045826	Ptprcap	9.43699e-32	-0.484175	0.358	0.622	1.3276e-27	Treg_lymphoid-like
2	ENSMUSG00000029254	Stap1	6.84823e-16	-0.354632	0.087	0.237	9.63409e-12	Treg_lymphoid-like
2	ENSMUSG00000020744	Slc25a19	7.97503e-13	-0.358873	0.265	0.416	1.12193e-08	Treg_lymphoid-like
2	ENSMUSG00000046229	Scand1	1.36838e-08	-0.250538	0.36	0.491	0.000192504	Treg_lymphoid-like
2	ENSMUSG00000029338	Antxr2	3.44089e-17	-0.364107	0.114	0.281	4.84064e-13	Treg_lymphoid-like
2	ENSMUSG00000020803	Txndc17	1.70221e-15	-0.317315	0.204	0.387	2.39466e-11	Treg_lymphoid-like
2	ENSMUSG00000020846	Fam101b	8.56741e-38	0.446321	0.141	0.021	1.20526e-33	Treg_lymphoid-like
2	ENSMUSG00000020919	Stat5b	6.17152e-13	0.36082	0.407	0.286	8.68209e-09	Treg_lymphoid-like
2	ENSMUSG00000046876	Atxn1	1.75232e-19	-0.373785	0.071	0.235	2.46517e-15	Treg_lymphoid-like
2	ENSMUSG00000021025	Nfkbia	8.79645e-16	-0.308564	0.926	0.959	1.23749e-11	Treg_lymphoid-like
2	ENSMUSG00000029475	Kdm2b	7.94666e-15	-0.342904	0.303	0.484	1.11794e-10	Treg_lymphoid-like
2	ENSMUSG00000021037	Ahsa1	4.48253e-16	-0.390893	0.223	0.4	6.30602e-12	Treg_lymphoid-like
2	ENSMUSG00000021072	Tmx1	9.81218e-11	-0.257962	0.092	0.203	1.38038e-06	Treg_lymphoid-like
2	ENSMUSG00000021127	Zfp36l1	7.20257e-25	-0.389534	0.643	0.802	1.01326e-20	Treg_lymphoid-like
2	ENSMUSG00000029657	Hsph1	1.12439e-35	-0.866895	0.174	0.436	1.58179e-31	Treg_lymphoid-like
2	ENSMUSG00000047604	Frat2	5.88327e-17	0.427436	0.39	0.249	8.27659e-13	Treg_lymphoid-like
2	ENSMUSG00000024521	Pmaip1	3.17209e-12	-0.366455	0.216	0.364	4.4625e-08	Treg_lymphoid-like
2	ENSMUSG00000029713	Gnb2	4.23312e-22	-0.362089	0.417	0.629	5.95516e-18	Treg_lymphoid-like
2	ENSMUSG00000029771	Irf5	9.34179e-14	-0.300772	0.055	0.175	1.3142e-09	Treg_lymphoid-like
2	ENSMUSG00000021200	Asb2	7.98408e-23	-0.42898	0.029	0.187	1.1232e-18	Treg_lymphoid-like
2	ENSMUSG00000029810	Tmem176b	1.9599e-10	-0.28081	0.016	0.091	2.75719e-06	Treg_lymphoid-like
2	ENSMUSG00000029822	Osbpl3	3.40092e-20	-0.343873	0.068	0.239	4.78442e-16	Treg_lymphoid-like
2	ENSMUSG00000029826	Zc3hav1	3.51758e-23	0.386556	0.731	0.591	4.94853e-19	Treg_lymphoid-like
2	ENSMUSG00000021262	Evl	4.33662e-32	0.373954	0.176	0.043	6.10076e-28	Treg_lymphoid-like
2	ENSMUSG00000021270	Hsp90aa1	6.96435e-52	-1.03752	0.775	0.893	9.79745e-48	Treg_lymphoid-like
2	ENSMUSG00000039899	Fgl2	2.13641e-52	-0.880322	0.04	0.35	3.0055e-48	Treg_lymphoid-like
2	ENSMUSG00000027087	Itgav	2.05651e-35	-0.539914	0.235	0.526	2.8931e-31	Treg_lymphoid-like
2	ENSMUSG00000033319	Fem1c	3.11309e-12	-0.288328	0.12	0.255	4.3795e-08	Treg_lymphoid-like
2	ENSMUSG00000021395	Spin1	2.94099e-12	-0.283696	0.165	0.313	4.13738e-08	Treg_lymphoid-like
2	ENSMUSG00000030067	Foxp1	1.66216e-12	0.324883	0.61	0.502	2.33833e-08	Treg_lymphoid-like
2	ENSMUSG00000048490	Nrip1	2.41872e-33	-0.53207	0.441	0.688	3.40265e-29	Treg_lymphoid-like
2	ENSMUSG00000021451	Sema4d	8.8289e-15	-0.287764	0.079	0.219	1.24205e-10	Treg_lymphoid-like
2	ENSMUSG00000021458	2010111I01Rik	2.92243e-12	-0.305765	0.181	0.331	4.11128e-08	Treg_lymphoid-like
2	ENSMUSG00000058600	Rpl30	1.63972e-37	0.265302	0.987	0.975	2.30676e-33	Treg_lymphoid-like
2	ENSMUSG00000078812	Eif5a	1.03135e-12	0.344749	0.815	0.792	1.4509e-08	Treg_lymphoid-like
2	ENSMUSG00000030122	Ptms	3.11204e-22	-0.442676	0.132	0.329	4.37802e-18	Treg_lymphoid-like
2	ENSMUSG00000021591	Glrx	4.66768e-124	-1.22899	0.269	0.776	6.5665e-120	Treg_lymphoid-like
2	ENSMUSG00000021608	Lpcat1	2.44292e-15	-0.314393	0.076	0.217	3.4367e-11	Treg_lymphoid-like
2	ENSMUSG00000027447	Cst3	8.78086e-11	-0.255825	0.254	0.402	1.23529e-06	Treg_lymphoid-like
2	ENSMUSG00000030156	Cd69	2.23433e-15	-0.379969	0.431	0.612	3.14325e-11	Treg_lymphoid-like
2	ENSMUSG00000021701	Plk2	7.53696e-21	0.292547	0.108	0.025	1.0603e-16	Treg_lymphoid-like
2	ENSMUSG00000027459	Fam110a	7.88136e-66	-0.905506	0.092	0.473	1.10875e-61	Treg_lymphoid-like
2	ENSMUSG00000049608	Gpr55	2.88417e-23	-0.439152	0.025	0.186	4.05745e-19	Treg_lymphoid-like
2	ENSMUSG00000034403	Pja1	1.65677e-12	0.374724	0.309	0.196	2.33074e-08	Treg_lymphoid-like
2	ENSMUSG00000021794	Glud1	4.3339e-17	-0.364249	0.38	0.564	6.09693e-13	Treg_lymphoid-like
2	ENSMUSG00000049744	Arhgap15	6.58374e-10	0.317283	0.437	0.333	9.26201e-06	Treg_lymphoid-like
2	ENSMUSG00000021814	Anxa7	6.96264e-11	-0.263421	0.09	0.203	9.79504e-07	Treg_lymphoid-like
2	ENSMUSG00000030246	Ldhb	4.99454e-18	0.347868	0.154	0.056	7.02632e-14	Treg_lymphoid-like
2	ENSMUSG00000030265	Kras	7.382e-15	0.429321	0.502	0.378	1.0385e-10	Treg_lymphoid-like
2	ENSMUSG00000021866	Anxa11	1.44741e-32	-0.532281	0.184	0.449	2.03622e-28	Treg_lymphoid-like
2	ENSMUSG00000049882	Vcpkmt	1.15403e-15	-0.379473	0.114	0.265	1.62349e-11	Treg_lymphoid-like
2	ENSMUSG00000041220	Elovl6	3.20174e-49	0.666451	0.288	0.081	4.50421e-45	Treg_lymphoid-like
2	ENSMUSG00000021886	Gpr65	8.3431e-18	-0.437071	0.162	0.338	1.17371e-13	Treg_lymphoid-like
2	ENSMUSG00000021892	Sh3bp5	3.71529e-17	0.340987	0.179	0.073	5.22667e-13	Treg_lymphoid-like
2	ENSMUSG00000030403	Vasp	4.76562e-22	-0.386868	0.483	0.67	6.70428e-18	Treg_lymphoid-like
2	ENSMUSG00000021939	Ctsb	2.84651e-26	-0.471316	0.352	0.587	4.00448e-22	Treg_lymphoid-like
2	ENSMUSG00000030432	Rpl28	1.84247e-79	0.526224	0.962	0.895	2.59199e-75	Treg_lymphoid-like
2	ENSMUSG00000021998	Lcp1	3.12774e-54	-0.626224	0.412	0.738	4.4001e-50	Treg_lymphoid-like
2	ENSMUSG00000034892	Rps29	1.85873e-223	0.669795	1	1	2.61486e-219	Treg_lymphoid-like
2	ENSMUSG00000022015	Tnfsf11	6.98149e-12	-0.391076	0.057	0.165	9.82156e-08	Treg_lymphoid-like
2	ENSMUSG00000030536	Iqgap1	1.21473e-36	-0.564476	0.323	0.593	1.70889e-32	Treg_lymphoid-like
2	ENSMUSG00000060733	Ipmk	7.03014e-21	-0.440026	0.103	0.289	9.89e-17	Treg_lymphoid-like
2	ENSMUSG00000028063	Lmna	2.75832e-145	-1.52639	0.254	0.79	3.88041e-141	Treg_lymphoid-like
2	ENSMUSG00000022108	Itm2b	7.71486e-122	-0.894669	0.867	0.977	1.08533e-117	Treg_lymphoid-like
2	ENSMUSG00000030695	Aldoa	1.54838e-50	-0.6241	0.506	0.772	2.17826e-46	Treg_lymphoid-like
2	ENSMUSG00000022148	Fyb	2.35237e-13	0.287241	0.791	0.711	3.30932e-09	Treg_lymphoid-like
2	ENSMUSG00000030744	Rps3	1.94823e-64	0.284999	0.998	0.997	2.74077e-60	Treg_lymphoid-like
2	ENSMUSG00000035640	Cbarp	1.85488e-14	0.366963	0.235	0.121	2.60945e-10	Treg_lymphoid-like
2	ENSMUSG00000035673	Sbno2	1.2151e-09	0.265889	0.187	0.104	1.70941e-05	Treg_lymphoid-like
2	ENSMUSG00000022372	Sla	5.071e-14	-0.266991	0.48	0.664	7.13388e-10	Treg_lymphoid-like
2	ENSMUSG00000022377	Asap1	3.72962e-13	0.274849	0.155	0.067	5.24683e-09	Treg_lymphoid-like
2	ENSMUSG00000030824	Nucb1	8.70846e-11	-0.25372	0.111	0.229	1.22511e-06	Treg_lymphoid-like
2	ENSMUSG00000022555	Dgat1	8.04166e-16	-0.350077	0.612	0.755	1.1313e-11	Treg_lymphoid-like
2	ENSMUSG00000052298	Cdc42se2	4.71888e-12	-0.283045	0.388	0.554	6.63852e-08	Treg_lymphoid-like
2	ENSMUSG00000022587	Ly6e	3.68128e-39	-0.377912	0.857	0.951	5.17883e-35	Treg_lymphoid-like
2	ENSMUSG00000022637	Cblb	3.87232e-15	0.383244	0.334	0.206	5.44759e-11	Treg_lymphoid-like
2	ENSMUSG00000028268	Gbp3	1.83255e-20	-0.424873	0.16	0.356	2.57803e-16	Treg_lymphoid-like
2	ENSMUSG00000022657	Cd96	6.41421e-13	0.315136	0.19	0.093	9.02352e-09	Treg_lymphoid-like
2	ENSMUSG00000022673	Mcm4	1.03515e-10	0.299614	0.171	0.088	1.45625e-06	Treg_lymphoid-like
2	ENSMUSG00000031146	Plp2	2.28399e-21	-0.409808	0.122	0.314	3.21312e-17	Treg_lymphoid-like
2	ENSMUSG00000022744	Cldnd1	1.34566e-77	-0.883766	0.331	0.719	1.89308e-73	Treg_lymphoid-like
2	ENSMUSG00000031239	Itm2a	4.68035e-43	0.583015	0.216	0.049	6.58431e-39	Treg_lymphoid-like
2	ENSMUSG00000022864	D16Ertd472e	4.25215e-18	-0.348027	0.401	0.6	5.98192e-14	Treg_lymphoid-like
2	ENSMUSG00000026049	Tex30	3.9874e-11	-0.367615	0.158	0.285	5.60947e-07	Treg_lymphoid-like
2	ENSMUSG00000042784	Muc1	5.83854e-14	-0.329786	0.063	0.187	8.21365e-10	Treg_lymphoid-like
2	ENSMUSG00000031488	Rab11fip1	4.27247e-30	-0.51341	0.113	0.347	6.01051e-26	Treg_lymphoid-like
2	ENSMUSG00000022965	Ifngr2	1.67586e-20	0.437748	0.252	0.115	2.35759e-16	Treg_lymphoid-like
2	ENSMUSG00000053560	Ier2	4.66358e-12	0.389589	0.68	0.597	6.56073e-08	Treg_lymphoid-like
2	ENSMUSG00000023034	Nr4a1	3.59163e-14	-0.388871	0.298	0.463	5.05271e-10	Treg_lymphoid-like
2	ENSMUSG00000053641	Dennd4a	1.92055e-13	-0.282435	0.116	0.258	2.70183e-09	Treg_lymphoid-like
2	ENSMUSG00000031652	N4bp1	3.60781e-24	-0.385444	0.046	0.228	5.07547e-20	Treg_lymphoid-like
2	ENSMUSG00000031762	Mt2	3.80127e-07	-0.283961	0.016	0.069	0.00534762	Treg_lymphoid-like
2	ENSMUSG00000023048	Prr13	1.52165e-28	-0.400298	0.472	0.697	2.14066e-24	Treg_lymphoid-like
2	ENSMUSG00000031770	Herpud1	1.08939e-25	-0.476285	0.136	0.36	1.53255e-21	Treg_lymphoid-like
2	ENSMUSG00000023067	Cdkn1a	2.45431e-11	-0.323477	0.282	0.445	3.45273e-07	Treg_lymphoid-like
2	ENSMUSG00000054091	1810037I17Rik	1.99934e-11	-0.250359	0.377	0.541	2.81267e-07	Treg_lymphoid-like
2	ENSMUSG00000023274	Cd4	5.67671e-13	-0.290647	0.271	0.443	7.98599e-09	Treg_lymphoid-like
2	ENSMUSG00000037805	Rpl10a	4.22379e-63	0.407394	0.981	0.963	5.94203e-59	Treg_lymphoid-like
2	ENSMUSG00000023367	Tmem176a	5.13382e-11	-0.271021	0.013	0.089	7.22226e-07	Treg_lymphoid-like
2	ENSMUSG00000026223	Itm2c	3.35675e-22	-0.412104	0.33	0.547	4.72227e-18	Treg_lymphoid-like
2	ENSMUSG00000023456	Tpi1	1.08401e-11	-0.272354	0.136	0.271	1.52498e-07	Treg_lymphoid-like
2	ENSMUSG00000023827	Agpat4	9.75598e-26	-0.474028	0.063	0.259	1.37247e-21	Treg_lymphoid-like
2	ENSMUSG00000031932	Gpr83	6.03481e-14	0.269573	0.095	0.028	8.48978e-10	Treg_lymphoid-like
2	ENSMUSG00000031933	Izumo1r	3.67134e-25	0.534145	0.648	0.518	5.16484e-21	Treg_lymphoid-like
2	ENSMUSG00000037944	Ccr7	3.57442e-172	1.38335	0.845	0.345	5.0285e-168	Treg_lymphoid-like
2	ENSMUSG00000066629	Rpl36-ps3	1.26334e-14	0.281384	0.756	0.675	1.77727e-10	Treg_lymphoid-like
2	ENSMUSG00000026358	Rgs1	9.93965e-60	-0.751399	0.761	0.911	1.39831e-55	Treg_lymphoid-like
2	ENSMUSG00000037992	Rara	8.64112e-15	-0.303402	0.079	0.218	1.21563e-10	Treg_lymphoid-like
2	ENSMUSG00000024007	Ppil1	5.54012e-16	-0.414702	0.176	0.339	7.79383e-12	Treg_lymphoid-like
2	ENSMUSG00000032231	Anxa2	5.12227e-59	-0.876033	0.146	0.516	7.20601e-55	Treg_lymphoid-like
2	ENSMUSG00000024048	Myl12a	1.40507e-47	-0.432306	0.797	0.922	1.97666e-43	Treg_lymphoid-like
2	ENSMUSG00000024054	Smchd1	4.91867e-30	0.51836	0.523	0.315	6.91958e-26	Treg_lymphoid-like
2	ENSMUSG00000024095	Hnrnpll	1.47132e-12	-0.297167	0.119	0.255	2.06985e-08	Treg_lymphoid-like
2	ENSMUSG00000024190	Dusp1	1.59525e-22	-0.435976	0.799	0.872	2.2442e-18	Treg_lymphoid-like
2	ENSMUSG00000055447	Cd47	2.64613e-27	-0.457577	0.493	0.698	3.72257e-23	Treg_lymphoid-like
2	ENSMUSG00000068566	Myadm	2.39997e-16	-0.318408	0.022	0.14	3.37628e-12	Treg_lymphoid-like
2	ENSMUSG00000055723	Rras2	2.24335e-08	0.254366	0.166	0.093	0.000315594	Treg_lymphoid-like
2	ENSMUSG00000032285	Dnaja4	2.16153e-14	-0.390022	0.063	0.192	3.04084e-10	Treg_lymphoid-like
2	ENSMUSG00000024248	Cox7a2l	2.19219e-32	0.390304	0.837	0.741	3.08398e-28	Treg_lymphoid-like
2	ENSMUSG00000026581	Sell	7.68803e-69	0.652889	0.285	0.053	1.08155e-64	Treg_lymphoid-like
2	ENSMUSG00000056201	Cfl1	9.77339e-34	-0.358634	0.83	0.939	1.37492e-29	Treg_lymphoid-like
2	ENSMUSG00000034349	Smc4	4.21595e-73	0.825596	0.666	0.357	5.931e-69	Treg_lymphoid-like
2	ENSMUSG00000024338	Psmb8	1.34857e-09	-0.264426	0.439	0.57	1.89717e-05	Treg_lymphoid-like
2	ENSMUSG00000024339	Tap2	3.16571e-10	-0.256269	0.147	0.269	4.45352e-06	Treg_lymphoid-like
2	ENSMUSG00000024399	Ltb	3.09713e-26	-0.5484	0.504	0.707	4.35704e-22	Treg_lymphoid-like
2	ENSMUSG00000032399	Rpl4	8.41556e-60	0.351944	0.998	0.992	1.1839e-55	Treg_lymphoid-like
2	ENSMUSG00000056737	Capg	9.32452e-81	-0.757574	0.474	0.812	1.31177e-76	Treg_lymphoid-like
2	ENSMUSG00000032436	Cmtm7	2.03229e-54	-0.751899	0.228	0.57	2.85903e-50	Treg_lymphoid-like
2	ENSMUSG00000024424	Ttc39c	1.95031e-28	-0.513943	0.06	0.269	2.7437e-24	Treg_lymphoid-like
2	ENSMUSG00000024425	Ndfip1	2.61345e-17	-0.283247	0.523	0.702	3.6766e-13	Treg_lymphoid-like
2	ENSMUSG00000073409	H2-Q6	4.07491e-26	-0.430757	0.429	0.653	5.73258e-22	Treg_lymphoid-like
2	ENSMUSG00000024431	Nr3c1	4.48597e-39	-0.593555	0.317	0.605	6.31086e-35	Treg_lymphoid-like
2	ENSMUSG00000032497	Lrrfip2	1.16215e-16	-0.343607	0.068	0.215	1.63492e-12	Treg_lymphoid-like
2	ENSMUSG00000024513	Mbd2	4.51504e-19	-0.375467	0.109	0.283	6.35176e-15	Treg_lymphoid-like
2	ENSMUSG00000057262	Gm10020	2.29061e-23	0.441693	0.601	0.467	3.22243e-19	Treg_lymphoid-like
2	ENSMUSG00000024516	Sec11c	1.93535e-16	-0.357701	0.242	0.423	2.72265e-12	Treg_lymphoid-like
2	ENSMUSG00000026826	Nr4a2	1.40429e-07	0.283802	0.144	0.079	0.00197555	Treg_lymphoid-like
2	ENSMUSG00000032578	Cish	3.43793e-18	-0.341457	0.296	0.498	4.83648e-14	Treg_lymphoid-like
2	ENSMUSG00000024590	Lmnb1	2.60339e-49	-0.691306	0.261	0.6	3.66244e-45	Treg_lymphoid-like
2	ENSMUSG00000039361	Picalm	2.55465e-14	-0.335221	0.217	0.381	3.59388e-10	Treg_lymphoid-like
2	ENSMUSG00000024608	Rps14	6.98367e-83	0.278443	1	1	9.82462e-79	Treg_lymphoid-like
2	ENSMUSG00000057863	Rpl36	1.64011e-54	0.273296	1	0.999	2.3073e-50	Treg_lymphoid-like
2	ENSMUSG00000058013	Sept11	3.31603e-40	-0.62293	0.044	0.304	4.66499e-36	Treg_lymphoid-like
2	ENSMUSG00000024610	Cd74	5.99637e-15	-0.644025	0.192	0.35	8.4357e-11	Treg_lymphoid-like
2	ENSMUSG00000024646	Cyb5a	4.39257e-16	-0.330829	0.371	0.555	6.17946e-12	Treg_lymphoid-like
2	ENSMUSG00000030029	Lrig1	2.58399e-27	0.37314	0.201	0.065	3.63516e-23	Treg_lymphoid-like
2	ENSMUSG00000033107	Rnf125	1.87474e-16	-0.3484	0.353	0.551	2.63739e-12	Treg_lymphoid-like
2	ENSMUSG00000048376	F2r	2.4028e-13	-0.352442	0.065	0.185	3.38025e-09	Treg_lymphoid-like
2	ENSMUSG00000058427	Cxcl2	2.7182e-08	-0.761172	0.055	0.134	0.000382397	Treg_lymphoid-like
2	ENSMUSG00000024677	Ms4a6b	9.25849e-31	0.571589	0.58	0.385	1.30248e-26	Treg_lymphoid-like
2	ENSMUSG00000040225	Prrc2c	3.37547e-10	0.294081	0.569	0.486	4.74861e-06	Treg_lymphoid-like
2	ENSMUSG00000033629	Hacd3	8.9266e-16	-0.334545	0.163	0.333	1.25579e-11	Treg_lymphoid-like
2	ENSMUSG00000024725	Ostf1	1.02749e-15	-0.368626	0.322	0.497	1.44547e-11	Treg_lymphoid-like
2	ENSMUSG00000058558	Rpl5	9.67365e-48	0.394146	0.954	0.9	1.36089e-43	Treg_lymphoid-like
2	ENSMUSG00000040385	Ppp1ca	3.69152e-18	-0.342612	0.477	0.648	5.19322e-14	Treg_lymphoid-like
2	ENSMUSG00000078193	Gm2000	1.31464e-53	0.56962	0.8	0.617	1.84943e-49	Treg_lymphoid-like
2	ENSMUSG00000040435	Ppp1r15a	6.64768e-18	0.371476	0.775	0.676	9.35196e-14	Treg_lymphoid-like
2	ENSMUSG00000040498	Igsf23	2.56465e-15	0.25224	0.105	0.031	3.60795e-11	Treg_lymphoid-like
2	ENSMUSG00000058672	Tubb2a	8.42448e-46	1.06384	0.417	0.186	1.18516e-41	Treg_lymphoid-like
2	ENSMUSG00000049103	Ccr2	3.73142e-132	-1.47771	0.2	0.73	5.24936e-128	Treg_lymphoid-like
2	ENSMUSG00000024856	Cdk2ap2	1.23638e-15	-0.280072	0.585	0.741	1.73933e-11	Treg_lymphoid-like
2	ENSMUSG00000026014	Raph1	7.08869e-20	-0.420845	0.038	0.187	9.97238e-16	Treg_lymphoid-like
2	ENSMUSG00000059248	Sept9	1.02045e-13	-0.319695	0.138	0.284	1.43557e-09	Treg_lymphoid-like
2	ENSMUSG00000034353	Ramp1	7.6368e-08	-0.266765	0.151	0.251	0.00107435	Treg_lymphoid-like
2	ENSMUSG00000027533	Fabp5	1.28304e-09	-0.363072	0.122	0.23	1.80498e-05	Treg_lymphoid-like
2	ENSMUSG00000034595	Ppp1r18	6.65297e-15	-0.310258	0.111	0.263	9.3594e-11	Treg_lymphoid-like
2	ENSMUSG00000027634	Ndrg3	2.41917e-20	0.426651	0.228	0.099	3.40329e-16	Treg_lymphoid-like
2	ENSMUSG00000034640	Tiparp	3.2212e-18	-0.424086	0.108	0.276	4.53159e-14	Treg_lymphoid-like
2	ENSMUSG00000030232	Aebp2	6.15366e-26	-0.424115	0.277	0.517	8.65697e-22	Treg_lymphoid-like
2	ENSMUSG00000034659	Tmem109	2.2105e-12	-0.258975	0.048	0.154	3.10973e-08	Treg_lymphoid-like
2	ENSMUSG00000049866	Arl4c	1.53599e-39	-0.674121	0.23	0.526	2.16083e-35	Treg_lymphoid-like
2	ENSMUSG00000025225	Nfkb2	2.36339e-24	-0.405933	0.322	0.56	3.32481e-20	Treg_lymphoid-like
2	ENSMUSG00000034686	Prr7	8.11526e-33	-0.559535	0.197	0.466	1.14165e-28	Treg_lymphoid-like
2	ENSMUSG00000060036	Rpl3	4.15684e-47	0.275408	0.997	0.996	5.84784e-43	Treg_lymphoid-like
2	ENSMUSG00000034792	Gna15	1.07006e-27	-0.469315	0.155	0.397	1.50536e-23	Treg_lymphoid-like
2	ENSMUSG00000090877	Hspa1b	7.72839e-12	-0.637459	0.048	0.148	1.08723e-07	Treg_lymphoid-like
2	ENSMUSG00000034855	Cxcl10	8.93754e-09	-0.49657	0.049	0.129	0.000125733	Treg_lymphoid-like
2	ENSMUSG00000034868	Myl12b	3.86121e-21	-0.34342	0.602	0.783	5.43196e-17	Treg_lymphoid-like
2	ENSMUSG00000041453	Rpl21	1.1189e-125	0.475066	1	0.995	1.57407e-121	Treg_lymphoid-like
2	ENSMUSG00000035021	Baz1a	7.13456e-12	-0.262078	0.114	0.245	1.00369e-07	Treg_lymphoid-like
2	ENSMUSG00000025503	Taldo1	6.76067e-14	-0.311977	0.241	0.405	9.5109e-10	Treg_lymphoid-like
2	ENSMUSG00000035042	Ccl5	4.91844e-07	-0.411207	0.07	0.145	0.00691926	Treg_lymphoid-like
2	ENSMUSG00000060675	Pla2g16	1.35884e-17	-0.378842	0.198	0.382	1.91161e-13	Treg_lymphoid-like
2	ENSMUSG00000060802	B2m	6.19047e-81	-0.315504	0.998	1	8.70875e-77	Treg_lymphoid-like
2	ENSMUSG00000060938	Rpl26	3.85344e-90	0.4141	0.998	0.992	5.42102e-86	Treg_lymphoid-like
2	ENSMUSG00000035356	Nfkbiz	8.94335e-12	-0.333721	0.341	0.488	1.25815e-07	Treg_lymphoid-like
2	ENSMUSG00000028163	Nfkb1	1.00457e-22	-0.397076	0.434	0.64	1.41323e-18	Treg_lymphoid-like
2	ENSMUSG00000096210	H1f0	1.94534e-12	-0.36434	0.122	0.257	2.7367e-08	Treg_lymphoid-like
2	ENSMUSG00000095595	Fam177a	8.68362e-14	-0.301985	0.241	0.407	1.22161e-09	Treg_lymphoid-like
2	ENSMUSG00000061787	Rps17	2.5298e-137	0.781611	0.965	0.881	3.55892e-133	Treg_lymphoid-like
2	ENSMUSG00000041939	Mvk	4.55753e-28	0.470638	0.155	0.039	6.41153e-24	Treg_lymphoid-like
2	ENSMUSG00000038037	Socs1	7.62947e-13	0.366756	0.319	0.198	1.07331e-08	Treg_lymphoid-like
2	ENSMUSG00000068220	Lgals1	5.13675e-178	-1.36186	0.559	0.934	7.22639e-174	Treg_lymphoid-like
2	ENSMUSG00000036109	Mbnl3	5.38201e-21	0.381928	0.158	0.052	7.57142e-17	Treg_lymphoid-like
2	ENSMUSG00000062328	Rpl17	1.48508e-66	0.279261	1	0.999	2.08921e-62	Treg_lymphoid-like
2	ENSMUSG00000036181	Hist1h1c	3.90544e-09	-0.337923	0.135	0.243	5.49418e-05	Treg_lymphoid-like
2	ENSMUSG00000052512	Nav2	7.20718e-11	-0.275605	0.043	0.136	1.01391e-06	Treg_lymphoid-like
2	ENSMUSG00000036499	Eea1	1.25583e-19	-0.362141	0.201	0.407	1.76671e-15	Treg_lymphoid-like
2	ENSMUSG00000062593	Lilrb4a	3.37553e-23	-0.544327	0.049	0.223	4.74869e-19	Treg_lymphoid-like
2	ENSMUSG00000103034	Gm8797	5.51944e-15	-0.387783	0.357	0.525	7.76475e-11	Treg_lymphoid-like
2	ENSMUSG00000032294	Pkm	2.93308e-31	-0.431685	0.666	0.822	4.12626e-27	Treg_lymphoid-like
2	ENSMUSG00000062825	Actg1	1.03401e-26	-0.276088	0.997	0.999	1.45465e-22	Treg_lymphoid-like
2	ENSMUSG00000062867	Impdh2	5.37538e-12	0.309429	0.382	0.264	7.56209e-08	Treg_lymphoid-like
2	ENSMUSG00000042747	Krtcap2	4.71078e-17	-0.329884	0.376	0.565	6.62713e-13	Treg_lymphoid-like
2	ENSMUSG00000053453	Thoc7	6.89707e-08	0.282722	0.336	0.251	0.000970279	Treg_lymphoid-like
2	ENSMUSG00000031453	Rasa3	1.96887e-09	0.278485	0.179	0.098	2.7698e-05	Treg_lymphoid-like
2	ENSMUSG00000026069	Il1rl1	1.66966e-26	-0.614479	0.071	0.273	2.34888e-22	Treg_lymphoid-like
2	ENSMUSG00000062997	Rpl35	8.74823e-125	0.642953	0.997	0.972	1.2307e-120	Treg_lymphoid-like
2	ENSMUSG00000037458	Azin1	2.50364e-09	-0.266409	0.128	0.243	3.52213e-05	Treg_lymphoid-like
2	ENSMUSG00000037465	Klf10	1.90928e-12	-0.314765	0.087	0.211	2.68598e-08	Treg_lymphoid-like
2	ENSMUSG00000026073	Il1r2	2.3016e-12	-0.409891	0.054	0.163	3.23789e-08	Treg_lymphoid-like
2	ENSMUSG00000037533	Rapgef6	2.22433e-09	0.339336	0.395	0.301	3.12919e-05	Treg_lymphoid-like
2	ENSMUSG00000026094	Stk17b	7.33042e-23	0.398013	0.762	0.64	1.03124e-18	Treg_lymphoid-like
2	ENSMUSG00000037563	Rps16	2.01908e-127	0.478151	1	1	2.84045e-123	Treg_lymphoid-like
2	ENSMUSG00000028599	Tnfrsf1b	2.59656e-31	-0.515712	0.309	0.572	3.65284e-27	Treg_lymphoid-like
2	ENSMUSG00000054065	Pkp3	7.55588e-15	-0.37419	0.228	0.395	1.06296e-10	Treg_lymphoid-like
2	ENSMUSG00000044197	Gpr146	1.72717e-08	0.253841	0.236	0.149	0.000242979	Treg_lymphoid-like
2	ENSMUSG00000044199	S1pr4	3.87555e-07	0.298809	0.36	0.279	0.00545212	Treg_lymphoid-like
2	ENSMUSG00000064289	Tank	2.32339e-23	-0.414806	0.382	0.602	3.26855e-19	Treg_lymphoid-like
2	ENSMUSG00000031827	Cotl1	1.21113e-67	-0.620941	0.653	0.876	1.70382e-63	Treg_lymphoid-like
2	ENSMUSG00000064363	mt-Nd4	2.26669e-37	0.325035	0.96	0.92	3.18878e-33	Treg_lymphoid-like
2	ENSMUSG00000064370	mt-Cytb	7.20291e-69	0.41063	0.995	0.975	1.01331e-64	Treg_lymphoid-like
2	ENSMUSG00000075010	AW112010	2.60322e-71	-0.852225	0.563	0.838	3.66221e-67	Treg_lymphoid-like
2	ENSMUSG00000026305	Lrrfip1	4.52071e-30	-0.513462	0.268	0.535	6.35974e-26	Treg_lymphoid-like
2	ENSMUSG00000028886	Eya3	1.61014e-13	0.263356	0.133	0.052	2.26514e-09	Treg_lymphoid-like
2	ENSMUSG00000044734	Serpinb1a	5.12551e-09	-0.260418	0.029	0.103	7.21057e-05	Treg_lymphoid-like
2	ENSMUSG00000032011	Thy1	3.72953e-18	-0.375107	0.143	0.322	5.24671e-14	Treg_lymphoid-like
2	ENSMUSG00000044906	4930503L19Rik	3.55321e-15	-0.320667	0.027	0.14	4.99866e-11	Treg_lymphoid-like
2	ENSMUSG00000032220	Myo1e	1.6845e-12	-0.293827	0.067	0.182	2.36975e-08	Treg_lymphoid-like
2	ENSMUSG00000037999	Arap2	5.12088e-29	0.514619	0.319	0.142	7.20406e-25	Treg_lymphoid-like
2	ENSMUSG00000027238	Frmd5	4.26512e-20	-0.382245	0.006	0.133	6.00017e-16	Treg_lymphoid-like
2	ENSMUSG00000027287	Snap23	1.24537e-16	0.399648	0.227	0.11	1.75199e-12	Treg_lymphoid-like
2	ENSMUSG00000026478	Lamc1	7.22804e-17	-0.343981	0.132	0.304	1.01684e-12	Treg_lymphoid-like
2	ENSMUSG00000026483	Fam129a	6.6603e-21	-0.368101	0.136	0.333	9.36971e-17	Treg_lymphoid-like
2	ENSMUSG00000098322	5830468F06Rik	6.07827e-27	0.342734	0.119	0.023	8.55091e-23	Treg_lymphoid-like
2	ENSMUSG00000038612	Mcl1	4.93319e-16	0.40521	0.487	0.358	6.94001e-12	Treg_lymphoid-like
2	ENSMUSG00000026547	Tagln2	3.74302e-122	-1.13039	0.325	0.802	5.26568e-118	Treg_lymphoid-like
2	ENSMUSG00000038633	Degs1	3.77991e-18	-0.381272	0.182	0.368	5.31758e-14	Treg_lymphoid-like
2	ENSMUSG00000029177	Cenpa	3.5346e-09	0.284446	0.485	0.384	4.97247e-05	Treg_lymphoid-like
2	ENSMUSG00000027456	Sdcbp2	2.16796e-32	-0.596604	0.193	0.452	3.04988e-28	Treg_lymphoid-like
2	ENSMUSG00000079427	Mthfsl	9.16442e-15	-0.291079	0.086	0.227	1.28925e-10	Treg_lymphoid-like
2	ENSMUSG00000026628	Atf3	4.53118e-22	-0.542166	0.057	0.228	6.37446e-18	Treg_lymphoid-like
2	ENSMUSG00000026639	Lamb3	8.11485e-10	0.258234	0.162	0.083	1.1416e-05	Treg_lymphoid-like
2	ENSMUSG00000071644	Eef1g	4.70266e-26	0.357897	0.84	0.797	6.61571e-22	Treg_lymphoid-like
2	ENSMUSG00000029378	Areg	5.75155e-31	-0.934064	0.173	0.416	8.09128e-27	Treg_lymphoid-like
2	ENSMUSG00000072620	Slfn2	3.62776e-14	-0.365701	0.32	0.49	5.10353e-10	Treg_lymphoid-like
2	ENSMUSG00000039197	Adk	5.35169e-21	0.355118	0.214	0.086	7.52875e-17	Treg_lymphoid-like
2	ENSMUSG00000056749	Nfil3	1.68696e-14	-0.297736	0.387	0.565	2.37322e-10	Treg_lymphoid-like
2	ENSMUSG00000039208	Metrnl	7.57425e-15	-0.288459	0.03	0.143	1.06555e-10	Treg_lymphoid-like
2	ENSMUSG00000047215	Rpl9	4.4198e-93	0.351186	0.997	0.996	6.21777e-89	Treg_lymphoid-like
2	ENSMUSG00000039221	Rpl22l1	9.0824e-44	0.404114	0.949	0.925	1.27771e-39	Treg_lymphoid-like
2	ENSMUSG00000026778	Prkcq	5.28304e-11	0.287226	0.198	0.107	7.43218e-07	Treg_lymphoid-like
2	ENSMUSG00000047446	Arl4a	2.92478e-17	-0.389392	0.225	0.41	4.11458e-13	Treg_lymphoid-like
2	ENSMUSG00000050335	Lgals3	3.44208e-36	-0.780912	0.063	0.308	4.84232e-32	Treg_lymphoid-like
2	ENSMUSG00000027907	S100a11	7.21529e-179	-1.31527	0.442	0.919	1.01505e-174	Treg_lymphoid-like
2	ENSMUSG00000039264	Gimap3	7.86154e-38	0.554673	0.723	0.544	1.10596e-33	Treg_lymphoid-like
2	ENSMUSG00000032870	Smap2	7.46972e-22	-0.384934	0.127	0.329	1.05084e-17	Treg_lymphoid-like
2	ENSMUSG00000074129	Rpl13a	1.71908e-100	0.397782	1	1	2.4184e-96	Treg_lymphoid-like
2	ENSMUSG00000039384	Dusp10	1.10684e-65	0.780062	0.688	0.359	1.5571e-61	Treg_lymphoid-like
2	ENSMUSG00000050708	Ftl1	9.02765e-51	0.405136	0.986	0.973	1.27001e-46	Treg_lymphoid-like
2	ENSMUSG00000047898	Ccr4	5.77345e-24	-0.44017	0.062	0.25	8.12208e-20	Treg_lymphoid-like
2	ENSMUSG00000039680	Mrps6	4.6275e-10	-0.270607	0.198	0.329	6.50997e-06	Treg_lymphoid-like
2	ENSMUSG00000033083	Tbc1d4	5.03198e-55	0.699687	0.311	0.085	7.07899e-51	Treg_lymphoid-like
2	ENSMUSG00000075602	Ly6a	3.5897e-43	-0.775694	0.223	0.528	5.04998e-39	Treg_lymphoid-like
2	ENSMUSG00000061032	Rrp1	1.11264e-06	0.269464	0.409	0.341	0.0156527	Treg_lymphoid-like
2	ENSMUSG00000051124	Gimap9	4.72008e-11	0.333116	0.417	0.303	6.64021e-07	Treg_lymphoid-like
2	ENSMUSG00000027215	Cd82	5.51507e-34	-0.479682	0.466	0.725	7.75861e-30	Treg_lymphoid-like
2	ENSMUSG00000058443	Rpl10-ps3	1.78182e-32	0.438582	0.746	0.614	2.50666e-28	Treg_lymphoid-like
2	ENSMUSG00000055148	Klf2	9.40147e-67	1.15907	0.827	0.674	1.3226e-62	Treg_lymphoid-like
2	ENSMUSG00000045128	Rpl18a	2.28479e-77	0.292557	1	0.999	3.21424e-73	Treg_lymphoid-like
2	ENSMUSG00000027346	Gpcpd1	4.16589e-20	-0.371632	0.252	0.46	5.86058e-16	Treg_lymphoid-like
2	ENSMUSG00000049086	Bmyc	8.70245e-10	0.393723	0.266	0.173	1.22426e-05	Treg_lymphoid-like
2	ENSMUSG00000038213	Tapbpl	2.73181e-11	-0.324566	0.166	0.3	3.84311e-07	Treg_lymphoid-like
2	ENSMUSG00000058546	Rpl23a	2.49162e-50	0.277104	1	0.999	3.50521e-46	Treg_lymphoid-like
2	ENSMUSG00000062382	Gm10116	4.17147e-10	0.290136	0.425	0.319	5.86843e-06	Treg_lymphoid-like
2	ENSMUSG00000040511	Pvr	1.33967e-11	0.32263	0.252	0.147	1.88465e-07	Treg_lymphoid-like
2	ENSMUSG00000079197	Psme2	5.71703e-25	-0.462955	0.353	0.577	8.04271e-21	Treg_lymphoid-like
2	ENSMUSG00000055839	Tceb2	1.07812e-16	-0.260934	0.656	0.796	1.5167e-12	Treg_lymphoid-like
2	ENSMUSG00000042613	Pbxip1	8.23611e-11	-0.260592	0.16	0.296	1.15866e-06	Treg_lymphoid-like
2	ENSMUSG00000106918	Mrpl33	9.30832e-22	-0.375321	0.422	0.634	1.30949e-17	Treg_lymphoid-like
2	ENSMUSG00000040723	Rcsd1	2.18924e-24	-0.455469	0.098	0.302	3.07982e-20	Treg_lymphoid-like
2	ENSMUSG00000059325	Hopx	9.60798e-26	-0.573647	0.185	0.409	1.35165e-21	Treg_lymphoid-like
2	ENSMUSG00000087107	AI662270	1.02534e-12	-0.298907	0.198	0.35	1.44245e-08	Treg_lymphoid-like
2	ENSMUSG00000030208	Emp1	7.88805e-36	-0.725769	0.07	0.315	1.10969e-31	Treg_lymphoid-like
2	ENSMUSG00000089672	Lilr4b	8.89906e-27	-0.558693	0.03	0.213	1.25192e-22	Treg_lymphoid-like
2	ENSMUSG00000059775	Rps26-ps1	6.66689e-27	0.440027	0.647	0.493	9.37898e-23	Treg_lymphoid-like
2	ENSMUSG00000027712	Anxa5	5.19197e-11	-0.261592	0.185	0.321	7.30407e-07	Treg_lymphoid-like
2	ENSMUSG00000089929	Bcl2a1b	1.02181e-44	-0.741818	0.239	0.549	1.43748e-40	Treg_lymphoid-like
2	ENSMUSG00000063524	Eno1	5.99767e-12	-0.285067	0.45	0.607	8.43752e-08	Treg_lymphoid-like
2	ENSMUSG00000028551	Cdkn2c	1.65579e-12	-0.272281	0.03	0.128	2.32937e-08	Treg_lymphoid-like
2	ENSMUSG00000090862	Rps13	7.19141e-52	0.258699	1	1	1.01169e-47	Treg_lymphoid-like
2	ENSMUSG00000030342	Cd9	2.11029e-16	0.293334	0.193	0.083	2.96875e-12	Treg_lymphoid-like
2	ENSMUSG00000050232	Cxcr3	4.52124e-19	-0.462673	0.106	0.276	6.36047e-15	Treg_lymphoid-like
2	ENSMUSG00000039232	Stx11	1.97798e-61	-0.853055	0.268	0.637	2.78263e-57	Treg_lymphoid-like
2	ENSMUSG00000047415	Gpr68	6.82476e-14	-0.288643	0.051	0.17	9.60108e-10	Treg_lymphoid-like
2	ENSMUSG00000050350	Gpr18	1.2777e-16	0.347288	0.181	0.076	1.79746e-12	Treg_lymphoid-like
2	ENSMUSG00000030447	Cyfip1	1.08352e-11	-0.266063	0.079	0.195	1.52429e-07	Treg_lymphoid-like
2	ENSMUSG00000041481	Serpina3g	9.30978e-09	-0.349235	0.065	0.152	0.00013097	Treg_lymphoid-like
2	ENSMUSG00000091086	Rpl6l	2.75243e-25	0.293599	0.906	0.846	3.87211e-21	Treg_lymphoid-like
2	ENSMUSG00000044424	Gm9493	2.04494e-59	0.529105	0.911	0.825	2.87682e-55	Treg_lymphoid-like
2	ENSMUSG00000074874	Ctla2b	2.47169e-18	-0.378013	0.03	0.164	3.47718e-14	Treg_lymphoid-like
2	ENSMUSG00000041515	Irf8	1.3421e-06	-0.282124	0.095	0.174	0.0188806	Treg_lymphoid-like
2	ENSMUSG00000030595	Nfkbib	3.1739e-19	-0.4007	0.231	0.424	4.46504e-15	Treg_lymphoid-like
2	ENSMUSG00000028108	Ecm1	1.16077e-14	0.447759	0.235	0.123	1.63297e-10	Treg_lymphoid-like
2	ENSMUSG00000058173	Smco4	3.23477e-36	-0.562936	0.204	0.498	4.55068e-32	Treg_lymphoid-like
2	ENSMUSG00000055044	Pdlim1	8.60973e-48	0.577626	0.301	0.089	1.21122e-43	Treg_lymphoid-like
2	ENSMUSG00000067274	Rplp0	4.67337e-73	0.371522	0.998	0.999	6.5745e-69	Treg_lymphoid-like
2	ENSMUSG00000028211	Trp53inp1	5.63033e-16	-0.348567	0.25	0.44	7.92076e-12	Treg_lymphoid-like
2	ENSMUSG00000061477	Rps7	4.71673e-125	0.541426	1	0.994	6.63549e-121	Treg_lymphoid-like
2	ENSMUSG00000037400	Atp11b	1.33879e-07	0.326852	0.353	0.273	0.00188341	Treg_lymphoid-like
2	ENSMUSG00000045136	Tubb2b	2.00536e-34	0.529742	0.138	0.023	2.82114e-30	Treg_lymphoid-like
2	ENSMUSG00000041959	S100a10	8.86684e-168	-1.11724	0.688	0.965	1.24739e-163	Treg_lymphoid-like
2	ENSMUSG00000040274	Cdk6	6.0418e-27	-0.545107	0.067	0.265	8.49961e-23	Treg_lymphoid-like
2	ENSMUSG00000048521	Cxcr6	4.93142e-39	-0.825056	0.044	0.295	6.93752e-35	Treg_lymphoid-like
2	ENSMUSG00000032265	Fam46a	2.12402e-34	-0.67282	0.157	0.421	2.98807e-30	Treg_lymphoid-like
2	ENSMUSG00000062456	Rpl9-ps6	8.4675e-23	0.330584	0.837	0.764	1.19121e-18	Treg_lymphoid-like
2	ENSMUSG00000099974	Bcl2a1d	3.35203e-22	-0.524376	0.105	0.294	4.71564e-18	Treg_lymphoid-like
2	ENSMUSG00000079018	Ly6c1	2.37755e-22	0.365916	0.084	0.013	3.34474e-18	Treg_lymphoid-like
2	ENSMUSG00000070493	Chchd2	6.38107e-25	-0.328226	0.826	0.916	8.97689e-21	Treg_lymphoid-like
2	ENSMUSG00000049517	Rps23	1.13868e-70	0.264449	1	1	1.60189e-66	Treg_lymphoid-like
2	ENSMUSG00000028460	Sit1	3.70628e-09	-0.25059	0.132	0.243	5.21399e-05	Treg_lymphoid-like
2	ENSMUSG00000056290	Ms4a4b	1.06563e-55	0.953512	0.64	0.379	1.49912e-51	Treg_lymphoid-like
2	ENSMUSG00000031799	Tpm4	4.01244e-10	0.282122	0.664	0.585	5.6447e-06	Treg_lymphoid-like
2	ENSMUSG00000046364	Rpl27a	1.9252e-54	0.298896	0.995	0.995	2.70838e-50	Treg_lymphoid-like
2	ENSMUSG00000028495	Rps6	5.6314e-112	0.419218	1	1	7.92225e-108	Treg_lymphoid-like
2	ENSMUSG00000043004	Gng2	1.9914e-23	-0.425161	0.094	0.289	2.8015e-19	Treg_lymphoid-like
2	ENSMUSG00000028521	Slc35d1	7.56847e-20	0.405617	0.177	0.066	1.06473e-15	Treg_lymphoid-like
2	ENSMUSG00000063457	Rps15	7.16311e-107	0.460185	0.998	0.994	1.00771e-102	Treg_lymphoid-like
2	ENSMUSG00000043252	Tmem64	2.80924e-10	0.31445	0.529	0.45	3.95204e-06	Treg_lymphoid-like
2	ENSMUSG00000046908	Ltb4r1	2.80293e-33	-0.559683	0.008	0.21	3.94317e-29	Treg_lymphoid-like
2	ENSMUSG00000056888	Glipr1	1.15154e-24	-0.49962	0.12	0.33	1.61999e-20	Treg_lymphoid-like
2	ENSMUSG00000043953	Ccrl2	2.4805e-16	-0.390075	0.06	0.199	3.48957e-12	Treg_lymphoid-like
2	ENSMUSG00000053898	Ech1	1.90989e-14	-0.314781	0.136	0.29	2.68683e-10	Treg_lymphoid-like
2	ENSMUSG00000060147	Serpinb6a	2.55566e-31	-0.570874	0.06	0.281	3.59531e-27	Treg_lymphoid-like
2	ENSMUSG00000047407	Tgif1	1.09736e-17	-0.343724	0.403	0.603	1.54377e-13	Treg_lymphoid-like
2	ENSMUSG00000036931	Nfkbid	1.04739e-11	-0.338216	0.117	0.245	1.47347e-07	Treg_lymphoid-like
2	ENSMUSG00000047675	Rps8	9.18438e-137	0.587284	1	0.984	1.29206e-132	Treg_lymphoid-like
2	ENSMUSG00000073702	Rpl31	5.50128e-104	0.60079	0.978	0.913	7.7392e-100	Treg_lymphoid-like
2	ENSMUSG00000044258	Ctla2a	1.77089e-91	-1.34352	0.276	0.697	2.49129e-87	Treg_lymphoid-like
2	ENSMUSG00000032946	Rasgrp2	6.94352e-23	0.49942	0.249	0.107	9.76814e-19	Treg_lymphoid-like
2	ENSMUSG00000031843	Mphosph6	1.38298e-11	-0.282982	0.124	0.251	1.94558e-07	Treg_lymphoid-like
2	ENSMUSG00000054892	Txk	2.3183e-26	0.563477	0.542	0.373	3.26138e-22	Treg_lymphoid-like
2	ENSMUSG00000037926	Ssh2	9.4084e-25	0.4726	0.49	0.313	1.32357e-20	Treg_lymphoid-like
2	ENSMUSG00000066407	Gm10263	3.55138e-15	0.338836	0.39	0.251	4.99608e-11	Treg_lymphoid-like
2	ENSMUSG00000050965	Prkca	2.01669e-33	0.560948	0.716	0.527	2.83707e-29	Treg_lymphoid-like
2	ENSMUSG00000041736	Tspo	2.88706e-37	-0.517205	0.315	0.607	4.06151e-33	Treg_lymphoid-like
2	ENSMUSG00000041831	Sytl3	7.92365e-26	-0.512101	0.044	0.229	1.1147e-21	Treg_lymphoid-like
2	ENSMUSG00000030064	Frmd4b	3.80958e-13	-0.290043	0.067	0.188	5.35931e-09	Treg_lymphoid-like
2	ENSMUSG00000053113	Socs3	1.32466e-46	0.681624	0.65	0.402	1.86353e-42	Treg_lymphoid-like
2	ENSMUSG00000045973	Slc25a51	3.13704e-12	-0.301877	0.198	0.348	4.41319e-08	Treg_lymphoid-like
2	ENSMUSG00000030103	Bhlhe40	8.40456e-37	-0.594568	0.399	0.661	1.18235e-32	Treg_lymphoid-like
2	ENSMUSG00000032238	Rora	3.98085e-107	-0.897007	0.504	0.881	5.60027e-103	Treg_lymphoid-like
2	ENSMUSG00000052146	Rps10	2.26699e-55	0.339559	0.983	0.982	3.1892e-51	Treg_lymphoid-like
2	ENSMUSG00000029401	Rilpl2	4.59854e-33	-0.615615	0.177	0.436	6.46923e-29	Treg_lymphoid-like
2	ENSMUSG00000032463	Faim	7.32704e-20	0.45064	0.547	0.383	1.03077e-15	Treg_lymphoid-like
2	ENSMUSG00000069833	Ahnak	1.14996e-99	-1.00736	0.266	0.732	1.61776e-95	Treg_lymphoid-like
2	ENSMUSG00000055805	Fmnl1	4.74045e-11	-0.256727	0.144	0.274	6.66887e-07	Treg_lymphoid-like
2	ENSMUSG00000053702	Nebl	9.91056e-35	-0.611002	0.113	0.371	1.39422e-30	Treg_lymphoid-like
2	ENSMUSG00000040681	Hmgn1	4.6653e-20	0.421581	0.252	0.117	6.56314e-16	Treg_lymphoid-like
2	ENSMUSG00000045690	Wdr89	2.1447e-24	0.266076	0.949	0.912	3.01717e-20	Treg_lymphoid-like
2	ENSMUSG00000045962	Wnk1	1.70991e-18	-0.35747	0.49	0.668	2.40551e-14	Treg_lymphoid-like
2	ENSMUSG00000063856	Gpx1	1.04514e-17	-0.415065	0.377	0.565	1.4703e-13	Treg_lymphoid-like
2	ENSMUSG00000060261	Gtf2i	1.70923e-20	0.351648	0.138	0.041	2.40454e-16	Treg_lymphoid-like
2	ENSMUSG00000060550	H2-Q7	5.36004e-28	-0.350977	0.83	0.906	7.5405e-24	Treg_lymphoid-like
2	ENSMUSG00000039153	Runx2	7.16242e-19	-0.361777	0.052	0.204	1.00761e-14	Treg_lymphoid-like
2	ENSMUSG00000087141	Plcxd2	3.20019e-13	0.332397	0.238	0.128	4.50203e-09	Treg_lymphoid-like
2	ENSMUSG00000030530	Furin	1.38045e-52	-0.958595	0.149	0.476	1.94201e-48	Treg_lymphoid-like
2	ENSMUSG00000060636	Rpl35a	4.46875e-159	0.612068	0.997	0.995	6.28664e-155	Treg_lymphoid-like
2	ENSMUSG00000046447	Camk2n1	5.99867e-47	-0.688376	0.055	0.354	8.43893e-43	Treg_lymphoid-like
2	ENSMUSG00000091971	Hspa1a	1.14253e-17	-1.56095	0.287	0.453	1.60732e-13	Treg_lymphoid-like
2	ENSMUSG00000075415	Fnbp1	8.25411e-23	-0.428292	0.209	0.426	1.16119e-18	Treg_lymphoid-like
2	ENSMUSG00000029580	Actb	4.83106e-48	-0.598302	0.932	0.986	6.79633e-44	Treg_lymphoid-like
2	ENSMUSG00000029614	Rpl6	5.25769e-55	0.313696	0.998	0.995	7.39652e-51	Treg_lymphoid-like
2	ENSMUSG00000032518	Rpsa	1.82499e-39	0.281232	0.997	0.99	2.56739e-35	Treg_lymphoid-like
2	ENSMUSG00000060019	Gm10073	3.2105e-62	0.462213	0.959	0.895	4.51653e-58	Treg_lymphoid-like
2	ENSMUSG00000079227	Ccr5	6.12966e-10	-0.271466	0.086	0.192	8.6232e-06	Treg_lymphoid-like
2	ENSMUSG00000079435	Rpl36a	1.2243e-52	0.412409	0.96	0.952	1.72235e-48	Treg_lymphoid-like
2	ENSMUSG00000057329	Bcl2	3.08963e-89	0.867998	0.357	0.068	4.34649e-85	Treg_lymphoid-like
2	ENSMUSG00000047867	Gimap6	3.77283e-65	0.644738	0.873	0.667	5.30762e-61	Treg_lymphoid-like
2	ENSMUSG00000078126	Rpl23a-ps3	1.60717e-25	0.261052	0.978	0.964	2.26097e-21	Treg_lymphoid-like
2	ENSMUSG00000049686	Orai1	1.11679e-16	-0.368755	0.339	0.52	1.5711e-12	Treg_lymphoid-like
2	ENSMUSG00000057841	Rpl32	1.1412e-92	0.390526	1	0.999	1.60544e-88	Treg_lymphoid-like
2	ENSMUSG00000064345	mt-Nd2	1.17251e-23	0.296993	0.902	0.834	1.64949e-19	Treg_lymphoid-like
2	ENSMUSG00000030124	Lag3	2.35731e-22	-0.639681	0.07	0.244	3.31627e-18	Treg_lymphoid-like
2	ENSMUSG00000044533	Rps2	1.15765e-51	0.337594	0.995	0.993	1.62858e-47	Treg_lymphoid-like
2	ENSMUSG00000066278	Vps37b	5.9148e-66	0.520832	0.979	0.904	8.32094e-62	Treg_lymphoid-like
2	ENSMUSG00000031765	Mt1	1.51335e-14	-0.622669	0.067	0.194	2.12898e-10	Treg_lymphoid-like
2	ENSMUSG00000033685	Ucp2	6.91889e-17	-0.343417	0.415	0.596	9.7335e-13	Treg_lymphoid-like
2	ENSMUSG00000059070	Rpl18	1.85393e-71	0.358614	0.997	0.991	2.60811e-67	Treg_lymphoid-like
2	ENSMUSG00000057113	Npm1	3.29165e-21	0.287951	0.902	0.874	4.63069e-17	Treg_lymphoid-like
2	ENSMUSG00000055435	Maf	4.22372e-74	-0.856263	0.284	0.697	5.94193e-70	Treg_lymphoid-like
2	ENSMUSG00000063696	Gm8730	1.70193e-39	0.369314	0.933	0.921	2.39427e-35	Treg_lymphoid-like
2	ENSMUSG00000053522	Lgals7	2.98467e-10	-0.492583	0.097	0.203	4.19884e-06	Treg_lymphoid-like
2	ENSMUSG00000049775	Tmsb4x	2.94379e-138	-0.608688	1	1	4.14132e-134	Treg_lymphoid-like
2	ENSMUSG00000071415	Rpl23	5.75138e-68	0.329256	0.998	0.997	8.09104e-64	Treg_lymphoid-like
2	ENSMUSG00000090958	Lrrc32	1.01563e-25	0.527923	0.42	0.234	1.42879e-21	Treg_lymphoid-like
2	ENSMUSG00000042312	S100a13	2.26035e-37	-0.554717	0.306	0.577	3.17987e-33	Treg_lymphoid-like
2	ENSMUSG00000070003	Ssbp4	1.33279e-10	-0.251813	0.132	0.253	1.87497e-06	Treg_lymphoid-like
2	ENSMUSG00000090733	Rps27	4.93969e-182	0.483315	1	1	6.94915e-178	Treg_lymphoid-like
2	ENSMUSG00000032383	Ppib	3.95918e-11	-0.250373	0.496	0.645	5.56977e-07	Treg_lymphoid-like
2	ENSMUSG00000050621	Rps27rt	8.33462e-105	0.444825	0.997	0.991	1.17251e-100	Treg_lymphoid-like
2	ENSMUSG00000040270	Bach2	7.386e-34	0.397288	0.151	0.03	1.03906e-29	Treg_lymphoid-like
2	ENSMUSG00000056501	Cebpb	2.86424e-13	-0.354995	0.255	0.417	4.02941e-09	Treg_lymphoid-like
2	ENSMUSG00000057657	Rps18-ps3	7.16332e-22	0.381827	0.65	0.506	1.00774e-17	Treg_lymphoid-like
2	ENSMUSG00000039001	Rps21	1.81152e-44	0.304589	0.986	0.979	2.54845e-40	Treg_lymphoid-like
2	ENSMUSG00000058470	Gm8369	4.23199e-30	0.556154	0.615	0.421	5.95357e-26	Treg_lymphoid-like
2	ENSMUSG00000055675	Kbtbd11	2.01987e-10	0.331598	0.273	0.173	2.84155e-06	Treg_lymphoid-like
3	ENSMUSG00000097554	Gm26825	1.43897e-07	0.561492	0.264	0.135	0.00202434	Treg_stress
3	ENSMUSG00000005483	Dnajb1	1.55116e-64	1.73528	0.876	0.469	2.18217e-60	Treg_stress
3	ENSMUSG00000020009	Ifngr1	6.97776e-31	-0.614265	0.837	0.981	9.81631e-27	Treg_stress
3	ENSMUSG00000004266	Ptpn6	2.18728e-08	0.289031	0.14	0.047	0.000307707	Treg_stress
3	ENSMUSG00000022372	Sla	6.20829e-10	-0.448421	0.399	0.64	8.73382e-06	Treg_stress
3	ENSMUSG00000031839	Hsbp1	1.32312e-06	-0.333437	0.14	0.322	0.0186137	Treg_stress
3	ENSMUSG00000030265	Kras	3.11899e-06	-0.387727	0.23	0.414	0.043878	Treg_stress
3	ENSMUSG00000037754	Ppp1r16b	2.27515e-08	-0.469654	0.275	0.503	0.000320069	Treg_stress
3	ENSMUSG00000019947	Arid5b	1.51616e-06	-0.326646	0.118	0.301	0.0213293	Treg_stress
3	ENSMUSG00000019505	Ubb	4.43562e-39	0.699071	1	1	6.24003e-35	Treg_stress
3	ENSMUSG00000021356	Irf4	1.8043e-06	0.413129	0.236	0.123	0.0253829	Treg_stress
3	ENSMUSG00000033467	Crlf2	1.1698e-07	-0.37687	0.135	0.335	0.00164568	Treg_stress
3	ENSMUSG00000030057	Cnbp	1.33612e-09	-0.299182	0.865	0.945	1.87965e-05	Treg_stress
3	ENSMUSG00000020027	Socs2	7.55215e-07	0.449391	0.41	0.267	0.0106244	Treg_stress
3	ENSMUSG00000023004	Tuba1b	1.28262e-06	0.368392	0.433	0.289	0.0180439	Treg_stress
3	ENSMUSG00000020260	Pofut2	8.81068e-09	-0.419565	0.107	0.323	0.000123949	Treg_stress
3	ENSMUSG00000011179	Odc1	1.27754e-06	-0.337624	0.899	0.93	0.0179724	Treg_stress
3	ENSMUSG00000000078	Klf6	4.88591e-25	0.73121	0.921	0.801	6.8735e-21	Treg_stress
3	ENSMUSG00000029657	Hsph1	4.9921e-31	1.01731	0.708	0.362	7.02288e-27	Treg_stress
3	ENSMUSG00000028790	Khdrbs1	8.1668e-07	-0.329721	0.472	0.657	0.0114891	Treg_stress
3	ENSMUSG00000050921	P2ry10	7.95054e-07	-0.305806	0.213	0.426	0.0111848	Treg_stress
3	ENSMUSG00000020437	Myo1g	2.31165e-07	-0.395803	0.213	0.427	0.00325203	Treg_stress
3	ENSMUSG00000024431	Nr3c1	7.56864e-08	-0.358237	0.331	0.559	0.00106476	Treg_stress
3	ENSMUSG00000025225	Nfkb2	1.25496e-10	-0.495603	0.281	0.525	1.76548e-06	Treg_stress
3	ENSMUSG00000023944	Hsp90ab1	8.74373e-47	0.917406	0.989	0.957	1.23007e-42	Treg_stress
3	ENSMUSG00000029076	Sdf4	3.24913e-07	-0.399183	0.601	0.782	0.00457087	Treg_stress
3	ENSMUSG00000024190	Dusp1	2.97732e-16	0.573781	0.938	0.852	4.1885e-12	Treg_stress
3	ENSMUSG00000068523	Gng5	1.98703e-08	-0.361076	0.506	0.718	0.000279536	Treg_stress
3	ENSMUSG00000020077	Srgn	8.84713e-12	-0.329665	1	0.995	1.24461e-07	Treg_stress
3	ENSMUSG00000031132	Cd40lg	6.8819e-07	0.348555	0.118	0.041	0.00968145	Treg_stress
3	ENSMUSG00000001774	Chordc1	8.85244e-07	0.307276	0.197	0.089	0.0124536	Treg_stress
3	ENSMUSG00000026628	Atf3	1.21612e-27	1.16839	0.466	0.176	1.71084e-23	Treg_stress
3	ENSMUSG00000071076	Jund	6.08928e-17	0.568611	0.927	0.915	8.5664e-13	Treg_stress
3	ENSMUSG00000022876	Samsn1	1.95088e-09	-0.283286	0.775	0.915	2.7445e-05	Treg_stress
3	ENSMUSG00000041028	Ghitm	8.3674e-07	-0.346207	0.331	0.523	0.0117713	Treg_stress
3	ENSMUSG00000018209	Stk4	1.05376e-08	-0.439109	0.23	0.459	0.000148242	Treg_stress
3	ENSMUSG00000029465	Arpc3	7.55069e-08	-0.352256	0.803	0.89	0.00106223	Treg_stress
3	ENSMUSG00000032463	Faim	2.62788e-13	-0.714904	0.163	0.432	3.6969e-09	Treg_stress
3	ENSMUSG00000031799	Tpm4	2.65884e-14	-0.581934	0.309	0.619	3.74045e-10	Treg_stress
3	ENSMUSG00000066278	Vps37b	3.23475e-12	-0.412138	0.775	0.929	4.55064e-08	Treg_stress
3	ENSMUSG00000050912	Tmem123	1.68971e-07	-0.364551	0.489	0.668	0.00237708	Treg_stress
3	ENSMUSG00000027215	Cd82	2.49668e-08	-0.395298	0.494	0.682	0.000351233	Treg_stress
3	ENSMUSG00000033940	Brk1	5.91555e-07	-0.349138	0.225	0.426	0.008322	Treg_stress
3	ENSMUSG00000062270	Morf4l1	8.09836e-07	-0.281811	0.652	0.801	0.0113928	Treg_stress
3	ENSMUSG00000052684	Jun	9.18376e-18	1.02438	0.64	0.407	1.29197e-13	Treg_stress
3	ENSMUSG00000059005	Hnrnpa3	1.24118e-10	-0.404886	0.59	0.775	1.74609e-06	Treg_stress
3	ENSMUSG00000021728	Emb	5.43485e-14	-0.5859	0.567	0.798	7.64574e-10	Treg_stress
3	ENSMUSG00000086503	Xist	4.5193e-09	-0.350244	0.455	0.708	6.35776e-05	Treg_stress
3	ENSMUSG00000063229	Ldha	3.30114e-06	-0.266062	0.685	0.814	0.0464404	Treg_stress
3	ENSMUSG00000059923	Grb2	2.57935e-06	-0.349295	0.309	0.506	0.0362863	Treg_stress
3	ENSMUSG00000056917	Sipa1	6.96136e-07	0.348576	0.202	0.094	0.00979324	Treg_stress
3	ENSMUSG00000063889	Crem	2.87165e-14	-0.425119	0.803	0.947	4.03984e-10	Treg_stress
3	ENSMUSG00000020321	Mdh1	1.44435e-07	-0.404893	0.438	0.641	0.00203191	Treg_stress
3	ENSMUSG00000050628	Ubald2	2.23048e-11	-0.357447	0.708	0.902	3.13784e-07	Treg_stress
3	ENSMUSG00000025647	Shisa5	6.96482e-12	-0.332452	0.871	0.97	9.79811e-08	Treg_stress
3	ENSMUSG00000037894	H2afz	1.28113e-23	-0.892492	0.882	0.956	1.8023e-19	Treg_stress
3	ENSMUSG00000044424	Gm9493	2.20523e-06	-0.263096	0.708	0.851	0.0310232	Treg_stress
3	ENSMUSG00000025757	Hspa4l	9.94041e-07	0.416458	0.219	0.106	0.0139842	Treg_stress
3	ENSMUSG00000015656	Hspa8	1.20644e-59	1.06566	1	0.985	1.69722e-55	Treg_stress
3	ENSMUSG00000035530	Eif1	3.84955e-22	-0.312659	0.994	1	5.41554e-18	Treg_stress
3	ENSMUSG00000022314	Rad21	1.76323e-06	-0.330738	0.079	0.238	0.0248051	Treg_stress
3	ENSMUSG00000030056	Isy1	1.04833e-09	-0.508018	0.27	0.519	1.47479e-05	Treg_stress
3	ENSMUSG00000025981	Coq10b	3.70472e-08	0.603571	0.449	0.312	0.00052118	Treg_stress
3	ENSMUSG00000020611	Gna13	3.99991e-07	-0.291458	0.64	0.818	0.00562707	Treg_stress
3	ENSMUSG00000022555	Dgat1	3.01706e-15	-0.644657	0.472	0.741	4.24439e-11	Treg_stress
3	ENSMUSG00000045193	Cirbp	2.05354e-13	-0.524136	0.416	0.698	2.88892e-09	Treg_stress
3	ENSMUSG00000030847	Bag3	3.17923e-19	0.635237	0.219	0.054	4.47254e-15	Treg_stress
3	ENSMUSG00000004951	Hspb1	1.78235e-06	0.991805	0.382	0.245	0.0250741	Treg_stress
3	ENSMUSG00000062939	Stat4	3.3703e-06	-0.340462	0.292	0.477	0.0474134	Treg_stress
3	ENSMUSG00000001964	Emd	4.82544e-07	-0.292726	0.326	0.543	0.00678843	Treg_stress
3	ENSMUSG00000024401	Tnf	4.07686e-10	0.396231	0.146	0.044	5.73532e-06	Treg_stress
3	ENSMUSG00000020205	Phlda1	7.80705e-28	1.06889	0.697	0.391	1.0983e-23	Treg_stress
3	ENSMUSG00000031622	Sin3b	2.24072e-06	-0.348894	0.292	0.488	0.0315225	Treg_stress
3	ENSMUSG00000027863	Cd2	1.52645e-20	-0.529327	0.713	0.934	2.14741e-16	Treg_stress
3	ENSMUSG00000028599	Tnfrsf1b	1.63314e-07	-0.395633	0.303	0.531	0.00229751	Treg_stress
3	ENSMUSG00000054499	Dedd2	4.58956e-11	0.582076	0.354	0.177	6.45659e-07	Treg_stress
3	ENSMUSG00000022018	Rgcc	2.79751e-08	0.520646	0.455	0.291	0.000393554	Treg_stress
3	ENSMUSG00000003545	Fosb	1.04759e-35	0.953048	0.506	0.164	1.47375e-31	Treg_stress
3	ENSMUSG00000023927	Satb1	1.41754e-06	-0.521985	0.146	0.323	0.0199419	Treg_stress
3	ENSMUSG00000032035	Ets1	5.24051e-18	-0.444785	0.758	0.929	7.37235e-14	Treg_stress
3	ENSMUSG00000004040	Stat3	1.58521e-11	-0.529804	0.41	0.664	2.23007e-07	Treg_stress
3	ENSMUSG00000008348	Ubc	4.09531e-23	0.899743	0.955	0.938	5.76129e-19	Treg_stress
3	ENSMUSG00000027347	Rasgrp1	5.34876e-08	0.515565	0.404	0.255	0.000752464	Treg_stress
3	ENSMUSG00000071528	Usmg5	2.53912e-09	-0.463543	0.567	0.751	3.57204e-05	Treg_stress
3	ENSMUSG00000029075	Tnfrsf4	1.76748e-19	-0.623454	0.86	0.971	2.48649e-15	Treg_stress
3	ENSMUSG00000070493	Chchd2	2.32211e-10	0.356428	0.938	0.895	3.26675e-06	Treg_stress
3	ENSMUSG00000030156	Cd69	8.05647e-08	0.394541	0.691	0.568	0.00113338	Treg_stress
3	ENSMUSG00000070803	Cited4	1.71782e-06	0.283103	0.09	0.027	0.0241662	Treg_stress
3	ENSMUSG00000026655	Fam107b	7.93754e-18	-0.532213	0.663	0.871	1.11665e-13	Treg_stress
3	ENSMUSG00000091896	Ube2d2a	1.20567e-06	-0.272014	0.371	0.589	0.0169614	Treg_stress
3	ENSMUSG00000041046	Ramp3	2.49418e-17	-0.897843	0.343	0.656	3.50881e-13	Treg_stress
3	ENSMUSG00000014226	Cacybp	7.87241e-34	0.971507	0.618	0.265	1.10749e-29	Treg_stress
3	ENSMUSG00000043953	Ccrl2	1.01741e-07	0.584642	0.298	0.162	0.00143129	Treg_stress
3	ENSMUSG00000073676	Hspe1	1.79978e-45	1.3071	0.938	0.719	2.53193e-41	Treg_stress
3	ENSMUSG00000090877	Hspa1b	4.45471e-211	2.32087	0.831	0.084	6.26688e-207	Treg_stress
3	ENSMUSG00000028035	Dnajb4	9.15681e-08	0.344094	0.197	0.083	0.00128818	Treg_stress
3	ENSMUSG00000021250	Fos	5.80101e-09	0.762102	0.725	0.598	8.16087e-05	Treg_stress
3	ENSMUSG00000021270	Hsp90aa1	1.43985e-68	1.35288	0.994	0.86	2.02558e-64	Treg_stress
3	ENSMUSG00000037944	Ccr7	1.571e-11	-0.827665	0.208	0.463	2.21009e-07	Treg_stress
3	ENSMUSG00000004043	Stat5a	3.19383e-08	-0.504038	0.185	0.386	0.000449309	Treg_stress
3	ENSMUSG00000041954	Tnfrsf18	6.14644e-25	-0.687906	0.68	0.907	8.64682e-21	Treg_stress
3	ENSMUSG00000028249	Sdcbp	1.19823e-07	-0.373388	0.337	0.562	0.00168567	Treg_stress
3	ENSMUSG00000053581	Zfand2a	3.31262e-07	0.264562	0.124	0.042	0.00466019	Treg_stress
3	ENSMUSG00000024789	Jak2	7.16793e-11	-0.506846	0.146	0.404	1.00838e-06	Treg_stress
3	ENSMUSG00000024238	Zeb1	3.73829e-15	-0.576875	0.219	0.538	5.25902e-11	Treg_stress
3	ENSMUSG00000024966	Stip1	1.405e-07	0.397162	0.421	0.27	0.00197656	Treg_stress
3	ENSMUSG00000027566	Psma7	2.42631e-07	-0.3173	0.326	0.546	0.00341334	Treg_stress
3	ENSMUSG00000020744	Slc25a19	2.99502e-07	-0.410869	0.197	0.396	0.00421339	Treg_stress
3	ENSMUSG00000031776	Arl2bp	2.33086e-09	-0.444099	0.146	0.381	3.27905e-05	Treg_stress
3	ENSMUSG00000020395	Itk	8.66787e-07	-0.302075	0.354	0.589	0.012194	Treg_stress
3	ENSMUSG00000047867	Gimap6	1.24449e-09	-0.396866	0.472	0.724	1.75075e-05	Treg_stress
3	ENSMUSG00000090958	Lrrc32	1.38716e-06	-0.43069	0.112	0.283	0.0195146	Treg_stress
3	ENSMUSG00000091971	Hspa1a	1.56546e-133	3.48431	1	0.383	2.20228e-129	Treg_stress
3	ENSMUSG00000028965	Tnfrsf9	7.65208e-20	-0.858023	0.685	0.868	1.07649e-15	Treg_stress
3	ENSMUSG00000029177	Cenpa	4.50722e-08	-0.471772	0.202	0.418	0.000634076	Treg_stress
3	ENSMUSG00000092341	Malat1	7.57515e-19	0.317325	1	1	1.06567e-14	Treg_stress
3	ENSMUSG00000020088	Sar1a	2.32849e-07	-0.394687	0.298	0.501	0.00327573	Treg_stress
3	ENSMUSG00000025980	Hspd1	8.4797e-28	1.15999	0.747	0.485	1.19292e-23	Treg_stress
3	ENSMUSG00000046434	Hnrnpa1	1.07388e-07	-0.355584	0.461	0.669	0.00151073	Treg_stress
3	ENSMUSG00000059325	Hopx	2.00454e-07	-0.533877	0.18	0.375	0.00281998	Treg_stress
3	ENSMUSG00000026696	Vamp4	3.12056e-07	-0.403952	0.107	0.287	0.00439	Treg_stress
3	ENSMUSG00000028410	Dnaja1	9.46344e-57	1.43394	0.961	0.762	1.33132e-52	Treg_stress
3	ENSMUSG00000042682	Selk	1.48919e-06	-0.262466	0.657	0.821	0.0209499	Treg_stress
3	ENSMUSG00000103034	Gm8797	2.88512e-12	0.702474	0.635	0.481	4.05879e-08	Treg_stress
3	ENSMUSG00000048076	Arf1	8.3994e-09	-0.356907	0.567	0.766	0.000118163	Treg_stress
3	ENSMUSG00000021037	Ahsa1	1.96836e-12	0.586383	0.539	0.352	2.76909e-08	Treg_stress
3	ENSMUSG00000031167	Rbm3	2.67019e-12	-0.348484	0.843	0.933	3.75643e-08	Treg_stress
3	ENSMUSG00000001700	Gramd3	9.43118e-12	-0.693138	0.208	0.467	1.32678e-07	Treg_stress
3	ENSMUSG00000062825	Actg1	2.14624e-10	-0.295272	0.983	0.999	3.01934e-06	Treg_stress
3	ENSMUSG00000020743	Mif4gd	3.19473e-09	-0.477486	0.298	0.526	4.49434e-05	Treg_stress
3	ENSMUSG00000027361	Gabpb1	7.13638e-11	-0.562831	0.118	0.356	1.00395e-06	Treg_stress
3	ENSMUSG00000037553	Zdhhc18	1.63199e-06	-0.317511	0.056	0.208	0.0229588	Treg_stress
3	ENSMUSG00000032285	Dnaja4	3.74379e-21	0.964428	0.399	0.151	5.26676e-17	Treg_stress

## Sheet: Treg_bLN
cluster	gene_id	gene_name	p_val	avg_logFC	pct.1	pct.2	p_val_adj	annotation
0	ENSMUSG00000026285	Pdcd1	2.87187e-32	-0.314829	0.03	0.115	4.04015e-28	Treg_lymphoid
0	ENSMUSG00000026009	Icos	1.50241e-128	-1.14205	0.138	0.431	2.1136e-124	Treg_lymphoid
0	ENSMUSG00000023034	Nr4a1	4.97612e-09	-0.294155	0.058	0.104	7.0004e-05	Treg_lymphoid
0	ENSMUSG00000031431	Tsc22d3	4.73026e-14	0.264184	0.407	0.301	6.65453e-10	Treg_lymphoid
0	ENSMUSG00000021998	Lcp1	6.66656e-24	-0.276712	0.641	0.733	9.37851e-20	Treg_lymphoid
0	ENSMUSG00000036499	Eea1	5.4742e-30	-0.254824	0.028	0.107	7.7011e-26	Treg_lymphoid
0	ENSMUSG00000015437	Gzmb	2.17784e-31	-0.326857	0.005	0.058	3.06379e-27	Treg_lymphoid
0	ENSMUSG00000046718	Bst2	1.13131e-33	-0.441736	0.314	0.48	1.59153e-29	Treg_lymphoid
0	ENSMUSG00000028599	Tnfrsf1b	7.61735e-60	-0.509007	0.08	0.249	1.07161e-55	Treg_lymphoid
0	ENSMUSG00000057329	Bcl2	9.00234e-98	0.651854	0.726	0.446	1.26645e-93	Treg_lymphoid
0	ENSMUSG00000026864	Hspa5	4.0412e-32	-0.374874	0.386	0.548	5.68517e-28	Treg_lymphoid
0	ENSMUSG00000009585	Apobec3	8.4659e-41	-0.374616	0.412	0.604	1.19098e-36	Treg_lymphoid
0	ENSMUSG00000004612	Nkg7	1.10714e-14	-0.365722	0.03	0.08	1.55753e-10	Treg_lymphoid
0	ENSMUSG00000034459	Ifit1	7.75179e-42	-0.568541	0.072	0.202	1.09052e-37	Treg_lymphoid
0	ENSMUSG00000033450	Tagap	1.33602e-15	-0.278223	0.103	0.186	1.87952e-11	Treg_lymphoid
0	ENSMUSG00000060675	Pla2g16	6.43042e-24	-0.301224	0.322	0.471	9.04631e-20	Treg_lymphoid
0	ENSMUSG00000029401	Rilpl2	5.88134e-57	-0.513515	0.086	0.253	8.27387e-53	Treg_lymphoid
0	ENSMUSG00000055148	Klf2	2.71189e-90	0.450231	0.924	0.726	3.81509e-86	Treg_lymphoid
0	ENSMUSG00000040253	Gbp7	1.09445e-33	-0.46076	0.286	0.447	1.53967e-29	Treg_lymphoid
0	ENSMUSG00000001025	S100a6	2.67179e-99	-1.32854	0.123	0.366	3.75867e-95	Treg_lymphoid
0	ENSMUSG00000068129	Cst7	1.16034e-45	-0.403694	0.079	0.225	1.63236e-41	Treg_lymphoid
0	ENSMUSG00000055435	Maf	3.29106e-131	-0.865724	0.056	0.313	4.62987e-127	Treg_lymphoid
0	ENSMUSG00000037849	Gm4955	5.8871e-15	-0.333684	0.289	0.385	8.28198e-11	Treg_lymphoid
0	ENSMUSG00000032238	Rora	2.74336e-34	-0.30851	0.071	0.19	3.85936e-30	Treg_lymphoid
0	ENSMUSG00000054717	Hmgb2	2.08117e-14	-0.306349	0.406	0.512	2.92779e-10	Treg_lymphoid
0	ENSMUSG00000039899	Fgl2	1.28977e-39	-0.29849	0.012	0.087	1.81445e-35	Treg_lymphoid
0	ENSMUSG00000020009	Ifngr1	4.1746e-09	-0.348383	0.369	0.431	5.87282e-05	Treg_lymphoid
0	ENSMUSG00000017466	Timp2	3.36501e-26	-0.289359	0.097	0.209	4.7339e-22	Treg_lymphoid
0	ENSMUSG00000041959	S100a10	3.18751e-25	-0.391783	0.845	0.873	4.48419e-21	Treg_lymphoid
0	ENSMUSG00000004933	Matk	2.1552e-47	-0.416943	0.059	0.194	3.03194e-43	Treg_lymphoid
0	ENSMUSG00000078853	Igtp	1.44162e-69	-0.678097	0.368	0.594	2.02807e-65	Treg_lymphoid
0	ENSMUSG00000021025	Nfkbia	1.48951e-21	-0.388407	0.517	0.623	2.09544e-17	Treg_lymphoid
0	ENSMUSG00000027639	Samhd1	1.09164e-30	-0.392617	0.787	0.851	1.53573e-26	Treg_lymphoid
0	ENSMUSG00000050232	Cxcr3	1.1297e-61	-0.4901	0.025	0.152	1.58926e-57	Treg_lymphoid
0	ENSMUSG00000028965	Tnfrsf9	2.3333e-60	-0.743956	0.136	0.326	3.28249e-56	Treg_lymphoid
0	ENSMUSG00000078920	Ifi47	1.99468e-63	-0.648992	0.422	0.635	2.80612e-59	Treg_lymphoid
0	ENSMUSG00000022744	Cldnd1	3.89782e-17	-0.265938	0.112	0.203	5.48345e-13	Treg_lymphoid
0	ENSMUSG00000091649	Phf11b	1.88984e-18	-0.264474	0.22	0.337	2.65862e-14	Treg_lymphoid
0	ENSMUSG00000054072	Iigp1	7.5803e-55	-0.660299	0.128	0.305	1.0664e-50	Treg_lymphoid
0	ENSMUSG00000019872	Smpdl3a	5.33859e-15	-0.268211	0.367	0.475	7.51032e-11	Treg_lymphoid
0	ENSMUSG00000032420	Nt5e	2.07161e-20	-0.30853	0.118	0.219	2.91434e-16	Treg_lymphoid
0	ENSMUSG00000041515	Irf8	3.58611e-37	-0.355495	0.035	0.132	5.04495e-33	Treg_lymphoid
0	ENSMUSG00000028268	Gbp3	9.5317e-19	-0.276346	0.129	0.229	1.34092e-14	Treg_lymphoid
0	ENSMUSG00000032231	Anxa2	4.43631e-19	-0.285819	0.07	0.15	6.241e-15	Treg_lymphoid
0	ENSMUSG00000034266	Batf	3.62441e-31	-0.39796	0.124	0.257	5.09882e-27	Treg_lymphoid
0	ENSMUSG00000005696	Sh2d1a	1.86794e-17	-0.31956	0.28	0.391	2.62782e-13	Treg_lymphoid
0	ENSMUSG00000096727	Psmb9	1.03088e-31	-0.321048	0.494	0.647	1.45024e-27	Treg_lymphoid
0	ENSMUSG00000024308	Tapbp	9.43409e-24	-0.264543	0.519	0.661	1.32719e-19	Treg_lymphoid
0	ENSMUSG00000039114	Nrn1	9.9907e-16	-0.328234	0.035	0.089	1.40549e-11	Treg_lymphoid
0	ENSMUSG00000037321	Tap1	9.48258e-30	-0.335316	0.365	0.524	1.33401e-25	Treg_lymphoid
0	ENSMUSG00000027078	Ube2l6	1.00545e-37	-0.329813	0.062	0.182	1.41447e-33	Treg_lymphoid
0	ENSMUSG00000079017	Ifi27l2a	4.44344e-79	-0.528573	0.931	0.97	6.25104e-75	Treg_lymphoid
0	ENSMUSG00000025809	Itgb1	3.35775e-35	-0.401617	0.107	0.241	4.72368e-31	Treg_lymphoid
0	ENSMUSG00000016495	Plgrkt	2.82167e-22	-0.269523	0.242	0.38	3.96953e-18	Treg_lymphoid
0	ENSMUSG00000030156	Cd69	7.77509e-17	-0.28884	0.292	0.408	1.0938e-12	Treg_lymphoid
0	ENSMUSG00000039236	Isg20	1.44365e-28	-0.322106	0.103	0.219	2.03093e-24	Treg_lymphoid
0	ENSMUSG00000001020	S100a4	1.92003e-95	-1.16582	0.068	0.277	2.70109e-91	Treg_lymphoid
0	ENSMUSG00000049103	Ccr2	1.20948e-59	-0.48492	0.008	0.106	1.7015e-55	Treg_lymphoid
0	ENSMUSG00000022372	Sla	3.02989e-32	-0.377191	0.223	0.383	4.26245e-28	Treg_lymphoid
0	ENSMUSG00000075602	Ly6a	7.17515e-84	-0.861896	0.409	0.635	1.0094e-79	Treg_lymphoid
0	ENSMUSG00000024610	Cd74	6.3294e-79	-0.788222	0.099	0.309	8.9042e-75	Treg_lymphoid
0	ENSMUSG00000030107	Usp18	1.40416e-13	-0.307287	0.116	0.192	1.97538e-09	Treg_lymphoid
0	ENSMUSG00000035042	Ccl5	2.19723e-23	-0.51679	0.029	0.096	3.09106e-19	Treg_lymphoid
0	ENSMUSG00000074896	Ifit3	1.02415e-38	-0.511444	0.05	0.161	1.44077e-34	Treg_lymphoid
0	ENSMUSG00000097415	AU020206	2.48528e-24	-0.254321	0.072	0.168	3.49629e-20	Treg_lymphoid
0	ENSMUSG00000023048	Prr13	6.68294e-47	-0.457945	0.322	0.513	9.40156e-43	Treg_lymphoid
0	ENSMUSG00000005087	Cd44	2.46693e-25	-0.25066	0.079	0.183	3.47047e-21	Treg_lymphoid
0	ENSMUSG00000040483	Xaf1	9.02993e-20	-0.288863	0.124	0.223	1.27033e-15	Treg_lymphoid
0	ENSMUSG00000027907	S100a11	4.88755e-79	-0.91745	0.236	0.466	6.87581e-75	Treg_lymphoid
0	ENSMUSG00000069833	Ahnak	4.03507e-29	-0.316683	0.098	0.219	5.67654e-25	Treg_lymphoid
0	ENSMUSG00000021939	Ctsb	1.35678e-19	-0.285411	0.318	0.439	1.90871e-15	Treg_lymphoid
0	ENSMUSG00000039997	Ifi203	2.17021e-13	-0.260182	0.55	0.636	3.05306e-09	Treg_lymphoid
0	ENSMUSG00000033355	Rtp4	7.96717e-40	-0.442143	0.168	0.332	1.12082e-35	Treg_lymphoid
0	ENSMUSG00000030413	Pglyrp1	6.33825e-23	-0.375725	0.216	0.337	8.91665e-19	Treg_lymphoid
0	ENSMUSG00000023927	Satb1	2.41579e-21	0.25775	0.473	0.33	3.39853e-17	Treg_lymphoid
0	ENSMUSG00000036093	Arl5a	6.21507e-36	-0.363721	0.058	0.17	8.74336e-32	Treg_lymphoid
0	ENSMUSG00000010095	Slc3a2	3.32852e-19	-0.254917	0.219	0.343	4.68256e-15	Treg_lymphoid
0	ENSMUSG00000039942	Ptger4	1.1527e-23	-0.283224	0.092	0.193	1.62162e-19	Treg_lymphoid
0	ENSMUSG00000033467	Crlf2	4.79575e-23	-0.281786	0.157	0.281	6.74666e-19	Treg_lymphoid
0	ENSMUSG00000026011	Ctla4	2.9584e-33	-0.528651	0.271	0.423	4.16188e-29	Treg_lymphoid
0	ENSMUSG00000030124	Lag3	8.2134e-37	-0.333983	0.015	0.09	1.15546e-32	Treg_lymphoid
0	ENSMUSG00000029076	Sdf4	1.20793e-42	-0.440972	0.534	0.697	1.69931e-38	Treg_lymphoid
0	ENSMUSG00000027215	Cd82	5.25563e-57	-0.510215	0.295	0.515	7.39362e-53	Treg_lymphoid
0	ENSMUSG00000017707	Serinc3	1.94265e-33	-0.415564	0.26	0.418	2.73292e-29	Treg_lymphoid
0	ENSMUSG00000079197	Psme2	2.24153e-54	-0.394305	0.692	0.825	3.15338e-50	Treg_lymphoid
0	ENSMUSG00000028270	Gbp2	1.66051e-46	-0.69791	0.213	0.387	2.33601e-42	Treg_lymphoid
0	ENSMUSG00000024190	Dusp1	1.52443e-24	-0.384526	0.208	0.341	2.14457e-20	Treg_lymphoid
0	ENSMUSG00000056737	Capg	1.23358e-20	-0.352306	0.631	0.714	1.7354e-16	Treg_lymphoid
0	ENSMUSG00000034438	Gbp8	5.73527e-21	-0.27168	0.107	0.207	8.06837e-17	Treg_lymphoid
0	ENSMUSG00000047945	Marcksl1	7.56827e-35	-0.379323	0.036	0.13	1.0647e-30	Treg_lymphoid
0	ENSMUSG00000021109	Hif1a	6.14566e-35	-0.381807	0.139	0.287	8.64572e-31	Treg_lymphoid
0	ENSMUSG00000056888	Glipr1	1.48246e-19	-0.28129	0.166	0.278	2.08553e-15	Treg_lymphoid
0	ENSMUSG00000037944	Ccr7	7.01184e-29	0.334236	0.46	0.299	9.86425e-25	Treg_lymphoid
0	ENSMUSG00000021127	Zfp36l1	3.15754e-31	-0.406766	0.448	0.602	4.44203e-27	Treg_lymphoid
0	ENSMUSG00000015396	Cd83	1.00468e-48	-0.569468	0.063	0.202	1.41338e-44	Treg_lymphoid
0	ENSMUSG00000022876	Samsn1	1.49444e-19	-0.369441	0.221	0.336	2.10237e-15	Treg_lymphoid
0	ENSMUSG00000041481	Serpina3g	6.33389e-29	-0.366238	0.041	0.127	8.91051e-25	Treg_lymphoid
0	ENSMUSG00000104713	Gbp6	5.02082e-39	-0.371599	0.069	0.192	7.06329e-35	Treg_lymphoid
0	ENSMUSG00000018899	Irf1	5.57039e-31	-0.410395	0.276	0.429	7.83643e-27	Treg_lymphoid
0	ENSMUSG00000021591	Glrx	1.10197e-71	-0.711534	0.091	0.281	1.55026e-67	Treg_lymphoid
0	ENSMUSG00000049422	Chchd10	7.94205e-15	0.269533	0.442	0.345	1.11729e-10	Treg_lymphoid
0	ENSMUSG00000032946	Rasgrp2	3.7771e-22	0.3418	0.324	0.199	5.31362e-18	Treg_lymphoid
0	ENSMUSG00000020644	Id2	7.14622e-32	-0.353911	0.035	0.124	1.00533e-27	Treg_lymphoid
0	ENSMUSG00000079363	Gbp4	9.12611e-46	-0.490481	0.184	0.365	1.28386e-41	Treg_lymphoid
0	ENSMUSG00000030114	Klrg1	6.05643e-32	-0.357701	0.009	0.068	8.52019e-28	Treg_lymphoid
0	ENSMUSG00000020077	Srgn	1.4696e-88	-0.683344	0.625	0.8	2.06744e-84	Treg_lymphoid
0	ENSMUSG00000027514	Zbp1	1.23596e-54	-0.554695	0.25	0.455	1.73875e-50	Treg_lymphoid
0	ENSMUSG00000020743	Mif4gd	1.74342e-22	-0.268535	0.171	0.294	2.45264e-18	Treg_lymphoid
0	ENSMUSG00000001687	Ubl3	1.44425e-24	-0.317827	0.192	0.324	2.03177e-20	Treg_lymphoid
0	ENSMUSG00000058173	Smco4	2.89139e-44	-0.381995	0.089	0.234	4.0676e-40	Treg_lymphoid
0	ENSMUSG00000045826	Ptprcap	4.75399e-29	-0.264018	0.897	0.916	6.68791e-25	Treg_lymphoid
0	ENSMUSG00000096210	H1f0	1.51031e-25	-0.326589	0.068	0.163	2.1247e-21	Treg_lymphoid
0	ENSMUSG00000031932	Gpr83	3.13164e-12	0.277138	0.288	0.202	4.40559e-08	Treg_lymphoid
0	ENSMUSG00000024516	Sec11c	2.87e-23	-0.288998	0.269	0.406	4.03752e-19	Treg_lymphoid
0	ENSMUSG00000025498	Irf7	8.57873e-28	-0.365532	0.129	0.253	1.20686e-23	Treg_lymphoid
0	ENSMUSG00000030921	Trim30a	4.71833e-14	-0.259956	0.187	0.28	6.63774e-10	Treg_lymphoid
0	ENSMUSG00000063889	Crem	2.16954e-28	-0.308923	0.061	0.159	3.05211e-24	Treg_lymphoid
0	ENSMUSG00000029075	Tnfrsf4	3.34128e-34	-0.692947	0.581	0.681	4.70051e-30	Treg_lymphoid
0	ENSMUSG00000097354	2310001H17Rik	1.17258e-11	-0.286154	0.302	0.396	1.64959e-07	Treg_lymphoid
0	ENSMUSG00000041954	Tnfrsf18	3.41722e-28	-0.353922	0.628	0.737	4.80734e-24	Treg_lymphoid
0	ENSMUSG00000060802	B2m	9.94059e-106	-0.259705	1	1	1.39844e-101	Treg_lymphoid
0	ENSMUSG00000045092	S1pr1	5.22264e-26	0.370402	0.423	0.276	7.34721e-22	Treg_lymphoid
0	ENSMUSG00000017493	Igfbp4	3.60483e-22	0.466399	0.2	0.093	5.07128e-18	Treg_lymphoid
0	ENSMUSG00000011179	Odc1	1.93661e-26	-0.311805	0.098	0.209	2.72443e-22	Treg_lymphoid
0	ENSMUSG00000068220	Lgals1	1.3467e-23	-0.515469	0.542	0.647	1.89454e-19	Treg_lymphoid
0	ENSMUSG00000040952	Rps19	1.387e-132	0.287746	1	1	1.95123e-128	Treg_lymphoid
0	ENSMUSG00000026223	Itm2c	2.4587e-24	-0.342174	0.43	0.568	3.4589e-20	Treg_lymphoid
0	ENSMUSG00000089929	Bcl2a1b	1.77186e-51	-0.537937	0.125	0.301	2.49265e-47	Treg_lymphoid
0	ENSMUSG00000062210	Tnfaip8	1.5485e-25	-0.340891	0.215	0.351	2.17842e-21	Treg_lymphoid
0	ENSMUSG00000041272	Tox	2.45466e-17	-0.298114	0.285	0.404	3.45321e-13	Treg_lymphoid
0	ENSMUSG00000022175	Lrp10	1.86292e-23	-0.267154	0.269	0.412	2.62075e-19	Treg_lymphoid
0	ENSMUSG00000075010	AW112010	4.44783e-129	-0.760799	0.813	0.928	6.2572e-125	Treg_lymphoid
0	ENSMUSG00000090272	Mndal	1.3265e-20	-0.284955	0.544	0.663	1.86612e-16	Treg_lymphoid
0	ENSMUSG00000002983	Relb	8.26477e-24	-0.250203	0.103	0.211	1.16269e-19	Treg_lymphoid
0	ENSMUSG00000025997	Ikzf2	2.2118e-58	-0.529458	0.618	0.781	3.11156e-54	Treg_lymphoid
0	ENSMUSG00000005947	Itgae	2.37276e-56	-0.487821	0.03	0.153	3.33799e-52	Treg_lymphoid
0	ENSMUSG00000039232	Stx11	3.43988e-38	-0.25478	0.027	0.119	4.83922e-34	Treg_lymphoid
0	ENSMUSG00000026104	Stat1	4.48404e-95	-0.71274	0.551	0.772	6.30815e-91	Treg_lymphoid
0	ENSMUSG00000035692	Isg15	1.0979e-45	-0.732806	0.146	0.311	1.54453e-41	Treg_lymphoid
1	ENSMUSG00000002325	Irf9	1.76002e-16	0.373688	0.432	0.297	2.476e-12	Treg_Stat1
1	ENSMUSG00000047735	Samd9l	5.9624e-21	0.384792	0.303	0.158	8.38791e-17	Treg_Stat1
1	ENSMUSG00000018899	Irf1	1.12437e-58	0.706181	0.564	0.29	1.58176e-54	Treg_Stat1
1	ENSMUSG00000009585	Apobec3	4.42404e-18	0.367432	0.589	0.455	6.22373e-14	Treg_Stat1
1	ENSMUSG00000022587	Ly6e	2.07984e-40	0.291025	0.995	0.98	2.92593e-36	Treg_Stat1
1	ENSMUSG00000006418	Rnf114	2.36656e-11	0.302015	0.424	0.319	3.32928e-07	Treg_Stat1
1	ENSMUSG00000038213	Tapbpl	6.67685e-12	0.331554	0.316	0.21	9.39299e-08	Treg_Stat1
1	ENSMUSG00000058470	Gm8369	7.98215e-12	0.266569	0.648	0.56	1.12293e-07	Treg_Stat1
1	ENSMUSG00000010358	Ifi35	4.22414e-17	0.391514	0.455	0.322	5.94252e-13	Treg_Stat1
1	ENSMUSG00000068220	Lgals1	8.96199e-15	-0.515725	0.462	0.592	1.26077e-10	Treg_Stat1
1	ENSMUSG00000028965	Tnfrsf9	4.86383e-09	-0.421609	0.109	0.209	6.84243e-05	Treg_Stat1
1	ENSMUSG00000062825	Actg1	1.95587e-19	-0.252963	0.958	0.978	2.75152e-15	Treg_Stat1
1	ENSMUSG00000049422	Chchd10	7.31328e-10	-0.307975	0.297	0.428	1.02883e-05	Treg_Stat1
1	ENSMUSG00000054072	Iigp1	8.15242e-121	1.05659	0.504	0.137	1.14688e-116	Treg_Stat1
1	ENSMUSG00000026088	Mitd1	1.45127e-10	0.28874	0.333	0.229	2.04164e-06	Treg_Stat1
1	ENSMUSG00000002307	Daxx	2.99325e-14	0.369375	0.281	0.169	4.2109e-10	Treg_Stat1
1	ENSMUSG00000030107	Usp18	7.5787e-56	0.733618	0.334	0.112	1.06617e-51	Treg_Stat1
1	ENSMUSG00000070501	BC094916	9.14181e-23	0.401917	0.235	0.104	1.28607e-18	Treg_Stat1
1	ENSMUSG00000027078	Ube2l6	5.56251e-27	0.44187	0.217	0.083	7.82534e-23	Treg_Stat1
1	ENSMUSG00000024677	Ms4a6b	2.17358e-24	0.280886	0.945	0.901	3.05779e-20	Treg_Stat1
1	ENSMUSG00000035692	Isg15	8.26663e-85	1.11044	0.463	0.159	1.16295e-80	Treg_Stat1
1	ENSMUSG00000024339	Tap2	1.07119e-08	0.255704	0.502	0.43	0.000150695	Treg_Stat1
1	ENSMUSG00000001020	S100a4	8.00858e-08	-0.582385	0.067	0.144	0.00112665	Treg_Stat1
1	ENSMUSG00000056290	Ms4a4b	4.25111e-63	0.432685	0.997	0.953	5.98046e-59	Treg_Stat1
1	ENSMUSG00000066258	Trim12a	2.96477e-22	0.423227	0.475	0.31	4.17084e-18	Treg_Stat1
1	ENSMUSG00000070327	Rnf213	4.32028e-22	0.381988	0.192	0.076	6.07777e-18	Treg_Stat1
1	ENSMUSG00000006360	Crip1	2.88299e-14	-0.398974	0.79	0.846	4.0558e-10	Treg_Stat1
1	ENSMUSG00000036986	Pml	7.49315e-22	0.340977	0.179	0.069	1.05414e-17	Treg_Stat1
1	ENSMUSG00000037321	Tap1	6.3964e-23	0.402128	0.555	0.395	8.99845e-19	Treg_Stat1
1	ENSMUSG00000022014	Epsti1	5.52368e-17	0.425091	0.427	0.295	7.77071e-13	Treg_Stat1
1	ENSMUSG00000074896	Ifit3	1.92514e-88	0.897178	0.29	0.055	2.70829e-84	Treg_Stat1
1	ENSMUSG00000056737	Capg	4.6684e-23	-0.46388	0.514	0.678	6.5675e-19	Treg_Stat1
1	ENSMUSG00000024308	Tapbp	5.41136e-18	0.341037	0.667	0.549	7.61271e-14	Treg_Stat1
1	ENSMUSG00000024338	Psmb8	3.63974e-42	0.377886	0.943	0.899	5.12038e-38	Treg_Stat1
1	ENSMUSG00000072620	Slfn2	5.82652e-12	0.260275	0.731	0.646	8.19675e-08	Treg_Stat1
1	ENSMUSG00000054404	Slfn5	2.58789e-11	0.276193	0.148	0.072	3.64064e-07	Treg_Stat1
1	ENSMUSG00000007029	Vars	1.20707e-08	0.258196	0.202	0.126	0.000169811	Treg_Stat1
1	ENSMUSG00000015396	Cd83	1.10555e-06	-0.282552	0.051	0.116	0.0155529	Treg_Stat1
1	ENSMUSG00000052776	Oas1a	7.86001e-12	0.280499	0.113	0.047	1.10575e-07	Treg_Stat1
1	ENSMUSG00000022906	Parp9	1.56664e-17	0.358779	0.199	0.092	2.20395e-13	Treg_Stat1
1	ENSMUSG00000075602	Ly6a	4.98722e-74	0.751856	0.754	0.441	7.01602e-70	Treg_Stat1
1	ENSMUSG00000027639	Samhd1	3.77523e-102	0.736467	0.953	0.786	5.31099e-98	Treg_Stat1
1	ENSMUSG00000035208	Slfn8	6.85444e-18	0.409534	0.271	0.146	9.64283e-14	Treg_Stat1
1	ENSMUSG00000037849	Gm4955	2.82283e-66	0.776746	0.573	0.283	3.97115e-62	Treg_Stat1
1	ENSMUSG00000068246	Apol9b	4.48684e-11	-0.273857	0.054	0.153	6.31209e-07	Treg_Stat1
1	ENSMUSG00000026728	Vim	3.45127e-16	-0.439062	0.387	0.549	4.85525e-12	Treg_Stat1
1	ENSMUSG00000024675	Ms4a4c	1.49317e-19	0.442102	0.268	0.137	2.10059e-15	Treg_Stat1
1	ENSMUSG00000037921	Ddx60	2.77759e-18	0.277572	0.14	0.051	3.90752e-14	Treg_Stat1
1	ENSMUSG00000078763	Slfn1	1.8729e-34	0.564296	0.48	0.279	2.6348e-30	Treg_Stat1
1	ENSMUSG00000041959	S100a10	3.59557e-10	-0.273997	0.791	0.863	5.05825e-06	Treg_Stat1
1	ENSMUSG00000069874	Irgm2	9.40991e-31	0.381091	0.173	0.051	1.32379e-26	Treg_Stat1
1	ENSMUSG00000035929	H2-Q4	4.42266e-16	0.316728	0.682	0.565	6.2218e-12	Treg_Stat1
1	ENSMUSG00000038037	Socs1	1.03982e-20	0.405976	0.414	0.258	1.46282e-16	Treg_Stat1
1	ENSMUSG00000078853	Igtp	9.05081e-163	1.11768	0.83	0.382	1.27327e-158	Treg_Stat1
1	ENSMUSG00000078920	Ifi47	7.11436e-172	1.13982	0.873	0.434	1.00085e-167	Treg_Stat1
1	ENSMUSG00000046718	Bst2	7.55034e-70	0.775601	0.626	0.329	1.06218e-65	Treg_Stat1
1	ENSMUSG00000031897	Psmb10	5.94871e-17	0.38312	0.594	0.485	8.36864e-13	Treg_Stat1
1	ENSMUSG00000078921	Tgtp2	2.46824e-20	0.25443	0.096	0.025	3.47232e-16	Treg_Stat1
1	ENSMUSG00000078922	Tgtp1	5.96233e-44	0.456668	0.235	0.067	8.3878e-40	Treg_Stat1
1	ENSMUSG00000056116	H2-T22	4.55452e-28	0.435626	0.711	0.56	6.4073e-24	Treg_Stat1
1	ENSMUSG00000043263	Pyhin1	1.14787e-26	0.491127	0.566	0.387	1.61483e-22	Treg_Stat1
1	ENSMUSG00000079017	Ifi27l2a	1.27833e-50	0.48808	0.974	0.939	1.79835e-46	Treg_Stat1
1	ENSMUSG00000020089	Ppa1	2.92646e-06	0.270438	0.245	0.179	0.0411695	Treg_Stat1
1	ENSMUSG00000024190	Dusp1	2.13501e-06	-0.258252	0.17	0.262	0.0300354	Treg_Stat1
1	ENSMUSG00000073491	Pydc4	6.93197e-28	0.487835	0.295	0.135	9.7519e-24	Treg_Stat1
1	ENSMUSG00000025492	Ifitm3	4.11562e-20	0.432477	0.114	0.034	5.78986e-16	Treg_Stat1
1	ENSMUSG00000079197	Psme2	4.12109e-25	0.359349	0.819	0.721	5.79755e-21	Treg_Stat1
1	ENSMUSG00000025498	Irf7	5.79111e-62	0.70768	0.388	0.136	8.14693e-58	Treg_Stat1
1	ENSMUSG00000028270	Gbp2	4.67793e-132	1.23405	0.622	0.217	6.58091e-128	Treg_Stat1
1	ENSMUSG00000034438	Gbp8	2.46677e-34	0.489692	0.29	0.116	3.47025e-30	Treg_Stat1
1	ENSMUSG00000079339	Ifit1bl1	4.73356e-61	0.674307	0.361	0.118	6.65917e-57	Treg_Stat1
1	ENSMUSG00000021262	Evl	1.2525e-14	0.271525	0.716	0.621	1.76202e-10	Treg_Stat1
1	ENSMUSG00000079363	Gbp4	9.74997e-85	0.841871	0.524	0.2	1.37163e-80	Treg_Stat1
1	ENSMUSG00000060675	Pla2g16	1.35759e-09	0.260838	0.458	0.356	1.90985e-05	Treg_Stat1
1	ENSMUSG00000075010	AW112010	2.51684e-38	0.316148	0.931	0.837	3.54069e-34	Treg_Stat1
1	ENSMUSG00000025810	Nrp1	3.91524e-10	-0.267715	0.152	0.277	5.50797e-06	Treg_Stat1
1	ENSMUSG00000027514	Zbp1	3.58215e-108	0.936416	0.641	0.267	5.03937e-104	Treg_Stat1
1	ENSMUSG00000057143	Trim12c	4.43967e-13	0.343543	0.277	0.17	6.24572e-09	Treg_Stat1
1	ENSMUSG00000039236	Isg20	2.43361e-28	0.495975	0.272	0.12	3.42361e-24	Treg_Stat1
1	ENSMUSG00000081769	Gm12216	2.00387e-15	0.383892	0.241	0.13	2.81904e-11	Treg_Stat1
1	ENSMUSG00000025997	Ikzf2	1.63891e-11	-0.362032	0.573	0.683	2.30562e-07	Treg_Stat1
1	ENSMUSG00000001025	S100a6	1.84482e-09	-0.720629	0.113	0.212	2.5953e-05	Treg_Stat1
1	ENSMUSG00000049502	Dtx3l	8.93144e-22	0.454299	0.279	0.142	1.25647e-17	Treg_Stat1
1	ENSMUSG00000039697	Ncoa7	1.59168e-06	0.268683	0.181	0.12	0.0223918	Treg_Stat1
1	ENSMUSG00000078153	Psme2b	1.2125e-10	0.297879	0.357	0.259	1.70574e-06	Treg_Stat1
1	ENSMUSG00000031506	Ptpn7	6.83232e-10	-0.262712	0.217	0.352	9.6117e-06	Treg_Stat1
1	ENSMUSG00000026011	Ctla4	2.68727e-07	-0.281078	0.22	0.333	0.00378045	Treg_Stat1
1	ENSMUSG00000090272	Mndal	3.44587e-34	0.487829	0.719	0.561	4.84765e-30	Treg_Stat1
1	ENSMUSG00000062488	Ifit3b	2.96594e-50	0.410081	0.124	0.016	4.17248e-46	Treg_Stat1
1	ENSMUSG00000039997	Ifi203	6.81774e-27	0.450781	0.703	0.559	9.59119e-23	Treg_Stat1
1	ENSMUSG00000027907	S100a11	1.13365e-15	-0.568182	0.175	0.328	1.59482e-11	Treg_Stat1
1	ENSMUSG00000040033	Stat2	8.5724e-27	0.366466	0.17	0.054	1.20597e-22	Treg_Stat1
1	ENSMUSG00000016496	Cd274	1.22004e-15	0.307112	0.14	0.056	1.71636e-11	Treg_Stat1
1	ENSMUSG00000033355	Rtp4	7.57441e-108	0.852219	0.542	0.173	1.06557e-103	Treg_Stat1
1	ENSMUSG00000091144	Phf11c	2.32633e-21	0.365322	0.192	0.078	3.27268e-17	Treg_Stat1
1	ENSMUSG00000091649	Phf11b	2.16866e-14	0.379585	0.361	0.242	3.05087e-10	Treg_Stat1
1	ENSMUSG00000040253	Gbp7	3.46378e-72	0.812297	0.607	0.298	4.87284e-68	Treg_Stat1
1	ENSMUSG00000026104	Stat1	3.1372e-196	1.13158	0.959	0.571	4.41341e-192	Treg_Stat1
1	ENSMUSG00000046879	Irgm1	3.23316e-38	0.438714	0.207	0.06	4.54842e-34	Treg_Stat1
1	ENSMUSG00000024054	Smchd1	2.88126e-10	0.327585	0.409	0.318	4.05335e-06	Treg_Stat1
1	ENSMUSG00000029075	Tnfrsf4	5.75445e-22	-0.578751	0.442	0.638	8.09536e-18	Treg_Stat1
1	ENSMUSG00000079018	Ly6c1	2.19181e-39	0.75226	0.564	0.35	3.08344e-35	Treg_Stat1
1	ENSMUSG00000022216	Psme1	6.2047e-19	0.289144	0.806	0.714	8.72877e-15	Treg_Stat1
1	ENSMUSG00000028268	Gbp3	1.23847e-17	0.370589	0.271	0.145	1.74229e-13	Treg_Stat1
1	ENSMUSG00000040483	Xaf1	5.29482e-37	0.549201	0.316	0.132	7.44876e-33	Treg_Stat1
1	ENSMUSG00000026222	Sp100	2.18074e-24	0.369949	0.752	0.624	3.06787e-20	Treg_Stat1
1	ENSMUSG00000029298	Gbp9	1.96438e-28	0.444087	0.233	0.091	2.7635e-24	Treg_Stat1
1	ENSMUSG00000096727	Psmb9	2.53197e-46	0.518774	0.728	0.515	3.56197e-42	Treg_Stat1
1	ENSMUSG00000030921	Trim30a	1.35227e-21	0.458121	0.344	0.198	1.90238e-17	Treg_Stat1
1	ENSMUSG00000034422	Parp14	6.34051e-22	0.416487	0.326	0.176	8.91983e-18	Treg_Stat1
1	ENSMUSG00000097354	2310001H17Rik	3.00796e-10	-0.344667	0.217	0.349	4.2316e-06	Treg_Stat1
1	ENSMUSG00000066677	Pydc3	8.66133e-36	0.576046	0.331	0.146	1.21848e-31	Treg_Stat1
1	ENSMUSG00000034459	Ifit1	2.44527e-98	0.982266	0.357	0.078	3.44e-94	Treg_Stat1
1	ENSMUSG00000067212	H2-T23	2.26963e-24	0.416429	0.561	0.4	3.19291e-20	Treg_Stat1
1	ENSMUSG00000003992	Ssbp2	7.24489e-15	0.366447	0.387	0.258	1.01921e-10	Treg_Stat1
1	ENSMUSG00000004040	Stat3	1.23134e-07	0.267335	0.328	0.248	0.00173225	Treg_Stat1
1	ENSMUSG00000029561	Oasl2	7.13419e-64	0.477991	0.166	0.023	1.00364e-59	Treg_Stat1
1	ENSMUSG00000054435	Gimap4	5.61015e-36	0.403539	0.905	0.789	7.89236e-32	Treg_Stat1
1	ENSMUSG00000104713	Gbp6	7.52224e-71	0.640566	0.31	0.078	1.05823e-66	Treg_Stat1
1	ENSMUSG00000041515	Irf8	7.62934e-16	0.317252	0.139	0.055	1.0733e-11	Treg_Stat1
2	ENSMUSG00000021998	Lcp1	6.35666e-43	0.495656	0.832	0.648	8.94254e-39	Treg_NLT-like
2	ENSMUSG00000021094	Dhrs7	3.8538e-22	0.288388	0.226	0.091	5.42153e-18	Treg_NLT-like
2	ENSMUSG00000062867	Impdh2	9.82652e-12	-0.337981	0.208	0.333	1.38239e-07	Treg_NLT-like
2	ENSMUSG00000026094	Stk17b	2.01657e-27	0.41931	0.665	0.445	2.83691e-23	Treg_NLT-like
2	ENSMUSG00000008682	Rpl10	7.32026e-49	-0.293376	0.988	0.996	1.02981e-44	Treg_NLT-like
2	ENSMUSG00000037405	Icam1	9.97446e-25	0.324427	0.188	0.065	1.40321e-20	Treg_NLT-like
2	ENSMUSG00000021591	Glrx	1.12631e-209	1.27475	0.564	0.095	1.58449e-205	Treg_NLT-like
2	ENSMUSG00000049103	Ccr2	2.01059e-195	0.967811	0.266	0.009	2.8285e-191	Treg_NLT-like
2	ENSMUSG00000036093	Arl5a	6.56356e-109	0.76827	0.342	0.06	9.23362e-105	Treg_NLT-like
2	ENSMUSG00000009687	Fxyd5	1.97691e-28	0.272358	0.967	0.905	2.78111e-24	Treg_NLT-like
2	ENSMUSG00000026012	Cd28	4.76087e-23	0.377056	0.675	0.457	6.6976e-19	Treg_NLT-like
2	ENSMUSG00000016194	Hsd11b1	2.68443e-18	0.306045	0.351	0.187	3.77646e-14	Treg_NLT-like
2	ENSMUSG00000021939	Ctsb	5.57691e-45	0.56789	0.589	0.325	7.8456e-41	Treg_NLT-like
2	ENSMUSG00000029822	Osbpl3	1.14408e-68	0.421219	0.194	0.028	1.60949e-64	Treg_NLT-like
2	ENSMUSG00000024835	Coro1b	3.0443e-23	0.335271	0.488	0.281	4.28272e-19	Treg_NLT-like
2	ENSMUSG00000027985	Lef1	3.19468e-20	-0.419538	0.335	0.503	4.49427e-16	Treg_NLT-like
2	ENSMUSG00000001794	Capns1	1.62268e-25	0.374848	0.585	0.368	2.28279e-21	Treg_NLT-like
2	ENSMUSG00000018340	Anxa6	3.80273e-32	0.43692	0.632	0.391	5.34968e-28	Treg_NLT-like
2	ENSMUSG00000019872	Smpdl3a	4.68096e-59	0.615798	0.684	0.363	6.58517e-55	Treg_NLT-like
2	ENSMUSG00000000791	Il12rb1	1.40216e-47	0.316955	0.148	0.024	1.97255e-43	Treg_NLT-like
2	ENSMUSG00000027843	Ptpn22	3.85564e-24	0.391439	0.37	0.185	5.42412e-20	Treg_NLT-like
2	ENSMUSG00000027523	Gnas	1.09178e-28	0.343131	0.868	0.753	1.53591e-24	Treg_NLT-like
2	ENSMUSG00000015396	Cd83	2.72875e-28	0.40276	0.241	0.089	3.8388e-24	Treg_NLT-like
2	ENSMUSG00000022876	Samsn1	3.82143e-36	0.575535	0.465	0.229	5.37598e-32	Treg_NLT-like
2	ENSMUSG00000006360	Crip1	2.07194e-11	0.368156	0.906	0.83	2.91481e-07	Treg_NLT-like
2	ENSMUSG00000020009	Ifngr1	6.51735e-24	0.608601	0.549	0.367	9.1686e-20	Treg_NLT-like
2	ENSMUSG00000003812	Dnase2a	6.31823e-18	0.252412	0.184	0.074	8.88849e-14	Treg_NLT-like
2	ENSMUSG00000002033	Cd3g	1.80115e-82	0.5353	0.988	0.92	2.53386e-78	Treg_NLT-like
2	ENSMUSG00000015575	Atp6v0e	3.27482e-14	0.258355	0.658	0.511	4.60702e-10	Treg_NLT-like
2	ENSMUSG00000001418	Glmp	4.95002e-18	0.305682	0.408	0.235	6.96369e-14	Treg_NLT-like
2	ENSMUSG00000000740	Rpl13	1.88486e-145	-0.443197	1	1	2.65162e-141	Treg_NLT-like
2	ENSMUSG00000003882	Il7r	1.0844e-13	0.356791	0.328	0.197	1.52554e-09	Treg_NLT-like
2	ENSMUSG00000068923	Syt11	3.55639e-35	0.364264	0.233	0.073	5.00313e-31	Treg_NLT-like
2	ENSMUSG00000003970	Rpl8	2.35913e-148	-0.477835	1	0.999	3.31882e-144	Treg_NLT-like
2	ENSMUSG00000005054	Cstb	3.57851e-14	0.252268	0.385	0.231	5.03425e-10	Treg_NLT-like
2	ENSMUSG00000019977	Hbs1l	1.0451e-18	0.257013	0.167	0.062	1.47025e-14	Treg_NLT-like
2	ENSMUSG00000011179	Odc1	5.89348e-35	0.441078	0.295	0.111	8.29095e-31	Treg_NLT-like
2	ENSMUSG00000028599	Tnfrsf1b	7.67305e-91	0.799998	0.394	0.098	1.07945e-86	Treg_NLT-like
2	ENSMUSG00000026395	Ptprc	3.35769e-17	0.254111	0.917	0.82	4.72359e-13	Treg_NLT-like
2	ENSMUSG00000018965	Ywhah	1.86094e-13	0.256734	0.616	0.462	2.61797e-09	Treg_NLT-like
2	ENSMUSG00000021728	Emb	4.04231e-20	0.416702	0.385	0.22	5.68673e-16	Treg_NLT-like
2	ENSMUSG00000024300	Myo1f	2.10801e-140	0.533696	0.214	0.01	2.96556e-136	Treg_NLT-like
2	ENSMUSG00000021892	Sh3bp5	5.60362e-08	-0.274373	0.097	0.183	0.000788317	Treg_NLT-like
2	ENSMUSG00000019370	Calm3	1.30903e-19	0.323735	0.521	0.326	1.84155e-15	Treg_NLT-like
2	ENSMUSG00000000782	Tcf7	2.33555e-09	-0.267318	0.236	0.356	3.28565e-05	Treg_NLT-like
2	ENSMUSG00000041954	Tnfrsf18	2.60981e-43	0.526337	0.832	0.639	3.67148e-39	Treg_NLT-like
2	ENSMUSG00000001020	S100a4	0	1.921	0.615	0.069	0	Treg_NLT-like
2	ENSMUSG00000025810	Nrp1	2.30498e-23	0.422344	0.431	0.238	3.24265e-19	Treg_NLT-like
2	ENSMUSG00000020460	Rps27a	4.6306e-89	-0.314343	1	1	6.51432e-85	Treg_NLT-like
2	ENSMUSG00000008999	Bmp7	3.37778e-42	0.274237	0.144	0.025	4.75186e-38	Treg_NLT-like
2	ENSMUSG00000035885	Cox8a	2.06516e-25	0.29909	0.873	0.73	2.90527e-21	Treg_NLT-like
2	ENSMUSG00000001833	Sept7	5.14545e-13	0.259098	0.682	0.526	7.23861e-09	Treg_NLT-like
2	ENSMUSG00000026087	Mrpl30	4.04207e-09	-0.295373	0.304	0.402	5.68638e-05	Treg_NLT-like
2	ENSMUSG00000005696	Sh2d1a	7.5321e-42	0.614287	0.54	0.285	1.05962e-37	Treg_NLT-like
2	ENSMUSG00000023010	Tmbim6	5.95552e-19	0.275896	0.859	0.749	8.37823e-15	Treg_NLT-like
2	ENSMUSG00000006519	Cyba	1.14423e-21	0.304894	0.917	0.845	1.60971e-17	Treg_NLT-like
2	ENSMUSG00000029075	Tnfrsf4	2.09745e-39	0.680288	0.792	0.588	2.95069e-35	Treg_NLT-like
2	ENSMUSG00000039910	Cited2	6.24655e-29	0.461006	0.398	0.192	8.78764e-25	Treg_NLT-like
2	ENSMUSG00000005947	Itgae	6.36361e-199	0.989747	0.365	0.029	8.95232e-195	Treg_NLT-like
2	ENSMUSG00000026728	Vim	2.21193e-39	0.69472	0.724	0.502	3.11174e-35	Treg_NLT-like
2	ENSMUSG00000020849	Ywhae	3.03211e-14	0.314674	0.575	0.42	4.26557e-10	Treg_NLT-like
2	ENSMUSG00000090451	Gm6133	4.25125e-13	-0.302068	0.476	0.587	5.98066e-09	Treg_NLT-like
2	ENSMUSG00000036707	Cab39	1.21924e-18	0.330433	0.344	0.185	1.71523e-14	Treg_NLT-like
2	ENSMUSG00000020108	Ddit4	1.89371e-18	0.321756	0.391	0.22	2.66407e-14	Treg_NLT-like
2	ENSMUSG00000043924	Ncmap	3.48804e-58	0.493011	0.231	0.049	4.90697e-54	Treg_NLT-like
2	ENSMUSG00000020128	Vps54	9.08086e-21	0.293266	0.168	0.06	1.2775e-16	Treg_NLT-like
2	ENSMUSG00000022372	Sla	8.22187e-47	0.575653	0.521	0.24	1.15665e-42	Treg_NLT-like
2	ENSMUSG00000002058	Unc119	1.06053e-50	0.468101	0.292	0.085	1.49195e-46	Treg_NLT-like
2	ENSMUSG00000032946	Rasgrp2	6.73042e-09	-0.322528	0.194	0.297	9.46835e-05	Treg_NLT-like
2	ENSMUSG00000006442	Srm	1.04857e-09	-0.282946	0.045	0.131	1.47513e-05	Treg_NLT-like
2	ENSMUSG00000020225	Tmbim4	1.08367e-13	0.260718	0.356	0.207	1.52451e-09	Treg_NLT-like
2	ENSMUSG00000006699	Cdc42	6.84382e-40	0.405883	0.898	0.754	9.62789e-36	Treg_NLT-like
2	ENSMUSG00000027447	Cst3	7.07084e-17	0.302121	0.464	0.289	9.94726e-13	Treg_NLT-like
2	ENSMUSG00000027456	Sdcbp2	5.66604e-50	0.395182	0.227	0.053	7.97099e-46	Treg_NLT-like
2	ENSMUSG00000022799	Arhgap31	4.22228e-23	0.358428	0.472	0.263	5.9399e-19	Treg_NLT-like
2	ENSMUSG00000021458	2010111I01Rik	1.24689e-18	0.307085	0.262	0.124	1.75412e-14	Treg_NLT-like
2	ENSMUSG00000004105	Angptl2	4.53325e-41	0.363974	0.082	0.007	6.37737e-37	Treg_NLT-like
2	ENSMUSG00000045092	S1pr1	4.26513e-08	-0.290228	0.286	0.389	0.000600019	Treg_NLT-like
2	ENSMUSG00000084786	Ubl5	8.89979e-28	0.364526	0.8	0.639	1.25202e-23	Treg_NLT-like
2	ENSMUSG00000034892	Rps29	3.84979e-191	-0.503755	1	1	5.41588e-187	Treg_NLT-like
2	ENSMUSG00000023004	Tuba1b	8.89614e-21	-0.455575	0.368	0.545	1.25151e-16	Treg_NLT-like
2	ENSMUSG00000000594	Gm2a	5.346e-42	0.578302	0.509	0.255	7.52076e-38	Treg_NLT-like
2	ENSMUSG00000004612	Nkg7	1.02851e-18	0.446865	0.118	0.036	1.44691e-14	Treg_NLT-like
2	ENSMUSG00000027763	Mbnl1	5.90387e-19	0.331741	0.861	0.725	8.30556e-15	Treg_NLT-like
2	ENSMUSG00000004771	Rab11a	1.71614e-22	0.334929	0.425	0.229	2.41426e-18	Treg_NLT-like
2	ENSMUSG00000008348	Ubc	1.41385e-26	0.353539	0.885	0.748	1.98901e-22	Treg_NLT-like
2	ENSMUSG00000008475	Arpc5	1.42704e-25	0.359973	0.776	0.612	2.00756e-21	Treg_NLT-like
2	ENSMUSG00000021928	Ebpl	9.03987e-17	0.260553	0.229	0.107	1.27173e-12	Treg_NLT-like
2	ENSMUSG00000026740	Dnajc1	9.29879e-16	0.255975	0.264	0.134	1.30815e-11	Treg_NLT-like
2	ENSMUSG00000023456	Tpi1	5.61255e-16	0.278766	0.264	0.133	7.89574e-12	Treg_NLT-like
2	ENSMUSG00000024712	Rfk	1.5479e-26	0.307127	0.233	0.086	2.17759e-22	Treg_NLT-like
2	ENSMUSG00000045962	Wnk1	4.52088e-19	0.336094	0.571	0.38	6.35997e-15	Treg_NLT-like
2	ENSMUSG00000005362	Crbn	2.78695e-22	0.354879	0.352	0.178	3.92068e-18	Treg_NLT-like
2	ENSMUSG00000009585	Apobec3	4.66399e-24	0.354088	0.653	0.448	6.56129e-20	Treg_NLT-like
2	ENSMUSG00000026576	Atp1b1	1.27753e-09	-0.284127	0.05	0.139	1.79723e-05	Treg_NLT-like
2	ENSMUSG00000091955	Gm9844	1.0415e-18	-0.298063	0.727	0.825	1.46518e-14	Treg_NLT-like
2	ENSMUSG00000017009	Sdc4	3.04661e-10	0.288598	0.135	0.064	4.28597e-06	Treg_NLT-like
2	ENSMUSG00000022108	Itm2b	6.49461e-52	0.435368	0.983	0.953	9.13661e-48	Treg_NLT-like
2	ENSMUSG00000028159	Dapp1	1.42314e-16	0.27642	0.227	0.107	2.00208e-12	Treg_NLT-like
2	ENSMUSG00000043004	Gng2	4.65658e-29	0.34905	0.252	0.094	6.55088e-25	Treg_NLT-like
2	ENSMUSG00000006333	Rps9	1.40075e-62	-0.293098	0.998	1	1.97057e-58	Treg_NLT-like
2	ENSMUSG00000020101	Vsir	8.80195e-19	0.346499	0.479	0.293	1.23826e-14	Treg_NLT-like
2	ENSMUSG00000010609	Psen2	1.01906e-71	0.57741	0.424	0.128	1.43362e-67	Treg_NLT-like
2	ENSMUSG00000028234	Rps20	2.3848e-117	-0.534709	0.962	0.997	3.35494e-113	Treg_NLT-like
2	ENSMUSG00000047675	Rps8	1.30439e-130	-0.469294	0.993	0.999	1.83501e-126	Treg_NLT-like
2	ENSMUSG00000038843	Gcnt1	4.5831e-72	0.284801	0.102	0.004	6.44751e-68	Treg_NLT-like
2	ENSMUSG00000021250	Fos	9.70924e-13	0.421148	0.517	0.374	1.3659e-08	Treg_NLT-like
2	ENSMUSG00000028063	Lmna	5.03816e-55	0.321025	0.113	0.01	7.08768e-51	Treg_NLT-like
2	ENSMUSG00000018168	Ikzf3	9.23965e-48	0.479481	0.306	0.095	1.29983e-43	Treg_NLT-like
2	ENSMUSG00000012848	Rps5	1.7543e-102	-0.380733	1	1	2.46795e-98	Treg_NLT-like
2	ENSMUSG00000000682	Cd52	5.56049e-20	0.280721	0.995	0.986	7.8225e-16	Treg_NLT-like
2	ENSMUSG00000025794	Rpl14	4.76774e-70	-0.328783	1	0.998	6.70726e-66	Treg_NLT-like
2	ENSMUSG00000039197	Adk	2.38083e-12	0.251732	0.252	0.14	3.34935e-08	Treg_NLT-like
2	ENSMUSG00000025809	Itgb1	8.57108e-94	0.786528	0.429	0.111	1.20578e-89	Treg_NLT-like
2	ENSMUSG00000079435	Rpl36a	3.44531e-90	-0.479851	0.976	0.991	4.84686e-86	Treg_NLT-like
2	ENSMUSG00000028551	Cdkn2c	1.33248e-56	0.336338	0.125	0.013	1.87453e-52	Treg_NLT-like
2	ENSMUSG00000024425	Ndfip1	7.36977e-22	0.336173	0.483	0.286	1.03678e-17	Treg_NLT-like
2	ENSMUSG00000025967	Eef1b2	8.94754e-18	-0.259073	0.839	0.88	1.25874e-13	Treg_NLT-like
2	ENSMUSG00000060938	Rpl26	2.05512e-90	-0.363514	0.998	0.999	2.89115e-86	Treg_NLT-like
2	ENSMUSG00000024608	Rps14	3.44342e-106	-0.303683	1	1	4.8442e-102	Treg_NLT-like
2	ENSMUSG00000032667	Pon2	1.3874e-21	0.29353	0.293	0.135	1.9518e-17	Treg_NLT-like
2	ENSMUSG00000001025	S100a6	0	2.10582	0.741	0.126	0	Treg_NLT-like
2	ENSMUSG00000001281	Itgb7	7.18352e-18	0.321601	0.802	0.696	1.01058e-13	Treg_NLT-like
2	ENSMUSG00000087107	AI662270	6.46136e-16	0.263189	0.354	0.2	9.08985e-12	Treg_NLT-like
2	ENSMUSG00000008206	Cers4	5.75081e-30	0.366815	0.273	0.104	8.09023e-26	Treg_NLT-like
2	ENSMUSG00000028692	Akr1a1	1.5135e-13	0.252065	0.5	0.336	2.12919e-09	Treg_NLT-like
2	ENSMUSG00000090137	Uba52	1.2069e-31	-0.299091	0.906	0.955	1.69786e-27	Treg_NLT-like
2	ENSMUSG00000020743	Mif4gd	2.45035e-36	0.473408	0.406	0.183	3.44715e-32	Treg_NLT-like
2	ENSMUSG00000008668	Rps18	3.35579e-163	-0.498014	1	1	4.72093e-159	Treg_NLT-like
2	ENSMUSG00000008683	Rps15a	2.20293e-100	-0.314575	1	1	3.09908e-96	Treg_NLT-like
2	ENSMUSG00000001687	Ubl3	1.32225e-67	0.63832	0.512	0.196	1.86015e-63	Treg_NLT-like
2	ENSMUSG00000062825	Actg1	2.44009e-46	0.512683	0.984	0.974	3.43272e-42	Treg_NLT-like
2	ENSMUSG00000028937	Acot7	1.77147e-23	0.322061	0.233	0.094	2.49211e-19	Treg_NLT-like
2	ENSMUSG00000050552	Lamtor4	4.12338e-20	0.333111	0.46	0.274	5.80077e-16	Treg_NLT-like
2	ENSMUSG00000028965	Tnfrsf9	1.43937e-33	0.664529	0.377	0.172	2.0249e-29	Treg_NLT-like
2	ENSMUSG00000016534	Lamp2	9.5656e-37	0.324688	0.21	0.058	1.34569e-32	Treg_NLT-like
2	ENSMUSG00000021109	Hif1a	3.3831e-52	0.58401	0.417	0.155	4.75934e-48	Treg_NLT-like
2	ENSMUSG00000042712	Wbp5	6.78351e-18	0.268427	0.245	0.113	9.54304e-14	Treg_NLT-like
2	ENSMUSG00000051457	Spn	2.19951e-09	0.255585	0.424	0.299	3.09427e-05	Treg_NLT-like
2	ENSMUSG00000051735	Rinl	3.80247e-14	0.271214	0.547	0.372	5.34931e-10	Treg_NLT-like
2	ENSMUSG00000017493	Igfbp4	3.35478e-18	-0.607567	0.042	0.183	4.71951e-14	Treg_NLT-like
2	ENSMUSG00000027133	Nop10	5.86127e-15	-0.285864	0.613	0.701	8.24564e-11	Treg_NLT-like
2	ENSMUSG00000052512	Nav2	9.25148e-59	0.365075	0.097	0.006	1.3015e-54	Treg_NLT-like
2	ENSMUSG00000026123	Plekhb2	1.5874e-43	0.383784	0.257	0.074	2.23315e-39	Treg_NLT-like
2	ENSMUSG00000029177	Cenpa	5.52888e-19	0.296121	0.222	0.097	7.77802e-15	Treg_NLT-like
2	ENSMUSG00000003161	Sri	2.79955e-16	0.268603	0.753	0.602	3.9384e-12	Treg_NLT-like
2	ENSMUSG00000017707	Serinc3	7.61558e-101	0.828539	0.661	0.262	1.07136e-96	Treg_NLT-like
2	ENSMUSG00000040899	Ccr6	7.34007e-44	0.34054	0.144	0.025	1.0326e-39	Treg_NLT-like
2	ENSMUSG00000012405	Rpl15	1.25491e-83	-0.440537	0.955	0.991	1.76541e-79	Treg_NLT-like
2	ENSMUSG00000018008	Cyth4	1.90157e-16	0.302359	0.49	0.311	2.67512e-12	Treg_NLT-like
2	ENSMUSG00000066629	Rpl36-ps3	2.54463e-15	-0.301808	0.583	0.67	3.57979e-11	Treg_NLT-like
2	ENSMUSG00000018171	Vmp1	2.80721e-34	0.451307	0.365	0.157	3.94919e-30	Treg_NLT-like
2	ENSMUSG00000029401	Rilpl2	1.67912e-57	0.619718	0.351	0.11	2.36218e-53	Treg_NLT-like
2	ENSMUSG00000022667	Cd200r1	6.80621e-39	0.383663	0.182	0.044	9.57497e-35	Treg_NLT-like
2	ENSMUSG00000018446	C1qbp	7.22715e-07	-0.258039	0.182	0.269	0.0101672	Treg_NLT-like
2	ENSMUSG00000026360	Rgs2	2.92453e-16	0.305021	0.25	0.123	4.11423e-12	Treg_NLT-like
2	ENSMUSG00000015314	Slamf6	1.66015e-31	0.382837	0.503	0.259	2.3355e-27	Treg_NLT-like
2	ENSMUSG00000018567	Gabarap	1.7427e-20	0.289313	0.769	0.601	2.45164e-16	Treg_NLT-like
2	ENSMUSG00000029614	Rpl6	1.51251e-91	-0.378847	0.998	0.999	2.12781e-87	Treg_NLT-like
2	ENSMUSG00000032436	Cmtm7	7.32489e-51	0.584962	0.601	0.312	1.03047e-46	Treg_NLT-like
2	ENSMUSG00000054469	Lclat1	6.14427e-27	0.261375	0.16	0.046	8.64376e-23	Treg_NLT-like
2	ENSMUSG00000026483	Fam129a	2.19997e-68	0.489366	0.28	0.061	3.09492e-64	Treg_NLT-like
2	ENSMUSG00000030067	Foxp1	4.89008e-15	-0.371274	0.384	0.516	6.87937e-11	Treg_NLT-like
2	ENSMUSG00000019158	Tmem160	9.00072e-23	0.344374	0.47	0.269	1.26622e-18	Treg_NLT-like
2	ENSMUSG00000035042	Ccl5	1.48329e-52	0.972343	0.179	0.033	2.0867e-48	Treg_NLT-like
2	ENSMUSG00000019505	Ubb	1.11454e-61	0.32596	1	0.997	1.56793e-57	Treg_NLT-like
2	ENSMUSG00000019818	Cd164	4.00655e-14	0.279566	0.321	0.185	5.63641e-10	Treg_NLT-like
2	ENSMUSG00000030124	Lag3	6.80953e-47	0.542412	0.146	0.024	9.57965e-43	Treg_NLT-like
2	ENSMUSG00000026011	Ctla4	8.02627e-93	0.998729	0.644	0.275	1.12914e-88	Treg_NLT-like
2	ENSMUSG00000028788	Ptp4a2	6.31692e-26	0.390043	0.623	0.42	8.88664e-22	Treg_NLT-like
2	ENSMUSG00000026770	Il2ra	8.50411e-07	-0.27048	0.401	0.479	0.0119636	Treg_NLT-like
2	ENSMUSG00000041959	S100a10	4.42617e-138	0.908582	0.97	0.838	6.22673e-134	Treg_NLT-like
2	ENSMUSG00000005087	Cd44	6.84717e-48	0.479519	0.292	0.088	9.63261e-44	Treg_NLT-like
2	ENSMUSG00000030403	Vasp	3.12444e-20	0.303807	0.812	0.667	4.39546e-16	Treg_NLT-like
2	ENSMUSG00000030413	Pglyrp1	1.84604e-84	0.812298	0.561	0.213	2.59701e-80	Treg_NLT-like
2	ENSMUSG00000026864	Hspa5	4.16034e-13	0.362267	0.561	0.42	5.85276e-09	Treg_NLT-like
2	ENSMUSG00000016559	H3f3b	9.8327e-57	0.405178	0.995	0.967	1.38326e-52	Treg_NLT-like
2	ENSMUSG00000063457	Rps15	4.78905e-136	-0.46383	0.998	1	6.73724e-132	Treg_NLT-like
2	ENSMUSG00000005873	Reep5	9.57951e-31	0.392357	0.63	0.385	1.34765e-26	Treg_NLT-like
2	ENSMUSG00000020077	Srgn	2.05709e-91	0.811855	0.898	0.651	2.89391e-87	Treg_NLT-like
2	ENSMUSG00000030654	Arl6ip1	5.87292e-27	0.343804	0.845	0.694	8.26202e-23	Treg_NLT-like
2	ENSMUSG00000026117	Zap70	2.81341e-18	0.320104	0.458	0.275	3.95791e-14	Treg_NLT-like
2	ENSMUSG00000030695	Aldoa	2.7579e-11	0.2577	0.701	0.559	3.87982e-07	Treg_NLT-like
2	ENSMUSG00000030744	Rps3	5.85185e-73	-0.275907	0.998	1	8.23238e-69	Treg_NLT-like
2	ENSMUSG00000027215	Cd82	3.61294e-57	0.575493	0.651	0.325	5.08268e-53	Treg_NLT-like
2	ENSMUSG00000030798	Cd37	1.1285e-31	0.402822	0.715	0.494	1.58757e-27	Treg_NLT-like
2	ENSMUSG00000027248	Pdia3	3.55244e-21	0.324106	0.783	0.611	4.99757e-17	Treg_NLT-like
2	ENSMUSG00000003429	Rps11	2.08572e-112	-0.382672	0.998	1	2.9342e-108	Treg_NLT-like
2	ENSMUSG00000017760	Ctsa	4.59603e-31	0.396087	0.316	0.13	6.46569e-27	Treg_NLT-like
2	ENSMUSG00000020178	Adora2a	4.44944e-24	0.292055	0.179	0.06	6.25947e-20	Treg_NLT-like
2	ENSMUSG00000024248	Cox7a2l	6.05013e-16	-0.256273	0.823	0.886	8.51133e-12	Treg_NLT-like
2	ENSMUSG00000027405	Nop56	1.02202e-06	-0.257825	0.201	0.285	0.0143778	Treg_NLT-like
2	ENSMUSG00000020321	Mdh1	1.51469e-14	0.326201	0.595	0.446	2.13087e-10	Treg_NLT-like
2	ENSMUSG00000031162	Gata1	2.63252e-12	-0.316534	0.038	0.14	3.70343e-08	Treg_NLT-like
2	ENSMUSG00000020326	Ccng1	1.33103e-21	0.364229	0.361	0.19	1.8725e-17	Treg_NLT-like
2	ENSMUSG00000031239	Itm2a	1.3207e-07	-0.300134	0.134	0.223	0.00185795	Treg_NLT-like
2	ENSMUSG00000020437	Myo1g	2.44373e-12	0.253995	0.33	0.198	3.43784e-08	Treg_NLT-like
2	ENSMUSG00000031246	Sh3bgrl	4.81075e-34	0.397904	0.328	0.131	6.76776e-30	Treg_NLT-like
2	ENSMUSG00000031320	Rps4x	3.08466e-126	-0.416965	1	1	4.33949e-122	Treg_NLT-like
2	ENSMUSG00000007458	M6pr	1.05711e-24	0.3844	0.443	0.243	1.48714e-20	Treg_NLT-like
2	ENSMUSG00000027636	Sla2	5.57922e-17	0.252933	0.217	0.098	7.84885e-13	Treg_NLT-like
2	ENSMUSG00000045165	AI467606	4.39266e-17	0.292517	0.523	0.344	6.17959e-13	Treg_NLT-like
2	ENSMUSG00000020612	Prkar1a	3.74813e-27	0.384228	0.681	0.467	5.27286e-23	Treg_NLT-like
2	ENSMUSG00000057657	Rps18-ps3	1.2706e-11	-0.312094	0.5	0.585	1.78748e-07	Treg_NLT-like
2	ENSMUSG00000020644	Id2	2.16169e-90	0.726297	0.255	0.037	3.04106e-86	Treg_NLT-like
2	ENSMUSG00000031447	Lamp1	2.03203e-06	-0.25651	0.335	0.409	0.0285867	Treg_NLT-like
2	ENSMUSG00000057841	Rpl32	7.44509e-122	-0.401347	1	1	1.04738e-117	Treg_NLT-like
2	ENSMUSG00000031506	Ptpn7	3.01161e-28	0.42962	0.538	0.307	4.23673e-24	Treg_NLT-like
2	ENSMUSG00000055044	Pdlim1	6.64452e-15	-0.360409	0.13	0.278	9.3475e-11	Treg_NLT-like
2	ENSMUSG00000019907	Ppp1r12a	1.0825e-19	0.366101	0.479	0.295	1.52286e-15	Treg_NLT-like
2	ENSMUSG00000027907	S100a11	1.16702e-265	1.60337	0.84	0.236	1.64177e-261	Treg_NLT-like
2	ENSMUSG00000031662	Snx20	7.06426e-28	0.39668	0.451	0.234	9.93801e-24	Treg_NLT-like
2	ENSMUSG00000031666	Rbl2	2.94844e-22	0.319725	0.2	0.075	4.14787e-18	Treg_NLT-like
2	ENSMUSG00000046330	Rpl37a	3.37007e-75	-0.26563	1	1	4.74102e-71	Treg_NLT-like
2	ENSMUSG00000031799	Tpm4	7.14815e-15	0.317207	0.528	0.369	1.0056e-10	Treg_NLT-like
2	ENSMUSG00000031812	Map1lc3b	1.65802e-14	0.268161	0.729	0.584	2.33251e-10	Treg_NLT-like
2	ENSMUSG00000030432	Rpl28	9.16422e-51	-0.359019	0.934	0.985	1.28922e-46	Treg_NLT-like
2	ENSMUSG00000009927	Rps25	1.99528e-86	-0.402386	0.979	0.995	2.80696e-82	Treg_NLT-like
2	ENSMUSG00000010095	Slc3a2	1.57803e-18	0.347706	0.41	0.238	2.21997e-14	Treg_NLT-like
2	ENSMUSG00000028108	Ecm1	1.56544e-09	-0.368028	0.234	0.34	2.20226e-05	Treg_NLT-like
2	ENSMUSG00000031996	Aplp2	1.79385e-32	0.357607	0.266	0.094	2.52359e-28	Treg_NLT-like
2	ENSMUSG00000006005	Tpr	3.04419e-16	0.33232	0.642	0.468	4.28257e-12	Treg_NLT-like
2	ENSMUSG00000028173	Wls	6.49735e-37	0.390996	0.257	0.083	9.14047e-33	Treg_NLT-like
2	ENSMUSG00000028211	Trp53inp1	1.10872e-18	0.282464	0.257	0.119	1.55974e-14	Treg_NLT-like
2	ENSMUSG00000032093	Cd3e	4.88179e-35	0.333671	0.953	0.878	6.8677e-31	Treg_NLT-like
2	ENSMUSG00000032094	Cd3d	2.52613e-25	0.27639	0.97	0.93	3.55376e-21	Treg_NLT-like
2	ENSMUSG00000021190	Lgmn	7.71576e-79	0.483977	0.198	0.025	1.08545e-74	Treg_NLT-like
2	ENSMUSG00000032231	Anxa2	3.11351e-49	0.583121	0.262	0.073	4.38009e-45	Treg_NLT-like
2	ENSMUSG00000038900	Rpl12	2.80457e-96	-0.467956	0.981	0.994	3.94547e-92	Treg_NLT-like
2	ENSMUSG00000060036	Rpl3	3.15134e-65	-0.326202	0.99	0.997	4.4333e-61	Treg_NLT-like
2	ENSMUSG00000021262	Evl	1.94077e-36	-0.508661	0.411	0.663	2.73028e-32	Treg_NLT-like
2	ENSMUSG00000025723	Nmb	1.20947e-23	0.291436	0.194	0.07	1.70148e-19	Treg_NLT-like
2	ENSMUSG00000060636	Rpl35a	1.53275e-164	-0.500391	0.998	1	2.15627e-160	Treg_NLT-like
2	ENSMUSG00000015143	Actn1	9.83097e-15	-0.398382	0.123	0.262	1.38302e-10	Treg_NLT-like
2	ENSMUSG00000015149	Sirt2	4.78473e-14	0.250318	0.288	0.156	6.73115e-10	Treg_NLT-like
2	ENSMUSG00000028495	Rps6	1.03393e-112	-0.388105	1	0.999	1.45454e-108	Treg_NLT-like
2	ENSMUSG00000032399	Rpl4	2.25121e-59	-0.304139	0.991	0.999	3.167e-55	Treg_NLT-like
2	ENSMUSG00000021384	Susd3	4.75414e-22	0.261979	0.165	0.055	6.68813e-18	Treg_NLT-like
2	ENSMUSG00000015355	Cd48	1.901e-25	0.372046	0.714	0.511	2.67433e-21	Treg_NLT-like
2	ENSMUSG00000028581	Laptm5	3.54409e-36	0.359498	0.944	0.853	4.98583e-32	Treg_NLT-like
2	ENSMUSG00000034792	Gna15	1.48688e-79	0.438513	0.2	0.025	2.09175e-75	Treg_NLT-like
2	ENSMUSG00000034868	Myl12b	1.80512e-16	0.269476	0.752	0.599	2.53945e-12	Treg_NLT-like
2	ENSMUSG00000028618	Tmem59	1.3152e-17	0.280219	0.644	0.45	1.85022e-13	Treg_NLT-like
2	ENSMUSG00000015437	Gzmb	9.56032e-97	0.703291	0.141	0.006	1.34495e-92	Treg_NLT-like
2	ENSMUSG00000049422	Chchd10	3.04541e-13	-0.331893	0.285	0.428	4.28428e-09	Treg_NLT-like
2	ENSMUSG00000028691	Prdx1	3.51264e-29	0.406122	0.806	0.654	4.94158e-25	Treg_NLT-like
2	ENSMUSG00000021871	Pnp	1.48047e-29	0.289267	0.21	0.068	2.08273e-25	Treg_NLT-like
2	ENSMUSG00000032966	Fkbp1a	4.3458e-24	0.347756	0.726	0.536	6.11367e-20	Treg_NLT-like
2	ENSMUSG00000024675	Ms4a4c	2.55851e-14	-0.397552	0.049	0.168	3.59931e-10	Treg_NLT-like
2	ENSMUSG00000058173	Smco4	2.00266e-100	0.719003	0.411	0.097	2.81734e-96	Treg_NLT-like
2	ENSMUSG00000033111	3830406C13Rik	1.96997e-19	0.253723	0.219	0.093	2.77135e-15	Treg_NLT-like
2	ENSMUSG00000033147	Slc22a15	3.53236e-47	0.271362	0.113	0.013	4.96932e-43	Treg_NLT-like
2	ENSMUSG00000090733	Rps27	1.58315e-131	-0.332604	1	1	2.22718e-127	Treg_NLT-like
2	ENSMUSG00000016495	Plgrkt	5.53558e-16	0.269076	0.436	0.265	7.78745e-12	Treg_NLT-like
2	ENSMUSG00000021990	Spata13	1.66223e-14	0.255152	0.243	0.124	2.33843e-10	Treg_NLT-like
2	ENSMUSG00000040242	Fgfr1op2	1.69398e-16	0.296878	0.464	0.287	2.38309e-12	Treg_NLT-like
2	ENSMUSG00000033446	Lpar6	1.85581e-24	0.306142	0.188	0.064	2.61075e-20	Treg_NLT-like
2	ENSMUSG00000050732	Vamp8	5.74008e-39	0.508698	0.696	0.434	8.07514e-35	Treg_NLT-like
2	ENSMUSG00000020048	Hsp90b1	8.34932e-12	0.320616	0.47	0.339	1.17458e-07	Treg_NLT-like
2	ENSMUSG00000022102	Dok2	4.99749e-16	0.281552	0.439	0.271	7.03047e-12	Treg_NLT-like
2	ENSMUSG00000063696	Gm8730	3.78681e-24	-0.258153	0.908	0.951	5.32728e-20	Treg_NLT-like
2	ENSMUSG00000010142	Tnfrsf13b	1.00154e-17	0.301843	0.278	0.138	1.40897e-13	Treg_NLT-like
2	ENSMUSG00000052146	Rps10	1.41795e-68	-0.333596	0.99	0.997	1.99477e-64	Treg_NLT-like
2	ENSMUSG00000022175	Lrp10	5.88813e-43	0.474252	0.557	0.282	8.28343e-39	Treg_NLT-like
2	ENSMUSG00000052684	Jun	2.2306e-17	-0.356411	0.538	0.689	3.13801e-13	Treg_NLT-like
2	ENSMUSG00000026159	Agfg1	3.22194e-22	0.350748	0.302	0.144	4.53262e-18	Treg_NLT-like
2	ENSMUSG00000052712	BC004004	1.69378e-13	0.253582	0.286	0.16	2.38282e-09	Treg_NLT-like
2	ENSMUSG00000022346	Myc	5.08666e-09	-0.289623	0.05	0.133	7.15591e-05	Treg_NLT-like
2	ENSMUSG00000066407	Gm10263	8.10175e-07	-0.258816	0.243	0.325	0.0113975	Treg_NLT-like
2	ENSMUSG00000034266	Batf	1.1663e-39	0.534669	0.354	0.14	1.64075e-35	Treg_NLT-like
2	ENSMUSG00000034349	Smc4	6.19759e-14	-0.30978	0.696	0.773	8.71877e-10	Treg_NLT-like
2	ENSMUSG00000029390	Tmed2	3.57427e-14	0.275507	0.665	0.504	5.02828e-10	Treg_NLT-like
2	ENSMUSG00000040952	Rps19	5.00796e-195	-0.603614	1	1	7.0452e-191	Treg_NLT-like
2	ENSMUSG00000027423	Snx5	1.8712e-33	0.430464	0.424	0.201	2.6324e-29	Treg_NLT-like
2	ENSMUSG00000026285	Pdcd1	1.64202e-39	0.461023	0.175	0.041	2.31e-35	Treg_NLT-like
2	ENSMUSG00000097415	AU020206	7.17747e-53	0.470892	0.285	0.078	1.00973e-48	Treg_NLT-like
2	ENSMUSG00000022744	Cldnd1	7.81352e-45	0.568219	0.33	0.115	1.09921e-40	Treg_NLT-like
2	ENSMUSG00000018507	Trpv2	6.85822e-39	0.40652	0.3	0.105	9.64815e-35	Treg_NLT-like
2	ENSMUSG00000026393	Nek7	2.46873e-14	0.282054	0.335	0.191	3.47301e-10	Treg_NLT-like
2	ENSMUSG00000022831	Hcls1	2.87884e-14	0.286608	0.592	0.441	4.04996e-10	Treg_NLT-like
2	ENSMUSG00000031347	Cetn2	3.67483e-18	0.288079	0.387	0.215	5.16975e-14	Treg_NLT-like
2	ENSMUSG00000024516	Sec11c	1.5061e-56	0.580787	0.582	0.276	2.11879e-52	Treg_NLT-like
2	ENSMUSG00000054717	Hmgb2	6.44815e-48	0.658478	0.686	0.406	9.07125e-44	Treg_NLT-like
2	ENSMUSG00000034932	Mrpl54	6.11446e-14	0.267326	0.382	0.231	8.60183e-10	Treg_NLT-like
2	ENSMUSG00000068227	Il2rb	3.31594e-12	0.284876	0.543	0.384	4.66486e-08	Treg_NLT-like
2	ENSMUSG00000026581	Sell	6.70173e-38	-0.543372	0.403	0.658	9.42799e-34	Treg_NLT-like
2	ENSMUSG00000041841	Rpl37	1.46427e-97	-0.337115	1	1	2.05994e-93	Treg_NLT-like
2	ENSMUSG00000035227	Spcs2	2.56626e-19	0.285094	0.809	0.676	3.61022e-15	Treg_NLT-like
2	ENSMUSG00000023048	Prr13	4.00525e-121	0.858425	0.762	0.331	5.63458e-117	Treg_NLT-like
2	ENSMUSG00000016087	Fli1	6.06794e-16	0.272319	0.297	0.156	8.53637e-12	Treg_NLT-like
2	ENSMUSG00000069833	Ahnak	4.29055e-87	0.682598	0.401	0.1	6.03594e-83	Treg_NLT-like
2	ENSMUSG00000019943	Atp2b1	1.74696e-26	0.357354	0.389	0.192	2.45762e-22	Treg_NLT-like
2	ENSMUSG00000055148	Klf2	1.34539e-55	-0.568172	0.655	0.889	1.89269e-51	Treg_NLT-like
2	ENSMUSG00000038037	Socs1	2.50431e-06	-0.250512	0.207	0.287	0.0352306	Treg_NLT-like
2	ENSMUSG00000023827	Agpat4	3.80173e-29	0.254096	0.132	0.031	5.34827e-25	Treg_NLT-like
2	ENSMUSG00000023830	Igf2r	6.75209e-12	-0.359679	0.135	0.256	9.49884e-08	Treg_NLT-like
2	ENSMUSG00000070691	Runx3	6.75047e-28	0.290743	0.198	0.064	9.49656e-24	Treg_NLT-like
2	ENSMUSG00000023927	Satb1	8.3038e-56	-0.862528	0.132	0.468	1.16818e-51	Treg_NLT-like
2	ENSMUSG00000058600	Rpl30	1.16771e-46	-0.291228	0.983	0.992	1.64273e-42	Treg_NLT-like
2	ENSMUSG00000030527	Crtc3	3.70604e-15	0.276158	0.302	0.164	5.21366e-11	Treg_NLT-like
2	ENSMUSG00000036438	Calm2	2.47783e-13	0.271566	0.797	0.672	3.48581e-09	Treg_NLT-like
2	ENSMUSG00000071644	Eef1g	5.92125e-44	-0.377338	0.877	0.944	8.33002e-40	Treg_NLT-like
2	ENSMUSG00000036499	Eea1	1.09919e-38	0.365569	0.167	0.037	1.54634e-34	Treg_NLT-like
2	ENSMUSG00000024063	Lbh	6.40879e-44	0.525844	0.753	0.492	9.01588e-40	Treg_NLT-like
2	ENSMUSG00000024095	Hnrnpll	7.95903e-19	0.282692	0.253	0.116	1.11968e-14	Treg_NLT-like
2	ENSMUSG00000030793	Pycard	3.79989e-17	0.322644	0.623	0.446	5.34568e-13	Treg_NLT-like
2	ENSMUSG00000024190	Dusp1	9.77262e-45	0.701174	0.472	0.22	1.37481e-40	Treg_NLT-like
2	ENSMUSG00000073676	Hspe1	6.30244e-12	-0.293684	0.568	0.651	8.86627e-08	Treg_NLT-like
2	ENSMUSG00000030830	Itgal	9.90046e-20	0.296526	0.358	0.187	1.3928e-15	Treg_NLT-like
2	ENSMUSG00000044052	Ccr10	2.08461e-38	0.282488	0.057	0.003	2.93263e-34	Treg_NLT-like
2	ENSMUSG00000037235	Mxd4	5.6608e-28	0.42082	0.549	0.324	7.96362e-24	Treg_NLT-like
2	ENSMUSG00000044147	Arf6	1.36266e-13	0.308192	0.576	0.418	1.91699e-09	Treg_NLT-like
2	ENSMUSG00000074227	Spint2	1.27962e-15	0.267268	0.455	0.28	1.80017e-11	Treg_NLT-like
2	ENSMUSG00000053907	Mat2a	1.49401e-07	-0.29158	0.269	0.357	0.00210177	Treg_NLT-like
2	ENSMUSG00000037321	Tap1	4.48302e-17	0.320686	0.571	0.394	6.30671e-13	Treg_NLT-like
2	ENSMUSG00000075010	AW112010	4.28222e-153	1.07143	0.984	0.831	6.02423e-149	Treg_NLT-like
2	ENSMUSG00000044533	Rps2	6.17366e-70	-0.407164	0.988	0.996	8.68511e-66	Treg_NLT-like
2	ENSMUSG00000037486	Asxl2	9.31436e-14	0.284618	0.352	0.211	1.31034e-09	Treg_NLT-like
2	ENSMUSG00000024424	Ttc39c	2.75626e-129	0.489111	0.196	0.009	3.87751e-125	Treg_NLT-like
2	ENSMUSG00000037563	Rps16	3.97027e-161	-0.455293	1	1	5.58538e-157	Treg_NLT-like
2	ENSMUSG00000025935	Tram1	1.05621e-15	0.314067	0.507	0.335	1.48588e-11	Treg_NLT-like
2	ENSMUSG00000075602	Ly6a	3.74487e-49	0.891143	0.682	0.453	5.26829e-45	Treg_NLT-like
2	ENSMUSG00000031388	Naa10	5.37233e-18	0.323547	0.372	0.211	7.5578e-14	Treg_NLT-like
2	ENSMUSG00000037805	Rpl10a	1.99215e-83	-0.423607	0.97	0.994	2.80255e-79	Treg_NLT-like
2	ENSMUSG00000024610	Cd74	3.2053e-93	1.00099	0.45	0.127	4.50921e-89	Treg_NLT-like
2	ENSMUSG00000078126	Rpl23a-ps3	4.02458e-57	-0.387962	0.941	0.967	5.66178e-53	Treg_NLT-like
2	ENSMUSG00000045441	Gprin3	1.64287e-24	0.286504	0.13	0.035	2.3112e-20	Treg_NLT-like
2	ENSMUSG00000024669	Cd5	9.30462e-12	0.255961	0.635	0.497	1.30897e-07	Treg_NLT-like
2	ENSMUSG00000078453	Abracl	1.27613e-20	0.323451	0.734	0.594	1.79525e-16	Treg_NLT-like
2	ENSMUSG00000054892	Txk	2.63992e-07	-0.287936	0.274	0.361	0.00371383	Treg_NLT-like
2	ENSMUSG00000045690	Wdr89	5.02841e-36	-0.347426	0.865	0.922	7.07396e-32	Treg_NLT-like
2	ENSMUSG00000031652	N4bp1	7.82334e-25	0.279762	0.153	0.045	1.10059e-20	Treg_NLT-like
2	ENSMUSG00000045826	Ptprcap	1.46135e-65	0.504886	0.951	0.896	2.05582e-61	Treg_NLT-like
2	ENSMUSG00000050232	Cxcr3	4.40149e-170	0.946139	0.332	0.029	6.19202e-166	Treg_NLT-like
2	ENSMUSG00000031708	Tecr	3.90061e-14	0.283019	0.632	0.469	5.48738e-10	Treg_NLT-like
2	ENSMUSG00000038151	Prdm1	1.26607e-88	0.350502	0.137	0.007	1.78111e-84	Treg_NLT-like
2	ENSMUSG00000046364	Rpl27a	3.10688e-51	-0.263079	1	0.999	4.37076e-47	Treg_NLT-like
2	ENSMUSG00000028071	Sh2d2a	5.24812e-18	0.306272	0.384	0.218	7.38306e-14	Treg_NLT-like
2	ENSMUSG00000062997	Rpl35	6.0724e-159	-0.604997	0.983	0.998	8.54266e-155	Treg_NLT-like
2	ENSMUSG00000058672	Tubb2a	1.48327e-08	-0.282966	0.035	0.109	0.000208667	Treg_NLT-like
2	ENSMUSG00000031932	Gpr83	6.57327e-20	-0.5781	0.113	0.28	9.24728e-16	Treg_NLT-like
2	ENSMUSG00000046876	Atxn1	3.73669e-51	0.370174	0.189	0.037	5.25677e-47	Treg_NLT-like
2	ENSMUSG00000021127	Zfp36l1	1.13907e-24	0.445423	0.677	0.472	1.60244e-20	Treg_NLT-like
2	ENSMUSG00000032026	Rexo2	5.1727e-08	-0.278197	0.361	0.452	0.000727695	Treg_NLT-like
2	ENSMUSG00000032089	Il10ra	9.83981e-40	0.351299	0.188	0.045	1.38426e-35	Treg_NLT-like
2	ENSMUSG00000025362	Rps26	2.86162e-93	-0.464137	0.965	0.996	4.02572e-89	Treg_NLT-like
2	ENSMUSG00000038776	Ephx1	7.53782e-12	0.270927	0.222	0.12	1.06042e-07	Treg_NLT-like
2	ENSMUSG00000059796	Eif4a1	9.70385e-13	-0.259249	0.774	0.827	1.36514e-08	Treg_NLT-like
2	ENSMUSG00000040652	Oaz2	1.27404e-19	0.280811	0.292	0.139	1.79232e-15	Treg_NLT-like
2	ENSMUSG00000032238	Rora	2.74133e-84	0.621999	0.345	0.076	3.85651e-80	Treg_NLT-like
2	ENSMUSG00000079339	Ifit1bl1	1.54223e-06	-0.266112	0.085	0.157	0.021696	Treg_NLT-like
2	ENSMUSG00000025508	Rplp2	2.9019e-101	-0.353667	1	1	4.0824e-97	Treg_NLT-like
2	ENSMUSG00000032281	Acsbg1	1.23539e-22	0.254555	0.135	0.04	1.73795e-18	Treg_NLT-like
2	ENSMUSG00000047898	Ccr4	1.72417e-63	0.353194	0.137	0.013	2.42556e-59	Treg_NLT-like
2	ENSMUSG00000032294	Pkm	5.24504e-31	0.354639	0.851	0.733	7.37872e-27	Treg_NLT-like
2	ENSMUSG00000079426	Arpc4	3.36349e-11	0.250324	0.655	0.534	4.73175e-07	Treg_NLT-like
2	ENSMUSG00000039219	Arid4b	4.78338e-15	0.266429	0.38	0.225	6.72926e-11	Treg_NLT-like
2	ENSMUSG00000048277	Syngr2	1.22506e-28	0.399465	0.365	0.17	1.72341e-24	Treg_NLT-like
2	ENSMUSG00000039232	Stx11	1.09197e-47	0.388754	0.186	0.038	1.53618e-43	Treg_NLT-like
2	ENSMUSG00000032420	Nt5e	1.42745e-46	0.573084	0.345	0.123	2.00813e-42	Treg_NLT-like
2	ENSMUSG00000041481	Serpina3g	1.36324e-51	0.584229	0.215	0.048	1.91781e-47	Treg_NLT-like
2	ENSMUSG00000075415	Fnbp1	3.63487e-17	0.258248	0.292	0.148	5.11354e-13	Treg_NLT-like
2	ENSMUSG00000026463	Atp2b4	1.73221e-62	0.298731	0.13	0.012	2.43688e-58	Treg_NLT-like
2	ENSMUSG00000025997	Ikzf2	1.28235e-109	0.88084	0.931	0.634	1.80401e-105	Treg_NLT-like
2	ENSMUSG00000061787	Rps17	6.80788e-115	-0.534717	0.97	0.996	9.57733e-111	Treg_NLT-like
2	ENSMUSG00000086320	Gm12840	6.86522e-07	-0.406889	0.135	0.217	0.00965799	Treg_NLT-like
2	ENSMUSG00000062006	Rpl34	1.08583e-59	-0.264433	0.998	0.999	1.52754e-55	Treg_NLT-like
2	ENSMUSG00000026009	Icos	4.44801e-285	1.76981	0.766	0.158	6.25746e-281	Treg_NLT-like
2	ENSMUSG00000089929	Bcl2a1b	1.40547e-39	0.472473	0.382	0.153	1.97721e-35	Treg_NLT-like
2	ENSMUSG00000045679	Pqlc3	1.68435e-32	0.290866	0.181	0.049	2.36954e-28	Treg_NLT-like
2	ENSMUSG00000021917	Spcs1	1.08021e-16	0.302511	0.635	0.465	1.51964e-12	Treg_NLT-like
2	ENSMUSG00000039942	Ptger4	3.91502e-26	0.417804	0.257	0.106	5.50765e-22	Treg_NLT-like
2	ENSMUSG00000050212	Eva1b	1.79001e-18	0.290939	0.427	0.245	2.51819e-14	Treg_NLT-like
2	ENSMUSG00000037944	Ccr7	2.78242e-38	-0.670786	0.177	0.44	3.91431e-34	Treg_NLT-like
2	ENSMUSG00000090841	Myl6	1.13399e-25	0.255794	0.965	0.944	1.59529e-21	Treg_NLT-like
2	ENSMUSG00000026070	Il18r1	5.75588e-45	0.398369	0.175	0.036	8.09737e-41	Treg_NLT-like
2	ENSMUSG00000090862	Rps13	1.81726e-61	-0.266442	0.998	1	2.55652e-57	Treg_NLT-like
2	ENSMUSG00000040247	Tbc1d10c	1.00341e-17	0.304705	0.708	0.528	1.4116e-13	Treg_NLT-like
2	ENSMUSG00000058546	Rpl23a	3.45615e-93	-0.351551	1	0.999	4.86211e-89	Treg_NLT-like
2	ENSMUSG00000042613	Pbxip1	4.58434e-33	0.409942	0.385	0.169	6.44925e-29	Treg_NLT-like
2	ENSMUSG00000026950	Neb	1.00956e-43	0.323723	0.118	0.016	1.42025e-39	Treg_NLT-like
2	ENSMUSG00000092274	Neat1	1.04784e-14	0.342839	0.396	0.244	1.4741e-10	Treg_NLT-like
2	ENSMUSG00000033685	Ucp2	1.43245e-33	0.422221	0.793	0.598	2.01517e-29	Treg_NLT-like
2	ENSMUSG00000017466	Timp2	1.06519e-73	0.63368	0.372	0.1	1.49851e-69	Treg_NLT-like
2	ENSMUSG00000095041	PISD	1.17319e-20	0.315014	0.347	0.177	1.65044e-16	Treg_NLT-like
2	ENSMUSG00000033713	Foxn3	2.96926e-06	-0.274695	0.25	0.327	0.0417716	Treg_NLT-like
2	ENSMUSG00000095687	Rnaset2a	1.80428e-43	0.496071	0.734	0.47	2.53826e-39	Treg_NLT-like
2	ENSMUSG00000096210	H1f0	6.45343e-80	0.726432	0.314	0.069	9.07869e-76	Treg_NLT-like
2	ENSMUSG00000079018	Ly6c1	2.64403e-44	-1.05808	0.127	0.412	3.71962e-40	Treg_NLT-like
2	ENSMUSG00000003363	Pld3	1.34415e-46	0.500274	0.424	0.168	1.89095e-42	Treg_NLT-like
2	ENSMUSG00000026223	Itm2c	4.45435e-46	0.596455	0.71	0.442	6.26638e-42	Treg_NLT-like
2	ENSMUSG00000097354	2310001H17Rik	8.59836e-18	0.417185	0.488	0.311	1.20962e-13	Treg_NLT-like
2	ENSMUSG00000003814	Calr	7.94179e-11	0.275737	0.641	0.513	1.11725e-06	Treg_NLT-like
2	ENSMUSG00000029385	Ccng2	9.97414e-17	0.25478	0.236	0.11	1.40316e-12	Treg_NLT-like
2	ENSMUSG00000056737	Capg	3.67179e-114	0.856929	0.91	0.623	5.16548e-110	Treg_NLT-like
2	ENSMUSG00000054065	Pkp3	1.34586e-30	0.469868	0.594	0.368	1.89336e-26	Treg_NLT-like
2	ENSMUSG00000044424	Gm9493	2.01034e-47	-0.411498	0.847	0.92	2.82815e-43	Treg_NLT-like
2	ENSMUSG00000041272	Tox	6.21303e-35	0.539043	0.538	0.293	8.7405e-31	Treg_NLT-like
2	ENSMUSG00000034484	Snx2	4.53259e-35	0.449121	0.451	0.214	6.37645e-31	Treg_NLT-like
2	ENSMUSG00000054428	Atpif1	1.40409e-22	0.364902	0.477	0.28	1.97527e-18	Treg_NLT-like
2	ENSMUSG00000057113	Npm1	3.85152e-29	-0.34473	0.861	0.904	5.41831e-25	Treg_NLT-like
2	ENSMUSG00000060802	B2m	1.5981e-68	0.304617	1	1	2.2482e-64	Treg_NLT-like
2	ENSMUSG00000007041	Clic1	4.7632e-38	0.36618	0.898	0.77	6.70088e-34	Treg_NLT-like
2	ENSMUSG00000068220	Lgals1	5.80548e-110	1.13473	0.849	0.538	8.16716e-106	Treg_NLT-like
2	ENSMUSG00000041736	Tspo	3.02533e-43	0.470482	0.788	0.536	4.25603e-39	Treg_NLT-like
2	ENSMUSG00000050621	Rps27rt	3.59341e-62	-0.326204	0.991	0.998	5.05521e-58	Treg_NLT-like
2	ENSMUSG00000045394	Epcam	1.52592e-39	0.271477	0.116	0.018	2.14667e-35	Treg_NLT-like
2	ENSMUSG00000068240	Gm11808	8.20012e-29	-0.290126	0.875	0.936	1.15359e-24	Treg_NLT-like
2	ENSMUSG00000041926	Rnpep	3.88195e-17	0.258326	0.234	0.11	5.46113e-13	Treg_NLT-like
2	ENSMUSG00000068735	Trp53i11	1.36157e-22	0.322076	0.29	0.132	1.91546e-18	Treg_NLT-like
2	ENSMUSG00000068798	Rap1a	2.14806e-17	0.285865	0.668	0.485	3.02189e-13	Treg_NLT-like
2	ENSMUSG00000004933	Matk	1.90194e-142	0.826373	0.401	0.061	2.67565e-138	Treg_NLT-like
2	ENSMUSG00000027863	Cd2	3.89752e-28	0.331911	0.948	0.873	5.48303e-24	Treg_NLT-like
2	ENSMUSG00000062456	Rpl9-ps6	4.0558e-20	-0.301609	0.762	0.814	5.7057e-16	Treg_NLT-like
2	ENSMUSG00000058216	BC021614	3.67296e-25	0.401092	0.352	0.171	5.16712e-21	Treg_NLT-like
2	ENSMUSG00000058443	Rpl10-ps3	3.58397e-14	-0.289402	0.594	0.695	5.04193e-10	Treg_NLT-like
2	ENSMUSG00000050335	Lgals3	1.01444e-57	0.382667	0.097	0.006	1.42712e-53	Treg_NLT-like
2	ENSMUSG00000042312	S100a13	8.06068e-26	0.393202	0.646	0.435	1.13398e-21	Treg_NLT-like
2	ENSMUSG00000056501	Cebpb	9.00856e-48	0.445948	0.217	0.051	1.26732e-43	Treg_NLT-like
2	ENSMUSG00000058558	Rpl5	1.18734e-60	-0.398477	0.936	0.97	1.67035e-56	Treg_NLT-like
2	ENSMUSG00000055675	Kbtbd11	2.44989e-08	-0.289062	0.201	0.299	0.000344651	Treg_NLT-like
2	ENSMUSG00000042682	Selk	2.74492e-26	0.362353	0.674	0.448	3.86155e-22	Treg_NLT-like
2	ENSMUSG00000071415	Rpl23	2.62315e-74	-0.311034	0.997	0.999	3.69024e-70	Treg_NLT-like
2	ENSMUSG00000059070	Rpl18	6.24225e-77	-0.331314	0.995	0.999	8.7816e-73	Treg_NLT-like
2	ENSMUSG00000005973	Rcn1	2.40571e-12	-0.327226	0.082	0.199	3.38436e-08	Treg_NLT-like
2	ENSMUSG00000056209	Npm3	3.69171e-10	-0.319607	0.293	0.405	5.1935e-06	Treg_NLT-like
2	ENSMUSG00000073411	H2-D1	3.21386e-54	0.28192	1	1	4.52125e-50	Treg_NLT-like
2	ENSMUSG00000043716	Rpl7	1.80146e-67	-0.336492	0.99	0.998	2.5343e-63	Treg_NLT-like
2	ENSMUSG00000029076	Sdf4	1.36608e-39	0.523819	0.774	0.56	1.9218e-35	Treg_NLT-like
2	ENSMUSG00000043931	Gimap7	6.6635e-09	0.321708	0.458	0.348	9.37421e-05	Treg_NLT-like
2	ENSMUSG00000073702	Rpl31	3.06489e-87	-0.452365	0.969	0.988	4.31168e-83	Treg_NLT-like
2	ENSMUSG00000057329	Bcl2	7.22847e-103	-1.2501	0.24	0.692	1.0169e-98	Treg_NLT-like
2	ENSMUSG00000074129	Rpl13a	2.04908e-102	-0.314709	1	1	2.88264e-98	Treg_NLT-like
2	ENSMUSG00000066442	Mthfs	5.79227e-22	0.255668	0.219	0.086	8.14857e-18	Treg_NLT-like
2	ENSMUSG00000032265	Fam46a	4.24222e-21	0.265039	0.144	0.046	5.96795e-17	Treg_NLT-like
2	ENSMUSG00000044258	Ctla2a	1.1631e-96	0.539813	0.168	0.011	1.63625e-92	Treg_NLT-like
2	ENSMUSG00000028362	Tnfsf8	1.03317e-08	-0.278445	0.033	0.109	0.000145347	Treg_NLT-like
2	ENSMUSG00000056888	Glipr1	8.99253e-43	0.547954	0.411	0.173	1.26507e-38	Treg_NLT-like
2	ENSMUSG00000056999	Ide	3.52759e-29	0.264617	0.16	0.043	4.96262e-25	Treg_NLT-like
2	ENSMUSG00000020372	Gnb2l1	2.95042e-30	-0.290784	0.901	0.949	4.15065e-26	Treg_NLT-like
2	ENSMUSG00000048758	Rpl29	8.70263e-32	-0.253275	0.976	0.983	1.22429e-27	Treg_NLT-like
2	ENSMUSG00000047557	Lxn	2.72076e-40	0.342022	0.215	0.057	3.82757e-36	Treg_NLT-like
2	ENSMUSG00000079523	Tmsb10	7.14777e-78	-0.339101	0.998	1	1.00555e-73	Treg_NLT-like
2	ENSMUSG00000037706	Cd81	4.3904e-08	0.293257	0.425	0.325	0.000617641	Treg_NLT-like
2	ENSMUSG00000059835	Rpl13-ps3	7.65403e-25	-0.401114	0.592	0.713	1.07677e-20	Treg_NLT-like
2	ENSMUSG00000055435	Maf	0	1.43422	0.635	0.07	0	Treg_NLT-like
2	ENSMUSG00000091086	Rpl6l	1.21441e-30	-0.349062	0.797	0.877	1.70844e-26	Treg_NLT-like
2	ENSMUSG00000076441	Ass1	3.23429e-40	0.54837	0.707	0.463	4.55e-36	Treg_NLT-like
2	ENSMUSG00000045573	Penk	5.64001e-10	0.433916	0.064	0.021	7.93437e-06	Treg_NLT-like
2	ENSMUSG00000027778	Ift80	1.06105e-06	-0.261831	0.182	0.266	0.0149268	Treg_NLT-like
2	ENSMUSG00000057863	Rpl36	6.62148e-89	-0.343888	1	0.999	9.3151e-85	Treg_NLT-like
2	ENSMUSG00000058064	Gm10036	4.57061e-10	-0.251084	0.51	0.601	6.42993e-06	Treg_NLT-like
2	ENSMUSG00000028745	Capzb	1.30203e-23	0.312983	0.767	0.614	1.83169e-19	Treg_NLT-like
2	ENSMUSG00000062328	Rpl17	1.20348e-73	-0.29688	1	1	1.69306e-69	Treg_NLT-like
2	ENSMUSG00000067288	Rps28	1.26477e-156	-0.487235	1	1	1.77928e-152	Treg_NLT-like
2	ENSMUSG00000024696	Lpxn	4.46761e-22	0.313557	0.352	0.174	6.28504e-18	Treg_NLT-like
2	ENSMUSG00000064373	Sepp1	5.17111e-16	0.300644	0.491	0.321	7.27472e-12	Treg_NLT-like
2	ENSMUSG00000029622	Arpc1b	2.33073e-53	0.46934	0.905	0.777	3.27887e-49	Treg_NLT-like
2	ENSMUSG00000059923	Grb2	1.31601e-12	0.255762	0.373	0.23	1.85136e-08	Treg_NLT-like
2	ENSMUSG00000029344	Tpst2	4.22667e-18	0.337513	0.373	0.208	5.94607e-14	Treg_NLT-like
2	ENSMUSG00000024856	Cdk2ap2	2.42963e-20	0.338526	0.87	0.73	3.418e-16	Treg_NLT-like
2	ENSMUSG00000028081	Rps3a1	2.37985e-120	-0.393702	0.998	1	3.34797e-116	Treg_NLT-like
2	ENSMUSG00000033467	Crlf2	2.53519e-37	0.489151	0.394	0.17	3.56651e-33	Treg_NLT-like
2	ENSMUSG00000049608	Gpr55	2.77892e-61	0.273716	0.095	0.005	3.90938e-57	Treg_NLT-like
2	ENSMUSG00000025290	Rps24	1.43558e-148	-0.428712	1	1	2.01957e-144	Treg_NLT-like
2	ENSMUSG00000047215	Rpl9	2.60883e-94	-0.342148	0.998	1	3.67011e-90	Treg_NLT-like
2	ENSMUSG00000063889	Crem	1.04096e-30	0.453473	0.22	0.074	1.46442e-26	Treg_NLT-like
2	ENSMUSG00000059291	Rpl11	1.62865e-90	-0.331664	0.998	1	2.29119e-86	Treg_NLT-like
2	ENSMUSG00000056290	Ms4a4b	7.36957e-55	-0.475039	0.839	0.975	1.03675e-50	Treg_NLT-like
2	ENSMUSG00000059775	Rps26-ps1	1.02651e-16	-0.364805	0.49	0.604	1.4441e-12	Treg_NLT-like
2	ENSMUSG00000038650	Rnh1	1.94736e-15	0.264302	0.321	0.177	2.73954e-11	Treg_NLT-like
2	ENSMUSG00000061477	Rps7	1.3588e-138	-0.453806	1	1	1.91155e-134	Treg_NLT-like
2	ENSMUSG00000056498	Tmem154	3.54634e-36	0.384518	0.203	0.057	4.98899e-32	Treg_NLT-like
2	ENSMUSG00000068129	Cst7	1.3805e-81	0.658046	0.372	0.092	1.94209e-77	Treg_NLT-like
2	ENSMUSG00000066551	Hmgb1	1.28341e-18	0.274135	0.863	0.758	1.8055e-14	Treg_NLT-like
2	ENSMUSG00000039114	Nrn1	5.98456e-16	0.430703	0.122	0.042	8.41907e-12	Treg_NLT-like
2	ENSMUSG00000055805	Fmnl1	2.25136e-13	0.265675	0.464	0.306	3.16721e-09	Treg_NLT-like
2	ENSMUSG00000028452	Vcp	7.30876e-20	0.340418	0.59	0.4	1.0282e-15	Treg_NLT-like
2	ENSMUSG00000032383	Ppib	4.67376e-21	0.304794	0.771	0.596	6.57505e-17	Treg_NLT-like
2	ENSMUSG00000048521	Cxcr6	3.18282e-59	0.342152	0.069	0.001	4.47758e-55	Treg_NLT-like
2	ENSMUSG00000041453	Rpl21	1.3103e-144	-0.461246	0.998	1	1.84333e-140	Treg_NLT-like
2	ENSMUSG00000073002	Vamp5	6.79102e-30	0.361649	0.26	0.097	9.5536e-26	Treg_NLT-like
2	ENSMUSG00000067274	Rplp0	1.28748e-59	-0.29665	0.997	1	1.81122e-55	Treg_NLT-like
2	ENSMUSG00000062248	Cks2	4.08565e-21	0.296924	0.165	0.058	5.74769e-17	Treg_NLT-like
2	ENSMUSG00000030824	Nucb1	5.65534e-19	0.291013	0.278	0.132	7.95593e-15	Treg_NLT-like
2	ENSMUSG00000045128	Rpl18a	2.81168e-82	-0.282596	0.998	1	3.95547e-78	Treg_NLT-like
2	ENSMUSG00000078193	Gm2000	5.28604e-48	-0.521986	0.632	0.8	7.4364e-44	Treg_NLT-like
2	ENSMUSG00000040270	Bach2	1.85213e-10	-0.279557	0.043	0.135	2.60557e-06	Treg_NLT-like
2	ENSMUSG00000049517	Rps23	2.50452e-95	-0.302372	0.998	1	3.52337e-91	Treg_NLT-like
2	ENSMUSG00000039001	Rps21	1.87044e-47	-0.295478	0.981	0.993	2.63133e-43	Treg_NLT-like
2	ENSMUSG00000060791	Gmfg	6.41699e-28	0.428302	0.665	0.474	9.02742e-24	Treg_NLT-like
2	ENSMUSG00000030114	Klrg1	6.77143e-108	0.767158	0.168	0.008	9.52605e-104	Treg_NLT-like
2	ENSMUSG00000094724	Rnaset2b	6.27153e-27	0.409248	0.644	0.436	8.82279e-23	Treg_NLT-like
2	ENSMUSG00000056145	AI504432	2.15699e-16	0.258011	0.165	0.066	3.03446e-12	Treg_NLT-like
2	ENSMUSG00000021866	Anxa11	1.14465e-17	0.300137	0.365	0.201	1.6103e-13	Treg_NLT-like
2	ENSMUSG00000079017	Ifi27l2a	1.28111e-32	0.482184	0.972	0.94	1.80226e-28	Treg_NLT-like
2	ENSMUSG00000033629	Hacd3	5.44297e-39	0.389157	0.21	0.057	7.65717e-35	Treg_NLT-like
2	ENSMUSG00000057262	Gm10020	1.97502e-14	-0.326865	0.439	0.557	2.77846e-10	Treg_NLT-like
2	ENSMUSG00000062210	Tnfaip8	7.95101e-64	0.666545	0.531	0.221	1.11855e-59	Treg_NLT-like
2	ENSMUSG00000057666	Gapdh	2.14558e-25	0.356817	0.863	0.748	3.0184e-21	Treg_NLT-like
2	ENSMUSG00000071068	Treml2	6.93322e-13	-0.343206	0.062	0.176	9.75365e-09	Treg_NLT-like
2	ENSMUSG00000030447	Cyfip1	9.12519e-32	0.276419	0.137	0.031	1.28373e-27	Treg_NLT-like
2	ENSMUSG00000079427	Mthfsl	3.62897e-30	0.376299	0.293	0.117	5.10524e-26	Treg_NLT-like
2	ENSMUSG00000039899	Fgl2	3.15458e-128	0.638433	0.21	0.012	4.43786e-124	Treg_NLT-like
2	ENSMUSG00000060675	Pla2g16	2.47111e-27	0.416089	0.568	0.342	3.47636e-23	Treg_NLT-like
2	ENSMUSG00000032020	Ubash3b	2.9847e-24	0.299812	0.182	0.062	4.19888e-20	Treg_NLT-like
3	ENSMUSG00000000078	Klf6	4.57528e-13	-0.53518	0.24	0.413	6.43651e-09	Treg_effector
3	ENSMUSG00000000088	Cox5a	2.08998e-12	0.289621	0.716	0.514	2.94019e-08	Treg_effector
3	ENSMUSG00000014226	Cacybp	1.3081e-19	0.38458	0.536	0.292	1.84024e-15	Treg_effector
3	ENSMUSG00000048163	Selplg	7.16805e-31	-0.590957	0.533	0.746	1.0084e-26	Treg_effector
3	ENSMUSG00000048251	Bcl11b	5.77144e-07	-0.275841	0.584	0.648	0.00811927	Treg_effector
3	ENSMUSG00000015176	Nolc1	8.0898e-20	0.351654	0.332	0.135	1.13807e-15	Treg_effector
3	ENSMUSG00000015312	Gadd45b	7.57029e-17	0.392478	0.159	0.049	1.06499e-12	Treg_effector
3	ENSMUSG00000079677	Fdx1l	2.81971e-18	0.275369	0.26	0.099	3.96677e-14	Treg_effector
3	ENSMUSG00000025980	Hspd1	1.57055e-28	0.525147	0.59	0.306	2.20945e-24	Treg_effector
3	ENSMUSG00000039264	Gimap3	4.92298e-12	-0.33561	0.737	0.785	6.92565e-08	Treg_effector
3	ENSMUSG00000039640	Mrpl12	1.2617e-13	0.30493	0.419	0.226	1.77496e-09	Treg_effector
3	ENSMUSG00000039680	Mrps6	2.87638e-17	0.310216	0.305	0.131	4.0465e-13	Treg_effector
3	ENSMUSG00000001056	Nhp2	6.13693e-26	0.477771	0.479	0.224	8.63343e-22	Treg_effector
3	ENSMUSG00000028639	Ybx1	2.12837e-29	0.468661	0.904	0.751	2.99419e-25	Treg_effector
3	ENSMUSG00000001281	Itgb7	9.20332e-21	-0.476684	0.566	0.719	1.29472e-16	Treg_effector
3	ENSMUSG00000001416	Cct3	1.98888e-15	0.323369	0.587	0.362	2.79795e-11	Treg_effector
3	ENSMUSG00000015749	Anp32e	1.43263e-13	0.299509	0.473	0.264	2.01543e-09	Treg_effector
3	ENSMUSG00000001436	Slc19a1	9.58436e-32	0.266865	0.189	0.04	1.34833e-27	Treg_effector
3	ENSMUSG00000001525	Tubb5	5.25634e-18	0.425954	0.838	0.684	7.39462e-14	Treg_effector
3	ENSMUSG00000049775	Tmsb4x	1.46075e-44	-0.280291	1	1	2.05498e-40	Treg_effector
3	ENSMUSG00000026020	Nop58	1.35877e-23	0.433034	0.434	0.199	1.91152e-19	Treg_effector
3	ENSMUSG00000001833	Sept7	1.05816e-10	0.31846	0.716	0.532	1.48862e-06	Treg_effector
3	ENSMUSG00000062867	Impdh2	6.89474e-18	0.373202	0.53	0.303	9.69952e-14	Treg_effector
3	ENSMUSG00000050965	Prkca	1.89314e-15	0.483849	0.623	0.408	2.66327e-11	Treg_effector
3	ENSMUSG00000016921	Srsf6	1.30428e-10	0.259549	0.566	0.364	1.83485e-06	Treg_effector
3	ENSMUSG00000002477	Snrpd1	4.30518e-18	0.352072	0.509	0.273	6.05652e-14	Treg_effector
3	ENSMUSG00000002603	Tgfb1	2.12511e-13	0.363286	0.668	0.466	2.98961e-09	Treg_effector
3	ENSMUSG00000002881	Nab1	2.11775e-11	0.267211	0.204	0.089	2.97924e-07	Treg_effector
3	ENSMUSG00000040463	Mybbp1a	1.27773e-25	0.288401	0.272	0.086	1.79752e-21	Treg_effector
3	ENSMUSG00000002983	Relb	3.2662e-46	0.555222	0.398	0.117	4.59489e-42	Treg_effector
3	ENSMUSG00000002984	Tomm40	1.29713e-13	0.261083	0.35	0.172	1.8248e-09	Treg_effector
3	ENSMUSG00000003031	Cdkn1b	2.54647e-07	-0.331276	0.177	0.299	0.00358238	Treg_effector
3	ENSMUSG00000026222	Sp100	1.00766e-12	-0.366517	0.533	0.648	1.41758e-08	Treg_effector
3	ENSMUSG00000040824	Snrpd2	6.48446e-13	0.307105	0.701	0.49	9.12234e-09	Treg_effector
3	ENSMUSG00000053398	Phgdh	1.12641e-20	0.430203	0.47	0.237	1.58464e-16	Treg_effector
3	ENSMUSG00000026234	Ncl	2.83156e-28	0.616812	0.82	0.641	3.98344e-24	Treg_effector
3	ENSMUSG00000003814	Calr	1.29797e-11	0.328362	0.692	0.516	1.82598e-07	Treg_effector
3	ENSMUSG00000041057	Wdr43	4.39997e-16	0.286225	0.338	0.154	6.18988e-12	Treg_effector
3	ENSMUSG00000003955	Fam162a	1.26316e-38	0.529272	0.446	0.159	1.77701e-34	Treg_effector
3	ENSMUSG00000026285	Pdcd1	1.33627e-25	0.39171	0.186	0.047	1.87987e-21	Treg_effector
3	ENSMUSG00000097729	2310015A10Rik	2.7783e-18	0.253864	0.153	0.043	3.90852e-14	Treg_effector
3	ENSMUSG00000004043	Stat5a	1.74306e-12	0.255539	0.278	0.131	2.45214e-08	Treg_effector
3	ENSMUSG00000004100	Ppan	1.45521e-23	0.345543	0.296	0.105	2.04719e-19	Treg_effector
3	ENSMUSG00000034614	Pik3ip1	1.42186e-07	-0.368143	0.138	0.258	0.00200027	Treg_effector
3	ENSMUSG00000004264	Phb2	1.48892e-13	0.332614	0.602	0.382	2.09462e-09	Treg_effector
3	ENSMUSG00000004266	Ptpn6	1.50912e-18	0.463756	0.536	0.312	2.12303e-14	Treg_effector
3	ENSMUSG00000041736	Tspo	9.04223e-08	-0.315807	0.5	0.571	0.00127206	Treg_effector
3	ENSMUSG00000041782	Lad1	2.96467e-34	0.522894	0.186	0.038	4.1707e-30	Treg_effector
3	ENSMUSG00000004612	Nkg7	1.31174e-10	0.552412	0.117	0.041	1.84536e-06	Treg_effector
3	ENSMUSG00000004667	Polr2e	1.49586e-09	0.254616	0.509	0.327	2.10437e-05	Treg_effector
3	ENSMUSG00000054892	Txk	3.10768e-11	-0.486423	0.201	0.361	4.37189e-07	Treg_effector
3	ENSMUSG00000004837	Grap	1.79234e-08	0.276373	0.65	0.471	0.000252147	Treg_effector
3	ENSMUSG00000026728	Vim	3.6713e-12	-0.555676	0.407	0.537	5.16479e-08	Treg_effector
3	ENSMUSG00000041959	S100a10	2.27277e-06	-0.258479	0.853	0.854	0.0319733	Treg_effector
3	ENSMUSG00000030156	Cd69	1.86567e-13	0.399497	0.515	0.315	2.62462e-09	Treg_effector
3	ENSMUSG00000026826	Nr4a2	5.42405e-38	0.27918	0.096	0.008	7.63056e-34	Treg_effector
3	ENSMUSG00000026832	Cytip	1.77384e-06	-0.258002	0.551	0.606	0.0249543	Treg_effector
3	ENSMUSG00000026864	Hspa5	1.63955e-40	0.546858	0.787	0.411	2.30653e-36	Treg_effector
3	ENSMUSG00000042354	Gnl3	6.06463e-20	0.359912	0.275	0.106	8.53173e-16	Treg_effector
3	ENSMUSG00000005732	Ranbp1	1.03833e-19	0.452884	0.638	0.424	1.46072e-15	Treg_effector
3	ENSMUSG00000005846	Rsl1d1	2.69634e-13	0.262658	0.428	0.228	3.79321e-09	Treg_effector
3	ENSMUSG00000027076	Timm10	3.55834e-26	0.259511	0.26	0.078	5.00588e-22	Treg_effector
3	ENSMUSG00000030595	Nfkbib	2.08555e-13	0.267406	0.305	0.147	2.93395e-09	Treg_effector
3	ENSMUSG00000024014	Pim1	1.84512e-12	-0.412048	0.482	0.632	2.59572e-08	Treg_effector
3	ENSMUSG00000027133	Nop10	3.96109e-13	0.294064	0.832	0.68	5.57247e-09	Treg_effector
3	ENSMUSG00000020089	Ppa1	4.70111e-15	0.283249	0.359	0.174	6.61352e-11	Treg_effector
3	ENSMUSG00000006057	Atp5g1	1.88243e-25	0.520275	0.743	0.526	2.6482e-21	Treg_effector
3	ENSMUSG00000027215	Cd82	1.88517e-33	0.693068	0.644	0.344	2.65205e-29	Treg_effector
3	ENSMUSG00000006360	Crip1	1.30511e-27	-0.61934	0.737	0.846	1.83603e-23	Treg_effector
3	ENSMUSG00000020116	Pno1	2.41836e-28	0.323736	0.225	0.06	3.40215e-24	Treg_effector
3	ENSMUSG00000027364	Usp50	2.93572e-14	0.277211	0.428	0.224	4.12997e-10	Treg_effector
3	ENSMUSG00000027368	Dusp2	1.86196e-32	0.619441	0.668	0.348	2.61941e-28	Treg_effector
3	ENSMUSG00000006442	Srm	2.10138e-31	0.467552	0.323	0.106	2.95622e-27	Treg_effector
3	ENSMUSG00000020275	Rel	1.47225e-25	0.516642	0.332	0.128	2.07116e-21	Treg_effector
3	ENSMUSG00000075010	AW112010	1.5636e-10	-0.417856	0.823	0.851	2.19967e-06	Treg_effector
3	ENSMUSG00000006728	Cdk4	4.47447e-16	0.354445	0.428	0.23	6.29468e-12	Treg_effector
3	ENSMUSG00000006731	B4galnt1	1.11591e-08	0.274779	0.626	0.445	0.000156986	Treg_effector
3	ENSMUSG00000006732	Mettl1	1.25219e-43	0.378739	0.263	0.057	1.76158e-39	Treg_effector
3	ENSMUSG00000006782	Cnp	1.81109e-10	-0.371323	0.383	0.51	2.54784e-06	Treg_effector
3	ENSMUSG00000044894	Uqcrq	1.23083e-14	0.311645	0.737	0.525	1.73153e-10	Treg_effector
3	ENSMUSG00000027540	Ptpn1	4.68342e-12	0.291847	0.506	0.306	6.58864e-08	Treg_effector
3	ENSMUSG00000007613	Tgfbr1	4.75486e-13	0.254897	0.326	0.162	6.68914e-09	Treg_effector
3	ENSMUSG00000007659	Bcl2l1	3.18708e-27	0.410291	0.26	0.08	4.48358e-23	Treg_effector
3	ENSMUSG00000007872	Id3	3.86823e-20	0.578	0.686	0.439	5.44183e-16	Treg_effector
3	ENSMUSG00000027763	Mbnl1	2.50002e-10	-0.306912	0.686	0.746	3.51703e-06	Treg_effector
3	ENSMUSG00000045573	Penk	1.62449e-06	0.333328	0.066	0.023	0.0228533	Treg_effector
3	ENSMUSG00000027808	Serp1	2.1246e-10	0.305993	0.548	0.355	2.98889e-06	Treg_effector
3	ENSMUSG00000008496	Pou2f2	1.43805e-11	0.350898	0.5	0.317	2.02305e-07	Treg_effector
3	ENSMUSG00000024677	Ms4a6b	2.09724e-23	-0.398352	0.826	0.913	2.9504e-19	Treg_effector
3	ENSMUSG00000021018	Polr2h	4.86785e-19	0.265047	0.299	0.117	6.84809e-15	Treg_effector
3	ENSMUSG00000021024	Psma6	2.56917e-11	0.269834	0.581	0.377	3.61431e-07	Treg_effector
3	ENSMUSG00000028010	Gar1	3.867e-24	0.348742	0.362	0.14	5.4401e-20	Treg_effector
3	ENSMUSG00000046434	Hnrnpa1	2.94754e-12	0.286831	0.668	0.469	4.1466e-08	Treg_effector
3	ENSMUSG00000021102	Glrx5	7.79825e-11	0.253855	0.371	0.205	1.09706e-06	Treg_effector
3	ENSMUSG00000028071	Sh2d2a	2.87639e-17	0.410669	0.428	0.223	4.04651e-13	Treg_effector
3	ENSMUSG00000010048	Ifrd2	2.67236e-26	0.268141	0.174	0.041	3.75948e-22	Treg_effector
3	ENSMUSG00000058799	Nap1l1	4.00498e-18	0.331034	0.506	0.272	5.63421e-14	Treg_effector
3	ENSMUSG00000021116	Eif2s1	1.02439e-10	0.276479	0.443	0.264	1.44111e-06	Treg_effector
3	ENSMUSG00000010095	Slc3a2	4.63657e-14	0.279436	0.455	0.243	6.52273e-10	Treg_effector
3	ENSMUSG00000038489	Polr2l	4.28699e-15	0.317659	0.446	0.241	6.03094e-11	Treg_effector
3	ENSMUSG00000047407	Tgif1	8.87771e-17	0.283453	0.249	0.097	1.24892e-12	Treg_effector
3	ENSMUSG00000021131	Erh	6.60756e-19	0.36248	0.751	0.52	9.29552e-15	Treg_effector
3	ENSMUSG00000021149	Gtpbp4	2.9489e-14	0.2589	0.341	0.164	4.14851e-10	Treg_effector
3	ENSMUSG00000047721	Bola2	5.14092e-14	0.29402	0.59	0.363	7.23224e-10	Treg_effector
3	ENSMUSG00000011179	Odc1	2.93048e-15	0.382127	0.275	0.122	4.1226e-11	Treg_effector
3	ENSMUSG00000011752	Pgam1	3.48712e-20	0.294855	0.404	0.177	4.90568e-16	Treg_effector
3	ENSMUSG00000047867	Gimap6	4.06644e-09	-0.304315	0.656	0.702	5.72066e-05	Treg_effector
3	ENSMUSG00000028333	Anp32b	5.30263e-18	0.391278	0.766	0.553	7.45973e-14	Treg_effector
3	ENSMUSG00000021262	Evl	4.03263e-13	-0.406244	0.521	0.642	5.6731e-09	Treg_effector
3	ENSMUSG00000032294	Pkm	1.50353e-12	0.292209	0.874	0.738	2.11517e-08	Treg_effector
3	ENSMUSG00000021270	Hsp90aa1	5.82649e-31	0.549512	0.82	0.556	8.19671e-27	Treg_effector
3	ENSMUSG00000021290	2010107E04Rik	1.29586e-11	0.261191	0.85	0.722	1.82302e-07	Treg_effector
3	ENSMUSG00000021298	Gpr132	3.64111e-07	-0.326706	0.072	0.176	0.00512232	Treg_effector
3	ENSMUSG00000021356	Irf4	2.77718e-29	0.298847	0.126	0.021	3.90693e-25	Treg_effector
3	ENSMUSG00000028581	Laptm5	9.42924e-12	-0.262001	0.856	0.865	1.32651e-07	Treg_effector
3	ENSMUSG00000049086	Bmyc	1.87144e-15	0.354642	0.47	0.265	2.63275e-11	Treg_effector
3	ENSMUSG00000028599	Tnfrsf1b	7.84186e-15	0.289408	0.278	0.122	1.10319e-10	Treg_effector
3	ENSMUSG00000029623	Pdap1	1.03478e-11	0.282609	0.395	0.221	1.45572e-07	Treg_effector
3	ENSMUSG00000015396	Cd83	8.30016e-82	1.09283	0.413	0.084	1.16767e-77	Treg_effector
3	ENSMUSG00000028634	Hivep3	3.1519e-54	0.572437	0.254	0.046	4.43409e-50	Treg_effector
3	ENSMUSG00000032946	Rasgrp2	2.93367e-12	-0.508372	0.132	0.296	4.12709e-08	Treg_effector
3	ENSMUSG00000015656	Hspa8	1.92688e-15	0.322764	0.982	0.97	2.71074e-11	Treg_effector
3	ENSMUSG00000023034	Nr4a1	2.0278e-55	0.954064	0.284	0.057	2.85271e-51	Treg_effector
3	ENSMUSG00000049866	Arl4c	1.5231e-12	-0.507105	0.219	0.382	2.14269e-08	Treg_effector
3	ENSMUSG00000055148	Klf2	1.41924e-60	-0.87739	0.611	0.88	1.99659e-56	Treg_effector
3	ENSMUSG00000016319	Slc25a5	1.34971e-14	0.32761	0.889	0.778	1.89878e-10	Treg_effector
3	ENSMUSG00000028840	Zfp593	1.25193e-17	0.27467	0.237	0.088	1.76122e-13	Treg_effector
3	ENSMUSG00000028851	Nudc	7.72863e-14	0.311059	0.497	0.294	1.08726e-09	Treg_effector
3	ENSMUSG00000040212	Emp3	5.31837e-07	-0.262263	0.668	0.716	0.00748188	Treg_effector
3	ENSMUSG00000016498	Pdcd1lg2	3.31499e-34	0.358968	0.192	0.04	4.66353e-30	Treg_effector
3	ENSMUSG00000028965	Tnfrsf9	1.01282e-109	1.19202	0.635	0.163	1.42484e-105	Treg_effector
3	ENSMUSG00000063480	Nhp2l1	8.53916e-12	0.315215	0.587	0.387	1.20129e-07	Treg_effector
3	ENSMUSG00000063694	Cycs	4.27216e-11	0.30154	0.584	0.396	6.01008e-07	Treg_effector
3	ENSMUSG00000040253	Gbp7	8.90418e-09	-0.411638	0.207	0.347	0.000125264	Treg_effector
3	ENSMUSG00000029075	Tnfrsf4	6.68765e-74	1.16892	0.928	0.589	9.40819e-70	Treg_effector
3	ENSMUSG00000033706	Smyd5	1.29773e-38	0.251703	0.171	0.028	1.82564e-34	Treg_effector
3	ENSMUSG00000029076	Sdf4	6.10214e-19	0.513854	0.793	0.57	8.58449e-15	Treg_effector
3	ENSMUSG00000017561	Crlf3	6.29254e-08	-0.378043	0.356	0.448	0.000885235	Treg_effector
3	ENSMUSG00000022346	Myc	1.2493e-10	0.313027	0.237	0.115	1.75752e-06	Treg_effector
3	ENSMUSG00000029204	Rhoh	4.62585e-11	-0.304673	0.698	0.784	6.50765e-07	Treg_effector
3	ENSMUSG00000053113	Socs3	2.09101e-06	-0.35832	0.075	0.168	0.0294164	Treg_effector
3	ENSMUSG00000053560	Ier2	1.2852e-07	0.291135	0.563	0.407	0.00180803	Treg_effector
3	ENSMUSG00000022475	Hdac7	1.09179e-17	0.394104	0.329	0.148	1.53593e-13	Treg_effector
3	ENSMUSG00000053907	Mat2a	5.97964e-09	0.262542	0.515	0.334	8.41216e-05	Treg_effector
3	ENSMUSG00000022661	Cd200	1.24219e-43	0.585674	0.425	0.136	1.74751e-39	Treg_effector
3	ENSMUSG00000018446	C1qbp	3.521e-29	0.484785	0.527	0.239	4.95334e-25	Treg_effector
3	ENSMUSG00000029430	Ran	8.91536e-22	0.461316	0.805	0.637	1.25421e-17	Treg_effector
3	ENSMUSG00000018476	Kdm6b	7.61823e-22	0.456065	0.266	0.096	1.07173e-17	Treg_effector
3	ENSMUSG00000029538	Srsf9	1.13834e-17	0.252901	0.293	0.118	1.60142e-13	Treg_effector
3	ENSMUSG00000018565	Elp5	2.41583e-22	0.261857	0.24	0.077	3.39859e-18	Treg_effector
3	ENSMUSG00000068129	Cst7	1.14141e-13	0.352621	0.257	0.115	1.60573e-09	Treg_effector
3	ENSMUSG00000018583	G3bp1	1.12127e-22	0.426847	0.725	0.472	1.57741e-18	Treg_effector
3	ENSMUSG00000037706	Cd81	3.65884e-14	0.411691	0.536	0.322	5.14726e-10	Treg_effector
3	ENSMUSG00000026475	Rgs16	2.24683e-35	0.342888	0.141	0.021	3.16084e-31	Treg_effector
3	ENSMUSG00000041515	Irf8	7.08779e-12	0.379684	0.156	0.059	9.97111e-08	Treg_effector
3	ENSMUSG00000054766	Set	2.17243e-19	0.485598	0.731	0.553	3.05617e-15	Treg_effector
3	ENSMUSG00000054823	Whsc1l1	2.7838e-06	-0.316935	0.311	0.402	0.0391626	Treg_effector
3	ENSMUSG00000054871	Tmem158	2.68372e-25	0.427299	0.234	0.071	3.77546e-21	Treg_effector
3	ENSMUSG00000020706	Ftsj3	3.51265e-21	0.279264	0.237	0.078	4.9416e-17	Treg_effector
3	ENSMUSG00000035478	Mbd3	5.02915e-15	0.259624	0.395	0.193	7.07501e-11	Treg_effector
3	ENSMUSG00000030124	Lag3	1.40359e-17	0.257583	0.126	0.032	1.97458e-13	Treg_effector
3	ENSMUSG00000031532	Saraf	1.51398e-21	-0.489122	0.539	0.697	2.12986e-17	Treg_effector
3	ENSMUSG00000035697	Hmha1	7.54558e-22	-0.419472	0.76	0.855	1.06151e-17	Treg_effector
3	ENSMUSG00000030263	Lrmp	1.32774e-15	0.298312	0.32	0.146	1.86787e-11	Treg_effector
3	ENSMUSG00000020009	Ifngr1	1.17195e-11	-0.552659	0.246	0.399	1.6487e-07	Treg_effector
3	ENSMUSG00000036006	Fam65b	7.2233e-07	-0.336888	0.195	0.302	0.0101617	Treg_effector
3	ENSMUSG00000020022	Ndufa12	8.49196e-12	0.266427	0.5	0.3	1.19465e-07	Treg_effector
3	ENSMUSG00000055675	Kbtbd11	2.59993e-06	-0.343717	0.201	0.294	0.0365758	Treg_effector
3	ENSMUSG00000020075	Ddx21	3.45067e-16	0.345391	0.437	0.228	4.8544e-12	Treg_effector
3	ENSMUSG00000023991	Foxp4	2.37759e-19	0.326282	0.26	0.098	3.34479e-15	Treg_effector
3	ENSMUSG00000056076	Eif3b	6.24314e-25	0.400533	0.473	0.213	8.78285e-21	Treg_effector
3	ENSMUSG00000020077	Srgn	9.56334e-25	0.654142	0.838	0.669	1.34537e-20	Treg_effector
3	ENSMUSG00000036499	Eea1	1.93773e-13	0.291462	0.141	0.046	2.726e-09	Treg_effector
3	ENSMUSG00000056209	Npm3	1.66603e-09	0.279598	0.554	0.379	2.34377e-05	Treg_effector
3	ENSMUSG00000079018	Ly6c1	4.83881e-11	-0.677165	0.243	0.388	6.80724e-07	Treg_effector
3	ENSMUSG00000036781	Rps27l	1.7237e-20	0.404199	0.62	0.368	2.4249e-16	Treg_effector
3	ENSMUSG00000036931	Nfkbid	2.24631e-35	0.685333	0.266	0.073	3.16011e-31	Treg_effector
3	ENSMUSG00000024190	Dusp1	2.32328e-12	0.262291	0.431	0.237	3.26839e-08	Treg_effector
3	ENSMUSG00000020134	Peli1	2.25511e-09	-0.377467	0.467	0.551	3.17249e-05	Treg_effector
3	ENSMUSG00000056708	Ier5	7.39735e-09	0.299096	0.677	0.492	0.000104066	Treg_effector
3	ENSMUSG00000020219	Timm13	5.81271e-11	0.281588	0.65	0.462	8.17732e-07	Treg_effector
3	ENSMUSG00000031015	Swap70	3.88187e-19	0.265018	0.225	0.077	5.46102e-15	Treg_effector
3	ENSMUSG00000027405	Nop56	7.64827e-13	0.313109	0.458	0.261	1.07596e-08	Treg_effector
3	ENSMUSG00000031068	Glrx3	1.08511e-13	0.300377	0.518	0.305	1.52653e-09	Treg_effector
3	ENSMUSG00000031167	Rbm3	2.47962e-12	0.260685	0.868	0.727	3.48833e-08	Treg_effector
3	ENSMUSG00000020361	Hspa4	5.27949e-11	0.260382	0.353	0.194	7.42718e-07	Treg_effector
3	ENSMUSG00000031239	Itm2a	7.98709e-36	0.7201	0.473	0.193	1.12362e-31	Treg_effector
3	ENSMUSG00000037533	Rapgef6	1.03046e-09	-0.409776	0.356	0.476	1.44965e-05	Treg_effector
3	ENSMUSG00000039232	Stx11	9.69538e-22	0.276708	0.174	0.047	1.36395e-17	Treg_effector
3	ENSMUSG00000020571	Pdia6	3.70053e-17	0.298932	0.47	0.237	5.20591e-13	Treg_effector
3	ENSMUSG00000061024	Rrs1	5.091e-25	0.342873	0.308	0.108	7.16202e-21	Treg_effector
3	ENSMUSG00000031353	Rbbp7	4.76442e-13	0.334158	0.512	0.305	6.70259e-09	Treg_effector
3	ENSMUSG00000031403	Dkc1	9.03984e-16	0.254323	0.323	0.142	1.27172e-11	Treg_effector
3	ENSMUSG00000031431	Tsc22d3	1.08797e-20	-0.692773	0.15	0.39	1.53056e-16	Treg_effector
3	ENSMUSG00000057666	Gapdh	5.71709e-17	0.338019	0.877	0.753	8.04281e-13	Treg_effector
3	ENSMUSG00000020661	Dnmt3a	2.79103e-17	0.296067	0.278	0.114	3.92642e-13	Treg_effector
3	ENSMUSG00000032959	Pebp1	3.33551e-17	0.385186	0.644	0.431	4.6924e-13	Treg_effector
3	ENSMUSG00000037894	H2afz	3.06369e-25	0.488194	0.937	0.802	4.31e-21	Treg_effector
3	ENSMUSG00000031513	Leprotl1	3.41193e-08	-0.324054	0.509	0.57	0.00047999	Treg_effector
3	ENSMUSG00000033083	Tbc1d4	7.51226e-25	0.459445	0.335	0.128	1.05682e-20	Treg_effector
3	ENSMUSG00000023277	Twf2	2.69479e-06	-0.320391	0.275	0.368	0.0379103	Treg_effector
3	ENSMUSG00000078812	Eif5a	6.04506e-38	0.616041	0.928	0.812	8.50418e-34	Treg_effector
3	ENSMUSG00000024735	Prpf19	1.72865e-15	0.251612	0.338	0.154	2.43186e-11	Treg_effector
3	ENSMUSG00000021025	Nfkbia	1.30934e-39	0.832361	0.814	0.531	1.84197e-35	Treg_effector
3	ENSMUSG00000024785	Rcl1	2.69041e-28	0.328435	0.246	0.07	3.78487e-24	Treg_effector
3	ENSMUSG00000038304	Cd160	1.54953e-26	0.262861	0.111	0.018	2.17988e-22	Treg_effector
3	ENSMUSG00000021109	Hif1a	2.02558e-09	0.276534	0.314	0.176	2.84959e-05	Treg_effector
3	ENSMUSG00000025068	Gsto1	4.71067e-12	0.282451	0.326	0.167	6.62696e-08	Treg_effector
3	ENSMUSG00000025085	Ablim1	1.65241e-06	-0.318127	0.386	0.463	0.0232462	Treg_effector
3	ENSMUSG00000025163	Cd7	2.23301e-07	-0.362571	0.087	0.197	0.0031414	Treg_effector
3	ENSMUSG00000021127	Zfp36l1	6.98259e-36	0.662629	0.796	0.474	9.82311e-32	Treg_effector
3	ENSMUSG00000028163	Nfkb1	3.26552e-15	0.362809	0.431	0.233	4.59393e-11	Treg_effector
3	ENSMUSG00000059355	Wdr83os	6.76497e-13	0.275783	0.479	0.274	9.51696e-09	Treg_effector
3	ENSMUSG00000064373	Sepp1	2.06794e-06	-0.327703	0.243	0.349	0.0290918	Treg_effector
3	ENSMUSG00000025364	Pa2g4	8.96674e-27	0.506495	0.53	0.265	1.26144e-22	Treg_effector
3	ENSMUSG00000059796	Eif4a1	3.85048e-37	0.495395	0.922	0.813	5.41685e-33	Treg_effector
3	ENSMUSG00000021242	Npc2	1.84524e-15	-0.370008	0.689	0.752	2.59588e-11	Treg_effector
3	ENSMUSG00000038845	Phb	6.27837e-21	0.397836	0.476	0.237	8.8324e-17	Treg_effector
3	ENSMUSG00000060600	Eno3	8.34506e-30	0.492453	0.257	0.075	1.17398e-25	Treg_effector
3	ENSMUSG00000025613	Cct8	1.1872e-14	0.346924	0.671	0.484	1.67016e-10	Treg_effector
3	ENSMUSG00000028341	Nr4a3	1.73699e-38	0.351561	0.132	0.017	2.44359e-34	Treg_effector
3	ENSMUSG00000028362	Tnfsf8	4.02531e-11	0.432213	0.207	0.092	5.66281e-07	Treg_effector
3	ENSMUSG00000047945	Marcksl1	1.77798e-92	0.910536	0.329	0.046	2.50127e-88	Treg_effector
3	ENSMUSG00000032301	Psma4	1.55254e-15	0.32178	0.692	0.464	2.18412e-11	Treg_effector
3	ENSMUSG00000032412	Atp1b3	6.00032e-08	-0.346722	0.521	0.576	0.000844125	Treg_effector
3	ENSMUSG00000034595	Ppp1r18	1.88403e-06	-0.283689	0.428	0.503	0.0265046	Treg_effector
3	ENSMUSG00000079659	Tmem243	6.14797e-21	0.387979	0.443	0.201	8.64896e-17	Treg_effector
3	ENSMUSG00000037601	Nme1	1.90578e-34	0.657146	0.74	0.493	2.68105e-30	Treg_effector
3	ENSMUSG00000022876	Samsn1	4.34916e-08	0.341457	0.383	0.248	0.00061184	Treg_effector
3	ENSMUSG00000021595	Nsun2	1.97189e-16	0.308541	0.386	0.187	2.77405e-12	Treg_effector
3	ENSMUSG00000032712	2810474O19Rik	6.00216e-13	-0.457605	0.281	0.458	8.44384e-09	Treg_effector
3	ENSMUSG00000025997	Ikzf2	3.65932e-23	0.40894	0.904	0.652	5.14793e-19	Treg_effector
3	ENSMUSG00000024610	Cd74	4.67156e-35	0.573938	0.413	0.147	6.57194e-31	Treg_effector
3	ENSMUSG00000026581	Sell	2.84847e-17	-0.483027	0.482	0.638	4.00723e-13	Treg_effector
3	ENSMUSG00000026615	Eprs	1.09991e-17	0.288998	0.356	0.156	1.54735e-13	Treg_effector
3	ENSMUSG00000021895	Arhgef3	1.5808e-12	0.273721	0.335	0.172	2.22388e-08	Treg_effector
3	ENSMUSG00000039942	Ptger4	1.77452e-12	0.260854	0.251	0.114	2.49639e-08	Treg_effector
3	ENSMUSG00000041954	Tnfrsf18	1.8706e-23	0.469567	0.874	0.646	2.63157e-19	Treg_effector
3	ENSMUSG00000033161	Atp1a1	3.73367e-17	0.347259	0.503	0.275	5.25253e-13	Treg_effector
3	ENSMUSG00000021957	Tkt	9.88598e-13	0.290945	0.524	0.314	1.39076e-08	Treg_effector
3	ENSMUSG00000033307	Mif	1.88816e-35	0.720331	0.79	0.597	2.65626e-31	Treg_effector
3	ENSMUSG00000070319	Eif3g	2.76709e-08	0.276557	0.605	0.434	0.000389274	Treg_effector
3	ENSMUSG00000078853	Igtp	1.2328e-10	-0.573191	0.326	0.447	1.7343e-06	Treg_effector
3	ENSMUSG00000071014	Ndufb6	1.25637e-10	0.271089	0.455	0.272	1.76746e-06	Treg_effector
3	ENSMUSG00000033450	Tagap	8.10676e-35	0.705238	0.344	0.113	1.14046e-30	Treg_effector
3	ENSMUSG00000051223	Bzw1	7.85975e-10	0.279562	0.584	0.404	1.10571e-05	Treg_effector
3	ENSMUSG00000036371	Serbp1	4.83648e-18	0.356186	0.868	0.738	6.80396e-14	Treg_effector
3	ENSMUSG00000022108	Itm2b	5.64737e-20	-0.333135	0.934	0.959	7.94472e-16	Treg_effector
3	ENSMUSG00000036504	Phpt1	2.67848e-15	0.254346	0.356	0.166	3.76808e-11	Treg_effector
3	ENSMUSG00000022234	Cct5	8.84973e-11	0.275312	0.725	0.553	1.24498e-06	Treg_effector
3	ENSMUSG00000052684	Jun	4.65645e-19	-0.604138	0.548	0.68	6.5507e-15	Treg_effector
3	ENSMUSG00000034266	Batf	1.92427e-16	0.469236	0.332	0.154	2.70707e-12	Treg_effector
3	ENSMUSG00000024208	Uqcc2	2.47782e-13	0.304301	0.464	0.259	3.4858e-09	Treg_effector
3	ENSMUSG00000022403	St13	7.74848e-17	0.347786	0.629	0.396	1.09006e-12	Treg_effector
3	ENSMUSG00000097354	2310001H17Rik	2.79696e-22	0.570847	0.566	0.315	3.93477e-18	Treg_effector
3	ENSMUSG00000026238	Ptma	4.35676e-56	0.521029	0.997	0.981	6.12909e-52	Treg_effector
3	ENSMUSG00000039114	Nrn1	1.30175e-13	0.469475	0.138	0.045	1.8313e-09	Treg_effector
3	ENSMUSG00000029401	Rilpl2	2.94225e-52	0.704713	0.413	0.118	4.13916e-48	Treg_effector
3	ENSMUSG00000029475	Kdm2b	1.04275e-23	0.376178	0.26	0.087	1.46694e-19	Treg_effector
3	ENSMUSG00000099974	Bcl2a1d	2.03197e-38	0.363093	0.18	0.032	2.85857e-34	Treg_effector
3	ENSMUSG00000054072	Iigp1	2.91249e-06	-0.410652	0.093	0.191	0.040973	Treg_effector
3	ENSMUSG00000045092	S1pr1	7.93537e-20	-0.680646	0.162	0.393	1.11635e-15	Treg_effector
3	ENSMUSG00000109324	Prmt1	2.69161e-19	0.364877	0.539	0.29	3.78655e-15	Treg_effector
3	ENSMUSG00000075706	Gpx4	1.15939e-08	-0.267698	0.635	0.713	0.000163103	Treg_effector
3	ENSMUSG00000023004	Tuba1b	3.47444e-40	0.708763	0.796	0.504	4.88784e-36	Treg_effector
3	ENSMUSG00000061479	Snrpa	3.68459e-19	0.298799	0.353	0.15	5.18348e-15	Treg_effector
3	ENSMUSG00000024669	Cd5	1.08207e-08	0.259919	0.689	0.501	0.000152226	Treg_effector
3	ENSMUSG00000037868	Egr2	1.60704e-54	0.582294	0.183	0.023	2.26078e-50	Treg_effector
3	ENSMUSG00000062203	Gspt1	3.40797e-15	0.266096	0.323	0.148	4.79434e-11	Treg_effector
3	ENSMUSG00000028729	Ebna1bp2	6.44542e-16	0.324734	0.401	0.202	9.06742e-12	Treg_effector
3	ENSMUSG00000028741	Mrto4	1.84587e-23	0.313527	0.296	0.105	2.59678e-19	Treg_effector
3	ENSMUSG00000078784	1810022K09Rik	2.45926e-12	0.265704	0.44	0.245	3.45969e-08	Treg_effector
3	ENSMUSG00000023456	Tpi1	1.6009e-18	0.317729	0.32	0.136	2.25215e-14	Treg_effector
3	ENSMUSG00000035960	Apex1	7.17492e-41	0.460456	0.317	0.085	1.00937e-36	Treg_effector
3	ENSMUSG00000056290	Ms4a4b	1.87698e-41	-0.538971	0.889	0.964	2.64053e-37	Treg_effector
3	ENSMUSG00000024248	Cox7a2l	3.2376e-19	-0.351867	0.829	0.883	4.55466e-15	Treg_effector
3	ENSMUSG00000023942	Slc29a1	2.89976e-23	0.318962	0.266	0.09	4.07938e-19	Treg_effector
3	ENSMUSG00000023944	Hsp90ab1	8.915e-42	0.526981	0.982	0.923	1.25416e-37	Treg_effector
3	ENSMUSG00000046865	Fbl	1.43818e-14	0.337111	0.641	0.427	2.02323e-10	Treg_effector
3	ENSMUSG00000071708	Sms	9.27828e-12	0.255521	0.368	0.196	1.30527e-07	Treg_effector
3	ENSMUSG00000025225	Nfkb2	4.99035e-37	0.48493	0.323	0.094	7.02043e-33	Treg_effector
3	ENSMUSG00000025357	Dgka	2.84348e-08	-0.352487	0.371	0.481	0.000400021	Treg_effector
3	ENSMUSG00000038518	Jarid2	5.24526e-18	0.283343	0.219	0.077	7.37904e-14	Treg_effector
3	ENSMUSG00000043263	Pyhin1	4.84751e-11	-0.45493	0.266	0.42	6.81947e-07	Treg_effector
3	ENSMUSG00000025402	Nab2	3.44679e-27	0.524577	0.377	0.15	4.84895e-23	Treg_effector
3	ENSMUSG00000075602	Ly6a	6.89284e-13	-0.642656	0.335	0.491	9.69685e-09	Treg_effector
3	ENSMUSG00000085245	Gm11713	1.39724e-09	-0.39904	0.105	0.246	1.96564e-05	Treg_effector
3	ENSMUSG00000037266	Rsrp1	9.1893e-07	-0.270553	0.614	0.655	0.0129275	Treg_effector
3	ENSMUSG00000027404	Snrpb	6.74483e-13	0.301086	0.772	0.573	9.48863e-09	Treg_effector
3	ENSMUSG00000044199	S1pr4	7.58249e-08	-0.37863	0.234	0.351	0.0010667	Treg_effector
3	ENSMUSG00000037405	Icam1	6.51897e-11	0.293858	0.174	0.072	9.17088e-07	Treg_effector
3	ENSMUSG00000041272	Tox	4.41422e-12	0.318788	0.509	0.309	6.20993e-08	Treg_effector
3	ENSMUSG00000024359	Hspa9	2.36053e-16	0.340842	0.419	0.213	3.32079e-12	Treg_effector
3	ENSMUSG00000044533	Rps2	9.51772e-23	0.325903	1	0.994	1.33895e-18	Treg_effector
3	ENSMUSG00000026385	Dbi	3.71435e-11	0.277896	0.458	0.267	5.22535e-07	Treg_effector
3	ENSMUSG00000028837	Psmb2	9.16215e-13	0.262015	0.671	0.427	1.28893e-08	Treg_effector
3	ENSMUSG00000049686	Orai1	5.51192e-25	0.520898	0.434	0.195	7.75417e-21	Treg_effector
3	ENSMUSG00000038776	Ephx1	2.44305e-16	0.259533	0.287	0.121	3.43689e-12	Treg_effector
3	ENSMUSG00000040681	Hmgn1	2.51149e-20	0.412505	0.578	0.327	3.53316e-16	Treg_effector
3	ENSMUSG00000037849	Gm4955	4.61058e-08	-0.382539	0.198	0.329	0.000648617	Treg_effector
3	ENSMUSG00000045165	AI467606	3.3466e-09	-0.385153	0.234	0.375	4.708e-05	Treg_effector
3	ENSMUSG00000027639	Samhd1	3.79804e-29	-0.594261	0.674	0.817	5.34308e-25	Treg_effector
3	ENSMUSG00000089929	Bcl2a1b	1.53858e-66	0.945341	0.518	0.156	2.16447e-62	Treg_effector
3	ENSMUSG00000038393	Txnip	9.60116e-14	-0.47003	0.314	0.484	1.35069e-09	Treg_effector
3	ENSMUSG00000059248	Sept9	7.80904e-07	-0.32543	0.353	0.433	0.0109858	Treg_effector
3	ENSMUSG00000030682	Cdipt	2.23851e-07	-0.379637	0.317	0.399	0.00314914	Treg_effector
3	ENSMUSG00000033016	Nfatc1	8.37826e-14	0.287322	0.201	0.08	1.17865e-09	Treg_effector
3	ENSMUSG00000038335	Tsr1	5.3952e-28	0.29479	0.183	0.042	7.58997e-24	Treg_effector
3	ENSMUSG00000034120	Srsf2	1.50751e-12	0.332148	0.698	0.525	2.12076e-08	Treg_effector
3	ENSMUSG00000079197	Psme2	1.5e-13	0.295099	0.877	0.723	2.1102e-09	Treg_effector
3	ENSMUSG00000024966	Stip1	1.68575e-13	0.294507	0.416	0.223	2.37152e-09	Treg_effector
3	ENSMUSG00000042675	Ypel3	4.03747e-09	-0.282881	0.608	0.674	5.67992e-05	Treg_effector
3	ENSMUSG00000057113	Npm1	6.31624e-18	0.385015	0.94	0.896	8.88569e-14	Treg_effector
3	ENSMUSG00000079339	Ifit1bl1	1.01437e-06	-0.34012	0.06	0.155	0.0142702	Treg_effector
3	ENSMUSG00000097705	Gm26740	9.89435e-07	-0.355545	0.278	0.365	0.0139194	Treg_effector
3	ENSMUSG00000026117	Zap70	2.19609e-10	0.283389	0.467	0.284	3.08946e-06	Treg_effector
3	ENSMUSG00000054435	Gimap4	9.96876e-16	-0.38441	0.725	0.81	1.40241e-11	Treg_effector
3	ENSMUSG00000046999	1110032F04Rik	8.76915e-14	0.267184	0.24	0.102	1.23364e-09	Treg_effector
3	ENSMUSG00000073676	Hspe1	1.19479e-24	0.566616	0.802	0.629	1.68083e-20	Treg_effector
3	ENSMUSG00000026875	Traf1	6.11129e-13	0.365544	0.596	0.383	8.59737e-09	Treg_effector
3	ENSMUSG00000031880	Rrad	2.15337e-11	0.2748	0.266	0.13	3.02936e-07	Treg_effector
3	ENSMUSG00000052040	Klf13	2.33887e-06	-0.309201	0.437	0.504	0.0329032	Treg_effector
3	ENSMUSG00000038418	Egr1	2.49637e-13	0.453393	0.189	0.076	3.51189e-09	Treg_effector
3	ENSMUSG00000038412	Higd1a	3.15524e-12	0.266769	0.506	0.287	4.4388e-08	Treg_effector
3	ENSMUSG00000057329	Bcl2	5.28329e-14	-0.562634	0.572	0.642	7.43253e-10	Treg_effector
3	ENSMUSG00000055447	Cd47	1.78807e-19	-0.483198	0.548	0.675	2.51545e-15	Treg_effector
3	ENSMUSG00000063888	Rpl7l1	6.21118e-15	0.320457	0.383	0.193	8.73788e-11	Treg_effector
3	ENSMUSG00000043931	Gimap7	1.97402e-06	-0.393084	0.278	0.368	0.0277705	Treg_effector
3	ENSMUSG00000030879	Mrpl17	3.94781e-15	0.276708	0.314	0.144	5.55378e-11	Treg_effector

## Sheet: Tmem_spleen
cluster	gene_id	gene_name	p_val	avg_logFC	pct.1	pct.2	p_val_adj	annotation
0	ENSMUSG00000027985	Lef1	2.16211e-26	0.4222	0.467	0.298	3.04165e-22	Tmem_lymphoid
0	ENSMUSG00000023927	Satb1	1.16815e-32	0.540217	0.307	0.129	1.64335e-28	Tmem_lymphoid
0	ENSMUSG00000035692	Isg15	1.72611e-07	-0.344477	0.108	0.181	0.00242829	Tmem_lymphoid
0	ENSMUSG00000017561	Crlf3	6.72339e-11	0.262272	0.552	0.472	9.45847e-07	Tmem_lymphoid
0	ENSMUSG00000008496	Pou2f2	8.7124e-11	-0.27865	0.226	0.343	1.22566e-06	Tmem_lymphoid
0	ENSMUSG00000041272	Tox	3.60221e-18	-0.404955	0.192	0.341	5.06759e-14	Tmem_lymphoid
0	ENSMUSG00000004612	Nkg7	1.18984e-54	-1.04827	0.291	0.551	1.67387e-50	Tmem_lymphoid
0	ENSMUSG00000020644	Id2	6.27582e-64	-0.773994	0.509	0.755	8.82882e-60	Tmem_lymphoid
0	ENSMUSG00000037944	Ccr7	2.11712e-30	0.545986	0.409	0.222	2.97836e-26	Tmem_lymphoid
0	ENSMUSG00000025810	Nrp1	1.32317e-41	-0.553014	0.049	0.242	1.86143e-37	Tmem_lymphoid
0	ENSMUSG00000047945	Marcksl1	3.78017e-10	-0.332677	0.035	0.097	5.31794e-06	Tmem_lymphoid
0	ENSMUSG00000027215	Cd82	1.05698e-19	-0.354665	0.567	0.718	1.48696e-15	Tmem_lymphoid
0	ENSMUSG00000044991	1110034G24Rik	1.19111e-11	0.299256	0.347	0.247	1.67565e-07	Tmem_lymphoid
0	ENSMUSG00000025888	Casp1	1.328e-16	-0.258173	0.162	0.308	1.86823e-12	Tmem_lymphoid
0	ENSMUSG00000040659	Efhd2	2.4643e-20	-0.279963	0.152	0.317	3.46678e-16	Tmem_lymphoid
0	ENSMUSG00000050965	Prkca	2.69935e-12	-0.367781	0.331	0.463	3.79745e-08	Tmem_lymphoid
0	ENSMUSG00000048521	Cxcr6	2.81848e-23	-0.491146	0.174	0.341	3.96504e-19	Tmem_lymphoid
0	ENSMUSG00000030413	Pglyrp1	7.97386e-16	-0.289624	0.177	0.319	1.12176e-11	Tmem_lymphoid
0	ENSMUSG00000054717	Hmgb2	3.04916e-18	-0.417854	0.601	0.741	4.28956e-14	Tmem_lymphoid
0	ENSMUSG00000049103	Ccr2	5.35021e-19	-0.374147	0.025	0.116	7.52668e-15	Tmem_lymphoid
0	ENSMUSG00000015143	Actn1	1.5649e-43	0.571224	0.433	0.209	2.2015e-39	Tmem_lymphoid
0	ENSMUSG00000022584	Ly6c2	6.48398e-16	-0.588785	0.055	0.151	9.12166e-12	Tmem_lymphoid
0	ENSMUSG00000028362	Tnfsf8	5.25936e-07	-0.385747	0.218	0.305	0.00739886	Tmem_lymphoid
0	ENSMUSG00000006360	Crip1	3.12936e-15	-0.488107	0.856	0.858	4.40238e-11	Tmem_lymphoid
0	ENSMUSG00000055044	Pdlim1	4.17586e-12	0.300936	0.317	0.222	5.8746e-08	Tmem_lymphoid
0	ENSMUSG00000052684	Jun	3.1411e-40	0.519283	0.671	0.463	4.4189e-36	Tmem_lymphoid
0	ENSMUSG00000001025	S100a6	2.19194e-75	-0.959275	0.358	0.675	3.08362e-71	Tmem_lymphoid
0	ENSMUSG00000015619	Gata3	1.73539e-16	-0.260191	0.221	0.38	2.44134e-12	Tmem_lymphoid
0	ENSMUSG00000031532	Saraf	3.55565e-15	0.261348	0.741	0.675	5.00209e-11	Tmem_lymphoid
0	ENSMUSG00000004105	Angptl2	3.10518e-16	-0.314865	0.018	0.093	4.36836e-12	Tmem_lymphoid
0	ENSMUSG00000056737	Capg	4.08667e-29	-0.553101	0.147	0.331	5.74913e-25	Tmem_lymphoid
0	ENSMUSG00000026728	Vim	4.15398e-10	-0.404574	0.451	0.542	5.84382e-06	Tmem_lymphoid
0	ENSMUSG00000020601	Trib2	7.83662e-11	0.308363	0.299	0.205	1.10246e-06	Tmem_lymphoid
0	ENSMUSG00000068220	Lgals1	1.23851e-33	-0.664243	0.608	0.759	1.74234e-29	Tmem_lymphoid
0	ENSMUSG00000041959	S100a10	2.17054e-16	-0.28837	0.899	0.941	3.05351e-12	Tmem_lymphoid
0	ENSMUSG00000030124	Lag3	3.37484e-13	-0.369835	0.036	0.112	4.74772e-09	Tmem_lymphoid
0	ENSMUSG00000069833	Ahnak	1.84245e-16	-0.284761	0.224	0.387	2.59195e-12	Tmem_lymphoid
0	ENSMUSG00000050232	Cxcr3	2.99162e-24	-0.36514	0.406	0.597	4.20862e-20	Tmem_lymphoid
0	ENSMUSG00000031342	Gpm6b	1.58503e-31	-0.533995	0.045	0.199	2.22982e-27	Tmem_lymphoid
0	ENSMUSG00000022661	Cd200	1.79918e-16	-0.404019	0.105	0.225	2.53109e-12	Tmem_lymphoid
0	ENSMUSG00000034614	Pik3ip1	1.92455e-11	0.25811	0.257	0.159	2.70746e-07	Tmem_lymphoid
0	ENSMUSG00000033016	Nfatc1	1.73476e-13	-0.289711	0.153	0.275	2.44047e-09	Tmem_lymphoid
0	ENSMUSG00000075010	AW112010	1.09186e-43	-0.438066	0.905	0.96	1.53603e-39	Tmem_lymphoid
0	ENSMUSG00000035042	Ccl5	3.83107e-18	-1.85125	0.517	0.641	5.38955e-14	Tmem_lymphoid
0	ENSMUSG00000075602	Ly6a	3.13879e-34	-0.514308	0.481	0.685	4.41566e-30	Tmem_lymphoid
0	ENSMUSG00000068227	Il2rb	3.86203e-38	-0.474276	0.218	0.461	5.43311e-34	Tmem_lymphoid
0	ENSMUSG00000079017	Ifi27l2a	5.37702e-11	-0.299699	0.87	0.89	7.56439e-07	Tmem_lymphoid
0	ENSMUSG00000054892	Txk	2.86998e-10	0.2662	0.364	0.267	4.03749e-06	Tmem_lymphoid
0	ENSMUSG00000020846	Fam101b	2.62812e-17	0.321095	0.387	0.245	3.69724e-13	Tmem_lymphoid
0	ENSMUSG00000025809	Itgb1	3.1809e-104	-0.998957	0.272	0.675	4.47489e-100	Tmem_lymphoid
0	ENSMUSG00000086320	Gm12840	4.94779e-08	0.301868	0.371	0.292	0.000696055	Tmem_lymphoid
0	ENSMUSG00000086503	Xist	7.84928e-20	-0.270546	0.691	0.841	1.10424e-15	Tmem_lymphoid
0	ENSMUSG00000037894	H2afz	3.21684e-10	-0.267483	0.716	0.788	4.52544e-06	Tmem_lymphoid
0	ENSMUSG00000007891	Ctsd	7.6238e-13	-0.278917	0.541	0.664	1.07252e-08	Tmem_lymphoid
0	ENSMUSG00000089929	Bcl2a1b	5.36635e-13	-0.274433	0.274	0.421	7.54939e-09	Tmem_lymphoid
0	ENSMUSG00000025997	Ikzf2	2.19853e-21	-0.511837	0.115	0.263	3.0929e-17	Tmem_lymphoid
0	ENSMUSG00000029075	Tnfrsf4	9.25158e-17	-0.379754	0.081	0.196	1.30151e-12	Tmem_lymphoid
0	ENSMUSG00000091971	Hspa1a	3.93968e-09	0.350872	0.47	0.385	5.54234e-05	Tmem_lymphoid
0	ENSMUSG00000022014	Epsti1	8.35781e-13	-0.292092	0.343	0.481	1.17578e-08	Tmem_lymphoid
0	ENSMUSG00000022876	Samsn1	7.76632e-19	-0.309893	0.138	0.288	1.09257e-14	Tmem_lymphoid
0	ENSMUSG00000032231	Anxa2	2.3962e-25	-0.414389	0.135	0.308	3.37097e-21	Tmem_lymphoid
0	ENSMUSG00000015355	Cd48	1.64434e-17	-0.324825	0.517	0.659	2.31326e-13	Tmem_lymphoid
0	ENSMUSG00000039114	Nrn1	1.50734e-13	-0.265741	0.02	0.087	2.12053e-09	Tmem_lymphoid
0	ENSMUSG00000026285	Pdcd1	4.94994e-24	-0.470076	0.068	0.208	6.96357e-20	Tmem_lymphoid
0	ENSMUSG00000050335	Lgals3	1.41089e-22	-0.399894	0.005	0.091	1.98485e-18	Tmem_lymphoid
0	ENSMUSG00000003882	Il7r	4.64415e-10	0.265337	0.507	0.398	6.53339e-06	Tmem_lymphoid
0	ENSMUSG00000001020	S100a4	1.88336e-79	-1.22509	0.121	0.444	2.64951e-75	Tmem_lymphoid
1	ENSMUSG00000015619	Gata3	3.3139e-16	0.283401	0.407	0.256	4.66199e-12	Tmem_Th1
1	ENSMUSG00000028843	Sh3bgrl3	7.96395e-41	0.280841	0.988	0.967	1.12037e-36	Tmem_Th1
1	ENSMUSG00000022013	Dnajc15	2.28978e-30	0.408191	0.498	0.285	3.22126e-26	Tmem_Th1
1	ENSMUSG00000006519	Cyba	1.42297e-18	0.251969	0.863	0.767	2.00183e-14	Tmem_Th1
1	ENSMUSG00000006360	Crip1	1.43996e-145	1.00473	0.955	0.801	2.02574e-141	Tmem_Th1
1	ENSMUSG00000075602	Ly6a	5.36228e-33	0.437264	0.725	0.522	7.54365e-29	Tmem_Th1
1	ENSMUSG00000025163	Cd7	3.72624e-26	0.414859	0.245	0.094	5.24207e-22	Tmem_Th1
1	ENSMUSG00000023048	Prr13	2.74754e-19	0.27936	0.805	0.691	3.86524e-15	Tmem_Th1
1	ENSMUSG00000022584	Ly6c2	5.85069e-25	0.799224	0.188	0.064	8.23075e-21	Tmem_Th1
1	ENSMUSG00000015355	Cd48	3.21931e-43	0.509614	0.728	0.523	4.52893e-39	Tmem_Th1
1	ENSMUSG00000025366	Esyt1	5.97997e-18	0.296066	0.413	0.25	8.41262e-14	Tmem_Th1
1	ENSMUSG00000041272	Tox	1.14899e-14	-0.387379	0.196	0.322	1.6164e-10	Tmem_Th1
1	ENSMUSG00000022744	Cldnd1	1.12005e-17	0.317263	0.259	0.129	1.57568e-13	Tmem_Th1
1	ENSMUSG00000032231	Anxa2	6.99069e-39	0.551414	0.371	0.154	9.8345e-35	Tmem_Th1
1	ENSMUSG00000029344	Tpst2	1.43821e-24	0.347445	0.603	0.402	2.02328e-20	Tmem_Th1
1	ENSMUSG00000018340	Anxa6	3.02703e-52	0.495154	0.785	0.543	4.25843e-48	Tmem_Th1
1	ENSMUSG00000020644	Id2	3.67169e-126	0.979045	0.866	0.524	5.16533e-122	Tmem_Th1
1	ENSMUSG00000037944	Ccr7	4.41609e-12	-0.342874	0.227	0.347	6.21255e-08	Tmem_Th1
1	ENSMUSG00000026547	Tagln2	1.30108e-26	0.377747	0.789	0.651	1.83036e-22	Tmem_Th1
1	ENSMUSG00000024725	Ostf1	1.61698e-24	0.350909	0.592	0.392	2.27476e-20	Tmem_Th1
1	ENSMUSG00000030149	Klrk1	1.9502e-13	0.320942	0.098	0.03	2.74354e-09	Tmem_Th1
1	ENSMUSG00000040212	Emp3	1.92398e-46	0.414108	0.868	0.659	2.70666e-42	Tmem_Th1
1	ENSMUSG00000015143	Actn1	9.74675e-25	-0.454704	0.194	0.371	1.37117e-20	Tmem_Th1
1	ENSMUSG00000027901	Dennd2d	2.47768e-13	-0.314705	0.158	0.276	3.48561e-09	Tmem_Th1
1	ENSMUSG00000022661	Cd200	7.20655e-08	-0.354357	0.125	0.199	0.00101382	Tmem_Th1
1	ENSMUSG00000027985	Lef1	1.02097e-11	-0.307593	0.305	0.409	1.4363e-07	Tmem_Th1
1	ENSMUSG00000056290	Ms4a4b	1.00415e-27	0.257498	0.988	0.971	1.41263e-23	Tmem_Th1
1	ENSMUSG00000004612	Nkg7	5.41904e-92	1.28496	0.637	0.324	7.62351e-88	Tmem_Th1
1	ENSMUSG00000026728	Vim	2.17295e-66	0.823932	0.684	0.399	3.05691e-62	Tmem_Th1
1	ENSMUSG00000024300	Myo1f	1.27009e-28	0.359191	0.346	0.154	1.78677e-24	Tmem_Th1
1	ENSMUSG00000029810	Tmem176b	8.17128e-22	0.407818	0.105	0.02	1.14953e-17	Tmem_Th1
1	ENSMUSG00000020846	Fam101b	1.21829e-15	-0.343635	0.219	0.357	1.71389e-11	Tmem_Th1
1	ENSMUSG00000002885	Adgre5	5.85421e-15	0.270923	0.547	0.4	8.23571e-11	Tmem_Th1
1	ENSMUSG00000000782	Tcf7	4.77225e-13	-0.263979	0.669	0.741	6.7136e-09	Tmem_Th1
1	ENSMUSG00000070691	Runx3	1.95971e-17	0.295567	0.303	0.163	2.75692e-13	Tmem_Th1
1	ENSMUSG00000025810	Nrp1	9.37655e-14	0.282381	0.228	0.118	1.31909e-09	Tmem_Th1
1	ENSMUSG00000037894	H2afz	3.18724e-18	0.34428	0.814	0.723	4.48381e-14	Tmem_Th1
1	ENSMUSG00000029570	Lfng	1.21505e-18	0.337078	0.576	0.413	1.70933e-14	Tmem_Th1
1	ENSMUSG00000007891	Ctsd	2.54106e-22	0.357868	0.7	0.559	3.57476e-18	Tmem_Th1
1	ENSMUSG00000035042	Ccl5	2.73878e-40	2.21685	0.689	0.529	3.85292e-36	Tmem_Th1
1	ENSMUSG00000020437	Myo1g	1.29844e-19	0.329769	0.407	0.24	1.82665e-15	Tmem_Th1
1	ENSMUSG00000030793	Pycard	6.88556e-20	0.32406	0.689	0.566	9.68661e-16	Tmem_Th1
1	ENSMUSG00000028362	Tnfsf8	7.44383e-11	-0.426663	0.2	0.305	1.0472e-06	Tmem_Th1
1	ENSMUSG00000034349	Smc4	2.63544e-10	-0.331674	0.391	0.482	3.70753e-06	Tmem_Th1
1	ENSMUSG00000024317	Rnf138	4.75002e-18	0.303238	0.422	0.263	6.68233e-14	Tmem_Th1
1	ENSMUSG00000019943	Atp2b1	7.08836e-15	0.283301	0.413	0.265	9.97191e-11	Tmem_Th1
1	ENSMUSG00000097354	2310001H17Rik	8.66791e-24	-0.521943	0.284	0.447	1.2194e-19	Tmem_Th1
1	ENSMUSG00000001020	S100a4	7.3019e-139	1.42598	0.578	0.146	1.02723e-134	Tmem_Th1
1	ENSMUSG00000048163	Selplg	5.29037e-58	0.524029	0.829	0.593	7.44249e-54	Tmem_Th1
1	ENSMUSG00000024910	Ctsw	3.60271e-16	0.369433	0.266	0.143	5.0683e-12	Tmem_Th1
1	ENSMUSG00000032946	Rasgrp2	2.9511e-23	0.347194	0.612	0.413	4.15161e-19	Tmem_Th1
1	ENSMUSG00000001025	S100a6	8.89197e-121	1.07074	0.793	0.391	1.25092e-116	Tmem_Th1
1	ENSMUSG00000044199	S1pr4	5.76212e-24	0.338398	0.644	0.459	8.10615e-20	Tmem_Th1
1	ENSMUSG00000022747	St3gal6	3.02104e-21	0.297289	0.208	0.08	4.25e-17	Tmem_Th1
1	ENSMUSG00000001281	Itgb7	1.09971e-31	0.348904	0.845	0.706	1.54707e-27	Tmem_Th1
1	ENSMUSG00000005873	Reep5	6.95634e-11	0.251562	0.441	0.327	9.78619e-07	Tmem_Th1
1	ENSMUSG00000047880	Cxcr5	2.12867e-14	-0.27382	0.028	0.111	2.99461e-10	Tmem_Th1
1	ENSMUSG00000028480	Glipr2	1.00434e-35	0.447471	0.395	0.178	1.4129e-31	Tmem_Th1
1	ENSMUSG00000041959	S100a10	4.71925e-61	0.515891	0.971	0.895	6.63904e-57	Tmem_Th1
1	ENSMUSG00000069833	Ahnak	6.42587e-47	0.517206	0.489	0.218	9.03992e-43	Tmem_Th1
1	ENSMUSG00000020009	Ifngr1	2.95993e-20	0.369655	0.341	0.185	4.16403e-16	Tmem_Th1
1	ENSMUSG00000020027	Socs2	1.23289e-19	0.266442	0.09	0.016	1.73443e-15	Tmem_Th1
1	ENSMUSG00000007872	Id3	1.12158e-07	-0.30798	0.229	0.317	0.00157783	Tmem_Th1
1	ENSMUSG00000030336	Cd27	1.58966e-21	-0.359403	0.461	0.62	2.23633e-17	Tmem_Th1
1	ENSMUSG00000048521	Cxcr6	2.62667e-29	0.567729	0.388	0.2	3.69519e-25	Tmem_Th1
1	ENSMUSG00000051457	Spn	2.88022e-14	0.254393	0.599	0.444	4.05189e-10	Tmem_Th1
1	ENSMUSG00000033083	Tbc1d4	7.92243e-13	-0.33701	0.18	0.297	1.11453e-08	Tmem_Th1
1	ENSMUSG00000029860	Zyx	3.47514e-21	0.369548	0.334	0.18	4.88883e-17	Tmem_Th1
1	ENSMUSG00000034165	Ccnd3	6.66845e-22	0.350559	0.642	0.467	9.38117e-18	Tmem_Th1
1	ENSMUSG00000068227	Il2rb	1.60285e-28	0.426223	0.479	0.284	2.25489e-24	Tmem_Th1
1	ENSMUSG00000000244	Tspan32	1.19841e-13	-0.260944	0.547	0.664	1.68592e-09	Tmem_Th1
1	ENSMUSG00000042312	S100a13	2.39725e-34	0.370329	0.78	0.601	3.37246e-30	Tmem_Th1
1	ENSMUSG00000047945	Marcksl1	6.41104e-07	-0.306626	0.038	0.088	0.00901905	Tmem_Th1
1	ENSMUSG00000023927	Satb1	4.10048e-14	-0.396367	0.133	0.249	5.76856e-10	Tmem_Th1
1	ENSMUSG00000050335	Lgals3	3.38624e-40	0.539577	0.129	0.01	4.76377e-36	Tmem_Th1
1	ENSMUSG00000026509	Capn2	1.29394e-20	0.30319	0.361	0.194	1.82031e-16	Tmem_Th1
1	ENSMUSG00000034792	Gna15	2.6165e-37	0.425227	0.278	0.091	3.68089e-33	Tmem_Th1
1	ENSMUSG00000030413	Pglyrp1	5.14211e-18	0.3212	0.355	0.202	7.23392e-14	Tmem_Th1
1	ENSMUSG00000031933	Izumo1r	6.999e-70	-0.916665	0.37	0.663	9.8462e-66	Tmem_Th1
1	ENSMUSG00000028064	Sema4a	4.28903e-15	0.268693	0.151	0.06	6.0338e-11	Tmem_Th1
1	ENSMUSG00000060550	H2-Q7	3.06941e-21	0.278572	0.87	0.754	4.31804e-17	Tmem_Th1
1	ENSMUSG00000022014	Epsti1	3.10571e-32	0.457183	0.554	0.344	4.36911e-28	Tmem_Th1
1	ENSMUSG00000049866	Arl4c	6.17838e-50	0.547716	0.717	0.446	8.69174e-46	Tmem_Th1
1	ENSMUSG00000032238	Rora	1.7131e-19	0.310653	0.326	0.167	2.40999e-15	Tmem_Th1
1	ENSMUSG00000050232	Cxcr3	5.06834e-26	0.380068	0.633	0.446	7.13015e-22	Tmem_Th1
1	ENSMUSG00000055148	Klf2	5.13819e-42	0.338409	0.978	0.872	7.2284e-38	Tmem_Th1
1	ENSMUSG00000023367	Tmem176a	4.06911e-20	0.366157	0.097	0.019	5.72442e-16	Tmem_Th1
1	ENSMUSG00000053702	Nebl	5.76066e-16	0.256166	0.228	0.108	8.10409e-12	Tmem_Th1
1	ENSMUSG00000056737	Capg	8.86772e-43	0.673827	0.392	0.17	1.24751e-38	Tmem_Th1
1	ENSMUSG00000068220	Lgals1	1.5093e-117	1.05122	0.873	0.591	2.12328e-113	Tmem_Th1
1	ENSMUSG00000058013	Sept11	2.87211e-17	0.257354	0.196	0.084	4.04049e-13	Tmem_Th1
1	ENSMUSG00000054717	Hmgb2	6.94588e-31	0.56885	0.78	0.623	9.77147e-27	Tmem_Th1
1	ENSMUSG00000018819	Lsp1	8.76419e-62	0.433309	0.962	0.866	1.23295e-57	Tmem_Th1
1	ENSMUSG00000030844	Rgs10	9.42053e-40	-0.572978	0.39	0.607	1.32528e-35	Tmem_Th1
1	ENSMUSG00000052681	Rap1b	7.08048e-15	0.259053	0.723	0.597	9.96082e-11	Tmem_Th1
1	ENSMUSG00000025809	Itgb1	2.39504e-126	1.02826	0.767	0.347	3.36935e-122	Tmem_Th1
1	ENSMUSG00000052684	Jun	4.59348e-22	-0.418442	0.455	0.61	6.46211e-18	Tmem_Th1
1	ENSMUSG00000098112	Bin2	3.05448e-27	0.304075	0.838	0.698	4.29704e-23	Tmem_Th1
1	ENSMUSG00000075010	AW112010	1.72184e-39	0.360887	0.972	0.916	2.42228e-35	Tmem_Th1
1	ENSMUSG00000064109	Hcst	1.3853e-23	0.313743	0.878	0.782	1.94884e-19	Tmem_Th1
1	ENSMUSG00000019907	Ppp1r12a	4.29389e-19	0.312891	0.587	0.405	6.04064e-15	Tmem_Th1
1	ENSMUSG00000040276	Pacsin1	1.04216e-13	-0.260705	0.046	0.136	1.4661e-09	Tmem_Th1
1	ENSMUSG00000029204	Rhoh	1.06029e-14	-0.293673	0.518	0.625	1.49162e-10	Tmem_Th1
1	ENSMUSG00000091971	Hspa1a	9.84618e-10	-0.322746	0.35	0.463	1.38516e-05	Tmem_Th1
1	ENSMUSG00000074071	Fam169b	1.14845e-09	-0.265547	0.132	0.226	1.61564e-05	Tmem_Th1
1	ENSMUSG00000049103	Ccr2	7.66197e-45	0.550631	0.171	0.022	1.07789e-40	Tmem_Th1
1	ENSMUSG00000032412	Atp1b3	8.76545e-15	0.253981	0.686	0.537	1.23312e-10	Tmem_Th1
1	ENSMUSG00000001700	Gramd3	4.68882e-16	0.275193	0.314	0.178	6.59624e-12	Tmem_Th1
1	ENSMUSG00000038991	Txndc5	1.42504e-18	0.267804	0.249	0.117	2.00474e-14	Tmem_Th1
1	ENSMUSG00000026070	Il18r1	1.28713e-24	0.391516	0.275	0.118	1.81074e-20	Tmem_Th1
1	ENSMUSG00000024659	Anxa1	7.95649e-25	0.264424	0.092	0.011	1.11932e-20	Tmem_Th1
2	ENSMUSG00000000078	Klf6	7.09777e-30	-0.579923	0.338	0.601	9.98514e-26	Tmem_activated
2	ENSMUSG00000036169	Sostdc1	3.31801e-31	1.04542	0.1	0.009	4.66778e-27	Tmem_activated
2	ENSMUSG00000000594	Gm2a	9.75087e-07	-0.279947	0.232	0.322	0.0137175	Tmem_activated
2	ENSMUSG00000025810	Nrp1	6.54742e-15	0.344201	0.268	0.13	9.2109e-11	Tmem_activated
2	ENSMUSG00000001020	S100a4	1.51532e-11	-0.694752	0.201	0.329	2.13176e-07	Tmem_activated
2	ENSMUSG00000025880	Smad7	8.33084e-08	-0.259163	0.061	0.147	0.00117198	Tmem_activated
2	ENSMUSG00000048490	Nrip1	3.66454e-13	0.279049	0.342	0.193	5.15528e-09	Tmem_activated
2	ENSMUSG00000037944	Ccr7	4.07143e-09	-0.433315	0.214	0.326	5.72769e-05	Tmem_activated
2	ENSMUSG00000001025	S100a6	1.11799e-07	-0.3773	0.461	0.555	0.0015728	Tmem_activated
2	ENSMUSG00000001281	Itgb7	6.314e-63	-0.709193	0.55	0.808	8.88254e-59	Tmem_activated
2	ENSMUSG00000038393	Txnip	6.77985e-09	-0.284116	0.305	0.423	9.53789e-05	Tmem_activated
2	ENSMUSG00000001700	Gramd3	9.27761e-11	-0.339148	0.13	0.252	1.30517e-06	Tmem_activated
2	ENSMUSG00000026117	Zap70	5.61145e-18	0.393734	0.617	0.45	7.89419e-14	Tmem_activated
2	ENSMUSG00000001833	Sept7	1.7504e-11	0.30878	0.617	0.49	2.46246e-07	Tmem_activated
2	ENSMUSG00000002885	Adgre5	5.13464e-10	-0.288092	0.355	0.478	7.22341e-06	Tmem_activated
2	ENSMUSG00000039114	Nrn1	9.11458e-25	0.453475	0.149	0.034	1.28224e-20	Tmem_activated
2	ENSMUSG00000002897	Il17ra	2.07724e-12	-0.371923	0.16	0.301	2.92226e-08	Tmem_activated
2	ENSMUSG00000026470	Stx6	2.64061e-14	0.308211	0.368	0.207	3.71481e-10	Tmem_activated
2	ENSMUSG00000003882	Il7r	4.9613e-40	-0.800135	0.201	0.507	6.97956e-36	Tmem_activated
2	ENSMUSG00000003948	Mmd	6.27157e-30	0.402361	0.225	0.063	8.82285e-26	Tmem_activated
2	ENSMUSG00000004105	Angptl2	1.51427e-57	0.646774	0.206	0.024	2.13027e-53	Tmem_activated
2	ENSMUSG00000026547	Tagln2	1.3114e-56	-0.781044	0.493	0.753	1.84488e-52	Tmem_activated
2	ENSMUSG00000026655	Fam107b	9.729e-11	-0.321896	0.366	0.481	1.36868e-06	Tmem_activated
2	ENSMUSG00000004612	Nkg7	2.67533e-07	-0.674326	0.396	0.448	0.00376365	Tmem_activated
2	ENSMUSG00000041515	Irf8	8.86192e-15	0.297173	0.106	0.029	1.2467e-10	Tmem_activated
2	ENSMUSG00000005696	Sh2d1a	1.20051e-09	0.29733	0.554	0.412	1.68888e-05	Tmem_activated
2	ENSMUSG00000026832	Cytip	2.82278e-11	-0.320571	0.418	0.547	3.97109e-07	Tmem_activated
2	ENSMUSG00000026864	Hspa5	6.14095e-21	0.41814	0.706	0.539	8.63908e-17	Tmem_activated
2	ENSMUSG00000027009	Itga4	1.20456e-09	-0.307271	0.539	0.623	1.69458e-05	Tmem_activated
2	ENSMUSG00000006360	Crip1	1.01417e-98	-1.22014	0.682	0.901	1.42674e-94	Tmem_activated
2	ENSMUSG00000042312	S100a13	1.03971e-22	-0.416403	0.55	0.695	1.46266e-18	Tmem_activated
2	ENSMUSG00000007872	Id3	2.24346e-16	0.493254	0.42	0.251	3.1561e-12	Tmem_activated
2	ENSMUSG00000027901	Dennd2d	7.207e-23	0.405625	0.396	0.192	1.01388e-18	Tmem_activated
2	ENSMUSG00000043733	Ptpn11	1.73984e-21	0.378035	0.284	0.118	2.44761e-17	Tmem_activated
2	ENSMUSG00000027985	Lef1	5.79933e-07	-0.252108	0.284	0.393	0.00815849	Tmem_activated
2	ENSMUSG00000044199	S1pr4	1.70151e-32	-0.591379	0.333	0.575	2.39368e-28	Tmem_activated
2	ENSMUSG00000008496	Pou2f2	2.11018e-23	0.498813	0.461	0.25	2.9686e-19	Tmem_activated
2	ENSMUSG00000045092	S1pr1	1.78492e-33	-0.628685	0.203	0.479	2.51103e-29	Tmem_activated
2	ENSMUSG00000046722	Cdc42se1	1.22471e-09	-0.281996	0.383	0.497	1.72292e-05	Tmem_activated
2	ENSMUSG00000015143	Actn1	1.53508e-06	-0.304628	0.236	0.324	0.0215955	Tmem_activated
2	ENSMUSG00000015314	Slamf6	1.18554e-14	0.288624	0.743	0.564	1.66782e-10	Tmem_activated
2	ENSMUSG00000015355	Cd48	1.93023e-09	-0.318025	0.535	0.613	2.71545e-05	Tmem_activated
2	ENSMUSG00000022377	Asap1	1.34942e-19	0.369533	0.467	0.266	1.89837e-15	Tmem_activated
2	ENSMUSG00000028480	Glipr2	1.42982e-12	-0.379214	0.145	0.285	2.01148e-08	Tmem_activated
2	ENSMUSG00000015396	Cd83	2.48626e-16	0.302098	0.061	0.008	3.49767e-12	Tmem_activated
2	ENSMUSG00000048163	Selplg	5.56188e-70	-0.852437	0.418	0.744	7.82445e-66	Tmem_activated
2	ENSMUSG00000022661	Cd200	2.13091e-62	0.866048	0.405	0.114	2.99776e-58	Tmem_activated
2	ENSMUSG00000016498	Pdcd1lg2	2.95408e-28	0.264579	0.126	0.02	4.1558e-24	Tmem_activated
2	ENSMUSG00000017561	Crlf3	5.10934e-13	-0.368925	0.4	0.534	7.18782e-09	Tmem_activated
2	ENSMUSG00000049103	Ccr2	5.11127e-09	-0.310239	0.017	0.091	7.19054e-05	Tmem_activated
2	ENSMUSG00000018340	Anxa6	4.72758e-27	-0.502374	0.48	0.669	6.65076e-23	Tmem_activated
2	ENSMUSG00000029178	Klf3	1.57912e-14	-0.432428	0.273	0.436	2.2215e-10	Tmem_activated
2	ENSMUSG00000018819	Lsp1	8.29692e-71	-0.674287	0.779	0.932	1.16721e-66	Tmem_activated
2	ENSMUSG00000029204	Rhoh	9.09587e-11	0.276152	0.697	0.558	1.27961e-06	Tmem_activated
2	ENSMUSG00000029270	Fam69a	9.31994e-12	-0.318578	0.143	0.283	1.31113e-07	Tmem_activated
2	ENSMUSG00000029344	Tpst2	2.62712e-11	-0.304259	0.359	0.504	3.69583e-07	Tmem_activated
2	ENSMUSG00000020009	Ifngr1	7.05813e-20	-0.502318	0.097	0.278	9.92938e-16	Tmem_activated
2	ENSMUSG00000029401	Rilpl2	2.57615e-17	0.431203	0.34	0.179	3.62412e-13	Tmem_activated
2	ENSMUSG00000029408	Abcb9	8.71011e-13	0.270596	0.23	0.112	1.22534e-08	Tmem_activated
2	ENSMUSG00000020077	Srgn	5.38261e-07	0.372705	0.846	0.809	0.00757226	Tmem_activated
2	ENSMUSG00000020143	Dock2	4.33564e-11	-0.355564	0.413	0.534	6.09938e-07	Tmem_activated
2	ENSMUSG00000029603	Dtx1	3.51944e-08	-0.269197	0.383	0.493	0.000495114	Tmem_activated
2	ENSMUSG00000020437	Myo1g	4.89626e-14	-0.39478	0.18	0.33	6.88806e-10	Tmem_activated
2	ENSMUSG00000029810	Tmem176b	2.09671e-06	-0.275606	0.011	0.061	0.0294966	Tmem_activated
2	ENSMUSG00000020601	Trib2	1.41495e-07	-0.292042	0.164	0.267	0.00199056	Tmem_activated
2	ENSMUSG00000030122	Ptms	2.49821e-19	0.357454	0.303	0.138	3.51449e-15	Tmem_activated
2	ENSMUSG00000020644	Id2	7.04356e-15	-0.481755	0.556	0.671	9.90888e-11	Tmem_activated
2	ENSMUSG00000024300	Myo1f	3.02886e-10	-0.342469	0.128	0.247	4.261e-06	Tmem_activated
2	ENSMUSG00000030124	Lag3	5.86039e-45	0.764788	0.223	0.042	8.24439e-41	Tmem_activated
2	ENSMUSG00000034353	Ramp1	6.65824e-25	0.434491	0.268	0.099	9.36681e-21	Tmem_activated
2	ENSMUSG00000021109	Hif1a	3.54025e-16	0.386446	0.331	0.179	4.98042e-12	Tmem_activated
2	ENSMUSG00000021127	Zfp36l1	1.25196e-09	0.301829	0.467	0.329	1.76126e-05	Tmem_activated
2	ENSMUSG00000021298	Gpr132	6.43112e-07	-0.26043	0.195	0.294	0.0090473	Tmem_activated
2	ENSMUSG00000021676	Iqgap2	1.08478e-10	-0.261278	0.039	0.139	1.52607e-06	Tmem_activated
2	ENSMUSG00000021728	Emb	1.92385e-11	-0.325656	0.416	0.533	2.70648e-07	Tmem_activated
2	ENSMUSG00000021939	Ctsb	8.0886e-09	0.270596	0.649	0.547	0.00011379	Tmem_activated
2	ENSMUSG00000030651	Art2b	2.4655e-08	0.266318	0.1	0.041	0.000346847	Tmem_activated
2	ENSMUSG00000022013	Dnajc15	1.2325e-15	-0.439521	0.236	0.394	1.73388e-11	Tmem_activated
2	ENSMUSG00000030793	Pycard	9.3899e-15	-0.361517	0.522	0.633	1.32097e-10	Tmem_activated
2	ENSMUSG00000022014	Epsti1	9.75092e-08	-0.276325	0.348	0.439	0.00137176	Tmem_activated
2	ENSMUSG00000030844	Rgs10	2.3165e-24	0.510566	0.684	0.489	3.25885e-20	Tmem_activated
2	ENSMUSG00000022015	Tnfsf11	3.89627e-37	0.459082	0.296	0.088	5.48128e-33	Tmem_activated
2	ENSMUSG00000036499	Eea1	4.33026e-30	0.512825	0.257	0.084	6.09181e-26	Tmem_activated
2	ENSMUSG00000055148	Klf2	2.42303e-132	-1.0574	0.684	0.967	3.40871e-128	Tmem_activated
2	ENSMUSG00000031431	Tsc22d3	3.31105e-18	-0.500988	0.132	0.31	4.65798e-14	Tmem_activated
2	ENSMUSG00000031453	Rasa3	3.72964e-12	-0.346673	0.145	0.281	5.24685e-08	Tmem_activated
2	ENSMUSG00000089929	Bcl2a1b	5.99085e-23	0.495134	0.526	0.314	8.42792e-19	Tmem_activated
2	ENSMUSG00000031532	Saraf	2.36467e-15	-0.319047	0.623	0.725	3.32662e-11	Tmem_activated
2	ENSMUSG00000022696	Sidt1	8.02473e-09	-0.276247	0.086	0.188	0.000112892	Tmem_activated
2	ENSMUSG00000057666	Gapdh	5.91605e-13	0.263489	0.922	0.846	8.3227e-09	Tmem_activated
2	ENSMUSG00000031933	Izumo1r	2.31417e-127	1.1848	0.887	0.474	3.25558e-123	Tmem_activated
2	ENSMUSG00000022747	St3gal6	6.78594e-09	-0.258693	0.054	0.145	9.54645e-05	Tmem_activated
2	ENSMUSG00000026104	Stat1	1.30073e-06	0.256804	0.526	0.405	0.0182986	Tmem_activated
2	ENSMUSG00000022876	Samsn1	4.48294e-19	0.410069	0.359	0.188	6.3066e-15	Tmem_activated
2	ENSMUSG00000023034	Nr4a1	4.36734e-12	0.271059	0.071	0.016	6.14397e-08	Tmem_activated
2	ENSMUSG00000023048	Prr13	2.4776e-08	-0.253379	0.688	0.743	0.000348549	Tmem_activated
2	ENSMUSG00000063524	Eno1	4.69681e-15	-0.289991	0.677	0.786	6.60747e-11	Tmem_activated
2	ENSMUSG00000032412	Atp1b3	9.84186e-37	-0.631525	0.405	0.638	1.38455e-32	Tmem_activated
2	ENSMUSG00000023927	Satb1	1.45614e-08	-0.334957	0.121	0.228	0.00020485	Tmem_activated
2	ENSMUSG00000040276	Pacsin1	9.43152e-28	0.382381	0.232	0.071	1.32683e-23	Tmem_activated
2	ENSMUSG00000068129	Cst7	6.31286e-13	0.327711	0.336	0.193	8.88093e-09	Tmem_activated
2	ENSMUSG00000023942	Slc29a1	3.61205e-20	0.406186	0.271	0.116	5.08143e-16	Tmem_activated
2	ENSMUSG00000024006	Stk38	3.28729e-25	-0.511704	0.234	0.462	4.62456e-21	Tmem_activated
2	ENSMUSG00000024014	Pim1	3.24969e-13	-0.415755	0.175	0.331	4.57167e-09	Tmem_activated
2	ENSMUSG00000024063	Lbh	2.01557e-09	0.299426	0.556	0.432	2.8355e-05	Tmem_activated
2	ENSMUSG00000026728	Vim	2.98114e-38	-0.879932	0.286	0.557	4.19387e-34	Tmem_activated
2	ENSMUSG00000052331	Ankrd44	8.16593e-09	-0.254163	0.401	0.519	0.000114878	Tmem_activated
2	ENSMUSG00000034349	Smc4	6.80996e-18	0.449064	0.597	0.412	9.58025e-14	Tmem_activated
2	ENSMUSG00000041959	S100a10	6.24711e-22	-0.3968	0.887	0.932	8.78843e-18	Tmem_activated
2	ENSMUSG00000027215	Cd82	6.04035e-21	0.456844	0.777	0.62	8.49757e-17	Tmem_activated
2	ENSMUSG00000024725	Ostf1	5.29752e-09	-0.283189	0.379	0.486	7.45255e-05	Tmem_activated
2	ENSMUSG00000024793	Tnfrsf25	2.66998e-07	-0.273404	0.151	0.249	0.00375612	Tmem_activated
2	ENSMUSG00000025026	Add3	9.96217e-07	-0.265604	0.199	0.295	0.0140148	Tmem_activated
2	ENSMUSG00000025034	Trim8	3.121e-13	0.33818	0.372	0.221	4.39063e-09	Tmem_activated
2	ENSMUSG00000054072	Iigp1	1.73897e-09	0.280881	0.112	0.044	2.44639e-05	Tmem_activated
2	ENSMUSG00000025163	Cd7	4.12477e-09	-0.33751	0.071	0.168	5.80273e-05	Tmem_activated
2	ENSMUSG00000025366	Esyt1	4.2544e-15	-0.414969	0.177	0.342	5.9851e-11	Tmem_activated
2	ENSMUSG00000025402	Nab2	5.23058e-19	0.428359	0.268	0.115	7.35838e-15	Tmem_activated
2	ENSMUSG00000085808	Gm14718	3.35261e-13	0.264994	0.162	0.064	4.71645e-09	Tmem_activated
2	ENSMUSG00000028460	Sit1	2.92733e-08	-0.269475	0.203	0.32	0.000411817	Tmem_activated
2	ENSMUSG00000031342	Gpm6b	2.54624e-50	0.672821	0.327	0.083	3.58205e-46	Tmem_activated
2	ENSMUSG00000037868	Egr2	9.95314e-14	0.29716	0.069	0.014	1.40021e-09	Tmem_activated
2	ENSMUSG00000086503	Xist	6.26068e-17	0.311085	0.888	0.747	8.80753e-13	Tmem_activated
2	ENSMUSG00000055447	Cd47	9.11385e-24	-0.431185	0.487	0.655	1.28214e-19	Tmem_activated
2	ENSMUSG00000029570	Lfng	1.5971e-07	-0.284996	0.401	0.49	0.0022468	Tmem_activated
2	ENSMUSG00000090394	4930523C07Rik	2.58929e-09	-0.268166	0.455	0.563	3.64261e-05	Tmem_activated
2	ENSMUSG00000025997	Ikzf2	6.86801e-44	0.825873	0.405	0.147	9.66191e-40	Tmem_activated
2	ENSMUSG00000026070	Il18r1	1.28808e-19	-0.488282	0.045	0.208	1.81207e-15	Tmem_activated
2	ENSMUSG00000092274	Neat1	1.55701e-06	-0.268433	0.32	0.41	0.021904	Tmem_activated
2	ENSMUSG00000032011	Thy1	2.02819e-19	-0.404661	0.45	0.621	2.85325e-15	Tmem_activated
2	ENSMUSG00000038776	Ephx1	9.64955e-18	0.286984	0.154	0.049	1.3575e-13	Tmem_activated
2	ENSMUSG00000026223	Itm2c	1.09545e-11	0.286236	0.612	0.475	1.54108e-07	Tmem_activated
2	ENSMUSG00000097354	2310001H17Rik	3.1836e-49	0.690333	0.643	0.324	4.47869e-45	Tmem_activated
2	ENSMUSG00000063410	Stk24	6.51054e-07	-0.259806	0.327	0.423	0.00915903	Tmem_activated
2	ENSMUSG00000026285	Pdcd1	1.38402e-58	0.840944	0.361	0.093	1.94704e-54	Tmem_activated
2	ENSMUSG00000063856	Gpx1	2.68826e-07	-0.250429	0.467	0.567	0.00378184	Tmem_activated
2	ENSMUSG00000026509	Capn2	2.667e-07	-0.26483	0.177	0.274	0.00375193	Tmem_activated
2	ENSMUSG00000043505	Gimap5	4.1956e-10	0.256778	0.468	0.325	5.90237e-06	Tmem_activated
2	ENSMUSG00000064289	Tank	7.1525e-12	0.258762	0.275	0.15	1.00621e-07	Tmem_activated
2	ENSMUSG00000050965	Prkca	1.22045e-41	0.763149	0.617	0.352	1.71693e-37	Tmem_activated
2	ENSMUSG00000041272	Tox	2.4135e-89	0.895424	0.604	0.194	3.39531e-85	Tmem_activated
2	ENSMUSG00000051457	Spn	4.49298e-13	-0.349915	0.401	0.525	6.32073e-09	Tmem_activated
2	ENSMUSG00000051998	Lax1	3.0713e-15	0.331338	0.292	0.148	4.3207e-11	Tmem_activated
2	ENSMUSG00000052040	Klf13	3.29711e-08	-0.279765	0.361	0.472	0.000463837	Tmem_activated
2	ENSMUSG00000041765	Ubac2	1.84677e-11	0.29143	0.396	0.249	2.59804e-07	Tmem_activated
2	ENSMUSG00000036006	Fam65b	4.6284e-14	-0.332816	0.271	0.442	6.51123e-10	Tmem_activated
2	ENSMUSG00000052684	Jun	1.23349e-06	-0.262834	0.478	0.573	0.0173527	Tmem_activated
2	ENSMUSG00000069833	Ahnak	1.45148e-12	-0.406292	0.203	0.344	2.04194e-08	Tmem_activated
2	ENSMUSG00000055044	Pdlim1	2.99614e-12	-0.381559	0.156	0.29	4.21497e-08	Tmem_activated
2	ENSMUSG00000027330	Cdc25b	2.98237e-08	-0.276921	0.141	0.251	0.00041956	Tmem_activated
2	ENSMUSG00000032420	Nt5e	8.16746e-16	0.322556	0.249	0.111	1.149e-11	Tmem_activated
2	ENSMUSG00000053702	Nebl	4.04737e-19	-0.461551	0.028	0.183	5.69385e-15	Tmem_activated
2	ENSMUSG00000053819	Camk2d	3.53185e-14	0.341844	0.47	0.3	4.9686e-10	Tmem_activated
2	ENSMUSG00000028965	Tnfrsf9	8.86733e-35	0.476805	0.128	0.015	1.24746e-30	Tmem_activated
2	ENSMUSG00000033016	Nfatc1	3.41082e-20	0.405558	0.37	0.185	4.79834e-16	Tmem_activated
2	ENSMUSG00000035042	Ccl5	1.98185e-07	-1.5186	0.554	0.595	0.00278807	Tmem_activated
2	ENSMUSG00000035692	Isg15	8.65115e-22	0.67092	0.279	0.116	1.21704e-17	Tmem_activated
2	ENSMUSG00000028362	Tnfsf8	9.41108e-45	0.910258	0.494	0.21	1.32395e-40	Tmem_activated
2	ENSMUSG00000060791	Gmfg	5.53447e-19	-0.330748	0.675	0.799	7.78589e-15	Tmem_activated
2	ENSMUSG00000031328	Flna	6.38215e-13	-0.357272	0.236	0.394	8.97841e-09	Tmem_activated
2	ENSMUSG00000047945	Marcksl1	5.9683e-43	0.753024	0.203	0.036	8.3962e-39	Tmem_activated
2	ENSMUSG00000096472	Cdkn2d	2.81424e-07	-0.261764	0.169	0.27	0.00395908	Tmem_activated
2	ENSMUSG00000028634	Hivep3	7.21615e-24	0.258109	0.117	0.021	1.01517e-19	Tmem_activated
2	ENSMUSG00000030263	Lrmp	4.00927e-11	0.250309	0.32	0.185	5.64024e-07	Tmem_activated
2	ENSMUSG00000032946	Rasgrp2	9.57208e-40	-0.678841	0.245	0.545	1.3466e-35	Tmem_activated
2	ENSMUSG00000028931	Kcnab2	8.64099e-12	-0.306793	0.19	0.334	1.21561e-07	Tmem_activated
2	ENSMUSG00000034792	Gna15	5.45197e-10	-0.312747	0.074	0.18	7.66984e-06	Tmem_activated
2	ENSMUSG00000031839	Hsbp1	2.70358e-12	0.267631	0.517	0.353	3.8034e-08	Tmem_activated
2	ENSMUSG00000029075	Tnfrsf4	5.48785e-36	0.64843	0.316	0.103	7.7203e-32	Tmem_activated
2	ENSMUSG00000033083	Tbc1d4	2.50259e-39	0.626341	0.463	0.202	3.52064e-35	Tmem_activated
2	ENSMUSG00000049686	Orai1	1.06359e-11	0.30071	0.374	0.226	1.49626e-07	Tmem_activated
2	ENSMUSG00000054892	Txk	2.21661e-18	-0.487819	0.162	0.347	3.11833e-14	Tmem_activated
2	ENSMUSG00000049866	Arl4c	1.25307e-63	-0.922589	0.23	0.623	1.76282e-59	Tmem_activated
2	ENSMUSG00000062210	Tnfaip8	9.15615e-24	0.431695	0.586	0.355	1.28809e-19	Tmem_activated
2	ENSMUSG00000099974	Bcl2a1d	1.28725e-17	0.374232	0.32	0.16	1.8109e-13	Tmem_activated
2	ENSMUSG00000040212	Emp3	7.64763e-79	-0.862151	0.457	0.804	1.07587e-74	Tmem_activated
2	ENSMUSG00000072235	Tuba1a	2.38714e-09	-0.314605	0.372	0.484	3.35823e-05	Tmem_activated
2	ENSMUSG00000030336	Cd27	8.53231e-16	0.340668	0.719	0.523	1.20033e-11	Tmem_activated
2	ENSMUSG00000038304	Cd160	3.09159e-10	0.321416	0.177	0.086	4.34924e-06	Tmem_activated
2	ENSMUSG00000053560	Ier2	1.05873e-11	-0.305332	0.401	0.543	1.48942e-07	Tmem_activated
2	ENSMUSG00000068220	Lgals1	5.26326e-37	-0.869318	0.552	0.728	7.40436e-33	Tmem_activated
2	ENSMUSG00000079017	Ifi27l2a	9.28502e-09	0.324603	0.898	0.877	0.000130622	Tmem_activated
2	ENSMUSG00000033538	Casp4	3.66183e-17	0.327238	0.229	0.096	5.15146e-13	Tmem_activated
2	ENSMUSG00000094724	Rnaset2b	1.26864e-08	0.265918	0.55	0.425	0.000178473	Tmem_activated
2	ENSMUSG00000047880	Cxcr5	2.28193e-25	0.392261	0.19	0.053	3.21023e-21	Tmem_activated
2	ENSMUSG00000098112	Bin2	3.09023e-13	-0.302055	0.673	0.767	4.34734e-09	Tmem_activated
2	ENSMUSG00000043008	Klhl6	4.05136e-08	-0.308904	0.197	0.306	0.000569945	Tmem_activated
2	ENSMUSG00000058216	BC021614	5.77985e-21	0.404407	0.351	0.174	8.1311e-17	Tmem_activated
2	ENSMUSG00000095687	Rnaset2a	6.08166e-08	0.334184	0.556	0.442	0.000855568	Tmem_activated
2	ENSMUSG00000032238	Rora	2.6026e-15	-0.448989	0.102	0.256	3.66133e-11	Tmem_activated
2	ENSMUSG00000076441	Ass1	4.38568e-16	-0.361795	0.48	0.615	6.16978e-12	Tmem_activated

## Sheet: Tmem_mLN
cluster	gene_id	gene_name	p_val	avg_logFC	pct.1	pct.2	p_val_adj	annotation
0	ENSMUSG00000027843	Ptpn22	6.10933e-18	0.267367	0.562	0.467	8.59461e-14	Tmem_activated
0	ENSMUSG00000037944	Ccr7	2.39011e-45	-0.500591	0.163	0.365	3.36241e-41	Tmem_activated
0	ENSMUSG00000000782	Tcf7	9.94661e-28	0.284654	0.83	0.745	1.39929e-23	Tmem_activated
0	ENSMUSG00000096210	H1f0	4.44143e-11	0.283999	0.242	0.168	6.24821e-07	Tmem_activated
0	ENSMUSG00000017466	Timp2	3.16759e-22	0.297719	0.385	0.258	4.45617e-18	Tmem_activated
0	ENSMUSG00000025809	Itgb1	2.06418e-13	-0.392935	0.09	0.169	2.90388e-09	Tmem_activated
0	ENSMUSG00000025880	Smad7	3.53758e-19	-0.272004	0.108	0.217	4.97667e-15	Tmem_activated
0	ENSMUSG00000008206	Cers4	8.10226e-19	0.260646	0.249	0.147	1.13983e-14	Tmem_activated
0	ENSMUSG00000024670	Cd6	6.06665e-33	0.37525	0.656	0.509	8.53456e-29	Tmem_activated
0	ENSMUSG00000091705	H2-Q2	9.72077e-36	0.36638	0.155	0.048	1.36752e-31	Tmem_activated
0	ENSMUSG00000021200	Asb2	1.98318e-55	0.524391	0.344	0.149	2.78994e-51	Tmem_activated
0	ENSMUSG00000091971	Hspa1a	2.14421e-21	-0.576726	0.362	0.494	3.01647e-17	Tmem_activated
0	ENSMUSG00000031129	Slc9a9	2.53163e-19	0.268886	0.228	0.13	3.5615e-15	Tmem_activated
0	ENSMUSG00000024669	Cd5	2.01342e-10	0.252825	0.593	0.542	2.83247e-06	Tmem_activated
0	ENSMUSG00000089929	Bcl2a1b	4.60893e-36	0.340291	0.598	0.436	6.48384e-32	Tmem_activated
0	ENSMUSG00000021242	Npc2	1.15663e-17	-0.260108	0.542	0.66	1.62714e-13	Tmem_activated
0	ENSMUSG00000047880	Cxcr5	2.75519e-37	0.372963	0.176	0.059	3.876e-33	Tmem_activated
0	ENSMUSG00000033307	Mif	4.17695e-08	-0.266335	0.643	0.705	0.000587614	Tmem_activated
0	ENSMUSG00000015656	Hspa8	1.39662e-41	-0.295849	0.967	0.98	1.96476e-37	Tmem_activated
0	ENSMUSG00000023927	Satb1	3.0554e-30	-0.399466	0.182	0.346	4.29834e-26	Tmem_activated
0	ENSMUSG00000071379	Hpcal1	7.8556e-18	0.256566	0.535	0.442	1.10513e-13	Tmem_activated
0	ENSMUSG00000006360	Crip1	1.65349e-26	-0.569302	0.546	0.674	2.32613e-22	Tmem_activated
0	ENSMUSG00000025980	Hspd1	2.70154e-13	-0.296072	0.278	0.382	3.80053e-09	Tmem_activated
0	ENSMUSG00000039168	Dap	1.61952e-18	0.291062	0.431	0.324	2.27834e-14	Tmem_activated
0	ENSMUSG00000026581	Sell	2.0469e-24	-0.305586	0.018	0.102	2.87958e-20	Tmem_activated
0	ENSMUSG00000026728	Vim	3.93092e-11	-0.377802	0.305	0.386	5.53003e-07	Tmem_activated
0	ENSMUSG00000024856	Cdk2ap2	3.66896e-29	0.25309	0.877	0.835	5.16149e-25	Tmem_activated
0	ENSMUSG00000001020	S100a4	5.22124e-07	-0.338008	0.078	0.125	0.00734524	Tmem_activated
0	ENSMUSG00000027901	Dennd2d	3.74743e-15	0.281805	0.399	0.302	5.27188e-11	Tmem_activated
0	ENSMUSG00000007950	Abhd8	5.05596e-17	0.262382	0.476	0.385	7.11273e-13	Tmem_activated
0	ENSMUSG00000062210	Tnfaip8	1.6634e-22	0.281772	0.53	0.411	2.34007e-18	Tmem_activated
0	ENSMUSG00000025997	Ikzf2	2.42716e-37	0.455794	0.357	0.194	3.41454e-33	Tmem_activated
0	ENSMUSG00000020846	Fam101b	5.69775e-27	0.367531	0.469	0.326	8.01559e-23	Tmem_activated
0	ENSMUSG00000058173	Smco4	5.32544e-50	0.413227	0.61	0.426	7.49182e-46	Tmem_activated
0	ENSMUSG00000026009	Icos	2.05838e-19	0.284176	0.505	0.391	2.89573e-15	Tmem_activated
0	ENSMUSG00000000078	Klf6	3.01838e-15	-0.271513	0.375	0.496	4.24625e-11	Tmem_activated
0	ENSMUSG00000040952	Rps19	1.14618e-108	-0.265282	0.999	1	1.61244e-104	Tmem_activated
0	ENSMUSG00000079427	Mthfsl	5.0208e-14	0.261879	0.296	0.209	7.06326e-10	Tmem_activated
0	ENSMUSG00000040212	Emp3	8.62144e-37	-0.464794	0.306	0.494	1.21286e-32	Tmem_activated
0	ENSMUSG00000086503	Xist	2.34769e-143	0.598949	0.945	0.664	3.30273e-139	Tmem_activated
0	ENSMUSG00000020009	Ifngr1	2.12409e-22	-0.282259	0.088	0.204	2.98818e-18	Tmem_activated
0	ENSMUSG00000021218	Gdi2	1.77124e-27	0.310333	0.729	0.659	2.49178e-23	Tmem_activated
0	ENSMUSG00000005696	Sh2d1a	8.08115e-95	0.602148	0.735	0.496	1.13686e-90	Tmem_activated
0	ENSMUSG00000022377	Asap1	9.18648e-17	0.254521	0.452	0.349	1.29235e-12	Tmem_activated
0	ENSMUSG00000026285	Pdcd1	8.06855e-31	0.461867	0.277	0.142	1.13508e-26	Tmem_activated
0	ENSMUSG00000055148	Klf2	2.89906e-99	-0.940739	0.401	0.677	4.0784e-95	Tmem_activated
0	ENSMUSG00000075010	AW112010	3.65519e-36	0.351674	0.958	0.923	5.14212e-32	Tmem_activated
0	ENSMUSG00000027907	S100a11	5.56324e-117	0.539787	0.926	0.714	7.82637e-113	Tmem_activated
0	ENSMUSG00000025034	Trim8	3.89401e-14	0.250909	0.331	0.239	5.47809e-10	Tmem_activated
0	ENSMUSG00000032324	Tspan3	1.55341e-24	0.307237	0.288	0.166	2.18534e-20	Tmem_activated
0	ENSMUSG00000041765	Ubac2	3.26353e-26	0.386697	0.42	0.292	4.59113e-22	Tmem_activated
0	ENSMUSG00000074607	Tox2	2.48862e-75	0.549593	0.362	0.138	3.50099e-71	Tmem_activated
0	ENSMUSG00000018340	Anxa6	6.71964e-23	-0.30485	0.3	0.453	9.45319e-19	Tmem_activated
0	ENSMUSG00000095687	Rnaset2a	9.03167e-32	0.512599	0.576	0.468	1.27058e-27	Tmem_activated
0	ENSMUSG00000029570	Lfng	3.29098e-18	-0.255084	0.241	0.37	4.62975e-14	Tmem_activated
0	ENSMUSG00000028266	Lmo4	8.5253e-15	0.356581	0.245	0.158	1.19934e-10	Tmem_activated
0	ENSMUSG00000057113	Npm1	3.92316e-30	-0.297751	0.875	0.923	5.5191e-26	Tmem_activated
0	ENSMUSG00000026238	Ptma	2.15658e-34	-0.312783	0.959	0.972	3.03387e-30	Tmem_activated
0	ENSMUSG00000019843	Fyn	3.55109e-27	0.290325	0.591	0.458	4.99567e-23	Tmem_activated
0	ENSMUSG00000004933	Matk	2.148e-24	0.327945	0.227	0.117	3.0218e-20	Tmem_activated
0	ENSMUSG00000049866	Arl4c	1.19477e-43	-0.49268	0.18	0.38	1.6808e-39	Tmem_activated
0	ENSMUSG00000017493	Igfbp4	4.59821e-15	-0.293726	0.018	0.075	6.46877e-11	Tmem_activated
0	ENSMUSG00000045092	S1pr1	1.31959e-28	-0.417963	0.129	0.271	1.8564e-24	Tmem_activated
0	ENSMUSG00000050232	Cxcr3	4.0262e-20	0.315541	0.435	0.315	5.66405e-16	Tmem_activated
0	ENSMUSG00000085808	Gm14718	2.03006e-48	0.471882	0.254	0.094	2.85589e-44	Tmem_activated
0	ENSMUSG00000031933	Izumo1r	6.35868e-35	0.305626	0.85	0.736	8.9454e-31	Tmem_activated
0	ENSMUSG00000023944	Hsp90ab1	2.15322e-22	-0.256128	0.944	0.963	3.02914e-18	Tmem_activated
0	ENSMUSG00000026547	Tagln2	3.28151e-31	-0.397531	0.383	0.555	4.61642e-27	Tmem_activated
0	ENSMUSG00000019872	Smpdl3a	5.80785e-31	0.287696	0.697	0.563	8.17049e-27	Tmem_activated
0	ENSMUSG00000026989	Dapl1	5.76449e-15	-0.341198	0.016	0.07	8.10949e-11	Tmem_activated
0	ENSMUSG00000063524	Eno1	2.92761e-26	-0.279124	0.588	0.717	4.11856e-22	Tmem_activated
0	ENSMUSG00000055435	Maf	4.89291e-44	0.438164	0.598	0.398	6.88335e-40	Tmem_activated
0	ENSMUSG00000094724	Rnaset2b	5.87315e-25	0.366996	0.536	0.423	8.26234e-21	Tmem_activated
0	ENSMUSG00000037235	Mxd4	9.55744e-25	0.329822	0.481	0.347	1.34454e-20	Tmem_activated
0	ENSMUSG00000028832	Stmn1	1.32263e-09	-0.280041	0.058	0.115	1.86067e-05	Tmem_activated
0	ENSMUSG00000032946	Rasgrp2	3.84129e-41	-0.469878	0.117	0.294	5.40393e-37	Tmem_activated
0	ENSMUSG00000021939	Ctsb	6.21107e-45	0.368533	0.721	0.579	8.73773e-41	Tmem_activated
0	ENSMUSG00000048163	Selplg	2.52205e-21	-0.29656	0.443	0.573	3.54802e-17	Tmem_activated
0	ENSMUSG00000097354	2310001H17Rik	5.12477e-65	0.526363	0.668	0.46	7.20953e-61	Tmem_activated
0	ENSMUSG00000052512	Nav2	9.5746e-21	0.30463	0.191	0.096	1.34695e-16	Tmem_activated
0	ENSMUSG00000041272	Tox	8.68232e-19	0.306489	0.4	0.29	1.22143e-14	Tmem_activated
1	ENSMUSG00000029075	Tnfrsf4	1.6904e-17	-0.490008	0.124	0.258	2.37805e-13	Tmem_lymphoid_egressing
1	ENSMUSG00000029570	Lfng	2.31659e-20	0.330528	0.442	0.3	3.25898e-16	Tmem_lymphoid_egressing
1	ENSMUSG00000027009	Itga4	1.21772e-22	0.352596	0.607	0.463	1.71309e-18	Tmem_lymphoid_egressing
1	ENSMUSG00000075602	Ly6a	1.05181e-42	0.531473	0.595	0.377	1.47968e-38	Tmem_lymphoid_egressing
1	ENSMUSG00000025366	Esyt1	2.1499e-10	0.261742	0.26	0.178	3.02448e-06	Tmem_lymphoid_egressing
1	ENSMUSG00000018819	Lsp1	6.52864e-43	0.461726	0.872	0.752	9.1845e-39	Tmem_lymphoid_egressing
1	ENSMUSG00000030124	Lag3	4.76556e-19	-0.518281	0.05	0.167	6.70419e-15	Tmem_lymphoid_egressing
1	ENSMUSG00000028480	Glipr2	1.64119e-17	0.332771	0.253	0.145	2.30883e-13	Tmem_lymphoid_egressing
1	ENSMUSG00000020143	Dock2	3.02517e-18	0.339961	0.486	0.361	4.25581e-14	Tmem_lymphoid_egressing
1	ENSMUSG00000003038	Hmgn2	1.71163e-11	-0.255286	0.257	0.381	2.40793e-07	Tmem_lymphoid_egressing
1	ENSMUSG00000026728	Vim	4.61539e-32	0.589815	0.497	0.327	6.49293e-28	Tmem_lymphoid_egressing
1	ENSMUSG00000025809	Itgb1	2.40501e-46	0.785509	0.284	0.11	3.38336e-42	Tmem_lymphoid_egressing
1	ENSMUSG00000085808	Gm14718	6.89805e-12	-0.296634	0.073	0.163	9.70418e-08	Tmem_lymphoid_egressing
1	ENSMUSG00000034792	Gna15	1.68925e-21	0.255783	0.14	0.051	2.37644e-17	Tmem_lymphoid_egressing
1	ENSMUSG00000017466	Timp2	2.71453e-15	-0.277139	0.188	0.326	3.8188e-11	Tmem_lymphoid_egressing
1	ENSMUSG00000042312	S100a13	4.85082e-25	0.337857	0.639	0.506	6.82414e-21	Tmem_lymphoid_egressing
1	ENSMUSG00000001020	S100a4	3.82324e-38	0.755287	0.228	0.082	5.37853e-34	Tmem_lymphoid_egressing
1	ENSMUSG00000098112	Bin2	7.11806e-19	0.308396	0.681	0.594	1.00137e-14	Tmem_lymphoid_egressing
1	ENSMUSG00000024300	Myo1f	9.88352e-21	0.282208	0.217	0.103	1.39041e-16	Tmem_lymphoid_egressing
1	ENSMUSG00000022661	Cd200	8.41687e-16	-0.374528	0.129	0.255	1.18409e-11	Tmem_lymphoid_egressing
1	ENSMUSG00000044199	S1pr4	3.01455e-46	0.524674	0.495	0.284	4.24088e-42	Tmem_lymphoid_egressing
1	ENSMUSG00000026864	Hspa5	2.04545e-16	-0.319685	0.485	0.629	2.87753e-12	Tmem_lymphoid_egressing
1	ENSMUSG00000030844	Rgs10	4.11883e-49	-0.440982	0.737	0.858	5.79437e-45	Tmem_lymphoid_egressing
1	ENSMUSG00000022014	Epsti1	1.08653e-40	0.532521	0.458	0.265	1.52853e-36	Tmem_lymphoid_egressing
1	ENSMUSG00000026285	Pdcd1	9.48806e-17	-0.413012	0.089	0.209	1.33478e-12	Tmem_lymphoid_egressing
1	ENSMUSG00000001025	S100a6	7.04003e-58	0.877752	0.431	0.195	9.90392e-54	Tmem_lymphoid_egressing
1	ENSMUSG00000022696	Sidt1	4.9384e-27	0.306578	0.168	0.06	6.94733e-23	Tmem_lymphoid_egressing
1	ENSMUSG00000055148	Klf2	4.53005e-234	1.11669	0.944	0.502	6.37287e-230	Tmem_lymphoid_egressing
1	ENSMUSG00000056290	Ms4a4b	2.50201e-40	0.352941	0.961	0.899	3.51983e-36	Tmem_lymphoid_egressing
1	ENSMUSG00000028362	Tnfsf8	4.65927e-30	-0.750116	0.22	0.417	6.55466e-26	Tmem_lymphoid_egressing
1	ENSMUSG00000024910	Ctsw	2.10638e-13	0.300422	0.236	0.141	2.96326e-09	Tmem_lymphoid_egressing
1	ENSMUSG00000024006	Stk38	3.62909e-26	0.39209	0.421	0.263	5.10541e-22	Tmem_lymphoid_egressing
1	ENSMUSG00000050965	Prkca	9.45374e-07	-0.281741	0.364	0.446	0.0132995	Tmem_lymphoid_egressing
1	ENSMUSG00000047945	Marcksl1	3.45411e-19	-0.474304	0.042	0.156	4.85924e-15	Tmem_lymphoid_egressing
1	ENSMUSG00000003882	Il7r	1.68278e-28	0.395296	0.473	0.277	2.36734e-24	Tmem_lymphoid_egressing
1	ENSMUSG00000051457	Spn	3.78171e-11	0.261054	0.461	0.38	5.32011e-07	Tmem_lymphoid_egressing
1	ENSMUSG00000049866	Arl4c	6.67697e-89	0.719141	0.57	0.254	9.39316e-85	Tmem_lymphoid_egressing
1	ENSMUSG00000037235	Mxd4	1.0753e-17	-0.341968	0.266	0.42	1.51273e-13	Tmem_lymphoid_egressing
1	ENSMUSG00000001281	Itgb7	1.9994e-52	0.498768	0.748	0.56	2.81276e-48	Tmem_lymphoid_egressing
1	ENSMUSG00000023942	Slc29a1	5.67035e-16	-0.311807	0.099	0.222	7.97705e-12	Tmem_lymphoid_egressing
1	ENSMUSG00000018340	Anxa6	8.6421e-47	0.509379	0.576	0.362	1.21577e-42	Tmem_lymphoid_egressing
1	ENSMUSG00000068220	Lgals1	1.5411e-28	0.516951	0.647	0.502	2.16801e-24	Tmem_lymphoid_egressing
1	ENSMUSG00000027330	Cdc25b	1.17785e-37	0.377388	0.226	0.079	1.657e-33	Tmem_lymphoid_egressing
1	ENSMUSG00000045092	S1pr1	4.33046e-93	0.732859	0.469	0.166	6.09209e-89	Tmem_lymphoid_egressing
1	ENSMUSG00000033083	Tbc1d4	2.55411e-16	-0.364439	0.236	0.381	3.59312e-12	Tmem_lymphoid_egressing
1	ENSMUSG00000002885	Adgre5	5.92641e-22	0.342576	0.405	0.259	8.33727e-18	Tmem_lymphoid_egressing
1	ENSMUSG00000072235	Tuba1a	5.84403e-10	0.271595	0.431	0.349	8.22138e-06	Tmem_lymphoid_egressing
1	ENSMUSG00000040212	Emp3	3.56589e-86	0.704457	0.669	0.376	5.0165e-82	Tmem_lymphoid_egressing
1	ENSMUSG00000031933	Izumo1r	7.10975e-89	-0.797148	0.57	0.822	1.0002e-84	Tmem_lymphoid_egressing
1	ENSMUSG00000016194	Hsd11b1	1.95627e-12	0.252521	0.348	0.247	2.75208e-08	Tmem_lymphoid_egressing
1	ENSMUSG00000032946	Rasgrp2	4.2206e-69	0.62051	0.447	0.186	5.93754e-65	Tmem_lymphoid_egressing
1	ENSMUSG00000029344	Tpst2	5.3328e-24	0.338871	0.465	0.314	7.50219e-20	Tmem_lymphoid_egressing
1	ENSMUSG00000025997	Ikzf2	4.00066e-22	-0.444761	0.121	0.277	5.62813e-18	Tmem_lymphoid_egressing
1	ENSMUSG00000026009	Icos	1.18414e-15	-0.371551	0.31	0.457	1.66585e-11	Tmem_lymphoid_egressing
1	ENSMUSG00000095687	Rnaset2a	6.5376e-07	-0.284184	0.441	0.518	0.00919709	Tmem_lymphoid_egressing
1	ENSMUSG00000041959	S100a10	4.47312e-35	0.418815	0.884	0.818	6.29278e-31	Tmem_lymphoid_egressing
1	ENSMUSG00000029178	Klf3	5.19877e-29	0.420725	0.397	0.23	7.31363e-25	Tmem_lymphoid_egressing
1	ENSMUSG00000063524	Eno1	3.49994e-17	0.254546	0.743	0.659	4.92372e-13	Tmem_lymphoid_egressing
1	ENSMUSG00000031431	Tsc22d3	1.1961e-16	0.27807	0.259	0.147	1.68267e-12	Tmem_lymphoid_egressing
1	ENSMUSG00000021127	Zfp36l1	2.64177e-11	-0.257394	0.361	0.493	3.71645e-07	Tmem_lymphoid_egressing
1	ENSMUSG00000058173	Smco4	1.24546e-11	-0.302203	0.391	0.509	1.75211e-07	Tmem_lymphoid_egressing
1	ENSMUSG00000031328	Flna	1.82234e-18	0.340103	0.316	0.195	2.56367e-14	Tmem_lymphoid_egressing
1	ENSMUSG00000041272	Tox	2.07306e-21	-0.399024	0.193	0.357	2.91638e-17	Tmem_lymphoid_egressing
1	ENSMUSG00000035042	Ccl5	1.10724e-26	1.52732	0.292	0.156	1.55767e-22	Tmem_lymphoid_egressing
1	ENSMUSG00000022013	Dnajc15	2.00172e-22	0.376315	0.361	0.224	2.81601e-18	Tmem_lymphoid_egressing
1	ENSMUSG00000089929	Bcl2a1b	3.23897e-18	-0.396968	0.376	0.516	4.55659e-14	Tmem_lymphoid_egressing
1	ENSMUSG00000005696	Sh2d1a	1.77823e-29	-0.45943	0.428	0.609	2.50161e-25	Tmem_lymphoid_egressing
1	ENSMUSG00000091971	Hspa1a	4.30816e-16	-0.636276	0.341	0.478	6.06071e-12	Tmem_lymphoid_egressing
1	ENSMUSG00000036006	Fam65b	1.03765e-23	0.336997	0.382	0.228	1.45977e-19	Tmem_lymphoid_egressing
1	ENSMUSG00000031453	Rasa3	5.96375e-28	0.336911	0.257	0.116	8.3898e-24	Tmem_lymphoid_egressing
1	ENSMUSG00000020009	Ifngr1	3.31832e-25	0.420891	0.275	0.141	4.66821e-21	Tmem_lymphoid_egressing
1	ENSMUSG00000006360	Crip1	1.67353e-123	0.971845	0.847	0.581	2.35432e-119	Tmem_lymphoid_egressing
1	ENSMUSG00000076441	Ass1	4.45303e-29	0.411685	0.559	0.387	6.26453e-25	Tmem_lymphoid_egressing
1	ENSMUSG00000021109	Hif1a	1.63611e-09	-0.258847	0.187	0.286	2.30168e-05	Tmem_lymphoid_egressing
1	ENSMUSG00000021591	Glrx	2.89167e-07	-0.288351	0.227	0.311	0.00406799	Tmem_lymphoid_egressing
1	ENSMUSG00000055435	Maf	1.0306e-13	-0.337807	0.356	0.489	1.44985e-09	Tmem_lymphoid_egressing
1	ENSMUSG00000028931	Kcnab2	8.87598e-17	0.29979	0.292	0.18	1.24867e-12	Tmem_lymphoid_egressing
1	ENSMUSG00000004612	Nkg7	4.12613e-48	0.882544	0.263	0.091	5.80464e-44	Tmem_lymphoid_egressing
1	ENSMUSG00000032412	Atp1b3	1.04146e-33	0.46113	0.555	0.398	1.46512e-29	Tmem_lymphoid_egressing
1	ENSMUSG00000053560	Ier2	2.80635e-16	0.278099	0.515	0.391	3.94797e-12	Tmem_lymphoid_egressing
1	ENSMUSG00000026547	Tagln2	3.75845e-79	0.674779	0.715	0.447	5.28739e-75	Tmem_lymphoid_egressing
1	ENSMUSG00000069833	Ahnak	6.18871e-22	0.347002	0.239	0.12	8.70628e-18	Tmem_lymphoid_egressing
1	ENSMUSG00000026070	Il18r1	2.17873e-16	0.278505	0.218	0.115	3.06504e-12	Tmem_lymphoid_egressing
1	ENSMUSG00000034349	Smc4	3.64455e-17	-0.377682	0.4	0.548	5.12716e-13	Tmem_lymphoid_egressing
1	ENSMUSG00000000078	Klf6	2.99541e-38	0.494039	0.618	0.418	4.21395e-34	Tmem_lymphoid_egressing
1	ENSMUSG00000024014	Pim1	3.08277e-14	0.311969	0.29	0.181	4.33684e-10	Tmem_lymphoid_egressing
1	ENSMUSG00000001700	Gramd3	8.43762e-16	0.258334	0.193	0.099	1.187e-11	Tmem_lymphoid_egressing
1	ENSMUSG00000006782	Cnp	6.96197e-14	0.269878	0.477	0.373	9.79411e-10	Tmem_lymphoid_egressing
1	ENSMUSG00000054892	Txk	4.20169e-18	0.317684	0.366	0.236	5.91094e-14	Tmem_lymphoid_egressing
1	ENSMUSG00000021939	Ctsb	1.17368e-18	-0.311443	0.509	0.653	1.65113e-14	Tmem_lymphoid_egressing
1	ENSMUSG00000003948	Mmd	1.55158e-15	-0.250765	0.051	0.155	2.18276e-11	Tmem_lymphoid_egressing
1	ENSMUSG00000032231	Anxa2	7.77895e-24	0.361066	0.21	0.093	1.09434e-19	Tmem_lymphoid_egressing
1	ENSMUSG00000021200	Asb2	1.55589e-18	-0.406058	0.106	0.238	2.18883e-14	Tmem_lymphoid_egressing
1	ENSMUSG00000074607	Tox2	1.19419e-24	-0.388087	0.084	0.241	1.67998e-20	Tmem_lymphoid_egressing
1	ENSMUSG00000048163	Selplg	1.80768e-51	0.519653	0.692	0.492	2.54304e-47	Tmem_lymphoid_egressing
1	ENSMUSG00000097354	2310001H17Rik	2.46958e-26	-0.458896	0.382	0.563	3.47421e-22	Tmem_lymphoid_egressing
2	ENSMUSG00000008683	Rps15a	9.99413e-101	0.2738	1	1	1.40597e-96	Tmem_lymphoid_resident
2	ENSMUSG00000005732	Ranbp1	1.37135e-09	-0.281698	0.421	0.496	1.92921e-05	Tmem_lymphoid_resident
2	ENSMUSG00000017493	Igfbp4	6.39148e-42	0.522308	0.158	0.036	8.99154e-38	Tmem_lymphoid_resident
2	ENSMUSG00000021998	Lcp1	8.1779e-25	-0.300258	0.712	0.798	1.15047e-20	Tmem_lymphoid_resident
2	ENSMUSG00000024248	Cox7a2l	1.64888e-26	0.251433	0.93	0.842	2.31965e-22	Tmem_lymphoid_resident
2	ENSMUSG00000019943	Atp2b1	6.26629e-09	-0.262073	0.159	0.246	8.81542e-05	Tmem_lymphoid_resident
2	ENSMUSG00000027778	Ift80	7.34667e-32	0.26132	0.182	0.057	1.03353e-27	Tmem_lymphoid_resident
2	ENSMUSG00000075602	Ly6a	3.25751e-13	-0.476447	0.328	0.438	4.58267e-09	Tmem_lymphoid_resident
2	ENSMUSG00000031132	Cd40lg	1.38163e-08	-0.256336	0.268	0.357	0.000194367	Tmem_lymphoid_resident
2	ENSMUSG00000023944	Hsp90ab1	2.71145e-48	-0.422365	0.924	0.964	3.81446e-44	Tmem_lymphoid_resident
2	ENSMUSG00000020803	Txndc17	1.89214e-10	-0.274464	0.304	0.397	2.66186e-06	Tmem_lymphoid_resident
2	ENSMUSG00000048521	Cxcr6	7.10844e-11	-0.367377	0.083	0.172	1.00001e-06	Tmem_lymphoid_resident
2	ENSMUSG00000004612	Nkg7	3.64097e-09	-0.476871	0.064	0.137	5.12212e-05	Tmem_lymphoid_resident
2	ENSMUSG00000005087	Cd44	1.51627e-11	-0.254094	0.227	0.343	2.13309e-07	Tmem_lymphoid_resident
2	ENSMUSG00000029430	Ran	7.34016e-11	-0.26313	0.624	0.687	1.03261e-06	Tmem_lymphoid_resident
2	ENSMUSG00000015143	Actn1	1.14143e-20	0.280637	0.498	0.318	1.60576e-16	Tmem_lymphoid_resident
2	ENSMUSG00000055435	Maf	2.30234e-43	-0.650018	0.247	0.508	3.23893e-39	Tmem_lymphoid_resident
2	ENSMUSG00000034353	Ramp1	4.41657e-26	0.305508	0.207	0.081	6.21322e-22	Tmem_lymphoid_resident
2	ENSMUSG00000005696	Sh2d1a	4.71082e-12	-0.318379	0.506	0.588	6.62718e-08	Tmem_lymphoid_resident
2	ENSMUSG00000015656	Hspa8	1.297e-25	-0.284139	0.97	0.977	1.82462e-21	Tmem_lymphoid_resident
2	ENSMUSG00000027907	S100a11	1.44757e-171	-1.19292	0.456	0.852	2.03644e-167	Tmem_lymphoid_resident
2	ENSMUSG00000026009	Icos	6.36713e-15	-0.434002	0.332	0.449	8.95728e-11	Tmem_lymphoid_resident
2	ENSMUSG00000021939	Ctsb	8.68899e-18	-0.337009	0.554	0.64	1.22237e-13	Tmem_lymphoid_resident
2	ENSMUSG00000028937	Acot7	8.31518e-15	-0.310205	0.16	0.286	1.16978e-10	Tmem_lymphoid_resident
2	ENSMUSG00000041481	Serpina3g	3.72393e-07	-0.262453	0.039	0.095	0.00523883	Tmem_lymphoid_resident
2	ENSMUSG00000053702	Nebl	1.20702e-11	-0.28435	0.067	0.157	1.69803e-07	Tmem_lymphoid_resident
2	ENSMUSG00000023004	Tuba1b	1.29471e-11	-0.309771	0.521	0.6	1.8214e-07	Tmem_lymphoid_resident
2	ENSMUSG00000040699	Limd2	9.61006e-49	0.297458	0.977	0.946	1.35194e-44	Tmem_lymphoid_resident
2	ENSMUSG00000062210	Tnfaip8	2.97824e-11	-0.270187	0.362	0.469	4.1898e-07	Tmem_lymphoid_resident
2	ENSMUSG00000068220	Lgals1	4.81269e-27	-0.685314	0.414	0.554	6.77049e-23	Tmem_lymphoid_resident
2	ENSMUSG00000035042	Ccl5	9.49719e-14	-1.17502	0.095	0.201	1.33607e-09	Tmem_lymphoid_resident
2	ENSMUSG00000074578	Zfos1	1.77468e-14	0.269175	0.429	0.299	2.49662e-10	Tmem_lymphoid_resident
2	ENSMUSG00000029344	Tpst2	9.29952e-10	-0.259324	0.266	0.359	1.30826e-05	Tmem_lymphoid_resident
2	ENSMUSG00000024670	Cd6	2.36461e-12	-0.3133	0.492	0.571	3.32653e-08	Tmem_lymphoid_resident
2	ENSMUSG00000025888	Casp1	4.92954e-20	-0.360434	0.093	0.236	6.93488e-16	Tmem_lymphoid_resident
2	ENSMUSG00000001025	S100a6	8.95568e-35	-0.877189	0.076	0.275	1.25988e-30	Tmem_lymphoid_resident
2	ENSMUSG00000034349	Smc4	2.31069e-102	0.781068	0.794	0.462	3.25067e-98	Tmem_lymphoid_resident
2	ENSMUSG00000018819	Lsp1	1.3045e-11	-0.263481	0.733	0.784	1.83517e-07	Tmem_lymphoid_resident
2	ENSMUSG00000038304	Cd160	3.61825e-11	-0.263346	0.027	0.098	5.09015e-07	Tmem_lymphoid_resident
2	ENSMUSG00000021270	Hsp90aa1	6.76066e-21	-0.371505	0.606	0.71	9.51089e-17	Tmem_lymphoid_resident
2	ENSMUSG00000006494	Pdk1	2.88741e-18	0.263132	0.313	0.174	4.06201e-14	Tmem_lymphoid_resident
2	ENSMUSG00000027985	Lef1	1.08853e-48	0.503676	0.611	0.357	1.53134e-44	Tmem_lymphoid_resident
2	ENSMUSG00000034614	Pik3ip1	3.02311e-28	0.340571	0.412	0.218	4.25292e-24	Tmem_lymphoid_resident
2	ENSMUSG00000075010	AW112010	9.17389e-31	-0.444781	0.898	0.942	1.29058e-26	Tmem_lymphoid_resident
2	ENSMUSG00000052512	Nav2	2.23798e-15	-0.310135	0.042	0.145	3.14839e-11	Tmem_lymphoid_resident
2	ENSMUSG00000039910	Cited2	3.32257e-09	-0.294174	0.211	0.304	4.67419e-05	Tmem_lymphoid_resident
2	ENSMUSG00000085808	Gm14718	2.54498e-15	-0.34494	0.056	0.165	3.58028e-11	Tmem_lymphoid_resident
2	ENSMUSG00000031933	Izumo1r	1.348e-48	0.434694	0.906	0.745	1.89637e-44	Tmem_lymphoid_resident
2	ENSMUSG00000026234	Ncl	4.16904e-07	-0.253726	0.671	0.698	0.005865	Tmem_lymphoid_resident
2	ENSMUSG00000031239	Itm2a	1.01618e-22	0.329738	0.21	0.09	1.42956e-18	Tmem_lymphoid_resident
2	ENSMUSG00000071072	Ptges3	2.64162e-14	-0.28637	0.247	0.381	3.71624e-10	Tmem_lymphoid_resident
2	ENSMUSG00000029810	Tmem176b	1.13056e-08	-0.329514	0.032	0.092	0.000159047	Tmem_lymphoid_resident
2	ENSMUSG00000024300	Myo1f	4.58046e-20	-0.316467	0.027	0.145	6.44379e-16	Tmem_lymphoid_resident
2	ENSMUSG00000025997	Ikzf2	1.20615e-11	-0.352613	0.158	0.266	1.69681e-07	Tmem_lymphoid_resident
2	ENSMUSG00000058173	Smco4	3.22818e-44	-0.623369	0.297	0.526	4.54141e-40	Tmem_lymphoid_resident
2	ENSMUSG00000020571	Pdia6	4.38256e-11	-0.274854	0.247	0.356	6.16539e-07	Tmem_lymphoid_resident
2	ENSMUSG00000034266	Batf	6.97146e-08	-0.323092	0.258	0.34	0.000980745	Tmem_lymphoid_resident
2	ENSMUSG00000089929	Bcl2a1b	5.40017e-38	-0.575462	0.314	0.526	7.59696e-34	Tmem_lymphoid_resident
2	ENSMUSG00000026547	Tagln2	2.03988e-22	-0.443874	0.371	0.526	2.8697e-18	Tmem_lymphoid_resident
2	ENSMUSG00000032231	Anxa2	2.2083e-13	-0.292327	0.041	0.131	3.10663e-09	Tmem_lymphoid_resident
2	ENSMUSG00000026070	Il18r1	2.70992e-16	-0.336454	0.044	0.154	3.81231e-12	Tmem_lymphoid_resident
2	ENSMUSG00000030067	Foxp1	7.53419e-29	0.347263	0.609	0.402	1.05991e-24	Tmem_lymphoid_resident
2	ENSMUSG00000020644	Id2	2.83696e-12	-0.419031	0.452	0.553	3.99104e-08	Tmem_lymphoid_resident
2	ENSMUSG00000078812	Eif5a	8.84796e-10	-0.268388	0.745	0.775	1.24473e-05	Tmem_lymphoid_resident
2	ENSMUSG00000021200	Asb2	3.31012e-33	-0.553926	0.055	0.246	4.65668e-29	Tmem_lymphoid_resident
2	ENSMUSG00000001020	S100a4	6.7004e-17	-0.579135	0.027	0.128	9.42612e-13	Tmem_lymphoid_resident
2	ENSMUSG00000028362	Tnfsf8	4.68202e-10	-0.397078	0.295	0.396	6.58666e-06	Tmem_lymphoid_resident
2	ENSMUSG00000017466	Timp2	2.71615e-18	-0.358797	0.178	0.325	3.82107e-14	Tmem_lymphoid_resident
2	ENSMUSG00000039232	Stx11	6.92957e-13	-0.255581	0.046	0.136	9.74852e-09	Tmem_lymphoid_resident
2	ENSMUSG00000023048	Prr13	2.18753e-23	-0.350135	0.582	0.707	3.07741e-19	Tmem_lymphoid_resident
[truncated: 1,456 more rows]

## Sheet: Tmem_colon
cluster	gene_id	gene_name	p_val	avg_logFC	pct.1	pct.2	p_val_adj	annotation
[truncated: 1,024 more rows]

[truncated: 2 more sheets: Tmem_bLN, Treg_Tmem_skin]
