# Supplementary material for: Single-Cell Transcriptomics of Regulatory T Cells Reveals Trajectories of Tissue Adaptation
Source: Immunity. 2019 Feb 19;50(2):493–504.e7. doi: 10.1016/j.immuni.2019.01.001 (PMC6382439; doi:10.1016/j.immuni.2019.01.001)
Supplement: Table S4. Genes Exhibiting Switch-like Behavior along NLT Adaptation Trajectories, Related to Figure 3 [file mmc5.xlsx]

## Sheet: ReadMe
	Table S4 - Genes exhibiting switch-like behaviour along NLT adaptation trajectories. Related to Figure 3
	ens_gene	ENSEMBL gene id
	gene_name	Gene name
	t0	Time of activation calculated with switchde package
	k	Expression activation/deactivation strength
	mu0	Gene expression at t0
	qval	FDR adjusted p-value
	term	GO term
	colon_t0_median	median of t0 values for 100 randomly downsampled sets of cells from mLN and colon (see Methods)
	skin_t0_median	median of t0 values for 100 randomly downsampled sets of cells from bLN and skin (see Methods)
	colon_t0_se	standard error of t0 values from mLN and colon
	skin_t0_se	standard error of t0 values from bLN and skin
	domain	GO domain
	t0_diff	Difference between median t0 in colon and in skin
	t0_diff_abs	Absolute difference between median t0 in colon and in skin
	n_genes	Number of genes in each GO term
	genes	Genes in each GO term

## Sheet: switchde colon results median
ens_gene	gene_name	t0	k	mu0	qval
ENSMUSG00000000001	Gnai3	-0.120552	0.68753	0.378948	1.76903e-13
ENSMUSG00000000078	Klf6	4.10532	0.48961	4.77696	1.02313e-112
ENSMUSG00000000184	Ccnd2	-10.0805	-0.317184	14.86	6.86516e-47
ENSMUSG00000000244	Tspan32	0.379965	-1.81552	0.81375	5.33719e-168
ENSMUSG00000000290	Itgb2	1.32642	-0.610574	0.52021	1.19196e-13
ENSMUSG00000000326	Comt	1.17057	-2.76786	0.12789	1.47147e-09
ENSMUSG00000000346	Dazap2	-0.865034	1.218	0.538145	1.97646e-28
ENSMUSG00000000409	Lck	0.673949	-0.703908	1.38979	2.58671e-101
ENSMUSG00000000441	Raf1	-0.0168442	0.938036	0.305078	1.29957e-17
ENSMUSG00000000486	Sept1	0.059911	-0.184733	1.27774	7.95422e-08
ENSMUSG00000000563	Atp5f1	0.0544937	-0.258252	0.842922	6.94591e-08
ENSMUSG00000000568	Hnrnpd	0.146246	0.0423835	0.360775	0.839447
ENSMUSG00000000594	Gm2a	10.3323	0.459209	30.41	2.3357e-50
ENSMUSG00000000740	Rpl13	-21.4194	-0.0771933	12.6498	9.54766e-178
ENSMUSG00000000751	Rpa1	1.16829	-1.17179	0.186979	6.89778e-09
ENSMUSG00000000782	Tcf7	-0.10251	-1.76625	0.348661	1.00569e-59
ENSMUSG00000000787	Ddx3x	0.284324	0.636414	0.354406	4.34104e-13
ENSMUSG00000000838	Fmr1	0.175339	0.541871	0.158204	0.000830791
ENSMUSG00000000915	Hip1r	0.188316	1.84406	0.134674	1.88063e-21
ENSMUSG00000001020	S100a4	1.29933	1.34633	1.42866	5.71975e-197
ENSMUSG00000001025	S100a6	1.60296	1.17403	2.57663	1.05565e-299
ENSMUSG00000001029	Icam2	0.340006	-1.09451	0.196509	7.0924e-15
ENSMUSG00000001056	Nhp2	-0.0207339	-0.52299	0.338701	7.38923e-10
ENSMUSG00000001105	Ift20	0.114509	-0.099571	0.332798	0.51609
ENSMUSG00000001123	Lgals9	-0.0256925	-0.595689	0.282978	9.31228e-10
ENSMUSG00000001156	Mxd1	0.321271	1.75455	0.561879	7.73173e-101
ENSMUSG00000001175	Calm1	19.0417	0.147498	17.1752	1.45265e-44
ENSMUSG00000001211	Agpat3	0.947825	-2.14499	0.173962	8.19884e-18
ENSMUSG00000001270	Ckb	0.210313	0.397927	0.213198	0.00188236
ENSMUSG00000001348	Acp5	-1.31826	-0.704005	0.784979	1.13341e-37
ENSMUSG00000001419	Mef2d	0.225466	0.449921	0.182683	0.000272465
ENSMUSG00000001467	Cyp51	-0.114909	2.04739	0.108325	5.04449e-14
ENSMUSG00000001525	Tubb5	-12.0734	-0.21326	8.64575	6.30955e-26
ENSMUSG00000001627	Ifrd1	0.586591	2.95114	1.06117	0
ENSMUSG00000001642	Akr1b3	0.0216904	-0.317197	0.631438	3.19249e-08
ENSMUSG00000001687	Ubl3	1.86888	0.931148	1.84274	1.9384e-165
ENSMUSG00000001700	Gramd3	-0.0240485	15.0328	0.435064	3.99266e-103
ENSMUSG00000001741	Il16	0.821814	-1.64455	0.45317	5.59999e-46
ENSMUSG00000001829	Clpb	0.165199	0.0899319	0.0980082	0.797543
ENSMUSG00000001833	Sept7	0.084413	-0.2236	0.850338	5.28604e-06
ENSMUSG00000001847	Rac1	0.288057	0.39106	1.24258	1.35049e-31
ENSMUSG00000001964	Emd	-0.19602	1.6507	0.501251	6.94134e-60
ENSMUSG00000002028	Kmt2a	-0.567623	-0.50647	0.338339	3.48917e-09
ENSMUSG00000002033	Cd3g	2.9529	-0.892175	1.18386	2.28703e-17
ENSMUSG00000002064	Sdf2	0.144981	-0.00146983	0.264603	0.850319
ENSMUSG00000002233	Rhoc	3.35817	1.16738	1.46685	1.12863e-35
ENSMUSG00000002257	Def6	0.905399	-1.76779	0.232212	5.68146e-22
ENSMUSG00000002307	Daxx	0.754542	-1.14169	0.122836	4.46661e-08
ENSMUSG00000002325	Irf9	1.27514	-0.895136	0.205491	2.62651e-05
ENSMUSG00000002365	Snx9	5.27413	0.824898	2.23725	1.22305e-18
ENSMUSG00000002458	Rgs19	0.606243	-0.815715	0.211664	2.5829e-09
ENSMUSG00000002489	Tiam1	0.134242	-0.176422	0.178662	0.351533
ENSMUSG00000002578	Ikzf4	1.39125	-1.32569	0.139239	0.000394825
ENSMUSG00000002603	Tgfb1	14.6298	0.256769	19.0014	1.41212e-27
ENSMUSG00000002668	Dennd1c	0.975437	-1.24916	0.14684	1.33152e-08
ENSMUSG00000002881	Nab1	8.01093	0.566816	10.2148	3.47887e-29
ENSMUSG00000002885	Adgre5	0.192776	0.163496	0.445495	0.00971041
ENSMUSG00000002983	Relb	1.16828	1.00869	0.806528	4.02909e-81
ENSMUSG00000002984	Tomm40	0.746023	-0.958988	0.169216	3.69531e-09
ENSMUSG00000002996	Hbp1	0.347644	0.80083	0.332121	4.4139e-18
ENSMUSG00000003032	Klf4	1.9647	0.922301	0.302158	1.26072e-18
ENSMUSG00000003037	Rab8a	0.122983	-0.0426446	0.425622	0.833559
ENSMUSG00000003039	Fam32a	0.0991155	-0.0869569	0.574488	0.352957
ENSMUSG00000003068	Stk11	-0.580363	1.57799	0.271531	6.1292e-19
ENSMUSG00000003184	Irf3	0.54033	-0.855406	0.205878	1.45995e-10
ENSMUSG00000003308	Keap1	-2.79278	-0.58477	0.462123	5.21641e-11
ENSMUSG00000003348	Mob3a	0.280622	-1.77789	0.187244	1.65843e-26
ENSMUSG00000003363	Pld3	0.230583	0.38538	0.290827	0.000122167
ENSMUSG00000003429	Rps11	0.168916	-0.149934	3.70584	6.87488e-168
ENSMUSG00000003545	Fosb	0.110514	-0.104983	0.259158	0.61567
ENSMUSG00000003644	Rps6ka1	0.89003	-0.804009	0.201372	1.08644e-06
ENSMUSG00000003746	Man1a	0.3326	0.67978	0.404699	1.18485e-17
ENSMUSG00000003813	Rad23a	0.302612	-0.732175	0.229723	5.089e-09
ENSMUSG00000003814	Calr	-1.23165	2.11592	0.69642	9.78513e-22
ENSMUSG00000003882	Il7r	7.18139	0.64234	16.9046	3.52144e-59
ENSMUSG00000003923	Tfam	1.31261	-1.7268	0.120908	2.75334e-06
ENSMUSG00000003948	Mmd	2.36613	0.873784	2.44023	5.43109e-148
ENSMUSG00000003955	Fam162a	0.861231	-0.792834	0.215049	2.75078e-07
ENSMUSG00000003970	Rpl8	-17.1191	-0.10161	11.2131	3.56064e-127
ENSMUSG00000003992	Ssbp2	-1.42977	-0.847725	0.550814	3.56844e-30
ENSMUSG00000004040	Stat3	2.09597	0.768251	1.94373	1.26297e-122
ENSMUSG00000004043	Stat5a	-0.230274	1.72091	0.341389	1.13649e-35
ENSMUSG00000004071	Cdip1	0.168474	0.656453	0.0635345	0.00175898
ENSMUSG00000004264	Phb2	-8.63841	-0.28043	3.46188	9.14159e-13
ENSMUSG00000004266	Ptpn6	0.130057	-6.13992	0.27575	2.88022e-72
ENSMUSG00000004268	Emg1	-0.0221785	-0.339829	0.815537	1.68204e-14
ENSMUSG00000004319	Clcn3	6.86859	0.477958	1.65538	1.33551e-11
ENSMUSG00000004455	Ppp1cc	-0.767242	0.711962	0.811017	1.32339e-31
ENSMUSG00000004530	Coro1c	0.191765	0.283123	0.144197	0.101768
ENSMUSG00000004535	Tax1bp1	-0.459942	0.839253	0.602884	2.48121e-31
ENSMUSG00000004642	Slbp	-1.01912	2.54585	0.251447	2.98598e-09
ENSMUSG00000004665	Cnn2	0.370897	-0.850751	1.13556	7.587e-95
ENSMUSG00000004667	Polr2e	0.0495002	-0.289661	0.474732	7.49317e-05
ENSMUSG00000004707	Ly9	0.881655	-1.32549	0.164294	4.36495e-11
ENSMUSG00000004771	Rab11a	-0.327171	1.06294	0.477266	1.10979e-32
ENSMUSG00000004837	Grap	0.172168	0.130282	0.687674	0.0554086
ENSMUSG00000004865	Srpk1	-14.5506	-0.218019	4.36985	5.67269e-06
ENSMUSG00000004933	Matk	-0.719443	7.93942	0.189582	4.60297e-15
ENSMUSG00000005054	Cstb	0.205779	0.484779	0.483217	4.95046e-10
ENSMUSG00000005087	Cd44	3.33981	1.15243	7.17721	2.58871e-219
ENSMUSG00000005103	Wdr1	0.0429957	-0.366816	0.74957	1.13624e-11
ENSMUSG00000005125	Ndrg1	2.39046	1.48121	1.20402	1.63939e-70
ENSMUSG00000005354	Txn2	1.71481	-0.866009	0.3123	9.72822e-07
ENSMUSG00000005362	Crbn	0.312575	1.37184	0.693811	1.39541e-98
ENSMUSG00000005371	Fbxo11	8.02258	0.560062	4.78479	2.21962e-13
ENSMUSG00000005465	Il27ra	1.49204	-1.22124	0.171904	5.96046e-06
ENSMUSG00000005483	Dnajb1	-0.927813	0.702005	0.470875	2.31116e-10
ENSMUSG00000005514	Por	0.212968	0.523739	0.163349	0.00052345
ENSMUSG00000005610	Eif4g2	0.196029	0.173311	1.01519	4.03172e-05
ENSMUSG00000005656	Snx6	1.15006	-1.20464	0.145738	4.16133e-07
ENSMUSG00000005696	Sh2d1a	1.41944	-4.68201	0.391346	1.92255e-20
ENSMUSG00000005763	Cd247	0.0942734	-0.104101	0.902555	0.0680873
ENSMUSG00000005873	Reep5	0.246183	0.259288	0.786994	2.82346e-10
ENSMUSG00000005947	Itgae	0.157415	0.13711	0.2672	0.420173
ENSMUSG00000005973	Rcn1	-4.19826	-0.948252	2.84505	3.09317e-26
ENSMUSG00000006050	Sra1	0.177524	0.200143	0.444987	0.015411
ENSMUSG00000006057	Atp5g1	0.0332297	-0.287815	0.851459	2.80611e-09
ENSMUSG00000006301	Tmbim1	4.03161	1.16547	2.93951	2.66489e-44
ENSMUSG00000006333	Rps9	0.162508	-0.110381	3.45059	1.62188e-74
ENSMUSG00000006356	Crip2	1.09428	2.88354	0.192922	6.53296e-50
ENSMUSG00000006360	Crip1	10.0871	0.402488	59.9452	1.25844e-237
ENSMUSG00000006373	Pgrmc1	-0.851056	2.11204	0.17508	6.67351e-09
ENSMUSG00000006418	Rnf114	0.0601444	-0.306983	0.407493	0.000153122
ENSMUSG00000006442	Srm	-0.102015	-1.97684	0.113257	1.45966e-19
ENSMUSG00000006494	Pdk1	-0.564311	-1.04363	0.250884	4.85523e-22
ENSMUSG00000006498	Ptbp1	-0.653995	0.870242	0.339914	2.66097e-13
ENSMUSG00000006519	Cyba	-20.3335	-0.114568	9.00414	8.20212e-13
ENSMUSG00000006717	Acot13	0.240258	-1.19938	0.143313	2.7553e-12
ENSMUSG00000006728	Cdk4	0.512956	-1.18514	0.245869	5.07363e-20
ENSMUSG00000006731	B4galnt1	-9.90314	-0.340035	8.40371	2.36778e-22
ENSMUSG00000006740	Kif5b	0.257491	0.312792	0.658738	2.53925e-11
ENSMUSG00000006782	Cnp	0.742479	-0.886534	0.453051	4.02079e-23
ENSMUSG00000006818	Sod2	8.73452	0.394029	5.18154	4.88938e-23
ENSMUSG00000006941	Eif1b	0.0789105	-0.45303	0.367214	2.16574e-06
ENSMUSG00000007041	Clic1	0.0772628	-0.117512	1.43866	0.000351105
ENSMUSG00000007589	Tinf2	-0.0930167	4.126	0.0868957	2.12711e-17
ENSMUSG00000007656	Arpp19	0.207225	0.195332	1.14073	6.33545e-09
ENSMUSG00000007659	Bcl2l1	5.45579	1.10714	22.739	1.556e-60
ENSMUSG00000007812	Zfp655	-0.177684	1.99326	0.138399	7.70729e-17
ENSMUSG00000007815	Rhoa	-1.75699	0.532209	1.03051	1.10523e-20
ENSMUSG00000007872	Id3	-0.15659	-2.942	0.462077	1.42077e-105
ENSMUSG00000007880	Arid1a	-0.127102	-0.808996	0.344786	6.03769e-20
ENSMUSG00000007891	Ctsd	1.36133	-0.720722	0.378025	6.00724e-10
ENSMUSG00000007892	Rplp1	0.169925	-0.0862537	3.51364	4.9055e-45
ENSMUSG00000007950	Abhd8	0.628712	-1.33089	0.195522	1.57627e-16
ENSMUSG00000008348	Ubc	-1.33268	1.27168	1.20322	7.64888e-68
ENSMUSG00000008384	Sertad1	-0.292996	1.36037	0.214365	3.20953e-16
ENSMUSG00000008393	Carhsp1	0.418513	1.53474	0.123833	6.14225e-18
ENSMUSG00000008429	Herpud2	0.191125	0.231648	0.217692	0.0626008
ENSMUSG00000008496	Pou2f2	-10.3139	-0.281217	4.77638	3.71279e-11
ENSMUSG00000008668	Rps18	-16.0574	-0.0991806	11.6755	9.06722e-225
ENSMUSG00000008682	Rpl10	3.19478	-0.576607	1.84419	1.93889e-89
ENSMUSG00000008683	Rps15a	0.170025	-0.106033	4.08167	6.6926e-132
ENSMUSG00000008822	Acyp1	0.599929	-1.24496	0.132195	2.95168e-11
ENSMUSG00000008859	Rala	0.164526	0.100746	0.209584	0.65711
ENSMUSG00000009013	Dynll1	-0.10966	-0.386462	1.18999	5.8689e-26
ENSMUSG00000009076	Zmat5	1.13558	-1.20715	0.173769	2.56935e-09
ENSMUSG00000009291	Pttg1ip	0.198592	0.565974	0.224329	8.2789e-06
ENSMUSG00000009585	Apobec3	1.17449	-1.30449	0.443215	2.18813e-25
ENSMUSG00000009927	Rps25	0.154042	-0.187501	2.90332	6.12595e-84
ENSMUSG00000010095	Slc3a2	-0.0712191	1.20913	0.727633	4.87529e-80
ENSMUSG00000010358	Ifi35	-0.00760398	-0.423636	0.359976	1.81078e-08
ENSMUSG00000010376	Nedd8	2.28264	-0.65493	0.581127	2.88883e-08
ENSMUSG00000010406	Mrpl52	1.71714	-0.712305	0.649766	5.51083e-17
ENSMUSG00000010755	Cars	1.12744	1.24957	0.238629	5.7953e-26
ENSMUSG00000011114	Tbrg1	0.110576	-0.0508223	0.570465	0.701434
ENSMUSG00000011179	Odc1	0.510358	2.9928	1.6795	0
ENSMUSG00000011884	Gltp	1.10976	-0.679855	0.496735	4.44948e-17
ENSMUSG00000011958	Bnip2	0.126569	-0.089298	0.217347	0.715128
ENSMUSG00000012405	Rpl15	0.134143	-0.167341	2.75928	1.33799e-45
ENSMUSG00000012848	Rps5	0.163545	-0.111793	3.65227	1.11207e-100
ENSMUSG00000013160	Atp6v0d1	2.2754	0.501871	0.523052	1.17806e-12
ENSMUSG00000013465	Nelfb	0.0944156	-0.190908	0.287849	0.106373
ENSMUSG00000013593	Ndufs2	1.59006	-1.21415	0.266984	8.00041e-09
ENSMUSG00000013701	Timm23	1.22062	0.627287	0.041493	0.0198544
ENSMUSG00000013707	Tnfaip8l2	0.479305	-1.89996	0.339942	8.75766e-50
ENSMUSG00000014077	Chp1	3.48687	0.557185	0.827943	5.89837e-20
ENSMUSG00000014195	Dnajc7	1.54198	-1.41592	0.269709	1.47568e-10
ENSMUSG00000014226	Cacybp	0.0560192	-0.244893	0.464624	0.00127268
ENSMUSG00000014294	Ndufa2	0.159857	0.0600079	1.25907	0.164643
ENSMUSG00000014402	Tsg101	-0.981671	2.07497	0.179191	1.93979e-05
ENSMUSG00000014418	Hps5	0.149788	0.308834	0.0620572	0.302074
ENSMUSG00000014444	Piezo1	0.163181	0.309486	0.0616062	0.205042
ENSMUSG00000014554	Dguok	0.514963	-1.82501	0.21317	3.30567e-27
ENSMUSG00000014606	Slc25a11	0.894437	-1.00116	0.219322	1.87019e-11
ENSMUSG00000014905	Dnajb9	-0.0566594	3.264	0.268375	7.2174e-54
ENSMUSG00000014959	Gorasp2	0.224213	0.438354	0.183176	0.000360232
ENSMUSG00000015092	Edf1	0.0704862	-0.154123	1.12749	8.51013e-05
ENSMUSG00000015120	Ube2i	0.207356	0.237285	0.902878	1.28597e-07
ENSMUSG00000015143	Actn1	0.025653	-1.83992	0.238975	2.19051e-43
ENSMUSG00000015217	Hmgb3	-0.683828	3.06769	0.0464143	0.000513787
ENSMUSG00000015289	Lage3	0.763677	-1.55653	0.109638	2.32818e-10
ENSMUSG00000015312	Gadd45b	1.04324	1.50368	1.42126	1.19364e-293
ENSMUSG00000015316	Slamf1	0.0588303	1.10999	0.367324	2.53919e-31
ENSMUSG00000015355	Cd48	0.907589	-1.00266	0.522061	4.07545e-30
ENSMUSG00000015396	Cd83	-0.0440148	1.86864	0.557761	9.02138e-71
ENSMUSG00000015437	Gzmb	1.75035	2.11147	3.24358	0
ENSMUSG00000015478	Rnf5	0.337559	-1.06121	0.145161	9.49688e-12
ENSMUSG00000015619	Gata3	8.95327	0.595959	50.932	6.91144e-65
ENSMUSG00000015656	Hspa8	23.8508	0.0970361	16.4022	1.88595e-47
ENSMUSG00000015733	Capza2	1.93152	0.360617	1.17066	5.13733e-22
ENSMUSG00000015749	Anp32e	0.171548	0.209722	0.49233	0.00740606
ENSMUSG00000015837	Sqstm1	6.7383	0.650922	18.2877	3.53075e-102
ENSMUSG00000015839	Nfe2l2	0.890469	0.817461	0.245401	7.1163e-15
ENSMUSG00000015889	Lta4h	-1.37339	-0.726226	0.400521	6.64871e-19
ENSMUSG00000015932	Dstn	6.42195	0.586502	2.15975	5.78221e-14
ENSMUSG00000015937	H2afy	0.0289506	-0.35474	0.685789	5.52494e-10
ENSMUSG00000016194	Hsd11b1	0.895692	-1.4418	0.142857	1.02334e-09
ENSMUSG00000016252	Atp5e	0.0916587	-0.107507	1.69481	2.43354e-05
ENSMUSG00000016308	Ube2a	0.265554	0.291473	0.395694	1.27625e-07
ENSMUSG00000016344	Ppdpf	-0.903226	-0.574036	0.817282	1.91167e-30
ENSMUSG00000016496	Cd274	3.43754	1.00081	1.44993	4.65628e-33
ENSMUSG00000016498	Pdcd1lg2	6.53659	0.589816	2.53111	3.2122e-16
ENSMUSG00000016528	Mapkapk2	7.05333	0.716527	13.9433	7.00918e-39
ENSMUSG00000016529	Il10	1.24094	2.02644	1.42368	1.84449e-291
ENSMUSG00000016559	H3f3b	-1.09792	0.847884	2.17778	0
ENSMUSG00000016756	Cmah	0.146485	-0.149582	0.109561	0.656008
ENSMUSG00000016831	Tox4	0.192206	0.401991	0.29339	0.000138435
ENSMUSG00000016921	Srsf6	1.82521	-1.37991	0.312388	4.44613e-07
ENSMUSG00000017009	Sdc4	6.15148	0.954714	39.5113	6.33968e-92
ENSMUSG00000017188	Coa3	1.27159	-1.1449	0.254811	2.54763e-11
ENSMUSG00000017386	Traf4	2.393	0.835657	0.779213	4.86323e-37
ENSMUSG00000017404	Rpl19	0.165903	-0.0859102	3.6611	4.07639e-77
ENSMUSG00000017418	Arl5b	0.380024	1.25941	0.0837295	1.93691e-09
ENSMUSG00000017466	Timp2	-0.77842	7.69553	0.264471	2.36108e-23
ENSMUSG00000017493	Igfbp4	-2.4056	-2.35055	5.46862	5.21618e-48
ENSMUSG00000017677	Wsb1	-0.23352	1.21956	0.257049	7.9511e-19
ENSMUSG00000017707	Serinc3	-0.166284	0.854531	0.735448	5.66636e-48
ENSMUSG00000017715	Pgs1	0.72063	-1.1152	0.220592	2.37239e-14
ENSMUSG00000017721	Pigt	1.3779	-1.13911	0.157103	1.08687e-05
ENSMUSG00000017774	Myo1c	0.152469	0.401303	0.0662481	0.128855
ENSMUSG00000017781	Pitpna	0.968424	-0.966634	0.293822	1.39093e-14
ENSMUSG00000017801	Mlx	0.386719	-0.94576	0.132605	2.89192e-08
ENSMUSG00000017831	Rab5a	0.178863	1.01301	0.420476	7.00985e-34
ENSMUSG00000018042	Cyb5r3	0.185475	0.264627	0.19955	0.0627645
ENSMUSG00000018102	Hist1h2bc	0.149038	0.229005	0.0795889	0.487553
ENSMUSG00000018143	Mafk	0.792775	0.895398	0.150227	1.39927e-09
ENSMUSG00000018168	Ikzf3	7.01227	0.640682	14.4554	6.96783e-66
ENSMUSG00000018169	Mfng	0.351106	-1.84015	0.161757	1.44869e-24
ENSMUSG00000018171	Vmp1	1.04608	0.678635	0.580018	3.6282e-29
ENSMUSG00000018189	Uchl5	0.140817	-0.0841643	0.171929	0.725395
ENSMUSG00000018209	Stk4	0.380282	1.03089	0.525542	4.06688e-48
ENSMUSG00000018293	Pfn1	-16.5596	-0.138665	17.5853	1.41161e-104
ENSMUSG00000018326	Ywhab	0.0433119	-0.280476	0.599659	1.14758e-05
ENSMUSG00000018362	Kpna2	0.198891	0.460112	0.0907212	0.00235925
ENSMUSG00000018379	Srsf1	1.07136	-1.3948	0.197306	3.25289e-12
ENSMUSG00000018381	Abi3	0.619806	-1.96284	0.105752	3.26582e-13
ENSMUSG00000018446	C1qbp	-1.15636	-0.536081	0.457971	1.04272e-12
ENSMUSG00000018474	Chd3	0.380472	-0.845577	0.761333	6.09368e-52
ENSMUSG00000018476	Kdm6b	5.27199	0.932435	18.2674	3.93469e-117
ENSMUSG00000018541	Cwc25	0.128777	1.32876	0.164725	1.70111e-16
ENSMUSG00000018572	Phf23	0.757451	-2.16755	0.123858	1.61305e-14
ENSMUSG00000018654	Ikzf1	-4.79226	-0.439872	1.62345	5.86491e-18
ENSMUSG00000018666	Cbx1	1.18723	-1.49153	0.194904	1.31098e-11
ENSMUSG00000018736	Ndel1	-0.0223268	1.16833	0.231977	1.5685e-18
ENSMUSG00000018821	Avpi1	-0.0376986	1.9229	0.0505793	7.46792e-07
ENSMUSG00000018858	Ict1	0.789418	-0.891804	0.206849	1.06087e-09
ENSMUSG00000018899	Irf1	-0.950238	1.40278	0.37956	7.46159e-15
ENSMUSG00000018923	Med11	7.35949	0.593328	6.03549	5.67866e-24
ENSMUSG00000018932	Map2k3	5.19308	0.91079	9.58953	1.06152e-68
ENSMUSG00000018965	Ywhah	0.15209	0.0615865	0.803503	0.45272
ENSMUSG00000019054	Fis1	0.0911477	-0.137022	0.790599	0.0165387
ENSMUSG00000019158	Tmem160	0.134564	0.0566711	0.494408	0.691603
ENSMUSG00000019256	Ahr	-0.288071	2.41698	0.159253	7.53152e-23
ENSMUSG00000019362	D8Ertd738e	-1.29502	1.819	0.620304	1.95936e-18
ENSMUSG00000019432	Ddx39b	1.21298	-0.990969	0.421602	4.74914e-20
ENSMUSG00000019494	Cops6	1.65065	-1.01349	0.278712	2.87762e-07
ENSMUSG00000019505	Ubb	-1.60057	0.298521	2.92617	1.91713e-268
ENSMUSG00000019818	Cd164	6.25109	0.415479	2.77642	1.85249e-23
ENSMUSG00000019843	Fyn	0.0948508	-0.106369	0.480843	0.294422
ENSMUSG00000019850	Tnfaip3	0.24112	4.9215	0.781167	1.44952e-298
ENSMUSG00000019866	Aim1	-0.129928	1.15709	0.138849	3.07849e-09
ENSMUSG00000019872	Smpdl3a	0.110626	-0.0613535	0.856051	0.435741
ENSMUSG00000019873	Reep3	0.183239	0.191952	0.148837	0.350535
ENSMUSG00000019877	Serinc1	1.45312	0.768397	0.91307	4.65899e-62
ENSMUSG00000019920	Lims1	0.106347	-0.239249	0.201524	0.110431
ENSMUSG00000019943	Atp2b1	6.81196	0.606753	14.7391	1.06818e-86
ENSMUSG00000019947	Arid5b	0.373389	0.884232	0.350031	3.64039e-22
ENSMUSG00000019970	Sgk1	0.223707	2.51923	0.20013	3.07931e-41
ENSMUSG00000020009	Ifngr1	-0.0589075	1.95405	1.5383	0
ENSMUSG00000020015	Cdk17	0.199143	0.440067	0.21803	0.000617847
ENSMUSG00000020018	Snrpf	0.0670499	-0.170362	1.16652	5.57907e-06
ENSMUSG00000020022	Ndufa12	0.0541781	-0.218187	0.45314	0.000231852
ENSMUSG00000020027	Socs2	17.8208	0.196136	6.06051	0.000140583
ENSMUSG00000020029	Nudt4	-0.65275	2.11732	0.131473	1.89194e-09
ENSMUSG00000020034	Tcp11l2	-0.683873	2.4048	0.386234	4.29716e-28
ENSMUSG00000020038	Cry1	8.81051	0.406628	2.16424	2.11507e-08
ENSMUSG00000020048	Hsp90b1	-1.10833	1.0254	0.481125	8.65192e-14
ENSMUSG00000020056	Ccdc53	0.351973	-0.955391	0.213748	1.80789e-13
ENSMUSG00000020077	Srgn	-0.552597	1.87057	1.82485	0
ENSMUSG00000020088	Sar1a	0.0784595	0.912814	0.532328	2.21436e-38
ENSMUSG00000020101	Vsir	0.0793432	-0.14712	0.526357	0.0886908
ENSMUSG00000020108	Ddit4	17.2985	0.222546	10.633	1.11263e-07
ENSMUSG00000020130	Tbc1d15	-0.327756	1.05898	0.205143	5.7771e-12
ENSMUSG00000020134	Peli1	0.171192	0.133305	1.06417	0.00295187
ENSMUSG00000020149	Rab1a	-0.160611	0.950658	0.308824	2.40824e-19
ENSMUSG00000020153	Ndufs7	1.48384	-0.784876	0.353627	9.58694e-10
ENSMUSG00000020156	Mum1	-5.68676	-0.523645	1.53438	5.13972e-12
ENSMUSG00000020163	Uqcr11	-0.0390526	-0.390422	0.764572	1.97233e-15
ENSMUSG00000020167	Tcf3	1.0995	-1.40057	0.132753	6.44572e-08
ENSMUSG00000020178	Adora2a	0.551914	1.92689	0.450025	2.61031e-94
ENSMUSG00000020180	Snrpd3	-10.617	-0.292265	6.04159	6.27277e-16
ENSMUSG00000020183	Cpm	1.0968	1.87575	0.483025	1.11304e-88
ENSMUSG00000020205	Phlda1	7.87747	0.675673	29.948	2.96537e-53
ENSMUSG00000020250	Txnrd1	10.3042	0.351884	2.4167	2.1069e-05
ENSMUSG00000020260	Pofut2	0.278221	1.76726	0.291885	1.9783e-48
ENSMUSG00000020275	Rel	2.50912	0.977685	2.12742	2.61628e-122
ENSMUSG00000020288	Ahsa2	0.100842	-0.407359	0.12798	0.0091728
ENSMUSG00000020297	Nsg2	-1.25334	-1.32879	0.476675	1.05275e-44
ENSMUSG00000020321	Mdh1	-0.963296	1.21456	0.661128	2.31853e-31
ENSMUSG00000020349	Ppp2ca	12.3744	0.297491	11.0185	1.05453e-21
ENSMUSG00000020358	Hnrnpab	0.185913	0.230424	0.636361	0.000219285
ENSMUSG00000020372	Gnb2l1	-18.9136	-0.114118	10.387	3.83669e-32
ENSMUSG00000020390	Ube2b	-0.792222	1.31728	0.842152	1.17497e-64
ENSMUSG00000020395	Itk	-0.0767254	1.72121	0.556529	9.24205e-81
ENSMUSG00000020399	Havcr2	1.93211	1.94676	0.71726	5.53909e-78
ENSMUSG00000020400	Tnip1	10.609	0.405089	14.7732	5.52877e-26
ENSMUSG00000020415	Pttg1	2.20735	0.498944	0.347645	1.14071e-07
ENSMUSG00000020423	Btg2	1.84921	-1.85608	0.571273	2.61301e-13
ENSMUSG00000020437	Myo1g	9.16157	0.561916	32.1813	1.05995e-50
ENSMUSG00000020458	Rtn4	10.2771	0.352736	7.21513	1.56242e-20
ENSMUSG00000020460	Rps27a	0.177026	-0.157882	3.53589	7.1985e-178
ENSMUSG00000020476	Dbnl	1.61517	-1.30502	0.303552	3.25954e-10
ENSMUSG00000020482	Ccdc117	-0.534811	2.00391	0.0991637	9.21154e-08
ENSMUSG00000020484	Xbp1	0.864936	0.72606	0.695439	5.02102e-42
ENSMUSG00000020496	Rnf187	0.0363358	-0.378155	0.618813	7.17086e-09
ENSMUSG00000020577	Tspan13	0.153491	0.0646252	0.891072	0.392389
ENSMUSG00000020601	Trib2	-1.14786	1.84921	0.280551	4.19998e-06
ENSMUSG00000020608	Smc6	-8.62758	-0.428591	9.3736	5.22828e-30
ENSMUSG00000020610	Amz2	-0.403066	1.52169	0.181002	8.77034e-14
ENSMUSG00000020611	Gna13	0.217011	3.6806	0.955058	0
ENSMUSG00000020612	Prkar1a	0.101327	0.716855	1.21846	9.97318e-91
ENSMUSG00000020634	Ubxn2a	9.15206	0.409054	4.07045	3.74647e-12
ENSMUSG00000020644	Id2	1.38122	1.71811	2.66459	0
ENSMUSG00000020649	Rrm2	0.146193	0.330979	0.0280074	0.605363
ENSMUSG00000020718	Polg2	0.648569	1.37787	0.158206	4.9425e-19
ENSMUSG00000020719	Ddx5	15.1595	0.149916	14.9862	1.06584e-146
ENSMUSG00000020732	Rab37	0.0356104	-0.431542	0.286107	2.8598e-05
ENSMUSG00000020736	Nt5c	0.0830065	-0.134467	0.597402	0.0725639
ENSMUSG00000020743	Mif4gd	0.085915	1.12873	0.602835	1.79654e-61
ENSMUSG00000020744	Slc25a19	2.77	0.991516	1.79047	3.08933e-93
ENSMUSG00000020745	Pafah1b1	0.249972	0.347974	0.703141	8.29631e-12
ENSMUSG00000020823	Sec14l1	6.14873	0.557863	1.77184	1.72977e-13
ENSMUSG00000020831	0610010K14Rik	0.0987469	-0.155031	0.27864	0.236379
ENSMUSG00000020849	Ywhae	13.44	0.193503	5.15364	1.88078e-11
ENSMUSG00000020857	Nme2	0.126538	-0.158681	0.135109	0.516701
ENSMUSG00000020859	Spag9	4.47446	0.66756	1.46217	1.82407e-21
ENSMUSG00000020863	Luc7l3	1.10398	-0.993549	0.209196	8.07431e-09
ENSMUSG00000020893	Per1	0.242046	3.74165	0.219159	7.47626e-61
ENSMUSG00000020914	Top2a	0.525027	1.23979	0.0915911	1.20524e-09
ENSMUSG00000020919	Stat5b	-0.418677	2.09766	0.244555	3.69958e-23
ENSMUSG00000020923	Ubtf	1.43534	-1.34796	0.18852	1.66667e-07
ENSMUSG00000020941	Map3k14	-0.625939	1.53462	0.118343	1.17313e-06
ENSMUSG00000020994	Pnn	0.0508197	-0.55205	0.402211	4.05706e-09
ENSMUSG00000021025	Nfkbia	0.0223393	1.20919	1.76808	5.39096e-287
ENSMUSG00000021040	Slirp	0.118048	-0.0864734	0.36674	0.579175
ENSMUSG00000021054	Sgpp1	-6.78205	-0.532656	1.92295	8.66114e-09
ENSMUSG00000021109	Hif1a	-0.0821462	1.88739	0.786325	4.52239e-153
ENSMUSG00000021113	Snapc1	6.07751	0.502209	0.753151	5.07876e-07
ENSMUSG00000021114	Atp6v1d	1.47147	-1.42304	0.262651	1.02908e-10
ENSMUSG00000021127	Zfp36l1	3.27238	0.483875	3.06312	2.88501e-102
ENSMUSG00000021131	Erh	0.0707114	-0.208916	0.801346	4.69618e-05
ENSMUSG00000021134	Srsf5	-1.22428	0.833325	1.0477	1.43138e-49
ENSMUSG00000021190	Lgmn	5.98511	0.834014	9.0774	8.9515e-39
ENSMUSG00000021242	Npc2	0.150947	0.05784	1.38362	0.153984
ENSMUSG00000021248	Tmed10	2.23915	0.3792	1.01692	7.59332e-20
ENSMUSG00000021250	Fos	0.0266112	-0.103815	1.23222	0.031976
ENSMUSG00000021252	0610007P14Rik	0.0947704	-0.350174	0.233142	0.00503553
ENSMUSG00000021262	Evl	-0.713361	-1.9283	0.925432	9.67473e-186
ENSMUSG00000021270	Hsp90aa1	11.0692	0.330341	28.8745	2.44226e-97
ENSMUSG00000021282	Eif5	0.187872	0.162509	0.74744	0.00338442
ENSMUSG00000021298	Gpr132	0.221224	2.05974	0.799866	2.5279e-192
ENSMUSG00000021356	Irf4	5.67181	0.859873	3.76848	6.68942e-20
ENSMUSG00000021366	Hivep1	3.96288	1.06318	1.79621	4.47925e-29
ENSMUSG00000021377	Dek	0.261148	0.422403	0.631455	2.93071e-14
ENSMUSG00000021395	Spin1	6.39245	0.668904	6.68909	1.49407e-37
ENSMUSG00000021427	Ssr1	-0.981963	3.69416	0.243643	4.97542e-09
ENSMUSG00000021428	Riok1	-0.611058	1.86294	0.162544	3.92483e-11
ENSMUSG00000021453	Gadd45g	-0.472867	1.80103	0.201638	1.9551e-13
ENSMUSG00000021458	2010111I01Rik	0.643882	0.664942	0.411633	1.89184e-17
ENSMUSG00000021477	Ctsl	3.08276	0.655428	0.169377	0.000764689
ENSMUSG00000021496	Pcbd2	0.0139266	-0.610456	0.255141	1.54375e-08
ENSMUSG00000021497	Txndc15	0.574595	-1.39513	0.12441	3.44568e-12
ENSMUSG00000021550	2210016F16Rik	0.0952252	-0.206483	0.279086	0.0913447
ENSMUSG00000021576	Pdcd6	0.202484	0.280623	0.45597	0.000131027
ENSMUSG00000021577	Sdha	1.60229	-1.58326	0.298025	1.31014e-10
ENSMUSG00000021591	Glrx	1.24335	1.01408	1.56914	1.19785e-165
ENSMUSG00000021606	Ndufs6	1.73136	-0.969047	0.354788	9.28142e-10
ENSMUSG00000021660	Btf3	0.165281	0.0303223	2.12559	0.169832
ENSMUSG00000021665	Hexb	0.919661	-1.08712	0.134831	1.36974e-07
ENSMUSG00000021676	Iqgap2	9.26228	0.408273	1.61818	0.000133778
ENSMUSG00000021690	Jmy	0.0816232	5.40632	0.0744734	6.08004e-14
ENSMUSG00000021699	Pde4d	0.0980106	4.37628	0.140708	1.42942e-29
ENSMUSG00000021728	Emb	-0.0449228	2.33896	0.956095	4.20332e-217
ENSMUSG00000021764	Ndufs4	0.0641965	-0.38357	0.460615	2.28751e-06
ENSMUSG00000021775	Nr1d2	0.966049	1.53065	0.149368	3.99843e-22
ENSMUSG00000021794	Glud1	7.00671	0.534413	10.3612	2.51365e-63
ENSMUSG00000021807	2700060E02Rik	0.121827	-0.0396001	0.884085	0.670752
ENSMUSG00000021831	Ero1l	4.7043	0.863976	2.00828	9.28654e-22
ENSMUSG00000021866	Anxa11	10.6028	0.448898	23.6468	7.87155e-34
ENSMUSG00000021871	Pnp	0.189047	0.276427	0.157714	0.094714
ENSMUSG00000021877	Arf4	0.0363399	1.32306	0.87708	1.07302e-122
ENSMUSG00000021886	Gpr65	7.29014	0.771473	26.3313	2.63878e-45
ENSMUSG00000021892	Sh3bp5	0.627406	-0.828234	0.160559	1.56437e-07
ENSMUSG00000021895	Arhgef3	1.57455	-1.76427	0.158021	0.000222153
ENSMUSG00000021905	Dph3	3.91352	0.450943	1.09608	6.00355e-19
ENSMUSG00000021910	Nisch	0.0738245	-0.188405	0.470023	0.0240569
ENSMUSG00000021951	N6amt2	-0.210302	-1.68359	0.295505	1.70036e-49
ENSMUSG00000021959	Lats2	-0.266111	1.04076	0.177901	1.58387e-10
ENSMUSG00000021963	Sap18	-1.1437	1.22608	0.450726	2.72904e-15
ENSMUSG00000021967	Mrpl57	0.105324	-0.15299	0.300621	0.23148
ENSMUSG00000021969	Zdhhc20	0.921192	-0.732798	0.397768	4.43085e-15
ENSMUSG00000022000	Zc3h13	0.181652	0.273077	0.260339	0.0162327
ENSMUSG00000022018	Rgcc	0.688169	1.3718	0.362036	6.46837e-39
ENSMUSG00000022090	Pdlim2	1.11716	-1.29515	0.18344	3.34367e-10
ENSMUSG00000022108	Itm2b	21.1799	0.098855	11.1599	1.64982e-28
ENSMUSG00000022111	Uchl3	0.00833189	-1.03697	0.187291	1.33027e-15
ENSMUSG00000022175	Lrp10	1.49056	-1.89166	0.313478	6.88328e-13
ENSMUSG00000022185	Acin1	0.0645658	-0.23937	0.46858	0.00139894
ENSMUSG00000022200	Golph3	-0.78289	1.49711	0.166054	4.59245e-08
ENSMUSG00000022205	Sub1	-0.996746	1.14167	1.15747	7.34602e-90
ENSMUSG00000022216	Psme1	1.74317	-0.711311	0.742402	2.44815e-21
ENSMUSG00000022221	Ripk3	0.174066	0.189427	0.127346	0.427872
ENSMUSG00000022234	Cct5	0.0428914	-0.336131	0.867281	1.19844e-11
ENSMUSG00000022280	Rnf19a	-0.335464	2.78098	0.102824	3.71283e-13
ENSMUSG00000022285	Ywhaz	15.1597	0.202755	6.18651	1.09511e-09
ENSMUSG00000022338	Eny2	0.151045	0.0594345	0.338495	0.727067
ENSMUSG00000022360	Atad2	-0.626976	1.39253	0.077501	0.00214524
ENSMUSG00000022372	Sla	-0.064817	1.33364	0.736746	9.61151e-95
ENSMUSG00000022391	Rangap1	0.150939	0.0410822	0.218419	0.83191
ENSMUSG00000022400	Rbx1	0.0237169	-0.26766	0.971521	2.07391e-10
ENSMUSG00000022436	Sh3bp1	0.0990952	-1.42102	0.227101	3.35066e-28
ENSMUSG00000022462	Slc38a2	8.72831	0.323908	3.14317	7.83626e-13
ENSMUSG00000022475	Hdac7	0.83589	-1.67786	0.141684	1.67643e-12
ENSMUSG00000022500	Litaf	0.853988	1.36915	0.209706	1.55143e-25
ENSMUSG00000022516	Nudt16l1	1.47781	-1.26587	0.142339	0.000348707
ENSMUSG00000022555	Dgat1	0.513903	2.72643	0.929848	0
ENSMUSG00000022565	Plec	0.149324	-0.0670655	0.127062	0.819264
ENSMUSG00000022587	Ly6e	0.13319	-0.0814863	2.5574	1.2759e-07
ENSMUSG00000022637	Cblb	-0.314404	3.16817	0.176848	3.80811e-22
ENSMUSG00000022657	Cd96	0.0973468	-1.03942	0.319836	1.71428e-26
ENSMUSG00000022661	Cd200	1.38231	-1.851	0.117057	0.000234737
ENSMUSG00000022696	Sidt1	-5.14763	-0.670103	0.57815	9.25991e-05
ENSMUSG00000022698	Naa50	0.182139	0.247127	0.236599	0.0524728
ENSMUSG00000022724	Mina	0.767957	-1.92304	0.0819275	9.50749e-09
ENSMUSG00000022744	Cldnd1	3.07996	0.9587	4.40158	1.42127e-198
ENSMUSG00000022799	Arhgap31	-0.375763	1.73137	0.736765	1.93055e-95
ENSMUSG00000022820	Ndufb4	0.0510583	-0.49702	0.548211	1.32052e-11
ENSMUSG00000022841	Ap2m1	0.14435	0.0937689	0.628328	0.254992
ENSMUSG00000022858	Tra2b	-1.80725	0.930021	0.729017	2.10886e-11
ENSMUSG00000022863	Btg3	0.314853	1.05949	0.190241	1.62942e-15
ENSMUSG00000022864	D16Ertd472e	0.730241	1.8277	0.698457	9.78773e-170
ENSMUSG00000022876	Samsn1	0.10689	2.02816	1.30365	0
ENSMUSG00000022890	Atp5j	-0.0343915	-0.332981	1.17986	9.69049e-22
ENSMUSG00000022895	Ets2	1.25246	1.54919	0.425227	4.55922e-64
ENSMUSG00000022905	Kpna1	-0.266927	1.8362	0.167965	2.24427e-17
ENSMUSG00000022911	Arl13b	4.29213	1.07753	3.02374	1.54276e-31
ENSMUSG00000022952	Runx1	0.405135	0.906034	0.4211	8.36737e-30
ENSMUSG00000022967	Ifnar1	-0.2993	0.869885	0.410656	1.11861e-19
ENSMUSG00000022974	Paxbp1	10.2063	0.330069	1.576	0.00026986
ENSMUSG00000022978	Mis18a	0.119983	-0.335719	0.111432	0.0891502
ENSMUSG00000022982	Sod1	0.284787	0.568593	0.292355	1.70142e-09
ENSMUSG00000023004	Tuba1b	-2.34681	-0.514925	1.55136	1.10157e-37
ENSMUSG00000023018	Smarcd1	12.7138	0.265017	3.19564	3.61701e-06
ENSMUSG00000023034	Nr4a1	5.96924	0.855581	20.7814	3.8271e-89
ENSMUSG00000023048	Prr13	-0.880604	3.43629	0.610043	2.59888e-46
ENSMUSG00000023067	Cdkn1a	1.03014	1.84918	0.62484	4.86474e-126
ENSMUSG00000023075	Akirin1	-1.09311	1.80496	0.208385	9.99713e-06
ENSMUSG00000023087	Noct	9.16983	0.439935	1.48631	0.00131547
ENSMUSG00000023106	Denr	0.158427	0.0732	0.364725	0.670702
ENSMUSG00000023150	Ivns1abp	1.99175	0.672534	0.653398	2.308e-28
ENSMUSG00000023169	Slc38a1	11.092	0.32947	2.7356	4.95168e-06
ENSMUSG00000023175	Bsg	0.153022	0.0632704	0.728393	0.474834
ENSMUSG00000023277	Twf2	0.126815	-1.13634	0.399053	1.23834e-39
ENSMUSG00000023286	Ube2j2	0.252206	0.62938	0.444663	2.18468e-16
ENSMUSG00000023393	Slc17a9	-5.52193	-0.853834	7.31169	1.70097e-22
ENSMUSG00000023456	Tpi1	-0.928359	6.04405	0.195172	3.32746e-07
ENSMUSG00000023723	Mrps23	0.109996	-0.112247	0.281328	0.49338
ENSMUSG00000023791	Pigx	0.0148445	-0.520063	0.384941	2.47036e-10
ENSMUSG00000023827	Agpat4	5.67568	0.891434	8.18981	9.84059e-44
ENSMUSG00000023830	Igf2r	-2.01518	-0.980894	1.05022	6.43996e-47
ENSMUSG00000023861	Mpc1	11.376	0.286137	5.43383	8.07865e-15
ENSMUSG00000023905	Tnfrsf12a	5.33161	0.772087	0.785297	5.11614e-07
ENSMUSG00000023927	Satb1	1.46077	-3.61419	0.343554	8.58541e-13
ENSMUSG00000023944	Hsp90ab1	0.188554	0.0885931	2.57471	2.48959e-08
ENSMUSG00000023947	Nfkbie	6.08214	0.730815	6.7204	1.31142e-35
ENSMUSG00000024006	Stk38	-6.77714	-0.491369	3.64501	7.44166e-21
ENSMUSG00000024007	Ppil1	1.02069	0.835614	0.478662	1.16794e-30
ENSMUSG00000024014	Pim1	-0.208082	1.21831	1.66776	7.52203e-259
ENSMUSG00000024026	Glo1	0.0151503	-0.521591	0.280179	9.11581e-08
ENSMUSG00000024042	Sik1	5.06895	0.473986	1.49402	5.81103e-19
ENSMUSG00000024048	Myl12a	15.6553	0.190043	18.352	9.42708e-62
ENSMUSG00000024063	Lbh	1.00537	-2.00698	0.497405	1.43264e-48
ENSMUSG00000024067	Dpy30	-8.96791	-0.331948	1.94048	4.28664e-07
ENSMUSG00000024072	Yipf4	-0.306608	0.800569	0.390807	8.12893e-17
ENSMUSG00000024097	Srsf7	0.220895	0.299372	0.746189	5.34793e-08
ENSMUSG00000024099	Ndufv2	0.0411274	-0.352546	0.521423	1.83869e-07
ENSMUSG00000024146	Cript	-0.195651	0.66152	0.467457	2.50819e-15
ENSMUSG00000024158	Hagh	0.164037	0.0634426	0.0985442	0.872256
ENSMUSG00000024188	Luc7l	0.155162	-0.0319673	0.141612	0.900113
ENSMUSG00000024190	Dusp1	0.116623	1.40713	1.23379	2.47313e-207
ENSMUSG00000024217	Snrpc	0.149795	0.092306	0.530634	0.354976
ENSMUSG00000024235	Map3k8	-0.0928023	21.427	0.167847	3.46799e-25
ENSMUSG00000024238	Zeb1	0.0762024	3.19659	0.489301	8.46605e-106
ENSMUSG00000024240	Epc1	-0.686542	1.37925	0.20907	5.81504e-11
ENSMUSG00000024248	Cox7a2l	1.57883	-0.420723	1.31707	1.12803e-38
ENSMUSG00000024277	Mapre2	1.45924	1.0212	0.414411	3.84141e-36
ENSMUSG00000024283	Wac	0.227965	0.369317	0.404257	4.01019e-06
ENSMUSG00000024308	Tapbp	1.66964	-0.994373	0.500004	5.58905e-16
ENSMUSG00000024317	Rnf138	0.115167	1.47806	0.507283	3.41057e-65
ENSMUSG00000024335	Brd2	0.182467	0.190028	0.383662	0.050765
ENSMUSG00000024338	Psmb8	-1.95727	-0.480756	2.651	1.58208e-112
ENSMUSG00000024339	Tap2	0.405551	-0.560366	0.492809	1.59492e-13
ENSMUSG00000024349	Tmem173	0.38428	-1.26288	0.224649	7.62101e-21
ENSMUSG00000024360	Etf1	0.293099	0.698858	0.382888	2.59976e-17
ENSMUSG00000024381	Bin1	0.732003	-1.21026	0.321411	1.65805e-24
ENSMUSG00000024399	Ltb	-10.1557	-0.301786	22.6117	3.20529e-106
ENSMUSG00000024401	Tnf	0.14373	0.00206161	0.0635851	0.864142
ENSMUSG00000024424	Ttc39c	4.50548	1.18645	8.29336	1.40003e-65
ENSMUSG00000024425	Ndfip1	2.4796	0.639765	2.03889	1.22518e-100
ENSMUSG00000024431	Nr3c1	1.39655	1.22233	1.11214	2.05668e-141
ENSMUSG00000024456	Diaph1	10.0156	0.367626	6.29252	4.98794e-18
ENSMUSG00000024521	Pmaip1	0.517807	2.3561	0.327006	4.47974e-81
ENSMUSG00000024525	Impa2	2.04426	0.721198	0.259454	4.37617e-11
ENSMUSG00000024544	Ldlrad4	-0.502174	1.55573	0.205026	3.4677e-14
ENSMUSG00000024571	Gm16286	10.1146	0.378212	10.4466	3.16211e-29
ENSMUSG00000024590	Lmnb1	1.46246	1.39549	1.17267	1.83801e-169
ENSMUSG00000024608	Rps14	0.166563	-0.0808809	4.10352	6.41317e-108
ENSMUSG00000024610	Cd74	2.86884	0.637869	1.17263	4.58686e-31
ENSMUSG00000024613	Tcof1	0.751812	-1.0537	0.167209	4.89667e-10
ENSMUSG00000024646	Cyb5a	0.0898155	-0.115524	0.959889	0.0222367
ENSMUSG00000024659	Anxa1	1.41516	3.25543	0.153102	1.22978e-30
ENSMUSG00000024661	Fth1	2.57551	0.317183	4.8574	0
ENSMUSG00000024669	Cd5	0.0919867	-0.105759	0.90863	0.059596
ENSMUSG00000024677	Ms4a6b	0.487485	-1.29509	1.17725	6.56175e-193
ENSMUSG00000024691	Fam111a	0.113028	-0.95841	0.120947	1.68119e-07
ENSMUSG00000024696	Lpxn	0.161951	0.113064	0.418175	0.327629
ENSMUSG00000024712	Rfk	7.26471	0.538984	4.21937	3.9191e-21
ENSMUSG00000024726	Carnmt1	9.27649	0.326663	1.34951	0.000260823
ENSMUSG00000024742	Fen1	0.181982	0.366359	0.0973428	0.0668246
ENSMUSG00000024750	Zfand5	0.221923	0.522037	0.297696	1.80141e-06
ENSMUSG00000024772	Ehd1	5.96897	0.948298	22.1942	9.83851e-65
ENSMUSG00000024778	Fas	8.4881	0.563142	18.0997	3.12196e-38
ENSMUSG00000024789	Jak2	1.28702	1.2949	0.683609	1.91471e-94
ENSMUSG00000024805	Pcgf5	8.50469	0.528393	6.97909	8.13592e-17
ENSMUSG00000024816	Frmd8	0.530661	-2.20311	0.265298	1.2649e-42
ENSMUSG00000024817	Uhrf2	-0.628541	1.32855	0.349857	2.04853e-20
ENSMUSG00000024833	Pola2	0.145773	-0.425534	0.0340923	0.321891
ENSMUSG00000024835	Coro1b	1.59654	-1.57447	0.277543	9.95651e-10
ENSMUSG00000024910	Ctsw	-0.119792	-1.34137	0.342337	1.03564e-41
ENSMUSG00000024921	Smarca2	0.146534	-0.130012	0.130382	0.664204
ENSMUSG00000024925	Rnaseh2c	1.14564	-0.882789	0.276754	2.7634e-11
ENSMUSG00000024927	Rela	8.17075	0.375473	2.81429	2.27332e-14
ENSMUSG00000024942	Capn1	1.25905	-1.39595	0.125042	5.6728e-06
ENSMUSG00000024965	Fermt3	0.871668	-0.92525	0.309906	7.85581e-16
ENSMUSG00000024969	Mark2	0.041995	-0.432796	0.295035	2.58404e-05
ENSMUSG00000024974	Smc3	0.122712	-0.0964103	0.250845	0.582978
ENSMUSG00000024975	Pdcd4	-1.46209	-0.587756	1.2179	7.33174e-50
ENSMUSG00000025016	Tm9sf3	0.0819802	-0.189315	0.483217	0.0166817
ENSMUSG00000025025	Mxi1	1.26641	1.61758	0.640789	6.30075e-108
ENSMUSG00000025026	Add3	0.0116472	-0.606792	0.223685	1.85081e-08
ENSMUSG00000025034	Trim8	1.25359	-1.91295	0.137602	3.55919e-08
ENSMUSG00000025068	Gsto1	-8.85956	-0.390493	2.42524	2.29783e-07
ENSMUSG00000025085	Ablim1	0.627278	-0.722314	0.493544	1.39607e-20
ENSMUSG00000025130	P4hb	0.146448	-0.0512676	0.176185	0.877508
ENSMUSG00000025135	Anapc11	0.0659939	-0.533562	0.353858	1.98507e-07
ENSMUSG00000025138	Sirt7	1.76344	-1.31044	0.273951	1.19549e-05
ENSMUSG00000025144	Stra13	0.610702	-0.689907	0.284258	3.92129e-10
ENSMUSG00000025162	Csnk1d	-0.884625	1.54123	0.255375	6.46436e-12
ENSMUSG00000025163	Cd7	-0.0406718	-1.48419	0.155693	3.61616e-20
ENSMUSG00000025190	Got1	0.450118	2.99167	0.938135	1.40112342370724e-313
ENSMUSG00000025220	Mgea5	0.22473	0.349027	0.332616	3.92785e-05
ENSMUSG00000025223	Ldb1	-7.16648	-0.441325	2.4218	2.44097e-12
ENSMUSG00000025225	Nfkb2	0.883912	1.58562	0.733885	3.37407e-140
ENSMUSG00000025234	Arih1	0.194024	0.415548	0.232106	0.000605962
ENSMUSG00000025260	Hsd17b10	0.994713	-0.968103	0.267291	9.23456e-13
ENSMUSG00000025283	Sat1	0.271027	0.358437	0.927765	5.03177e-16
ENSMUSG00000025287	Acot9	0.27746	0.505834	0.314343	5.79713e-09
ENSMUSG00000025289	Prdx4	0.165348	0.0604143	0.1052	0.861484
ENSMUSG00000025290	Rps24	-19.9294	-0.081865	12.0122	1.93867e-176
ENSMUSG00000025326	Ube3a	0.746139	-0.950632	0.17816	2.76964e-09
ENSMUSG00000025357	Dgka	-9.65463	-0.378231	10.8292	1.4484e-25
ENSMUSG00000025362	Rps26	-11.1344	-0.149907	8.90922	1.34377e-105
ENSMUSG00000025364	Pa2g4	-0.893193	-0.432889	0.48067	6.24984e-10
ENSMUSG00000025372	Baiap2	5.56291	0.675884	1.82963	1.87013e-14
ENSMUSG00000025381	Cnpy2	0.613711	-2.6991	0.177522	1.2854e-29
ENSMUSG00000025408	Ddit3	0.469532	0.616746	0.242975	1.31151e-08
ENSMUSG00000025494	Sigirr	0.931025	-1.23081	0.197847	2.17045e-12
ENSMUSG00000025498	Irf7	0.224278	0.468467	0.161184	0.000759578
ENSMUSG00000025503	Taldo1	0.0527012	-0.238697	0.681461	3.0931e-05
ENSMUSG00000025508	Rplp2	0.167557	-0.0957143	3.64422	3.71126e-86
ENSMUSG00000025572	Tmc6	0.0359473	-0.859914	0.169265	6.78712e-10
ENSMUSG00000025613	Cct8	0.0255669	-0.310803	0.70183	3.19886e-09
ENSMUSG00000025647	Shisa5	3.05842	-0.682567	1.71042	1.9689e-71
ENSMUSG00000025651	Uqcrc1	0.0744177	-0.190922	0.654259	0.00188258
ENSMUSG00000025742	Prps2	0.0732511	-0.518426	0.158457	3.10694e-05
ENSMUSG00000025781	Atp5c1	0.0567399	-0.197843	1.03011	1.46004e-06
ENSMUSG00000025785	Exosc7	0.70683	-1.43491	0.116304	1.10298e-10
ENSMUSG00000025794	Rpl14	0.162309	-0.0795653	3.27736	2.00905e-30
ENSMUSG00000025795	Rassf3	0.346664	5.88799	0.12866	3.89538e-25
ENSMUSG00000025810	Nrp1	-0.256492	-1.31368	0.395041	5.15477e-43
ENSMUSG00000025871	4833439L19Rik	-0.283819	0.956943	0.122176	2.47902e-06
ENSMUSG00000025880	Smad7	21.1555	0.157475	7.51968	5.88e-05
ENSMUSG00000025907	Rb1cc1	0.206626	0.252755	0.277324	0.0131345
ENSMUSG00000025935	Tram1	0.0450791	-0.252505	0.473457	0.000101396
ENSMUSG00000025967	Eef1b2	-13.389	-0.170032	9.55786	1.53876e-39
ENSMUSG00000025979	Mob4	-1.16105	1.0556	0.258486	9.07474e-06
ENSMUSG00000025980	Hspd1	12.0979	0.351807	22.0696	1.15318e-28
ENSMUSG00000025981	Coq10b	-0.433104	1.35899	0.257336	2.23897e-17
ENSMUSG00000025997	Ikzf2	0.0420824	0.029929	1.45138	0.692213
ENSMUSG00000026009	Icos	-0.131531	2.23172	1.10715	1.37698e-276
ENSMUSG00000026011	Ctla4	-0.0411001	1.76509	1.36929	0
ENSMUSG00000026012	Cd28	7.81694	0.422948	15.5557	2.12346e-113
ENSMUSG00000026014	Raph1	4.39946	1.31799	8.79432	4.14649e-42
ENSMUSG00000026020	Nop58	0.1222	-0.0668147	0.326157	0.712623
ENSMUSG00000026021	Sumo1	0.188871	0.157829	1.02606	0.00018926
ENSMUSG00000026029	Casp8	0.3156	-1.30477	0.383772	6.36181e-43
ENSMUSG00000026031	Cflar	0.188321	0.218929	0.369297	0.0168357
ENSMUSG00000026032	Ndufb3	-11.5543	-0.263972	5.1225	2.15708e-11
ENSMUSG00000026034	Clk1	-0.44892	1.4395	0.784329	5.09179e-82
ENSMUSG00000026035	Ppil3	0.994004	-1.98164	0.119351	2.57483e-11
ENSMUSG00000026049	Tex30	5.63071	1.10339	29.5514	1.62353e-58
ENSMUSG00000026064	Ptp4a1	0.00639564	2.8561	0.61879	9.93046e-147
ENSMUSG00000026069	Il1rl1	1.98642	2.63333	1.54323	5.30632e-134
ENSMUSG00000026070	Il18r1	0.972535	1.36622	0.268317	8.81232e-34
ENSMUSG00000026073	Il1r2	1.80979	1.4143	0.398099	2.97058e-35
ENSMUSG00000026083	Eif5b	0.150149	0.121409	0.518868	0.18346
ENSMUSG00000026087	Mrpl30	-0.00363096	-0.510055	0.518037	2.9343e-13
ENSMUSG00000026088	Mitd1	0.636859	-2.63501	0.152343	6.23782e-24
ENSMUSG00000026094	Stk17b	-0.959286	2.45803	0.648607	1.27848e-36
ENSMUSG00000026095	Asnsd1	0.153423	0.0367423	0.205485	0.855815
ENSMUSG00000026102	Inpp1	0.846024	-2.23468	0.115956	3.83472e-12
ENSMUSG00000026103	Gls	11.2861	0.309624	3.18527	2.71169e-07
ENSMUSG00000026104	Stat1	0.0218897	-0.259652	0.749548	7.34723e-06
ENSMUSG00000026107	Nabp1	-0.493918	0.864557	0.340675	1.03606e-13
ENSMUSG00000026126	Ptpn18	-13.3127	-0.155249	7.17749	4.84531e-28
ENSMUSG00000026154	Sdhaf4	0.81358	-1.84088	0.0980773	7.29416e-10
ENSMUSG00000026192	Atic	0.418455	-0.777971	0.262501	7.61149e-11
ENSMUSG00000026202	Tuba4a	-0.0146743	-0.667898	0.377864	1.94157e-13
ENSMUSG00000026222	Sp100	-0.0665074	-0.914206	0.712377	1.60419e-59
ENSMUSG00000026229	Psmd1	0.135565	-0.132527	0.17158	0.534577
ENSMUSG00000026234	Ncl	0.185102	0.181769	1.39305	7.14393e-09
ENSMUSG00000026238	Ptma	0.176557	0.137229	3.06614	6.48808e-52
ENSMUSG00000026269	Rnpepl1	0.00840686	-0.523602	0.288643	1.47673e-07
ENSMUSG00000026285	Pdcd1	0.36824	1.46548	0.384645	6.52918e-49
ENSMUSG00000026288	Inpp5d	0.147994	0.0017535	0.20431	0.922142
ENSMUSG00000026341	Actr3	0.0766947	-0.116426	1.48462	0.000170943
ENSMUSG00000026353	Ubxn4	9.36537	0.337113	6.13141	1.66224e-23
ENSMUSG00000026356	Dars	0.0124178	-0.731631	0.251175	2.30784e-11
ENSMUSG00000026358	Rgs1	6.9737	0.466616	17.625	1.5494e-171
ENSMUSG00000026360	Rgs2	0.206098	6.26007	1.07447	4.39408e-308
ENSMUSG00000026385	Dbi	1.4261	-0.871909	0.258282	3.99364e-08
ENSMUSG00000026395	Ptprc	0.124821	-0.0346334	1.6538	0.364374
ENSMUSG00000026421	Csrp1	-0.39963	1.40047	0.293164	9.79651e-22
ENSMUSG00000026430	Rassf5	-9.53642	-0.372851	7.6437	4.78768e-21
ENSMUSG00000026463	Atp2b4	1.38899	1.35399	0.491718	1.13241e-65
ENSMUSG00000026466	Tor1aip1	0.169523	0.122361	0.297735	0.405915
ENSMUSG00000026473	Glul	7.73012	0.460063	4.28669	4.12768e-20
ENSMUSG00000026475	Rgs16	-0.26326	2.8969	0.169475	2.37853e-22
ENSMUSG00000026478	Lamc1	0.989984	1.44247	0.372302	5.1724e-57
ENSMUSG00000026483	Fam129a	2.06719	0.729706	0.693279	4.35613e-34
ENSMUSG00000026489	Adck3	0.474081	4.39602	0.178556	3.64296e-51
ENSMUSG00000026547	Tagln2	8.07616	0.626882	54.622	6.52222e-148
ENSMUSG00000026581	Sell	-1.07115	-1.36933	1.25538	5.67109e-152
ENSMUSG00000026615	Eprs	-0.172044	1.59598	0.397127	8.77421e-38
ENSMUSG00000026617	Bpnt1	0.29406	11.3138	0.198409	2.0746e-56
ENSMUSG00000026628	Atf3	1.03678	2.90335	0.222934	7.52721e-59
ENSMUSG00000026637	Traf5	0.7553	-1.82956	0.0910221	8.23973e-10
ENSMUSG00000026643	Nmt2	6.58228	0.469559	1.50069	8.63668e-11
ENSMUSG00000026655	Fam107b	0.418747	1.30133	1.34508	1.4669e-255
ENSMUSG00000026670	Uap1	5.57904	0.827105	6.7401	1.41692e-44
ENSMUSG00000026696	Vamp4	-0.723882	1.25987	0.229474	8.17529e-11
ENSMUSG00000026701	Prdx6	-0.562763	1.13039	0.772706	2.00782e-54
ENSMUSG00000026708	Cenpl	1.3973	1.17395	0.18207	3.46973e-19
ENSMUSG00000026727	Rsu1	0.970002	-1.21411	0.127727	2.44626e-07
ENSMUSG00000026728	Vim	8.23283	0.623615	80.688	1.30612e-183
ENSMUSG00000026755	Arpc5l	0.722149	-1.36997	0.313943	5.61733e-28
ENSMUSG00000026767	Fam188a	0.205423	0.343322	0.120148	0.0165675
ENSMUSG00000026770	Il2ra	0.0936638	-0.0901023	0.668774	0.317204
ENSMUSG00000026778	Prkcq	-0.146926	-1.0737	0.412767	1.0648e-39
ENSMUSG00000026786	Apbb1ip	0.825678	-0.905116	0.372459	1.04557e-18
ENSMUSG00000026811	St6galnac6	0.926378	0.911497	0.0572018	9.13478e-05
ENSMUSG00000026819	Slc25a25	-0.474396	1.66876	0.065992	0.000131112
ENSMUSG00000026826	Nr4a2	-2.80469e-06	6.06204	0.07485	6.92509e-13
ENSMUSG00000026832	Cytip	0.778381	0.65203	1.86306	1.30252e-147
ENSMUSG00000026864	Hspa5	0.383148	0.864241	1.58507	2.19707e-187
ENSMUSG00000026875	Traf1	7.06478	0.569782	25.3081	2.12685e-195
ENSMUSG00000026889	Rbm18	-0.800815	1.08576	0.158003	2.97976e-05
ENSMUSG00000026895	Ndufa8	0.0689717	-0.425131	0.444529	1.45499e-07
ENSMUSG00000026946	Nmi	1.16213	-0.955845	0.245935	1.03479e-09
ENSMUSG00000026977	March7	-0.249264	1.31126	0.33857	3.72952e-28
ENSMUSG00000027011	Ube2e3	7.1403	0.669989	10.0335	2.15128e-31
ENSMUSG00000027067	Ssrp1	0.095041	-0.34696	0.403767	7.06559e-05
ENSMUSG00000027079	Clp1	0.221174	0.556128	0.141353	0.000139861
ENSMUSG00000027087	Itgav	1.65415	1.48211	1.16982	9.38672e-161
ENSMUSG00000027111	Itga6	-5.07062	-0.496605	1.36118	1.83846e-12
ENSMUSG00000027131	Emc4	0.147945	0.0325624	0.233087	0.858965
ENSMUSG00000027133	Nop10	-11.7291	-0.231291	7.77999	6.94365e-23
ENSMUSG00000027170	Eif3m	0.0852624	-0.131324	1.00849	0.00326062
ENSMUSG00000027215	Cd82	1.68079	0.632989	1.63095	1.02018e-86
ENSMUSG00000027293	Ehd4	0.68262	1.44227	0.096602	9.10423e-14
ENSMUSG00000027333	Smox	7.32457	0.597778	4.16946	3.32497e-15
ENSMUSG00000027339	Rassf2	0.0507309	-4.7999	0.124965	7.54012e-28
ENSMUSG00000027342	Pcna	0.199854	0.379737	0.343919	5.78348e-05
ENSMUSG00000027346	Gpcpd1	0.611053	1.78458	0.453125	5.12174e-83
ENSMUSG00000027347	Rasgrp1	0.104688	-0.119612	0.414523	0.292226
ENSMUSG00000027361	Gabpb1	1.49078	1.00995	0.650994	1.02053e-56
ENSMUSG00000027381	Bcl2l11	-0.588744	2.61754	0.126669	4.70821e-09
ENSMUSG00000027404	Snrpb	0.152899	0.0540541	1.07802	0.347026
ENSMUSG00000027405	Nop56	0.16083	0.148868	0.459905	0.121401
ENSMUSG00000027422	Rrbp1	0.192121	0.504771	0.268469	6.39639e-06
ENSMUSG00000027447	Cst3	0.159085	0.168773	0.568361	0.0223495
ENSMUSG00000027456	Sdcbp2	5.55481	0.764036	9.47934	5.00933e-76
ENSMUSG00000027459	Fam110a	1.45309	2.22906	0.882744	3.69082e-167
ENSMUSG00000027466	Rbck1	1.48322	-0.80639	0.251994	1.52019e-06
ENSMUSG00000027472	Pdrg1	0.757519	-1.59567	0.237821	3.41399e-23
ENSMUSG00000027510	Rbm38	0.437044	-1.20499	0.542165	1.60716e-55
ENSMUSG00000027514	Zbp1	1.20549	-1.70008	0.17288	9.94574e-10
ENSMUSG00000027522	Stx16	0.0054189	-0.481428	0.293971	4.20541e-07
ENSMUSG00000027533	Fabp5	7.83253	0.576672	7.40577	1.21782e-21
ENSMUSG00000027593	Raly	0.143403	0.0213897	0.92173	0.818033
ENSMUSG00000027602	Map1lc3a	-0.0752827	6.54563	0.13993	2.40875e-28
ENSMUSG00000027613	Eif6	0.200187	0.235658	0.710693	2.56294e-05
ENSMUSG00000027620	Rbm39	0.232028	0.198528	2.14034	8.46523e-35
ENSMUSG00000027634	Ndrg3	1.06998	-2.19139	0.182676	5.06261e-16
ENSMUSG00000027639	Samhd1	1.6423	-1.89449	0.685628	1.66872e-27
ENSMUSG00000027646	Src	4.56404	1.13723	2.83594	7.76131e-20
ENSMUSG00000027660	Skil	9.51567	0.457759	16.8091	2.68712e-37
ENSMUSG00000027677	Ttc14	0.111386	-0.0566764	0.458121	0.736787
ENSMUSG00000027692	Tnik	1.06675	-1.25746	0.268242	1.19446e-14
ENSMUSG00000027706	Sec62	-1.01849	1.08292	0.653644	2.08638e-28
ENSMUSG00000027712	Anxa5	14.5038	0.219873	2.8276	0.000239568
ENSMUSG00000027739	Rab33b	-0.523595	1.59309	0.0689112	0.0008035
ENSMUSG00000027752	Exosc8	1.167	-1.05445	0.239449	1.91105e-10
ENSMUSG00000027763	Mbnl1	2.17088	-1.47711	0.718501	1.72747e-12
ENSMUSG00000027778	Ift80	-0.115421	-1.21559	0.28636	6.41937e-34
ENSMUSG00000027804	Ppid	-8.95711	-0.338519	1.68185	3.11846e-05
ENSMUSG00000027808	Serp1	0.931924	0.698674	1.12896	4.64269e-69
ENSMUSG00000027828	Ssr3	10.1052	0.288014	2.57164	3.0635e-08
ENSMUSG00000027829	Ccnl1	0.560523	0.656018	0.78031	8.42394e-34
ENSMUSG00000027863	Cd2	-1.4795	1.61423	1.19995	9.76024e-49
ENSMUSG00000027882	Stxbp3	0.209327	0.426598	0.176646	0.0013647
ENSMUSG00000027907	S100a11	0.631379	1.04392	1.64874	8.04377e-238
ENSMUSG00000027937	Jtb	0.14968	0.0385052	0.320202	0.827723
ENSMUSG00000027947	Il6ra	-6.08938	-0.780619	12.5582	7.19854e-33
ENSMUSG00000027953	Slc50a1	0.0597486	-0.323641	0.407147	7.0771e-05
ENSMUSG00000027985	Lef1	0.715508	-2.61892	0.363089	4.01807e-64
ENSMUSG00000028034	Fubp1	0.0260534	-0.352771	0.5686	3.63736e-09
ENSMUSG00000028042	Zbtb7b	0.258546	-1.67603	0.132851	7.62029e-19
ENSMUSG00000028049	Scamp3	1.22249	-0.821253	0.249188	6.87558e-08
ENSMUSG00000028053	Ash1l	0.310617	-0.820553	0.245896	3.63232e-13
ENSMUSG00000028059	Arhgef2	0.710177	-1.69404	0.0956471	6.92891e-10
ENSMUSG00000028062	Lamtor2	-10.3255	-0.277935	4.83438	8.15512e-15
ENSMUSG00000028063	Lmna	1.05038	3.22479	1.27663	0
ENSMUSG00000028071	Sh2d2a	-0.746462	1.2376	0.402517	7.22533e-21
ENSMUSG00000028081	Rps3a1	3.34094	-0.513259	2.14096	5.56169e-208
ENSMUSG00000028108	Ecm1	0.824993	-1.38249	0.267938	1.43174e-19
ENSMUSG00000028156	Eif4e	13.8432	0.228214	4.3699	2.51657e-07
ENSMUSG00000028161	Ppp3ca	0.135646	-0.0311902	0.228707	0.876798
ENSMUSG00000028163	Nfkb1	8.0187	0.638539	44.7675	1.51961e-112
ENSMUSG00000028191	Bcl10	0.582254	0.663541	0.529186	1.01455e-23
ENSMUSG00000028211	Trp53inp1	2.29511	0.644893	0.987689	2.58955e-41
ENSMUSG00000028214	Gem	4.04744	0.846498	3.08771	6.7413e-52
ENSMUSG00000028234	Rps20	-14.5723	-0.137018	12.6573	4.19066e-118
ENSMUSG00000028249	Sdcbp	-0.505949	1.38669	0.51463	3.24071e-43
ENSMUSG00000028266	Lmo4	-0.397331	1.11435	0.0875401	0.0078026
ENSMUSG00000028268	Gbp3	9.43356	0.478141	13.2763	8.34365e-27
ENSMUSG00000028271	Gtf2b	0.186158	0.269107	0.24433	0.0310216
ENSMUSG00000028277	Ube2j1	1.10909	0.877799	0.558486	4.72594e-41
ENSMUSG00000028300	3110043O21Rik	0.104167	3.70469	0.065048	7.50881e-14
ENSMUSG00000028337	Coro2a	-0.124362	-0.950606	0.243709	2.60922e-17
ENSMUSG00000028341	Nr4a3	0.11231	3.26843	0.113479	1.26198e-23
ENSMUSG00000028367	Txn1	18.3696	0.166851	8.59519	2.78933e-10
ENSMUSG00000028381	Ugcg	0.114478	-0.297486	0.178089	0.0478032
ENSMUSG00000028382	Ptbp3	0.153877	0.125181	0.55844	0.124471
ENSMUSG00000028398	Tmem261	-4.59769	-0.553288	1.08069	1.25519e-13
ENSMUSG00000028410	Dnaja1	18.5031	0.129236	6.88443	7.72097e-09
ENSMUSG00000028413	B4galt1	1.58196	0.726921	0.498403	6.19091e-25
ENSMUSG00000028484	Psip1	1.53749	-1.02319	0.261991	7.22778e-08
ENSMUSG00000028494	Plin2	4.02254	0.800351	1.45164	1.02225e-24
ENSMUSG00000028495	Rps6	0.169963	-0.124896	3.63237	2.43952e-125
ENSMUSG00000028522	Mier1	-1.09782	1.01845	0.392773	5.88289e-11
ENSMUSG00000028525	Pde4b	2.553	0.848831	1.23554	1.35902e-59
ENSMUSG00000028559	Osbpl9	9.09202	0.467986	11.4619	4.00953e-30
ENSMUSG00000028581	Laptm5	0.110303	-0.0788691	1.87182	0.0010506
ENSMUSG00000028599	Tnfrsf1b	-0.313141	2.44504	0.497643	4.00325e-85
ENSMUSG00000028603	Scp2	0.0768362	-0.181538	0.793562	0.000530294
ENSMUSG00000028609	Magoh	0.173837	0.250905	0.490558	0.000818349
ENSMUSG00000028618	Tmem59	2.04332	-0.978244	0.430604	3.09919e-08
ENSMUSG00000028648	Ndufs5	0.0157411	-0.368126	0.498572	5.74861e-09
ENSMUSG00000028649	Macf1	-13.6578	-0.235371	3.45025	0.000160529
ENSMUSG00000028657	Ppt1	0.0657172	-0.362626	0.322926	0.000293444
ENSMUSG00000028670	Lypla2	0.0841112	-0.349816	0.33245	0.000218453
ENSMUSG00000028675	Pnrc2	0.180091	0.210357	0.354049	0.036559
ENSMUSG00000028676	Srsf10	0.160211	0.0684194	0.301244	0.712097
ENSMUSG00000028680	Plk3	0.145654	0.279251	0.0967177	0.266271
ENSMUSG00000028691	Prdx1	0.140053	0.0246099	1.26072	0.76368
ENSMUSG00000028693	Nasp	0.243629	0.449099	0.199862	5.08768e-05
ENSMUSG00000028719	Cmpk1	12.1463	0.293839	7.36153	3.47072e-15
ENSMUSG00000028788	Ptp4a2	9.39786	0.358689	13.6777	3.88057e-69
ENSMUSG00000028790	Khdrbs1	-0.77467	1.03372	0.683296	8.65993e-37
ENSMUSG00000028793	Rnf19b	7.46852	0.629467	5.5074	9.52185e-14
ENSMUSG00000028800	Hdac1	-3.19381	-0.477995	1.14078	2.50269e-23
ENSMUSG00000028820	Sfpq	0.181382	0.189762	0.931886	4.0629e-05
ENSMUSG00000028821	Syf2	-1.18668	0.734512	0.568954	6.34321e-15
ENSMUSG00000028822	Tmem50a	1.822	-0.693817	0.633539	1.45674e-15
ENSMUSG00000028843	Sh3bgrl3	29.432	0.0733933	9.92407	1.82265e-12
ENSMUSG00000028868	Wasf2	9.42413	0.364199	5.10736	1.77556e-17
ENSMUSG00000028878	Fam76a	0.504761	0.972088	0.16856	7.29444e-13
ENSMUSG00000028889	Yrdc	-0.336735	1.27425	0.224247	5.55915e-16
ENSMUSG00000028894	Inpp5b	0.765565	-2.36255	0.0779386	1.34783e-09
ENSMUSG00000028898	Trnau1ap	0.101119	-0.339202	0.18233	0.0170571
ENSMUSG00000028936	Rpl22	0.121621	-0.157897	2.42605	3.89559e-31
ENSMUSG00000028945	Rheb	6.32063	0.379599	2.93891	2.30294e-28
ENSMUSG00000028958	Tmub1	0.100188	-0.307859	0.193462	0.0249953
ENSMUSG00000028964	Park7	0.0577081	-0.171408	1.07754	4.68628e-06
ENSMUSG00000028965	Tnfrsf9	1.09826	1.24624	2.23675	0
ENSMUSG00000028967	Errfi1	0.263825	5.47257	0.0885866	7.0628e-21
ENSMUSG00000028970	Abcb1b	0.0098229	5.03993	0.0440901	1.57327e-07
ENSMUSG00000028998	Tomm7	0.129856	-0.0243297	1.25811	0.686537
ENSMUSG00000029038	Ssu72	0.66424	-1.07408	0.419576	5.31596e-31
ENSMUSG00000029050	Ski	0.0856354	-0.248431	0.242831	0.0318185
ENSMUSG00000029062	Cdk11b	-0.703458	1.26799	0.316432	4.23628e-15
ENSMUSG00000029064	Gnb1	13.0458	0.271295	11.2413	7.29139e-22
ENSMUSG00000029066	Mrpl20	0.11762	-0.0962206	0.334878	0.526932
ENSMUSG00000029068	Ccnl2	0.222727	0.439484	0.625623	9.77603e-14
ENSMUSG00000029075	Tnfrsf4	-0.132227	1.23821	1.84324	0
ENSMUSG00000029076	Sdf4	0.357181	0.465471	1.40023	2.39319e-52
ENSMUSG00000029131	Dnajb6	-0.32483	1.43742	0.628343	1.48313e-68
ENSMUSG00000029135	Fosl2	0.336554	4.64923	0.573434	1.13744e-225
ENSMUSG00000029174	Tbc1d1	0.164757	0.0573411	0.175005	0.792687
ENSMUSG00000029177	Cenpa	-0.233106	2.9277	0.356857	4.95891e-53
ENSMUSG00000029178	Klf3	-0.00525729	-0.49832	0.435461	4.25027e-10
ENSMUSG00000029203	Ube2k	0.186673	0.253353	0.456584	0.00122843
ENSMUSG00000029204	Rhoh	1.4658	-1.07867	0.813362	1.32801e-44
ENSMUSG00000029247	Paics	1.415	-1.25314	0.135705	0.000135182
ENSMUSG00000029270	Fam69a	-5.9269	-0.671814	2.38624	1.26911e-10
ENSMUSG00000029290	Zfp326	0.17303	0.132199	0.134991	0.665491
ENSMUSG00000029313	Aff1	-0.0375467	1.88364	0.1355	3.38071e-18
ENSMUSG00000029322	Plac8	8.94379	0.475107	3.33916	3.66892e-05
ENSMUSG00000029328	Hnrnpdl	-1.17838	0.878332	0.485908	1.05679e-12
ENSMUSG00000029338	Antxr2	2.04498	1.30089	0.766542	2.99166e-63
ENSMUSG00000029345	Tfip11	-0.271117	0.941827	0.0828513	0.000946221
ENSMUSG00000029346	Srrd	-0.257042	1.30386	0.0830439	4.16138e-06
ENSMUSG00000029378	Areg	3.8424	1.75208	32.3123	8.21733e-176
ENSMUSG00000029390	Tmed2	-1.07238	0.61765	0.763058	6.11668e-22
ENSMUSG00000029401	Rilpl2	-0.23552	1.41203	0.389495	2.86667e-38
ENSMUSG00000029422	Rsrc2	-0.468428	0.744463	0.651504	1.80817e-28
ENSMUSG00000029458	Brap	0.265039	0.69494	0.254792	8.23801e-11
ENSMUSG00000029462	Vps29	0.197948	0.26749	0.404282	0.00161502
ENSMUSG00000029463	Fam216a	0.164056	0.578209	0.0702871	0.0087578
ENSMUSG00000029465	Arpc3	-0.667476	0.883999	1.22254	5.85393e-96
ENSMUSG00000029468	P2rx7	0.808508	-2.42277	0.10676	1.43497e-13
ENSMUSG00000029475	Kdm2b	2.2814	1.09434	1.61497	5.09998e-120
ENSMUSG00000029502	Golga3	0.141093	-0.136564	0.0611297	0.767077
ENSMUSG00000029570	Lfng	-8.74635	-0.441891	12.734	1.93305e-32
ENSMUSG00000029580	Actb	-24.2485	-0.0841832	15.9582	1.31516e-32
ENSMUSG00000029603	Dtx1	0.347524	-6.99773	0.2086	3.7621e-54
ENSMUSG00000029614	Rpl6	0.165147	-0.115841	3.34423	4.179e-71
ENSMUSG00000029616	Erp29	0.0952275	-0.224848	0.283698	0.0489074
ENSMUSG00000029632	Ndufa4	1.71111	-0.501415	0.790459	5.62707e-15
ENSMUSG00000029649	Pomp	0.0701603	-0.18747	0.837895	0.00021103
ENSMUSG00000029657	Hsph1	6.80066	0.70517	16.7003	1.7002e-53
ENSMUSG00000029672	Fam3c	1.36291	-1.8945	0.269484	8.03542e-14
ENSMUSG00000029723	Tsc22d4	0.866108	-1.84864	0.431851	6.22689e-49
ENSMUSG00000029725	Ppp1r35	0.774147	-1.40994	0.150128	1.78312e-12
ENSMUSG00000029787	Avl9	-0.229753	1.02438	0.308104	1.47908e-18
ENSMUSG00000029810	Tmem176b	5.28014	0.783386	1.44101	9.93708e-10
ENSMUSG00000029822	Osbpl3	5.3465	0.974803	9.4108	4.28505e-45
ENSMUSG00000029826	Zc3hav1	-0.525557	2.08014	0.568298	1.21313e-58
ENSMUSG00000029836	Cbx3	0.0256676	-0.303048	0.496473	1.0752e-05
ENSMUSG00000029911	Ssbp1	0.384438	-0.865139	0.212619	6.75289e-12
ENSMUSG00000029918	Mrps33	-0.040522	-0.691593	0.42958	2.31826e-19
ENSMUSG00000029922	Mkrn1	-0.467926	1.42933	0.517416	1.02212e-47
ENSMUSG00000029924	Slc37a3	0.145972	0.495108	0.055458	0.113691
ENSMUSG00000029994	Anxa4	6.92027	0.663493	1.54244	1.00418e-05
ENSMUSG00000030047	Arhgap25	0.990313	-2.14247	0.18558	3.6839e-18
ENSMUSG00000030055	Rab43	0.14314	0.726405	0.0503741	0.0298515
ENSMUSG00000030056	Isy1	0.147593	2.48386	0.496488	1.93691e-105
ENSMUSG00000030057	Cnbp	-1.11492	0.673244	1.35687	6.90511e-82
ENSMUSG00000030060	Hmces	1.85854	0.705044	0.331429	5.16373e-15
ENSMUSG00000030064	Frmd4b	2.89827	0.905399	0.653077	9.98681e-27
ENSMUSG00000030067	Foxp1	0.119305	-0.0339052	0.877423	0.709891
ENSMUSG00000030083	Abtb1	0.152118	0.0597881	0.405781	0.719071
ENSMUSG00000030102	Itpr1	0.710202	1.0922	0.186792	2.49295e-17
ENSMUSG00000030103	Bhlhe40	0.748484	2.65142	0.851262	2.80901e-257
ENSMUSG00000030104	Edem1	-0.0420124	0.93344	0.346992	5.39406e-21
ENSMUSG00000030107	Usp18	-0.838577	-1.65028	0.141428	3.34756e-19
ENSMUSG00000030114	Klrg1	1.57396	2.75167	1.44657	1.08974e-245
ENSMUSG00000030156	Cd69	9.03779	0.330163	6.83529	2.60175e-30
ENSMUSG00000030157	Clec2d	0.548716	-1.17419	0.311524	1.59737e-24
ENSMUSG00000030161	Gabarapl1	-0.147896	1.73683	0.11572	1.51458e-13
ENSMUSG00000030168	Adipor2	1.60069	0.751098	0.445381	7.24597e-24
ENSMUSG00000030213	Atf7ip	-1.26329	-0.45519	0.497989	1.92652e-09
ENSMUSG00000030220	Arhgdib	-5.23845	-0.270822	5.1615	3.12807e-92
ENSMUSG00000030232	Aebp2	1.30506	1.11773	0.855029	1.0114e-98
ENSMUSG00000030245	Golt1b	0.244255	1.10127	0.152174	1.18471e-12
ENSMUSG00000030246	Ldhb	0.983312	-2.90474	0.132652	4.82382e-15
ENSMUSG00000030263	Lrmp	1.35247	-1.68313	0.128162	3.32853e-06
ENSMUSG00000030265	Kras	-0.825097	1.52907	0.334127	6.80074e-16
ENSMUSG00000030275	Etnk1	-1.28237	-0.585761	0.306102	5.37877e-10
ENSMUSG00000030286	Emc3	-0.996	0.996589	0.236015	6.20267e-05
ENSMUSG00000030314	Atg7	9.5331	0.37712	2.82548	4.3471e-08
ENSMUSG00000030315	Vgll4	0.133533	1.12445	1.0247	1.9564e-125
ENSMUSG00000030336	Cd27	0.0471126	-0.194646	1.29168	2.22217e-08
ENSMUSG00000030342	Cd9	-7.34478	-0.453016	3.47935	9.39777e-14
ENSMUSG00000030357	Fkbp4	-3.62739	-0.318972	1.06233	1.11016e-10
ENSMUSG00000030365	Clec2i	0.381096	-2.38916	0.168331	8.2857e-32
ENSMUSG00000030403	Vasp	0.100116	-0.0771832	1.24087	0.0714501
ENSMUSG00000030413	Pglyrp1	1.35508	-1.83707	0.203031	1.95824e-09
ENSMUSG00000030432	Rpl28	2.13705	-0.476628	1.74632	1.02273e-86
ENSMUSG00000030452	Nipa2	-0.67027	1.62506	0.0885991	1.66596e-05
ENSMUSG00000030530	Furin	4.8669	1.36355	52.2635	3.99289e-140
ENSMUSG00000030533	Unc45a	-0.887029	1.3349	0.135654	0.000350197
ENSMUSG00000030536	Iqgap1	9.47562	0.450955	19.5697	1.71173e-51
ENSMUSG00000030595	Nfkbib	8.15318	0.61673	23.0708	3.8831e-51
ENSMUSG00000030605	Mfge8	6.15338	0.653027	0.80422	1.4953e-05
ENSMUSG00000030619	Eed	0.201434	0.306215	0.247313	0.00796855
ENSMUSG00000030647	Ndufc2	0.0467014	-0.334485	0.518923	7.70207e-07
ENSMUSG00000030654	Arl6ip1	0.0715889	-0.185676	1.24516	1.3704e-07
ENSMUSG00000030678	Maz	0.857153	-1.51	0.194907	7.06999e-16
ENSMUSG00000030682	Cdipt	0.901985	-1.00361	0.381206	2.04213e-20
ENSMUSG00000030695	Aldoa	15.7287	0.210697	16.6892	6.52975e-30
ENSMUSG00000030707	Coro1a	0.0597175	-0.495725	2.37467	5.70449e-173
ENSMUSG00000030729	Pgm2l1	0.462402	1.82606	0.1094	2.90865e-16
ENSMUSG00000030733	Sh2b1	0.168691	0.10215	0.117833	0.810388
ENSMUSG00000030744	Rps3	0.166663	-0.104329	3.60117	5.50023e-92
ENSMUSG00000030745	Il21r	10.0268	0.368373	18.6979	2.49638e-70
ENSMUSG00000030747	Dgat2	3.19049	1.42806	2.09715	3.78505e-49
ENSMUSG00000030748	Il4ra	2.08853	0.741241	1.49854	7.32387e-81
ENSMUSG00000030754	Copb1	0.194851	0.242204	0.258708	0.0412279
ENSMUSG00000030759	Far1	0.189921	0.28424	0.122266	0.110873
ENSMUSG00000030774	Pak1	0.131558	0.446542	0.027895	0.406892
ENSMUSG00000030779	Rbbp6	0.241224	0.399302	0.36883	1.33085e-06
ENSMUSG00000030793	Pycard	1.26879	-1.29918	0.407871	9.92156e-22
ENSMUSG00000030795	Fus	-0.702361	0.709876	1.0311	7.26509e-51
ENSMUSG00000030844	Rgs10	1.29879	-1.8605	1.0722	7.13117e-125
ENSMUSG00000030884	Uqcrc2	0.0850479	-0.202771	0.530686	0.00442785
ENSMUSG00000030921	Trim30a	1.23454	-1.33067	0.135619	3.26779e-06
ENSMUSG00000030934	Oat	0.224573	0.297241	0.22122	0.00139484
ENSMUSG00000030956	Fam53b	0.530365	-2.09565	0.267253	1.80352e-41
ENSMUSG00000031007	Atp6ap2	0.598191	0.443722	0.311806	3.20075e-09
ENSMUSG00000031010	Usp9x	0.205837	0.386577	0.186507	0.00582091
ENSMUSG00000031015	Swap70	-0.756055	1.62924	0.108738	2.60906e-05
ENSMUSG00000031021	Tmem9b	0.0888819	-0.235768	0.264585	0.0486356
ENSMUSG00000031029	Eif3f	0.129075	-0.0746538	1.9819	0.000291683
ENSMUSG00000031068	Glrx3	0.918726	-0.795217	0.308772	2.30365e-12
ENSMUSG00000031101	Sash3	0.6529	-2.14401	0.305286	8.93556e-43
ENSMUSG00000031146	Plp2	9.64139	0.483736	11.6326	7.1177e-21
ENSMUSG00000031155	Pim2	0.148493	0.198109	0.0639347	0.665705
ENSMUSG00000031162	Gata1	-0.88072	-2.19188	0.161219	1.17973e-27
ENSMUSG00000031165	Was	0.0430421	-0.321842	0.293651	0.000340171
ENSMUSG00000031167	Rbm3	-0.896786	1.07754	1.22489	5.06882e-105
ENSMUSG00000031197	Vbp1	11.5613	0.313789	7.02273	8.67955e-15
ENSMUSG00000031207	Msn	0.119613	-0.0269381	1.04634	0.794904
ENSMUSG00000031239	Itm2a	0.939282	-4.09778	0.148284	3.83112e-19
ENSMUSG00000031245	Hmgn5	0.99167	0.70249	0.20061	1.88921e-09
ENSMUSG00000031278	Acsl4	0.00910056	1.05806	0.0758142	0.00027697
ENSMUSG00000031304	Il2rg	13.0207	0.199737	8.87695	1.87324e-31
ENSMUSG00000031311	Nono	0.0750595	-0.197438	0.69905	0.000770101
ENSMUSG00000031320	Rps4x	-21.3079	-0.0820533	12.25	2.20523e-130
ENSMUSG00000031352	Hccs	1.20162	0.97465	0.326359	1.00352e-26
ENSMUSG00000031388	Naa10	0.105843	-0.249629	0.339309	0.013125
ENSMUSG00000031389	Arhgap4	0.801922	-1.01905	0.135884	9.55232e-08
ENSMUSG00000031402	Mpp1	0.768973	-1.62192	0.157482	9.05678e-15
ENSMUSG00000031403	Dkc1	-0.426373	-1.1203	0.17168	2.79185e-16
ENSMUSG00000031422	Morf4l2	-0.341946	1.26989	0.305829	2.87589e-22
ENSMUSG00000031431	Tsc22d3	-0.0854716	1.04124	0.780327	1.31927e-57
ENSMUSG00000031447	Lamp1	-11.7692	-0.298569	10.2938	1.26346e-20
ENSMUSG00000031453	Rasa3	1.31601	-2.13277	0.13014	2.08542e-06
ENSMUSG00000031467	Agpat5	0.161153	0.266042	0.0859091	0.333612
ENSMUSG00000031488	Rab11fip1	4.40293	1.2616	12.4278	4.30955e-91
ENSMUSG00000031506	Ptpn7	0.776128	-2.90207	0.330287	5.87959e-45
ENSMUSG00000031508	Ankrd10	0.338349	-1.27646	0.178872	8.01424e-18
ENSMUSG00000031513	Leprotl1	0.168371	0.124423	1.10489	0.00462408
ENSMUSG00000031530	Dusp4	0.346632	3.24713	0.691015	8.79335e-256
ENSMUSG00000031532	Saraf	-1.34061	0.718434	1.07364	6.24677e-37
ENSMUSG00000031537	Ikbkb	0.159951	0.127527	0.52824	0.132879
ENSMUSG00000031556	Tm2d2	0.166165	0.0375253	0.143226	0.904819
ENSMUSG00000031557	Plekha2	-0.69827	1.08299	0.19712	4.51964e-08
ENSMUSG00000031609	Sap30	0.739598	0.835584	0.0619984	0.000143436
ENSMUSG00000031622	Sin3b	-1.10255	1.73159	0.396474	2.48399e-14
ENSMUSG00000031627	Irf2	0.853317	-0.899672	0.273867	7.8807e-13
ENSMUSG00000031652	N4bp1	7.32573	0.699501	11.4625	3.94039e-27
ENSMUSG00000031660	Brd7	0.664373	-0.947745	0.190682	2.38216e-11
ENSMUSG00000031683	Lsm6	1.32592	-1.26918	0.297836	4.08281e-14
ENSMUSG00000031708	Tecr	0.0966634	-0.139817	0.720408	0.0250581
ENSMUSG00000031715	Smarca5	-1.00301	1.53067	0.314012	6.95589e-12
ENSMUSG00000031765	Mt1	2.70271	1.83169	2.07627	6.92797e-64
ENSMUSG00000031770	Herpud1	9.59634	0.466669	13.3322	3.16118e-24
ENSMUSG00000031781	Ciapin1	8.5631	0.451629	3.86936	8.14676e-14
ENSMUSG00000031796	Cfap20	0.158274	0.0317456	0.119679	0.847676
ENSMUSG00000031799	Tpm4	-0.584854	1.46381	0.617709	2.33114e-47
ENSMUSG00000031812	Map1lc3b	-0.937134	1.65572	0.928563	6.09109e-80
ENSMUSG00000031827	Cotl1	0.145231	0.0292532	1.8364	0.466143
ENSMUSG00000031839	Hsbp1	0.0723867	-0.233159	0.569544	0.00044682
ENSMUSG00000031843	Mphosph6	1.47288	0.791634	0.394697	1.44527e-23
ENSMUSG00000031848	Lsm4	1.51968	-0.794845	0.537466	1.89428e-17
ENSMUSG00000031880	Rrad	0.253508	1.43707	0.389907	6.06773e-46
ENSMUSG00000031885	Cbfb	0.0960476	-0.158229	0.29897	0.222388
ENSMUSG00000031897	Psmb10	0.358319	-1.43366	0.443564	4.64621e-55
ENSMUSG00000031932	Gpr83	-0.0935882	-2.49354	0.368221	1.65679e-85
ENSMUSG00000031933	Izumo1r	0.940401	-1.41527	1.23321	6.23882e-156
ENSMUSG00000031939	Taf1d	0.17771	0.261268	0.531783	0.000394684
ENSMUSG00000031984	2810004N23Rik	0.0674759	-1.09408	0.122002	6.64688e-10
ENSMUSG00000031996	Aplp2	-0.426265	1.93697	0.232043	4.24479e-23
ENSMUSG00000032000	Birc3	1.08205	0.871823	0.568816	9.29917e-44
ENSMUSG00000032026	Rexo2	-0.448276	-0.742845	0.643851	7.52036e-38
ENSMUSG00000032035	Ets1	-0.570584	0.616426	1.46377	1.41358e-88
ENSMUSG00000032093	Cd3e	2.35867	-1.05983	1.08223	2.75395e-29
ENSMUSG00000032094	Cd3d	1.98792	-1.17581	1.21082	3.7905e-61
ENSMUSG00000032199	Polr2m	0.156702	0.099849	0.433195	0.383409
ENSMUSG00000032220	Myo1e	5.20539	1.02112	7.55923	4.28756e-35
ENSMUSG00000032231	Anxa2	1.91958	1.55057	1.4658	1.62898e-149
ENSMUSG00000032238	Rora	0.84219	2.18087	1.45507	0
ENSMUSG00000032253	Phip	0.0293859	-0.374474	0.359623	9.18601e-06
ENSMUSG00000032265	Fam46a	1.90537	1.49774	1.27308	3.65138e-119
ENSMUSG00000032285	Dnaja4	5.29581	0.778356	2.51816	3.01569e-21
ENSMUSG00000032294	Pkm	0.181689	0.1459	1.56524	2.56453e-07
ENSMUSG00000032300	1700017B05Rik	0.156664	0.359486	0.0708163	0.150671
ENSMUSG00000032301	Psma4	0.0506178	-0.331438	0.652602	1.97993e-07
ENSMUSG00000032312	Csk	-0.339192	-0.615008	0.696342	1.50795e-26
ENSMUSG00000032316	Clk3	-0.603313	1.13317	0.189885	3.40988e-09
ENSMUSG00000032328	Tmem30a	0.239733	0.708981	0.307764	1.02186e-10
ENSMUSG00000032336	Nptn	9.44332	0.376367	2.46467	1.79083e-07
ENSMUSG00000032348	Gsta4	-0.0380744	-2.34699	0.0804889	1.39536e-14
ENSMUSG00000032349	Elovl5	9.11993	0.471687	13.5847	8.87231e-35
ENSMUSG00000032370	Lactb	10.2181	0.342238	1.99025	2.62643e-05
ENSMUSG00000032399	Rpl4	0.164234	-0.128521	3.20579	4.91778e-70
ENSMUSG00000032412	Atp1b3	-12.0914	-0.287971	11.2478	2.33059e-19
ENSMUSG00000032420	Nt5e	-0.881076	5.90659	0.364076	2.94678e-20
ENSMUSG00000032423	Syncrip	0.184893	0.194281	0.318433	0.0777003
ENSMUSG00000032436	Cmtm7	13.2556	0.292498	15.6967	1.62547e-25
ENSMUSG00000032463	Faim	-0.502136	2.08935	0.389484	1.11399e-34
ENSMUSG00000032501	Trib1	-0.962111	1.95308	0.191273	2.14696e-07
ENSMUSG00000032515	Csrnp1	0.117091	2.11939	0.433585	4.48535e-82
ENSMUSG00000032518	Rpsa	0.165328	-0.124017	3.23454	1.71772e-63
ENSMUSG00000032525	Nktr	13.3995	0.243511	6.69036	2.75639e-12
ENSMUSG00000032540	Abhd5	-0.163668	1.09654	0.0427427	0.0387752
ENSMUSG00000032575	Manf	10.905	0.308299	8.45826	6.86176e-27
ENSMUSG00000032577	Mapkapk3	9.94679	0.340668	2.81071	2.45488e-09
ENSMUSG00000032578	Cish	9.003	0.541195	27.1475	3.62931e-52
ENSMUSG00000032579	Hemk1	7.18322	0.557314	1.30047	3.8221e-06
ENSMUSG00000032633	Flcn	-0.0400273	0.897678	0.085495	0.00447571
ENSMUSG00000032657	Fam189b	0.0172917	-1.3699	0.449134	4.45506e-59
ENSMUSG00000032667	Pon2	-0.670221	1.8278	0.253333	6.96196e-18
ENSMUSG00000032712	2810474O19Rik	0.0436883	-0.289544	0.61811	6.39277e-06
ENSMUSG00000032741	Tpcn1	-0.0255626	-1.68011	0.15671	8.50701e-25
ENSMUSG00000032745	Gpbp1	2.3684	0.470703	1.02425	3.50953e-27
ENSMUSG00000032803	Cdv3	3.92428	0.465278	1.03007	5.57917e-18
ENSMUSG00000032902	Slc16a1	2.52225	0.826719	0.151257	1.19954e-06
ENSMUSG00000032946	Rasgrp2	-7.68781	-0.497003	6.84685	3.51721e-22
ENSMUSG00000032959	Pebp1	0.0378558	-0.337475	0.707674	1.5673e-09
ENSMUSG00000032966	Fkbp1a	0.144527	0.0274504	0.93901	0.724705
ENSMUSG00000033020	Polr2f	0.0434311	-0.390259	0.400715	1.23247e-06
ENSMUSG00000033047	Eif3l	1.08168	-1.01086	0.276525	6.25294e-14
ENSMUSG00000033083	Tbc1d4	1.16508	-7.65334	0.209707	4.50938e-22
ENSMUSG00000033088	Triobp	0.621491	-0.735879	0.175135	1.25166e-06
ENSMUSG00000033107	Rnf125	0.445174	3.17078	0.491464	3.31806e-164
ENSMUSG00000033147	Slc22a15	-0.571343	5.28577	0.0484871	5.22603e-07
ENSMUSG00000033161	Atp1a1	0.107502	-0.0998586	0.448923	0.384487
ENSMUSG00000033220	Rac2	-14.9959	-0.150297	12.7705	4.16361e-64
ENSMUSG00000033319	Fem1c	2.04519	1.08304	0.53776	7.90402e-41
ENSMUSG00000033350	Chst2	-0.656119	10.7125	0.0598875	4.07582e-07
ENSMUSG00000033355	Rtp4	1.07146	-2.02787	0.0773187	1.60779e-05
ENSMUSG00000033379	Atp6v0b	0.16743	0.133066	0.352758	0.26705
ENSMUSG00000033454	Zbtb1	0.213349	0.361758	0.24053	0.000525198
ENSMUSG00000033475	Tomm6	0.193427	0.226643	0.298675	0.036981
ENSMUSG00000033629	Hacd3	6.17858	0.761162	10.4244	1.46748e-53
ENSMUSG00000033653	Vps8	0.138861	-0.148694	0.0421953	0.779883
ENSMUSG00000033713	Foxn3	-11.879	-0.268851	4.49805	7.38531e-09
ENSMUSG00000033880	Lgals3bp	0.65619	-2.50002	0.0535553	1.65525e-07
ENSMUSG00000033938	Ndufb7	0.0760286	-0.181369	0.812381	0.000510977
ENSMUSG00000033940	Brk1	0.0788174	-0.192623	0.761553	0.000344443
ENSMUSG00000034006	Pqlc1	2.3209	1.65378	1.62594	3.26237e-118
ENSMUSG00000034083	Ccdc174	0.195924	0.305697	0.249187	0.0125806
ENSMUSG00000034088	Hdlbp	8.52033	0.393551	1.47505	3.64366e-06
ENSMUSG00000034108	Ccs	0.963047	-1.75594	0.230632	6.24966e-20
ENSMUSG00000034116	Vav1	0.0328366	-1.16486	0.22026	1.37329e-20
ENSMUSG00000034120	Srsf2	0.199712	0.204798	0.994605	4.10614e-06
ENSMUSG00000034158	Lrrc58	0.126646	-0.0127766	0.537738	0.814461
ENSMUSG00000034160	Ogt	0.0981644	-0.122087	0.712061	0.0684367
ENSMUSG00000034165	Ccnd3	-6.55735	-0.584572	8.48899	1.28127e-42
ENSMUSG00000034189	Hsdl1	0.518637	-0.999221	0.139834	5.31587e-09
ENSMUSG00000034266	Batf	-0.389121	2.1577	0.54491	3.40787e-73
ENSMUSG00000034317	Trim59	0.0562935	-0.534325	0.26373	7.44457e-06
ENSMUSG00000034342	Cbl	0.0294417	-0.407072	0.288123	3.03605e-05
ENSMUSG00000034349	Smc4	0.969056	-1.57312	0.817	6.40796e-99
ENSMUSG00000034353	Ramp1	0.0949201	-0.135801	0.349803	0.215518
ENSMUSG00000034390	Cmip	7.63447	0.581691	9.52556	3.43301e-34
ENSMUSG00000034403	Pja1	-0.883193	1.93753	0.173956	5.13499e-07
ENSMUSG00000034422	Parp14	1.35069	-1.26943	0.130709	0.000485186
ENSMUSG00000034438	Gbp8	0.126023	-0.213533	0.160785	0.263083
ENSMUSG00000034459	Ifit1	0.126523	-0.509024	0.0662547	0.0559823
ENSMUSG00000034573	Ptpn13	4.71361	0.980448	2.76252	6.4658e-24
ENSMUSG00000034595	Ppp1r18	0.295846	-0.879659	0.588381	1.02008e-39
ENSMUSG00000034610	Zcchc11	0.296293	0.658061	0.464667	4.61758e-19
ENSMUSG00000034614	Pik3ip1	-1.03988	-0.916236	0.426387	6.28996e-29
ENSMUSG00000034640	Tiparp	2.31647	1.48347	1.01871	8.98129e-72
ENSMUSG00000034647	Ankrd12	1.93383	-1.07039	0.359039	2.75167e-06
ENSMUSG00000034659	Tmem109	11.555	0.332427	2.90213	5.22098e-05
ENSMUSG00000034686	Prr7	1.15969	2.42012	0.678329	2.36364e-169
ENSMUSG00000034751	Mast4	1.32485	1.16772	0.352814	1.73115e-35
ENSMUSG00000034765	Dusp5	-0.0615915	3.06773	0.498984	1.92528e-104
ENSMUSG00000034786	Gpsm3	0.860435	-0.823663	0.579502	4.39859e-29
ENSMUSG00000034792	Gna15	1.2181	1.41957	0.540847	1.59212e-83
ENSMUSG00000034833	Tespa1	0.0713769	-0.296658	0.209025	0.00317442
ENSMUSG00000034868	Myl12b	14.5053	0.227301	17.0319	7.2105e-40
ENSMUSG00000034880	Mrpl34	0.812856	-2.21728	0.136286	6.70349e-16
ENSMUSG00000034881	Tbxa2r	0.0523964	-3.47053	0.0986098	4.93808e-27
ENSMUSG00000034892	Rps29	0.181168	-0.153928	4.17379	7.71871e-246
ENSMUSG00000034994	Eef2	0.163734	0.00830553	2.82397	0.742442
ENSMUSG00000035000	Dpp4	0.91231	-1.88279	0.0686226	7.92103e-07
ENSMUSG00000035021	Baz1a	11.0984	0.393575	8.35264	2.90141e-12
ENSMUSG00000035042	Ccl5	1.55303	0.801789	0.308167	8.80582e-12
ENSMUSG00000035048	Anapc13	0.0807647	-0.290021	0.367522	0.00173464
ENSMUSG00000035199	Arl6ip5	0.140162	0.0043432	0.870209	0.87436
ENSMUSG00000035208	Slfn8	0.790502	-1.25072	0.106209	7.71583e-07
ENSMUSG00000035215	Lsm7	-7.64199	-0.450339	2.87203	1.50324e-12
ENSMUSG00000035242	Oaz1	0.1802	0.0909192	2.4723	1.54717e-13
ENSMUSG00000035278	Plekhj1	-0.00493069	-0.540054	0.476892	2.22963e-14
ENSMUSG00000035299	Mid1	-0.0066406	2.13349	0.110155	6.76967e-17
ENSMUSG00000035310	Lin54	5.19662	0.741515	1.56777	2.55374e-16
ENSMUSG00000035329	Fbxo33	-0.20836	1.71764	0.125778	5.10374e-14
ENSMUSG00000035356	Nfkbiz	6.48676	0.787746	23.803	1.36638e-90
ENSMUSG00000035399	Oser1	0.121608	1.24016	0.350398	2.57876e-35
ENSMUSG00000035401	Emsy	0.204068	0.32452	0.234085	0.00314176
ENSMUSG00000035478	Mbd3	0.559244	-1.32936	0.197951	2.60157e-18
ENSMUSG00000035530	Eif1	-1.86019	0.644919	2.13328	3.2487e-261
ENSMUSG00000035569	Ankrd11	0.0685863	-0.235809	0.527714	0.00142285
ENSMUSG00000035640	Cbarp	-0.201774	3.958	0.113335	9.66559e-15
ENSMUSG00000035649	Zcchc7	1.0095	-1.02346	0.231659	4.95329e-11
ENSMUSG00000035674	Ndufa3	1.03385	-0.951424	0.835338	1.7328e-60
ENSMUSG00000035697	Hmha1	0.545986	-0.798038	1.13075	1.00798e-88
ENSMUSG00000035781	R3hdm4	1.66436	-1.00981	0.26139	0.000143636
ENSMUSG00000035828	Pim3	0.531771	1.68882	0.245306	1.3917e-37
ENSMUSG00000035851	Ythdc1	11.0287	0.363043	12.9392	1.97078e-27
ENSMUSG00000035901	Dennd5a	5.05071	1.20877	10.7809	1.22147e-30
ENSMUSG00000035929	H2-Q4	11.4088	0.220372	7.14376	2.25124e-28
ENSMUSG00000036006	Fam65b	-9.95116	-0.36734	5.4284	4.10331e-12
ENSMUSG00000036093	Arl5a	-0.479235	4.27805	0.231601	1.02385e-32
ENSMUSG00000036181	Hist1h1c	14.739	0.235691	4.33969	7.79927e-05
ENSMUSG00000036241	Ube2r2	1.25512	-1.37991	0.159379	5.71598e-08
ENSMUSG00000036299	BC031181	0.243014	0.401174	0.561308	2.22577e-11
ENSMUSG00000036309	Skp1a	0.0898605	-0.187469	0.430321	0.0285719
ENSMUSG00000036372	Tmem258	0.0413208	-0.227463	0.970778	3.85831e-08
ENSMUSG00000036376	Abt1	-0.52978	1.88258	0.135012	7.84927e-11
ENSMUSG00000036390	Gadd45a	-0.273145	2.69293	0.131953	1.57851e-14
ENSMUSG00000036427	Gpi1	0.135756	0.00618038	0.991775	0.904022
ENSMUSG00000036432	Siah2	0.674483	1.13028	0.209099	8.92847e-21
ENSMUSG00000036438	Calm2	-1.03098	0.618137	1.15544	7.21045e-47
ENSMUSG00000036461	Elf1	-0.785493	1.17576	0.491439	1.88746e-24
ENSMUSG00000036478	Btg1	0.192351	0.214038	3.0738	2.36474e-91
ENSMUSG00000036499	Eea1	0.699788	1.47707	0.477257	2.19469e-78
ENSMUSG00000036504	Phpt1	0.038926	-0.559436	0.211642	1.41621e-06
ENSMUSG00000036533	Cdc42ep3	0.161473	0.0746327	0.156329	0.758685
ENSMUSG00000036534	Slc38a7	0.146626	-0.501403	0.0723908	0.0479513
ENSMUSG00000036698	Ago2	1.18172	0.425075	0.443339	4.99042e-09
ENSMUSG00000036707	Cab39	0.167511	0.123347	0.324466	0.366441
ENSMUSG00000036752	Tubb4b	3.39104	0.327802	1.02899	6.75297e-13
ENSMUSG00000036764	Dnajc12	1.14877	1.57159	0.12604	3.57633e-18
ENSMUSG00000036781	Rps27l	0.148249	0.0528232	0.660784	0.647423
ENSMUSG00000036931	Nfkbid	7.43981	0.633765	10.1402	3.15319e-24
ENSMUSG00000036943	Rab8b	2.55034	0.87264	1.60439	4.18767e-87
ENSMUSG00000037012	Hk1	1.19803	-1.84828	0.115586	2.10756e-07
ENSMUSG00000037013	Ss18	0.126644	-0.0727586	0.25679	0.77353
ENSMUSG00000037152	Ndufc1	1.27849	-0.779092	0.277352	4.00036e-08
ENSMUSG00000037204	Atg101	0.205075	0.403949	0.209723	0.00109989
ENSMUSG00000037262	Kin	0.15233	0.0815953	0.103719	0.827727
ENSMUSG00000037266	Rsrp1	1.45395	-0.637741	0.783975	4.30907e-24
ENSMUSG00000037270	4932438A13Rik	0.179469	0.270548	0.214808	0.0567387
ENSMUSG00000037318	Traf3ip3	0.349285	-1.77022	0.398467	6.87485e-63
ENSMUSG00000037321	Tap1	0.0770765	-0.264856	0.468766	0.000669715
ENSMUSG00000037337	Map4k1	1.17114	-2.27024	0.0889281	7.57946e-07
ENSMUSG00000037361	Sf3b6	-0.47838	0.713725	0.611472	1.00977e-06
ENSMUSG00000037405	Icam1	8.24942	0.546443	7.41406	3.94617e-18
ENSMUSG00000037408	Cnnm4	0.205198	2.11763	0.0225835	0.00106292
ENSMUSG00000037419	Endod1	0.173462	0.137145	0.110301	0.696831
ENSMUSG00000037447	Arid5a	-0.751526	2.5401	0.206431	2.76206e-11
ENSMUSG00000037458	Azin1	0.655716	0.795182	0.27231	1.32748e-15
ENSMUSG00000037465	Klf10	4.99992	0.529293	1.0312	1.58115e-12
ENSMUSG00000037533	Rapgef6	1.62122	-1.25641	0.402614	2.60781e-13
ENSMUSG00000037536	Fbxo34	6.29276	0.621552	1.05888	3.73403e-07
ENSMUSG00000037563	Rps16	0.168867	-0.144821	3.85659	1.50418e-190
ENSMUSG00000037573	Tob1	-0.445327	1.28792	0.194352	3.05477e-11
ENSMUSG00000037580	Gch1	0.056212	4.5948	0.202326	4.89965e-45
ENSMUSG00000037601	Nme1	-7.97114	-0.307339	4.08095	1.01026e-21
ENSMUSG00000037649	H2-DMa	0.354986	-4.11607	0.151349	5.12533e-27
ENSMUSG00000037679	Inf2	7.99329	0.511956	1.16075	0.000904327
ENSMUSG00000037706	Cd81	0.0835666	-0.190561	0.441478	0.0364627
ENSMUSG00000037742	Eef1a1	0.164781	-0.0533581	4.01024	4.32054e-39
ENSMUSG00000037754	Ppp1r16b	0.206933	1.03495	0.607541	3.07509e-54
ENSMUSG00000037772	Mrpl23	-8.97872	-0.299432	4.31643	3.49998e-16
ENSMUSG00000037805	Rpl10a	-16.2028	-0.120196	11.7656	3.8005e-88
ENSMUSG00000037847	Nmrk1	3.10138	1.06417	0.925782	2.26909e-29
ENSMUSG00000037849	Gm4955	-0.773485	-1.27605	0.31012	5.24838e-31
ENSMUSG00000037876	Jmjd1c	-0.928336	1.44584	0.266984	6.99345e-11
ENSMUSG00000037894	H2afz	0.354499	0.387562	2.57782	1.32134e-93
ENSMUSG00000037926	Ssh2	0.134246	0.102371	0.503036	0.344524
ENSMUSG00000037935	Smarce1	-0.51393	0.823475	0.399534	1.00896e-16
ENSMUSG00000037940	Inpp4b	1.40832	-1.26995	0.352794	3.68946e-15
ENSMUSG00000037944	Ccr7	-1.24303	1.9927	0.519503	2.28156e-06
ENSMUSG00000037958	Nsrp1	0.173275	0.259594	0.238346	0.0491515
ENSMUSG00000037960	Card19	9.18779	0.403061	2.32018	1.66443e-07
ENSMUSG00000037966	Ninj1	0.664563	1.22776	0.3352	5.80228e-39
ENSMUSG00000037992	Rara	10.4145	0.436104	7.1541	2.68477e-11
ENSMUSG00000038037	Socs1	0.103494	-0.103445	0.341193	0.509806
ENSMUSG00000038095	Sbno1	0.164709	0.129493	0.432038	0.207316
ENSMUSG00000038147	Cd84	-2.1504	-0.382319	0.763086	8.15673e-12
ENSMUSG00000038150	Ormdl3	0.215311	0.324467	0.19741	0.00670495
ENSMUSG00000038151	Prdm1	5.13729	0.771659	2.09287	2.25595e-23
ENSMUSG00000038172	Ttc39b	-0.328934	0.976459	0.236295	7.88636e-12
ENSMUSG00000038213	Tapbpl	13.3111	0.255867	5.03197	4.99019e-08
ENSMUSG00000038274	Fau	0.163518	-0.0345996	3.80241	1.07674e-16
ENSMUSG00000038332	Sesn1	0.119908	-0.0699179	0.31592	0.739424
ENSMUSG00000038352	Arl5c	0.205233	0.247717	0.437866	0.000737102
ENSMUSG00000038366	Lasp1	-0.101772	-0.617557	0.298667	4.60188e-13
ENSMUSG00000038374	Rbm8a	0.196908	0.239508	0.682676	3.98099e-05
ENSMUSG00000038393	Txnip	0.0882986	-0.130113	0.636576	0.0873979
ENSMUSG00000038400	Pmepa1	0.22481	0.502287	0.147475	0.000238
ENSMUSG00000038412	Higd1a	0.181948	0.217957	0.508562	0.00252695
ENSMUSG00000038418	Egr1	0.755436	-3.98288	0.106434	1.50691e-13
ENSMUSG00000038462	Uqcrfs1	12.6156	0.226913	5.70066	3.55838e-14
ENSMUSG00000038467	Chmp4b	-1.12227	2.07729	0.463577	1.2328e-16
ENSMUSG00000038612	Mcl1	0.0912307	-0.113254	0.624941	0.15108
ENSMUSG00000038633	Degs1	8.35358	0.579026	15.9383	5.23038e-36
ENSMUSG00000038642	Ctss	1.08933	-1.20359	0.617931	7.97654e-42
ENSMUSG00000038646	Fam103a1	2.5506	0.426731	1.28663	1.94039e-34
ENSMUSG00000038658	Ric1	0.293332	1.80098	0.0897762	5.62391e-14
ENSMUSG00000038679	Trps1	-0.0562005	2.59946	0.170938	3.30085e-24
ENSMUSG00000038690	Atp5j2	1.84678	-0.373588	1.10609	9.29567e-19
ENSMUSG00000038776	Ephx1	0.871045	-2.28004	0.133712	1.94978e-14
ENSMUSG00000038806	Sde2	-0.675722	0.997884	0.167947	2.88194e-06
ENSMUSG00000038811	Gngt2	0.121882	-0.239441	0.174667	0.141113
ENSMUSG00000038812	Trmt112	0.667081	-0.740911	0.518664	1.44351e-23
ENSMUSG00000038843	Gcnt1	1.21908	2.06161	0.032983	1.07056e-06
ENSMUSG00000038845	Phb	0.156041	-0.704758	0.287964	5.77027e-12
ENSMUSG00000038855	Itpkb	-0.420702	0.726541	0.595534	4.11718e-23
ENSMUSG00000038886	Man2a2	7.57807	0.501019	1.28174	3.76981e-05
ENSMUSG00000038900	Rpl12	-16.7139	-0.12717	13.4731	8.24932e-95
ENSMUSG00000038976	Ppp1r9b	-0.959629	-0.75217	0.182643	1.54359e-09
ENSMUSG00000039001	Rps21	0.156382	-0.130102	2.81766	2.6245e-44
ENSMUSG00000039153	Runx2	2.7121	1.56473	1.26256	4.17272e-55
ENSMUSG00000039163	Cmc1	0.127849	-0.107143	0.201817	0.654739
ENSMUSG00000039191	Rbpj	5.70452	0.877532	11.2061	5.1478e-51
ENSMUSG00000039220	Ppp1r10	0.000653533	-0.49311	0.237483	4.13683e-07
ENSMUSG00000039221	Rpl22l1	0.122985	-0.0807919	2.41324	6.94654e-07
ENSMUSG00000039232	Stx11	2.71818	1.33784	4.44505	8.21715e-256
ENSMUSG00000039264	Gimap3	1.34961	-1.43755	0.95303	2.07777e-81
ENSMUSG00000039294	BC017643	0.873552	-0.921748	0.193602	7.42867e-09
ENSMUSG00000039361	Picalm	7.89229	0.619359	17.879	9.17348e-46
ENSMUSG00000039384	Dusp10	-0.0478856	15.1611	0.385905	1.14031e-77
ENSMUSG00000039568	Ubald1	0.182229	0.271095	0.206123	0.0499693
ENSMUSG00000039615	Stub1	0.0626067	-0.319411	0.333179	0.000701225
ENSMUSG00000039671	Zmynd8	0.00183866	-0.558367	0.231825	8.90652e-08
ENSMUSG00000039680	Mrps6	3.86724	0.471827	1.11766	1.29925e-18
ENSMUSG00000039697	Ncoa7	0.264322	-1.18976	0.156723	1.34702e-13
ENSMUSG00000039759	Thap3	0.947762	-1.21973	0.195461	1.71283e-12
ENSMUSG00000039771	Polr2j	1.68655	-0.98374	0.230337	7.16599e-05
ENSMUSG00000039849	Pcif1	0.128754	0.831631	0.357846	6.09414e-20
ENSMUSG00000039851	4932438H23Rik	-0.108324	1.62865	0.0428611	0.000140971
ENSMUSG00000039899	Fgl2	5.22148	0.821243	5.83666	1.1581e-51
ENSMUSG00000039910	Cited2	-0.462586	1.86456	0.408951	1.28634e-36
ENSMUSG00000039936	Pik3cd	-5.87158	-0.67417	3.96063	1.87506e-21
ENSMUSG00000039942	Ptger4	-0.887298	3.89606	0.134078	4.0707e-06
ENSMUSG00000039997	Ifi203	0.59053	-0.945469	0.522111	4.55146e-32
ENSMUSG00000040010	Slc7a5	7.0599	0.499854	1.21934	6.3622e-07
ENSMUSG00000040054	Baz2a	0.91664	-1.45853	0.132256	3.88743e-10
ENSMUSG00000040128	Pnrc1	0.00201512	0.801397	1.61596	2.92135e-175
ENSMUSG00000040212	Emp3	0.0834346	-0.0932122	1.08965	0.0386737
ENSMUSG00000040247	Tbc1d10c	0.718406	-1.08715	0.540265	2.26985e-40
ENSMUSG00000040253	Gbp7	0.0503986	-0.503071	0.356534	6.83405e-07
ENSMUSG00000040274	Cdk6	7.46269	0.69467	13.5398	2.43761e-29
ENSMUSG00000040276	Pacsin1	0.386965	-1.924	0.151201	1.15665e-22
ENSMUSG00000040345	Arhgap9	0.483111	-1.1797	0.385515	1.10679e-35
ENSMUSG00000040385	Ppp1ca	0.655988	-0.356403	1.24855	1.03169e-24
ENSMUSG00000040435	Ppp1r15a	-0.676798	1.48442	0.666308	1.97214e-47
ENSMUSG00000040451	Sgms1	1.45703	1.18175	0.360043	8.36018e-37
ENSMUSG00000040479	Dgkz	0.321603	-1.75245	0.225548	3.68162e-32
ENSMUSG00000040548	Tex2	1.36488	1.28482	0.314388	9.49598e-39
ENSMUSG00000040584	Abcb1a	0.545147	2.21366	0.225783	1.81408e-51
ENSMUSG00000040681	Hmgn1	1.11827	-2.32227	0.234799	2.22964e-20
ENSMUSG00000040687	Madd	-0.785473	0.974249	0.142224	0.000415234
ENSMUSG00000040699	Limd2	0.948425	-1.31382	1.24285	1.46961e-179
ENSMUSG00000040713	Creg1	0.137978	-0.137669	0.176355	0.52815
ENSMUSG00000040746	Rnf167	-0.0322707	-0.733385	0.353878	4.84086e-16
ENSMUSG00000040747	Cd53	-1.40336	1.64404	1.00178	1.18892e-35
ENSMUSG00000040760	Appl1	0.223327	0.341902	0.195331	0.00294648
ENSMUSG00000040767	Snrnp25	0.158344	0.026527	0.130395	0.864827
ENSMUSG00000040824	Snrpd2	0.0542403	-0.259595	0.800254	2.47556e-07
ENSMUSG00000040899	Ccr6	-0.597775	8.83067	0.0817995	2.33467e-12
ENSMUSG00000040940	Arhgef1	-1.07571	-0.476993	1.60875	7.72648e-62
ENSMUSG00000040952	Rps19	-18.6773	-0.106044	16.4429	5.49761e-216
ENSMUSG00000041028	Ghitm	-0.258278	0.775711	0.58417	1.14568e-30
ENSMUSG00000041187	Prkd2	0.261042	-1.54343	0.208507	1.2466e-27
ENSMUSG00000041203	2310036O22Rik	0.0169158	-0.318687	0.732315	1.19432e-10
ENSMUSG00000041235	Chd7	2.25429	1.02316	0.779263	2.08118e-49
ENSMUSG00000041238	Rbbp8	0.462519	1.88089	0.0972758	1.26142e-16
ENSMUSG00000041272	Tox	-0.652621	2.08004	0.451678	4.4498e-37
ENSMUSG00000041313	Slc7a1	4.70405	0.924456	1.73514	2.57758e-20
ENSMUSG00000041328	Pcf11	0.182598	0.189298	0.191761	0.280366
ENSMUSG00000041417	Pik3r1	0.179218	0.185856	0.458248	0.0149308
ENSMUSG00000041453	Rpl21	-17.6086	-0.0941623	11.0679	1.10076e-149
ENSMUSG00000041483	Zfp281	0.14982	0.0697962	0.353264	0.723023
ENSMUSG00000041515	Irf8	6.61672	0.757848	6.9145	9.16445e-21
ENSMUSG00000041560	Gltscr2	0.204288	0.190813	1.68135	1.3226e-14
ENSMUSG00000041642	Kif21b	-3.4307	-0.525737	0.67554	4.88174e-11
ENSMUSG00000041765	Ubac2	1.44558	-1.29833	0.225231	7.43356e-09
ENSMUSG00000041841	Rpl37	0.173262	-0.139278	3.70087	1.73274e-148
ENSMUSG00000041920	Slc16a6	0.696808	1.46653	0.250019	1.04842e-37
ENSMUSG00000041954	Tnfrsf18	-0.575413	1.07723	1.32488	8.21393e-141
ENSMUSG00000041959	S100a10	13.6784	0.230528	23.8475	1.9112e-90
ENSMUSG00000042079	Hnrnpf	-13.8392	-0.150343	8.02445	5.05432e-35
ENSMUSG00000042116	Vwa1	-0.66151	3.4533	0.0301239	0.0357169
ENSMUSG00000042262	Ccr8	1.4281	1.6704	0.243056	5.30113e-38
ENSMUSG00000042298	Ttc19	0.201829	0.312222	0.178023	0.0303144
ENSMUSG00000042349	Ikbke	-0.118803	-0.94587	0.191581	1.47271e-14
ENSMUSG00000042351	Grap2	1.74906	0.563215	0.42281	2.02533e-13
ENSMUSG00000042364	Snx18	0.0421947	9.26094	0.386641	4.53878e-95
ENSMUSG00000042406	Atf4	0.196179	1.13623	0.592405	5.06861e-61
ENSMUSG00000042444	Fam63b	0.478593	-1.10011	0.126409	4.45862e-09
ENSMUSG00000042487	Leo1	0.153637	0.0551399	0.090359	0.907898
ENSMUSG00000042572	Ube2q1	0.113246	-0.305071	0.163555	0.0460708
ENSMUSG00000042599	Kdm7a	9.06171	0.477291	8.99496	3.24351e-21
ENSMUSG00000042675	Ypel3	2.33636	-0.86915	0.684715	1.0795e-11
ENSMUSG00000042677	Zc3h12a	1.75638	1.17863	0.828876	1.58215e-86
ENSMUSG00000042682	Selk	-0.645057	1.40556	0.871502	1.14951e-91
ENSMUSG00000042694	Obfc1	8.00445	0.542964	3.30621	8.8485e-10
ENSMUSG00000042712	Wbp5	-0.335714	2.11195	0.300647	1.34095e-33
ENSMUSG00000042747	Krtcap2	0.161944	0.0770469	0.84995	0.243366
ENSMUSG00000043008	Klhl6	0.255269	-0.939087	0.283831	1.67016e-20
ENSMUSG00000043091	Tuba1c	10.0886	0.327875	1.77894	0.000442599
ENSMUSG00000043252	Tmem64	-0.239219	2.35284	0.389308	9.81149e-49
ENSMUSG00000043263	Pyhin1	0.971279	-1.26477	0.289946	1.61833e-18
ENSMUSG00000043279	Trim56	0.274891	-1.71371	0.0830257	1.65719e-10
ENSMUSG00000043421	Hilpda	3.94705	1.52112	25.7649	9.10292e-217
ENSMUSG00000043505	Gimap5	0.174193	0.163706	0.689621	0.0132684
ENSMUSG00000043716	Rpl7	0.161092	-0.147052	3	1.27539e-68
ENSMUSG00000043866	Taf10	0.0826528	-0.291321	0.423123	0.000306467
ENSMUSG00000043931	Gimap7	1.36033	-2.06188	0.494716	4.5213e-30
ENSMUSG00000043953	Ccrl2	1.63063	1.16609	0.330524	9.1321e-31
ENSMUSG00000043962	Thrap3	0.156569	0.104081	0.436518	0.357973
ENSMUSG00000043991	Pura	0.103095	-0.794156	0.295964	5.52559e-15
ENSMUSG00000044147	Arf6	-0.112211	0.765307	0.919082	7.70023e-59
ENSMUSG00000044167	Foxo1	13.2499	0.243699	8.8755	1.96857e-17
ENSMUSG00000044258	Ctla2a	1.33093	1.98137	1.43952	2.51925e-271
ENSMUSG00000044424	Gm9493	-17.8571	-0.134202	12.1698	1.32461e-33
ENSMUSG00000044533	Rps2	0.161985	-0.0914759	3.24919	2.68371e-27
ENSMUSG00000044627	Swi5	1.0616	-0.991009	0.400533	5.33179e-21
ENSMUSG00000044768	D1Ertd622e	-0.34409	1.35261	0.14084	1.84612e-10
ENSMUSG00000044786	Zfp36	-1.20279	2.0133	0.36451	3.56589e-08
ENSMUSG00000044792	Isca1	-0.560322	1.76236	0.112374	1.02434e-07
ENSMUSG00000045092	S1pr1	0.0409136	-0.260623	0.465987	0.00184839
ENSMUSG00000045107	Saysd1	0.477092	-1.61763	0.116609	1.84544e-13
ENSMUSG00000045128	Rpl18a	0.166784	-0.0784848	4.13654	8.42018e-91
ENSMUSG00000045165	AI467606	0.0610866	-0.332479	0.455238	7.19361e-05
ENSMUSG00000045193	Cirbp	-0.277384	1.43788	0.718887	3.18334e-82
ENSMUSG00000045232	Rln3	0.125026	-0.500112	0.124492	0.0137123
ENSMUSG00000045294	Insig1	-0.0605795	1.78457	0.109378	4.06874e-12
ENSMUSG00000045382	Cxcr4	0.586036	3.49646	0.176324	3.81065e-45
ENSMUSG00000045394	Epcam	-0.710649	9.01563	0.0714174	1.6949e-07
ENSMUSG00000045427	Hnrnph2	-1.06783	1.40886	0.248445	1.71847e-07
ENSMUSG00000045573	Penk	2.8815	1.04887	0.916968	6.06571e-25
ENSMUSG00000045730	Adrb2	5.91152	0.611523	2.16019	2.81841e-17
ENSMUSG00000045817	Zfp36l2	1.53229	0.42049	0.894289	1.52972e-18
ENSMUSG00000045826	Ptprcap	0.887288	-0.897086	1.29351	3.28925e-97
ENSMUSG00000045827	Serpinb9	8.33525	0.507535	2.63168	1.45087e-06
ENSMUSG00000045962	Wnk1	10.5575	0.380977	21.9647	1.93176e-57
ENSMUSG00000045969	Ing1	0.13129	-0.0452126	0.235076	0.853081
ENSMUSG00000045973	Slc25a51	6.29895	0.749978	10.9357	2.50088e-54
ENSMUSG00000046079	Lrrc8d	5.58403	0.770453	3.53089	2.8523e-24
ENSMUSG00000046229	Scand1	0.194922	0.231378	0.68343	6.62284e-05
ENSMUSG00000046330	Rpl37a	0.166102	-0.069793	4.11173	4.15328e-73
ENSMUSG00000046364	Rpl27a	0.163705	-0.112884	3.32143	5.16467e-67
ENSMUSG00000046432	Ngfrap1	-0.306824	1.1784	0.396649	8.0272e-30
ENSMUSG00000046434	Hnrnpa1	-1.31913	2.26753	0.594477	6.89914e-13
ENSMUSG00000046447	Camk2n1	5.73428	0.99536	21.5495	4.70262e-64
ENSMUSG00000046687	Gm5424	-0.248244	0.899904	0.173695	1.26222e-08
ENSMUSG00000046691	Chtf8	0.0386074	-0.428916	0.281697	2.16498e-05
ENSMUSG00000046718	Bst2	0.0860629	-0.200065	0.369811	0.0457
ENSMUSG00000046722	Cdc42se1	-10.1737	-0.259571	2.71011	6.55892e-07
ENSMUSG00000046836	Brox	-0.588287	1.29669	0.0797836	0.00358423
ENSMUSG00000046865	Fbl	-0.0274347	-0.409691	0.637901	5.13319e-14
ENSMUSG00000046876	Atxn1	2.23548	0.778058	0.514109	1.06513e-25
ENSMUSG00000046908	Ltb4r1	1.14757	3.4948	0.225829	6.03869e-62
ENSMUSG00000046982	Tshz1	0.155211	0.156134	0.0904411	0.668563
ENSMUSG00000046999	1110032F04Rik	-0.535048	-1.12248	0.146735	6.19563e-13
ENSMUSG00000047044	D030056L22Rik	0.157411	0.0799824	0.101897	0.793558
ENSMUSG00000047126	Cltc	0.211374	0.334424	0.222621	0.00286784
ENSMUSG00000047180	Neurl3	0.101409	1.00811	0.356804	7.49876e-25
ENSMUSG00000047187	Rab2a	-0.94846	0.657518	0.564984	7.17109e-14
ENSMUSG00000047215	Rpl9	0.166574	-0.113424	3.49589	1.05094e-91
ENSMUSG00000047281	Sfn	4.9607	0.893624	3.11313	1.75267e-25
ENSMUSG00000047407	Tgif1	0.486128	2.07109	0.649336	4.87405e-153
ENSMUSG00000047446	Arl4a	7.71867	0.586206	13.4529	4.44836e-44
ENSMUSG00000047565	Acot10	0.362445	1.32951	0.0380312	0.000141488
ENSMUSG00000047604	Frat2	-0.467141	2.93583	0.212646	1.11491e-21
ENSMUSG00000047675	Rps8	0.182603	-0.236398	3.37867	1.55778e-202
ENSMUSG00000047714	Ppp1r2	9.84977	0.326988	3.25614	2.89443e-10
ENSMUSG00000047867	Gimap6	1.80555	-3.01807	0.859758	1.47874e-21
ENSMUSG00000047881	Rell1	0.609006	1.56271	0.0860342	1.56374e-12
ENSMUSG00000047898	Ccr4	0.967007	1.14	0.308363	2.56529e-32
ENSMUSG00000047945	Marcksl1	-0.519599	2.00673	0.0844604	6.33452e-07
ENSMUSG00000048076	Arf1	0.316803	0.409786	1.21206	1.66074e-36
ENSMUSG00000048100	Taf13	0.199821	0.336433	0.139372	0.0513125
ENSMUSG00000048154	Kmt2d	0.117741	-0.251693	0.148045	0.161774
ENSMUSG00000048170	Mcmbp	-8.67544	-0.359753	2.83297	1.51445e-09
ENSMUSG00000048215	A630023P12Rik	1.11615	-1.47044	0.0843312	4.43112e-05
ENSMUSG00000048234	Rnf149	0.168001	0.13895	0.218821	0.46241
ENSMUSG00000048251	Bcl11b	-0.320059	-0.862946	1.00028	2.64281e-80
ENSMUSG00000048277	Syngr2	-0.895496	3.29733	0.302911	4.98174e-16
ENSMUSG00000048376	F2r	-0.113122	1.40538	0.148069	1.41688e-14
ENSMUSG00000048490	Nrip1	10.5811	0.40755	29.4946	3.71125e-62
ENSMUSG00000048521	Cxcr6	4.65516	1.24462	15.6448	2.3693e-71
ENSMUSG00000048546	Tob2	0.331692	1.08395	0.312952	4.08254e-25
ENSMUSG00000048758	Rpl29	0.1396	-0.137155	2.64896	5.75164e-33
ENSMUSG00000048865	Arhgap30	1.08478	-0.933213	0.318777	2.49443e-13
ENSMUSG00000048878	Hexim1	0.217621	0.534627	0.137384	0.000377812
ENSMUSG00000049086	Bmyc	1.16526	-1.31718	0.306514	9.97279e-17
ENSMUSG00000049103	Ccr2	1.06528	1.96882	1.23701	1.65375e-270
ENSMUSG00000049299	Trappc1	1.25676	-1.47951	0.138194	5.59278e-07
ENSMUSG00000049422	Chchd10	-6.39512	-0.540855	6.03765	2.11538e-34
ENSMUSG00000049470	Aff4	-0.412251	1.00728	0.13708	8.01849e-06
ENSMUSG00000049502	Dtx3l	1.09245	-2.26312	0.104164	1.43441e-08
ENSMUSG00000049516	Spty2d1	0.164291	1.1787	0.346352	6.51682e-32
ENSMUSG00000049517	Rps23	0.166449	-0.0781719	3.97266	8.20814e-89
ENSMUSG00000049588	Ccdc69	0.601598	-2.41281	0.0674418	3.46783e-09
ENSMUSG00000049608	Gpr55	5.17541	1.05721	8.78669	2.88659e-35
ENSMUSG00000049658	Bdp1	0.148202	-0.104034	0.10941	0.785938
ENSMUSG00000049686	Orai1	2.21837	0.711826	1.28877	1.39165e-65
ENSMUSG00000049744	Arhgap15	1.50083	-1.13506	0.458277	6.39017e-19
ENSMUSG00000049751	Rpl36al	0.0677604	-0.157865	1.81268	5.99868e-13
ENSMUSG00000049760	2410015M20Rik	0.891936	-0.5538	0.59268	3.26424e-13
ENSMUSG00000049866	Arl4c	12.8935	0.339833	21.6617	3.6124e-25
ENSMUSG00000049882	Vcpkmt	1.22263	1.21216	0.355732	5.1074e-38
ENSMUSG00000049932	H2afx	0.137249	-0.141411	0.160229	0.550402
ENSMUSG00000049960	Mrps16	0.985081	-0.615258	0.374257	4.33308e-09
ENSMUSG00000050002	Idnk	0.0464472	-0.447752	0.350456	4.5177e-07
ENSMUSG00000050075	Gpr171	0.556719	1.14409	0.22965	4.6214e-22
ENSMUSG00000050232	Cxcr3	0.0200107	1.70019	0.236286	2.45113e-28
ENSMUSG00000050335	Lgals3	1.6812	2.0816	0.764176	3.63376e-99
ENSMUSG00000050379	Sept6	0.0632199	-0.219669	0.602465	0.000591087
ENSMUSG00000050552	Lamtor4	0.996268	-1.76026	0.259442	3.76193e-21
ENSMUSG00000050565	Tor1aip2	0.0544946	0.882185	0.152287	2.93892e-07
ENSMUSG00000050592	Fam78a	0.243941	-6.71203	0.0743323	1.04906e-19
ENSMUSG00000050621	Rps27rt	0.161162	-0.0601022	3.19683	5.08992e-14
ENSMUSG00000050628	Ubald2	0.160502	2.58205	1.2399	0
ENSMUSG00000050708	Ftl1	0.173027	0.0595272	2.71364	2.16156e-06
ENSMUSG00000050732	Vamp8	0.136307	-0.00165384	0.854664	0.946153
ENSMUSG00000050856	Atp5k	0.0977552	-0.104789	0.880543	0.0605721
ENSMUSG00000050912	Tmem123	0.985331	0.746104	1.12136	3.89728e-79
ENSMUSG00000050914	Ankrd37	0.148656	0.0193207	0.0426293	0.842249
ENSMUSG00000050921	P2ry10	0.132144	1.84	0.389499	2.3834e-61
ENSMUSG00000050965	Prkca	-1.18853	2.30386	0.537382	1.24961e-13
ENSMUSG00000051007	Pddc1	0.915382	-1.34597	0.148009	2.16796e-10
ENSMUSG00000051124	Gimap9	1.42069	-1.63705	0.426382	4.97139e-22
ENSMUSG00000051154	Commd3	1.35939	-0.978564	0.21179	4.46759e-07
ENSMUSG00000051185	Fam174a	-0.656864	0.811964	0.191416	6.47475e-06
ENSMUSG00000051212	Gpr183	7.82498	0.487045	7.61616	2.51454e-33
ENSMUSG00000051223	Bzw1	0.261953	0.305617	0.773503	6.56027e-13
ENSMUSG00000051234	Rnf7	0.283712	0.37483	0.620355	2.07784e-13
ENSMUSG00000051483	Cbr1	1.19444	-2.02695	0.133214	1.78549e-09
ENSMUSG00000051510	Mafg	-0.51883	3.10895	0.112524	8.14257e-13
ENSMUSG00000051853	Arf3	0.884755	-1.07987	0.228798	4.28749e-13
ENSMUSG00000051998	Lax1	0.407224	-10.4131	0.0863311	1.70953e-11
ENSMUSG00000052087	Rgs14	-0.811141	-0.609405	0.244582	5.58882e-09
ENSMUSG00000052142	Rasal3	0.572547	-1.47382	0.3216	1.97505e-36
ENSMUSG00000052146	Rps10	-8.12487	-0.122506	6.22052	3.19831e-68
ENSMUSG00000052253	Zfp622	-0.486416	1.11589	0.325718	1.38119e-18
ENSMUSG00000052331	Ankrd44	-11.4082	-0.26433	4.2336	2.63905e-09
ENSMUSG00000052374	Actn2	0.149348	0.445457	0.0534548	0.118007
ENSMUSG00000052397	Ezr	-0.139737	0.898034	0.874195	2.1221e-61
ENSMUSG00000052512	Nav2	6.36444	0.702523	3.37562	1.29423e-14
ENSMUSG00000052681	Rap1b	0.33694	0.458569	1.29147	3.00152e-45
ENSMUSG00000052684	Jun	0.377406	-1.0196	1.1418	3.01976e-100
ENSMUSG00000052738	Suclg1	0.727574	-1.06654	0.218018	5.23775e-14
ENSMUSG00000052837	Junb	-0.422605	0.871803	2.08213	3.75076e-252
ENSMUSG00000053012	Krcc1	0.848971	-1.2494	0.233029	6.58264e-16
ENSMUSG00000053094	Tmem248	0.0278943	1.01299	0.234504	3.51865e-17
ENSMUSG00000053113	Socs3	-0.955252	1.69873	0.409693	7.25843e-14
ENSMUSG00000053175	Bcl3	-0.645649	1.46638	0.206354	3.6021e-11
ENSMUSG00000053286	Trmt1l	1.34832	-1.61188	0.113853	2.186e-05
ENSMUSG00000053329	D10Jhu81e	0.973714	-1.78561	0.108166	2.35584e-09
ENSMUSG00000053398	Phgdh	1.07766	-1.441	0.201333	1.89774e-12
ENSMUSG00000053411	Cbx7	0.0574158	-0.557294	0.201119	6.12534e-06
ENSMUSG00000053510	Nrd1	0.228588	0.388264	0.319161	2.94184e-05
ENSMUSG00000053522	Lgals7	0.945615	1.92461	0.242424	1.35815e-39
ENSMUSG00000053560	Ier2	-1.00887	1.44577	0.58078	9.03792e-23
ENSMUSG00000053565	Eif3k	0.0396896	-0.232449	1.31951	1.00821e-13
ENSMUSG00000053641	Dennd4a	3.849	1.43647	6.22679	2.63155e-78
ENSMUSG00000053702	Nebl	0.694099	7.92534	0.29763	3.07018e-111
ENSMUSG00000053819	Camk2d	0.0941823	-0.0837191	0.482601	0.495259
ENSMUSG00000053838	Nudcd3	0.0767651	-0.229112	0.286383	0.0253776
ENSMUSG00000053907	Mat2a	0.0732846	-0.143903	0.497021	0.109157
ENSMUSG00000054065	Pkp3	0.0813608	-0.168446	0.703769	0.00961004
ENSMUSG00000054072	Iigp1	0.946153	-2.76198	0.0695373	1.32786e-06
ENSMUSG00000054091	1810037I17Rik	18.7693	0.152125	5.52759	5.62025e-06
ENSMUSG00000054312	Mrps21	1.10776	-1.08168	0.395795	6.31499e-22
ENSMUSG00000054321	Taf4b	0.134293	2.23307	0.0572595	1.30236e-09
ENSMUSG00000054342	Kcnn4	-14.6652	-0.227919	9.33271	2.63492e-12
ENSMUSG00000054364	Rhob	0.141382	-0.00870734	0.118917	0.88874
ENSMUSG00000054428	Atpif1	0.165867	0.17439	0.545941	0.0179832
ENSMUSG00000054435	Gimap4	1.47862	-1.87678	0.938887	6.32299e-72
ENSMUSG00000054452	Aes	-1.15326	-0.398155	1.3328	1.05505e-31
ENSMUSG00000054604	Cggbp1	0.419222	1.05408	0.449943	7.08819e-42
ENSMUSG00000054676	1600014C10Rik	0.509679	-1.66312	0.18485	6.76086e-23
ENSMUSG00000054717	Hmgb2	-0.844062	2.11265	0.670991	4.83228e-47
ENSMUSG00000054766	Set	-3.43186	-0.333651	1.6683	1.77728e-23
ENSMUSG00000054871	Tmem158	9.67917	0.416288	3.82355	2.98711e-07
ENSMUSG00000054892	Txk	0.161847	0.138883	0.59494	0.0918245
ENSMUSG00000055044	Pdlim1	1.27042	-4.00882	0.162603	2.75978e-11
ENSMUSG00000055148	Klf2	-0.393932	-0.188367	1.8198	3.65935e-08
ENSMUSG00000055435	Maf	-0.599632	8.72866	0.61268	2.65256e-114
ENSMUSG00000055762	Eef1d	0.0487295	-0.204943	1.33032	1.40809e-13
ENSMUSG00000055805	Fmnl1	0.0689554	-0.215212	0.434967	0.00216393
ENSMUSG00000055943	Emc7	0.255459	0.43473	0.388516	9.44138e-09
ENSMUSG00000056069	Fam105a	0.225383	-1.34484	0.359831	3.9809e-43
ENSMUSG00000056116	H2-T22	0.105586	-0.0864061	0.824246	0.19835
ENSMUSG00000056201	Cfl1	0.100783	-0.104134	2.38121	1.15047e-13
ENSMUSG00000056209	Npm3	-9.6065	-0.344323	6.42919	3.21697e-18
ENSMUSG00000056290	Ms4a4b	-6.5826	-0.604483	37.5469	7.48355e-221
ENSMUSG00000056429	Tgoln1	-0.766674	1.57883	0.275391	6.83689e-15
ENSMUSG00000056459	Zbtb25	8.79687	0.494209	6.35575	2.2384e-15
ENSMUSG00000056501	Cebpb	0.378713	1.36164	0.437378	3.77678e-51
ENSMUSG00000056537	Rlim	-0.439993	1.2614	0.214033	5.24652e-14
ENSMUSG00000056612	Ppp1r14b	-0.770442	-0.886144	0.272454	5.66854e-18
ENSMUSG00000056708	Ier5	12.6415	0.24895	12.4266	1.21826e-35
ENSMUSG00000056737	Capg	-1.07781	4.90356	0.819196	4.97872e-28
ENSMUSG00000056749	Nfil3	0.450138	2.63986	0.548191	9.59934e-171
ENSMUSG00000056820	Tsnax	0.745162	-0.953062	0.196373	6.82708e-11
ENSMUSG00000056888	Glipr1	0.250183	0.429132	0.390734	2.75569e-08
ENSMUSG00000056917	Sipa1	0.546933	-1.90274	0.266951	1.72639e-35
ENSMUSG00000057058	Skap1	2.11007	-0.838411	0.642199	3.78007e-14
ENSMUSG00000057093	C030039L03Rik	3.13832	0.556469	0.185408	0.00062084
ENSMUSG00000057113	Npm1	0.0395397	-0.141723	2.0493	2.52812e-13
ENSMUSG00000057143	Trim12c	0.517555	-1.62242	0.116615	2.55493e-13
ENSMUSG00000057193	Slc44a2	-3.66196	-0.585415	1.24999	3.31153e-23
ENSMUSG00000057262	Gm10020	0.0965842	-0.114244	0.818285	0.0514428
ENSMUSG00000057278	Snrpg	0.12394	-0.0646025	1.74305	0.0143883
ENSMUSG00000057322	Rpl38	0.163403	-0.0640014	3.50853	2.86528e-32
ENSMUSG00000057329	Bcl2	-4.58864	-1.14944	49.5784	2.73044e-203
ENSMUSG00000057342	Sphk2	0.569107	-1.12716	0.0495921	0.005375
ENSMUSG00000057367	Birc2	-0.128597	0.864976	0.27249	4.68857e-14
ENSMUSG00000057388	Mrpl18	1.57533	-1.07081	0.242596	1.81532e-07
ENSMUSG00000057530	Ece1	4.28517	1.05478	1.64103	3.46917e-14
ENSMUSG00000057531	Dtnbp1	0.157713	0.0401831	0.0945386	0.892711
ENSMUSG00000057561	Eif1a	-0.707858	1.49623	0.17564	1.92377e-09
ENSMUSG00000057637	Prdm2	0.136819	-0.283433	0.10296	0.154124
ENSMUSG00000057657	Rps18-ps3	0.0371548	-0.232395	0.967575	2.06263e-08
ENSMUSG00000057666	Gapdh	0.220875	0.225165	1.89528	1.1043e-22
ENSMUSG00000057672	Pkn1	0.136668	-0.0230074	0.251328	0.889277
ENSMUSG00000057841	Rpl32	0.171708	-0.132576	3.85943	1.44584e-152
ENSMUSG00000057858	Fam204a	1.52024	0.817877	0.362319	4.77091e-21
ENSMUSG00000057863	Rpl36	0.165565	-0.0848126	3.52012	2.98546e-54
ENSMUSG00000057963	Itpk1	0.105527	1.39051	0.222658	1.42477e-24
ENSMUSG00000058013	Sept11	5.68724	0.864374	9.12837	3.77579e-43
ENSMUSG00000058064	Gm10036	0.0807547	-0.136202	1.06719	0.00137629
ENSMUSG00000058126	Tpm3-rs7	10.6445	0.373385	3.14473	4.31908e-06
ENSMUSG00000058173	Smco4	0.542531	1.0806	0.592539	1.31611e-63
ENSMUSG00000058258	Idi1	6.29216	0.757851	4.45824	4.3397e-17
ENSMUSG00000058267	Mrps14	0.0358054	-0.297226	0.513414	5.06296e-06
ENSMUSG00000058443	Rpl10-ps3	0.0584372	-0.204461	1.23879	4.41205e-09
ENSMUSG00000058470	Gm8369	1.68146	-3.19501	0.457932	9.90516e-08
ENSMUSG00000058503	Fam133b	0.229401	0.403045	0.343363	3.5863e-06
ENSMUSG00000058546	Rpl23a	0.165426	-0.100968	3.5985	1.62249e-85
ENSMUSG00000058558	Rpl5	-14.5016	-0.135853	9.6003	2.72853e-57
ENSMUSG00000058587	Tmod3	0.231316	0.315258	0.27299	0.00053382
ENSMUSG00000058600	Rpl30	0.152736	-0.135911	2.82345	2.51026e-48
ENSMUSG00000058655	Eif4b	0.981704	-0.845524	0.354254	3.10435e-15
ENSMUSG00000058672	Tubb2a	-0.631638	3.88271	0.200601	1.921e-14
ENSMUSG00000058706	0610030E20Rik	0.0995624	-0.312223	0.184406	0.0197777
ENSMUSG00000058927	Gm10053	-0.530213	1.42981	0.137401	1.52567e-08
ENSMUSG00000059013	Sh2d3c	0.196134	-4.86648	0.0704451	8.83197e-18
ENSMUSG00000059040	Eno1b	0.158557	0.153984	0.0835003	0.652289
ENSMUSG00000059070	Rpl18	0.16419	-0.147756	3.28553	1.85759e-99
ENSMUSG00000059248	Sept9	-2.39148	-0.406837	1.07264	3.76253e-21
ENSMUSG00000059278	Naa38	0.828856	-1.13363	0.206272	5.07283e-13
ENSMUSG00000059291	Rpl11	0.164759	-0.11178	3.43779	4.20905e-82
ENSMUSG00000059325	Hopx	4.87701	1.30844	39.8509	2.08859e-124
ENSMUSG00000059436	Max	0.931947	-0.906903	0.273624	2.1448e-13
ENSMUSG00000059439	Bcas3	0.223548	0.341117	0.268788	0.000317658
ENSMUSG00000059447	Hadhb	0.147957	0.0435757	0.374115	0.780095
ENSMUSG00000059552	Trp53	0.52121	-0.865298	0.442787	1.2506e-25
ENSMUSG00000059775	Rps26-ps1	0.0380676	-0.204388	0.96751	4.4711e-07
ENSMUSG00000059796	Eif4a1	0.066382	-0.135367	1.62262	8.18056e-07
ENSMUSG00000059810	Rgs3	0.399434	-5.48387	0.107078	2.40786e-19
ENSMUSG00000059835	Rpl13-ps3	0.0646433	-0.167201	1.30318	2.62737e-07
ENSMUSG00000059895	Ptp4a3	-4.69855	-0.811659	6.52496	7.28893e-59
ENSMUSG00000059923	Grb2	8.2911	0.446583	10.7327	2.33532e-48
ENSMUSG00000060036	Rpl3	0.159142	-0.0841045	3.39589	1.91208e-41
ENSMUSG00000060126	Tpt1	0.163041	-0.0120386	3.57684	0.0486321
ENSMUSG00000060143	Gm10076	0.202902	0.13541	2.37217	2.82794e-20
ENSMUSG00000060147	Serpinb6a	6.75019	0.790599	13.7564	9.82844e-37
ENSMUSG00000060152	Pop5	-4.26884	-0.323193	0.998753	2.52101e-09
ENSMUSG00000060216	Arrb2	0.660314	-1.05374	0.227416	1.17732e-13
ENSMUSG00000060429	Sntb1	0.296258	1.76603	0.24793	8.52133e-40
ENSMUSG00000060550	H2-Q7	18.8797	0.143405	14.3392	2.46053e-33
ENSMUSG00000060591	Ifitm2	5.87833	0.957801	7.37769	1.26997e-16
ENSMUSG00000060601	Nr1h2	0.192093	0.245686	0.260763	0.0417319
ENSMUSG00000060636	Rpl35a	0.17681	-0.203501	3.48571	6.72915e-210
ENSMUSG00000060675	Pla2g16	0.118614	-0.0208737	0.606491	0.896895
ENSMUSG00000060733	Ipmk	1.59387	1.5478	0.529214	5.44358e-69
ENSMUSG00000060802	B2m	0.168147	0.0838353	4.0002	3.08108e-84
ENSMUSG00000060803	Gstp1	0.0861687	-0.145234	0.527625	0.0720204
ENSMUSG00000060860	Ube2s	0.809114	0.635736	0.888872	1.00159e-46
ENSMUSG00000060938	Rpl26	0.167103	-0.144502	3.33057	1.3194e-103
ENSMUSG00000061104	Gm10094	-0.350582	1.04067	0.212547	3.3724e-12
ENSMUSG00000061207	Stk19	0.173167	0.171358	0.123194	0.5363
ENSMUSG00000061286	Exosc5	0.536322	-1.04097	0.181381	4.77406e-12
ENSMUSG00000061315	Naca	0.127735	-0.139653	2.43221	7.56618e-26
ENSMUSG00000061458	Nol10	0.127908	1.63924	0.132036	1.1048e-17
ENSMUSG00000061461	Smim20	0.0841743	-0.445329	0.227052	0.000238541
ENSMUSG00000061474	Mrps36	1.30888	-1.29535	0.166994	5.56585e-08
ENSMUSG00000061477	Rps7	-12.6998	-0.118434	9.85072	5.71658e-198
ENSMUSG00000061613	U2af1	0.189058	0.184808	0.83218	0.000191154
ENSMUSG00000061755	Bod1l	0.0471587	-0.396858	0.335245	2.90054e-05
ENSMUSG00000061787	Rps17	1.23716	-0.52462	2.10086	1.01259e-182
ENSMUSG00000061904	Slc25a3	-1.64035	0.711422	0.793883	5.10537e-14
ENSMUSG00000061983	Rps12	0.13054	-0.105031	2.51546	4.06717e-14
ENSMUSG00000062006	Rpl34	0.164753	-0.0800407	3.51348	2.06936e-50
ENSMUSG00000062070	Pgk1	8.20459	0.464299	3.43953	1.01814e-13
ENSMUSG00000062083	Rpl13a-ps1	0.0975862	-0.201712	0.271938	0.0960859
ENSMUSG00000062169	Cnih4	0.159822	0.091389	0.240367	0.689979
ENSMUSG00000062175	Tgif2	-0.427498	1.68218	0.0752695	3.59884e-06
ENSMUSG00000062202	Btbd9	-0.731465	1.93906	0.123282	3.1701e-07
ENSMUSG00000062248	Cks2	-0.0559688	0.977499	0.206719	2.32976e-13
ENSMUSG00000062328	Rpl17	0.166683	-0.0897128	3.75453	1.91825e-80
ENSMUSG00000062373	Tmem65	0.018204	2.31906	0.103926	6.7652e-15
ENSMUSG00000062382	Gm10116	-0.862816	2.10674	0.262879	4.06139e-13
ENSMUSG00000062456	Rpl9-ps6	0.0894445	-0.117165	1.5672	2.6796e-05
ENSMUSG00000062647	Rpl7a	0.135483	-0.0690183	2.33115	1.12012e-05
ENSMUSG00000062683	Atp5g2	0.0790392	-0.14452	1.37055	5.62722e-06
ENSMUSG00000062742	Gm5239	0.144768	-0.0924825	0.0613439	0.835067
ENSMUSG00000062753	AI413582	1.0893	-1.09581	0.151832	3.55198e-07
ENSMUSG00000062761	Zfp512	0.361091	-1.66689	0.103511	5.38319e-14
ENSMUSG00000062825	Actg1	-1.50033	0.573494	2.3385	5.47606e-209
ENSMUSG00000062939	Stat4	1.94242	0.906038	1.18904	1.87363e-82
ENSMUSG00000062981	Mrpl42	0.755491	-0.958502	0.207862	1.42391e-10
ENSMUSG00000062997	Rpl35	-16.1086	-0.130513	14.6452	5.74402e-132
ENSMUSG00000063049	Ing2	-0.407755	1.11028	0.151833	2.47806e-08
ENSMUSG00000063229	Ldha	0.157976	0.0789836	1.68425	0.00668276
ENSMUSG00000063316	Rpl27	0.161746	-0.0567219	3.09474	8.11729e-15
ENSMUSG00000063406	Tmed5	0.20766	0.289732	0.415831	0.000304583
ENSMUSG00000063410	Stk24	0.275354	0.337765	0.77219	2.72452e-15
ENSMUSG00000063439	B9d2	0.275722	0.664768	0.164476	3.67775e-08
ENSMUSG00000063457	Rps15	-18.4469	-0.0918124	10.919	1.8601e-117
ENSMUSG00000063511	Snrnp70	0.434577	-0.496351	0.390737	1.55039e-07
ENSMUSG00000063889	Crem	0.214328	4.29753	1.34523	0
ENSMUSG00000064065	Ipcef1	0.814316	-2.89249	0.241586	8.79363e-34
ENSMUSG00000064262	Gimap8	1.35841	-1.41244	0.178371	5.00834e-08
ENSMUSG00000064267	Hvcn1	-1.21576	-0.714217	0.260052	2.06899e-11
ENSMUSG00000064289	Tank	6.00977	0.593256	8.86986	4.17921e-84
ENSMUSG00000064326	Siva1	0.158112	0.0134908	0.119005	0.828688
ENSMUSG00000064345	mt-Nd2	0.100186	-0.115468	1.90976	9.39723e-08
ENSMUSG00000064356	mt-Atp8	0.173149	0.182995	0.250421	0.211175
ENSMUSG00000064357	mt-Atp6	0.164249	-0.0514188	4.0136	3.5521e-35
ENSMUSG00000064363	mt-Nd4	3.04803	-0.722937	1.41572	4.10896e-42
ENSMUSG00000064370	mt-Cytb	2.83618	-0.858609	1.7402	1.00116e-110
ENSMUSG00000064373	Sepp1	0.16234	0.118671	0.613773	0.148834
ENSMUSG00000066037	Hnrnpr	0.0563683	-0.318889	0.426298	4.99367e-05
ENSMUSG00000066149	Cdc26	1.14478	-0.800718	0.21684	1.12186e-06
ENSMUSG00000066258	Trim12a	0.928567	-1.19245	0.236226	7.94594e-15
ENSMUSG00000066278	Vps37b	0.0836931	8.15641	1.2119	0
ENSMUSG00000066406	Akap13	7.66545	0.279288	5.3409	1.60372e-46
ENSMUSG00000066407	Gm10263	0.0603472	-0.311234	0.455345	3.21722e-05
ENSMUSG00000066487	Gm5786	0.150977	0.12996	0.0684369	0.785387
ENSMUSG00000066551	Hmgb1	0.133391	0.00260846	1.47735	0.897608
ENSMUSG00000066621	Tecpr1	0.0972701	-0.086147	0.564648	0.401083
ENSMUSG00000066629	Rpl36-ps3	0.153313	0.0507915	1.17109	0.353093
ENSMUSG00000066677	Pydc3	-2.23839	-1.32475	0.523778	1.47251e-18
ENSMUSG00000066979	Bub3	0.0716721	-0.333344	0.414001	3.63032e-05
ENSMUSG00000067038	Rps12-ps3	0.110269	-0.0378461	1.63569	0.345041
ENSMUSG00000067274	Rplp0	0.167305	-0.119114	3.706	1.11376e-83
ENSMUSG00000067288	Rps28	0.174391	-0.151262	3.69487	3.44019e-141
ENSMUSG00000067608	Pcna-ps2	0.147304	0.552928	0.0261742	0.266929
ENSMUSG00000067787	Blcap	0.158639	0.309013	0.0559876	0.189584
ENSMUSG00000067995	Gtf2f2	0.220918	0.383976	0.176241	0.00121221
ENSMUSG00000068129	Cst7	0.107955	-0.11958	0.309362	0.459219
ENSMUSG00000068220	Lgals1	5.39267	0.536422	11.7891	2.04536e-213
ENSMUSG00000068227	Il2rb	15.9331	0.230114	16.8809	4.6434e-22
ENSMUSG00000068240	Gm11808	0.151878	-0.0158995	2.10122	0.659508
ENSMUSG00000068551	Zfp467	0.126245	-0.435521	0.0908675	0.0148974
ENSMUSG00000068706	Gm10250	0.143333	0.0332179	0.352088	0.851449
ENSMUSG00000068735	Trp53i11	12.2386	0.263244	2.41255	0.000305111
ENSMUSG00000068823	Csde1	1.47667	0.425272	0.64957	1.3849e-14
ENSMUSG00000068882	Ssb	0.152539	0.0562224	0.774392	0.514221
ENSMUSG00000069045	Ddx3y	9.04449	0.466216	2.7904	5.00917e-06
ENSMUSG00000069117	Gm10260	0.108397	-0.19164	0.211939	0.210042
ENSMUSG00000069379	Gm4950	0.174876	0.153673	0.218603	0.311788
ENSMUSG00000069833	Ahnak	1.814	1.28385	1.90529	9.57515e-233
ENSMUSG00000069892	9930111J21Rik2	0.272518	-1.99934	0.133601	5.59511e-19
ENSMUSG00000070034	Sp110	-1.27761	-0.821758	0.787568	2.31844e-50
ENSMUSG00000070319	Eif3g	0.0835472	-0.121268	0.649256	0.0805741
ENSMUSG00000070493	Chchd2	21.029	0.108515	9.65476	6.44748e-20
ENSMUSG00000070501	BC094916	-4.48668	-0.946776	1.71618	1.70355e-11
ENSMUSG00000070691	Runx3	4.52077	0.805543	3.1858	1.1013e-49
ENSMUSG00000070733	Fryl	-0.977742	2.25937	0.16625	4.08484e-06
ENSMUSG00000071052	Rpl7a-ps5	0.148233	0.0387164	0.375448	0.820346
ENSMUSG00000071068	Treml2	-0.637804	-2.51575	0.245207	3.33976e-53
ENSMUSG00000071076	Jund	0.208173	0.138453	2.16333	6.52873e-13
ENSMUSG00000071172	Srsf3	0.139497	0.0322479	1.08699	0.672681
ENSMUSG00000071176	Arhgef10	0.150829	0.459097	0.0662588	0.082714
ENSMUSG00000071415	Rpl23	0.166646	-0.117432	3.46012	6.82116e-85
ENSMUSG00000071528	Usmg5	-1.29385	1.2172	0.796026	1.91199e-29
ENSMUSG00000071533	Pcnp	0.204957	0.302619	0.421607	0.000140876
ENSMUSG00000071644	Eef1g	-0.421485	-0.369895	2.2173	8.57844e-89
ENSMUSG00000071646	Mta2	1.38901	-1.25546	0.161442	2.09886e-06
ENSMUSG00000071654	Uqcc3	1.49806	-1.2766	0.274862	8.44508e-11
ENSMUSG00000071662	Polr2g	0.0577785	-0.545325	0.39575	1.46552e-08
ENSMUSG00000072235	Tuba1a	-0.631613	0.923578	0.57213	4.68216e-25
ENSMUSG00000072714	Rpl21-ps4	0.147394	0.244676	0.027085	0.740133
ENSMUSG00000072772	Grcc10	-0.0437589	-0.553434	0.609331	2.13002e-19
ENSMUSG00000073002	Vamp5	1.2217	-2.43548	0.114583	1.62281e-07
ENSMUSG00000073008	Gpr174	0.125298	-0.0740066	0.239749	0.771873
ENSMUSG00000073409	H2-Q6	10.8144	0.376949	20.723	3.15542e-50
ENSMUSG00000073411	H2-D1	0.174064	0.135701	3.69054	3.1255e-139
ENSMUSG00000073481	Marc2	-0.015494	-0.474696	0.366426	1.64954e-10
ENSMUSG00000073491	Pydc4	0.579261	-1.67797	0.0559067	1.34572e-06
ENSMUSG00000073563	Csnk1g3	0.247589	0.623755	0.180485	7.30191e-07
ENSMUSG00000073616	Myeov2	0.0454711	-0.309386	0.762655	4.84627e-09
ENSMUSG00000073639	Rab18	-0.890276	0.784397	0.252929	3.08003e-05
ENSMUSG00000073640	Rpl27-ps3	0.14608	0.0312392	1.48028	0.529064
ENSMUSG00000073676	Hspe1	23.6298	0.112907	9.99241	4.0278e-08
ENSMUSG00000073684	Faap20	0.866048	-0.926147	0.161209	8.38763e-07
ENSMUSG00000073702	Rpl31	0.11752	-0.282799	2.64069	4.90604e-106
ENSMUSG00000073725	Lmbrd1	-0.216618	1.47781	0.213473	5.7663e-21
ENSMUSG00000073982	Rhog	8.8585	0.346166	4.97269	1.71191e-24
ENSMUSG00000074071	Fam169b	0.757727	-0.821616	0.463739	1.30031e-22
ENSMUSG00000074129	Rpl13a	0.165996	-0.114205	4.03988	3.54436e-151
ENSMUSG00000074211	Sdhaf1	0.090253	-0.166197	0.41956	0.0783214
ENSMUSG00000074227	Spint2	0.0799165	-0.200605	0.470562	0.0128688
ENSMUSG00000074277	Phldb3	0.14494	0.0338384	0.0593387	0.850564
ENSMUSG00000074476	Spc24	0.146211	0.0745547	0.0295767	0.884009
ENSMUSG00000074516	Gm10709	0.152865	-0.039924	0.153593	0.914894
ENSMUSG00000074578	Zfos1	0.166616	0.252157	0.594981	0.00013687
ENSMUSG00000074604	Mgst2	0.720743	-1.86501	0.309245	7.32441e-39
ENSMUSG00000074656	Eif2s2	13.3266	0.239596	12.8269	3.93744e-31
ENSMUSG00000074698	Csnk2a1	1.08667	-0.707423	0.273794	1.9971e-07
ENSMUSG00000074781	Ube2n	-1.14924	2.12038	0.41534	1.33836e-08
ENSMUSG00000074886	Grk6	0.0945548	-0.202026	0.374707	0.0370854
ENSMUSG00000074896	Ifit3	-0.133731	-1.60804	0.0251529	0.000489433
ENSMUSG00000075010	AW112010	3.24869	-0.705853	1.17964	1.71952e-08
ENSMUSG00000075033	Nxpe3	0.333158	-3.36559	0.192871	9.72171e-40
ENSMUSG00000075232	Amd1	-1.02015	0.881208	0.26633	1.04756e-06
ENSMUSG00000075266	Cenpw	0.884085	0.618932	0.0629972	0.00188662
ENSMUSG00000075284	Wipf1	0.0637282	-0.383821	0.320028	0.000108314
ENSMUSG00000075415	Fnbp1	8.8478	0.490733	13.6779	4.54784e-38
ENSMUSG00000075700	Selt	-0.537273	0.899166	0.384204	3.16523e-17
ENSMUSG00000075706	Gpx4	14.1441	0.173651	9.1885	1.48807e-29
ENSMUSG00000076432	Ywhaq	0.183771	0.155527	0.702999	0.00857335
ENSMUSG00000078134	Gm12355	0.148362	0.674553	0.0550559	0.0177297
ENSMUSG00000078184	Rbm8a2	0.20839	0.420057	0.113094	0.00872086
ENSMUSG00000078193	Gm2000	-13.2313	-0.181004	7.41082	5.88321e-22
ENSMUSG00000078427	Sarnp	1.63562	-0.775463	0.395296	4.82602e-10
ENSMUSG00000078578	Ube2d3	-1.8368	0.451412	1.1913	2.47555e-27
ENSMUSG00000078622	Ccdc47	0.0518373	-0.447123	0.182781	3.54333e-05
ENSMUSG00000078671	Chd2	-0.456013	1.30883	0.429672	1.35477e-29
ENSMUSG00000078763	Slfn1	-0.485248	-1.37703	0.277164	1.29896e-33
ENSMUSG00000078765	U2af1l4	0.176113	0.155568	0.105106	0.627394
ENSMUSG00000078853	Igtp	0.207926	0.201344	0.521922	0.000142237
ENSMUSG00000078920	Ifi47	0.775666	-2.09485	0.335118	1.55642e-39
ENSMUSG00000078923	Ube2v1	0.153978	0.0842472	0.0850538	0.827059
ENSMUSG00000078974	Sec61g	0.161693	0.0680054	1.66143	0.0140991
ENSMUSG00000079017	Ifi27l2a	2.34278	-1.46889	1.10693	1.1666e-14
ENSMUSG00000079018	Ly6c1	-2.68068	-2.69409	26.5194	3.47585e-85
ENSMUSG00000079108	Srp54b	-0.395401	0.803148	0.351762	4.51015e-15
ENSMUSG00000079110	Capn3	-0.197331	-11.6761	0.158117	5.75223e-54
ENSMUSG00000079179	Rab10os	-0.109169	1.05422	0.252232	2.90666e-17
ENSMUSG00000079197	Psme2	0.0308382	-0.213053	1.16071	1.08346e-07
ENSMUSG00000079227	Ccr5	0.602928	1.73664	0.191346	8.27546e-35
ENSMUSG00000079339	Ifit1bl1	-0.622625	-1.65609	0.104966	1.32106e-14
ENSMUSG00000079435	Rpl36a	-16.5811	-0.128793	13.2618	1.88713e-86
ENSMUSG00000079477	Rab7	-1.0045	0.746851	0.461752	2.31965e-11
ENSMUSG00000079523	Tmsb10	0.165897	-0.0834958	4.03021	3.97955e-50
ENSMUSG00000079563	Pglyrp2	0.630353	-2.01409	0.130069	1.36934e-15
ENSMUSG00000079641	Rpl39	0.166103	-0.0863155	3.83543	7.33982e-68
ENSMUSG00000079658	Tceb1	-1.12011	0.869278	0.484179	2.85503e-14
ENSMUSG00000079845	Xlr4a	0.134298	-0.208334	0.13594	0.308389
ENSMUSG00000079941	Gm11273	0.193445	0.30245	0.146968	0.0723906
ENSMUSG00000083780	Gm12728	0.147895	0.610688	0.0255187	0.19662
ENSMUSG00000084786	Ubl5	-1.31764	2.25889	0.802216	2.56572e-24
ENSMUSG00000085245	Gm11713	-8.33248	-0.490524	6.16225	9.20179e-14
ENSMUSG00000085715	Tsix	5.34113	0.508203	0.419951	9.18496e-05
ENSMUSG00000086290	Snhg12	0.279427	0.675498	0.234346	2.3522e-10
ENSMUSG00000086429	Gt(ROSA)26Sor	0.21566	0.420381	0.143588	0.00335266
ENSMUSG00000087153	Gm6483	0.166634	0.131361	0.330396	0.315747
ENSMUSG00000089715	Cbx6	0.674952	-2.91058	0.0770261	1.46688e-11
ENSMUSG00000089774	Slc5a3	0.178667	3.45783	0.149016	1.92929e-31
ENSMUSG00000089847	Timm10b	1.51514	-1.14159	0.279505	5.67722e-10
ENSMUSG00000089929	Bcl2a1b	8.42148	0.581454	33.4692	3.0348e-76
ENSMUSG00000090019	Gimap1	1.77189	-1.34188	0.84398	3.35217e-36
ENSMUSG00000090101	Snhg9	0.214906	0.552477	0.125374	0.00048272
ENSMUSG00000090137	Uba52	0.177964	0.0724292	2.21261	4.2011e-05
ENSMUSG00000090258	Churc1	0.0972803	-0.0916346	0.65316	0.255967
ENSMUSG00000090266	Mettl23	0.0402848	-0.277037	0.591854	2.00132e-06
ENSMUSG00000090272	Mndal	0.985464	-1.17713	0.487269	5.38203e-32
ENSMUSG00000090394	4930523C07Rik	17.7862	0.187004	13.5326	5.31251e-16
ENSMUSG00000090451	Gm6133	0.0877197	-0.109885	1.0789	0.0047788
ENSMUSG00000090544	Gm6576	0.149056	0.141308	0.0717879	0.738695
ENSMUSG00000090602	Gm5611	0.143488	-0.151417	0.057416	0.793213
ENSMUSG00000090733	Rps27	0.169492	-0.0828334	4.70169	3.42214e-134
ENSMUSG00000090862	Rps13	0.16586	-0.0884595	3.51555	3.55569e-64
ENSMUSG00000090877	Hspa1b	-10.8458	-0.335783	2.95777	0.00018691
ENSMUSG00000090958	Lrrc32	0.163758	0.217772	0.381233	0.0323552
ENSMUSG00000091449	Gm10269	0.0884001	-0.401633	0.187481	0.00233039
ENSMUSG00000091460	Gm7808	0.144396	0.0669656	0.05479	0.817874
ENSMUSG00000091649	Phf11b	0.915018	-1.21567	0.23151	1.24114e-14
ENSMUSG00000091732	Gm17541	0.148715	-0.0335416	0.172467	0.81897
ENSMUSG00000091742	Gm5093	0.144609	-0.0616791	0.12099	0.869746
ENSMUSG00000091955	Gm9844	0.1478	0.0542945	1.48072	0.154036
ENSMUSG00000092116	Gm10320	0.17039	0.153318	0.124432	0.563682
ENSMUSG00000092274	Neat1	-0.217794	1.33083	0.538266	2.09273e-48
ENSMUSG00000092341	Malat1	0.165989	0.0445352	5.85981	8.34741e-34
ENSMUSG00000093661	Eif4e3	0.232112	0.422701	0.14636	0.000314475
ENSMUSG00000093674	Rpl41	0.163639	-0.0332516	4.15557	5.2389e-17
ENSMUSG00000093904	Tomm20	0.18302	0.163418	1.07606	3.63461e-05
ENSMUSG00000094724	Rnaset2b	0.0894206	-0.16041	0.791689	0.00345845
ENSMUSG00000094777	Hist1h2ap	0.164359	0.315265	0.0828236	0.176428
ENSMUSG00000094796	BC147527	0.271829	-8.23677	0.0556032	1.94471e-16
ENSMUSG00000095098	Ccdc85b	0.0741648	-0.41136	0.157001	0.000292148
ENSMUSG00000095406	Gm18025	0.15723	0.211449	0.0778975	0.522399
ENSMUSG00000095427	Rps2-ps6	0.14354	-0.165712	0.0635338	0.737373
ENSMUSG00000095595	Fam177a	7.39977	0.567459	10.2092	1.23199e-42
ENSMUSG00000095687	Rnaset2a	0.105749	-0.0682292	0.963665	0.281006
ENSMUSG00000096727	Psmb9	0.838455	-0.878235	0.479834	1.81221e-24
ENSMUSG00000096768	Erdr1	11.364	0.3556	6.33326	3.05724e-10
ENSMUSG00000097354	2310001H17Rik	1.35938	-1.69875	0.291383	8.17993e-14
ENSMUSG00000097418	Mir155hg	3.64408	1.42797	1.80024	2.12636e-18
ENSMUSG00000097554	Gm26825	0.269608	-1.37259	0.415678	4.22102e-44
ENSMUSG00000097971	Gm26917	0.120573	-0.0385088	0.750491	0.733178
ENSMUSG00000098112	Bin2	0.537149	-0.848842	0.617511	9.89153e-36
ENSMUSG00000098178	Gm42418	0.121222	-0.0103378	0.509518	0.878358
ENSMUSG00000098234	Snhg6	-0.39058	0.902364	0.186449	1.07679e-08
ENSMUSG00000098274	Rpl24	0.161029	-0.0662537	3.12317	8.12419e-18
ENSMUSG00000098318	Lockd	-0.604471	1.5112	0.0919065	7.18858e-06
ENSMUSG00000098557	Kctd12	1.67236	1.83887	0.846123	1.5565e-120
ENSMUSG00000098559	Gm15013	0.147613	-0.0814349	0.131349	0.821842
ENSMUSG00000099974	Bcl2a1d	5.49604	1.03477	19.7736	4.85254e-64
ENSMUSG00000100150	Gm19585	0.158675	0.254629	0.0989919	0.281929
ENSMUSG00000100975	Gm28875	0.166598	0.313408	0.0829816	0.0965432
ENSMUSG00000101609	Kcnq1ot1	-0.112169	-0.907293	0.314835	4.33135e-19
ENSMUSG00000103034	Gm8797	1.11962	0.823438	0.773238	9.77429e-55
ENSMUSG00000105361	AY036118	0.168034	0.0897514	0.130514	0.820658
ENSMUSG00000106874	Gm20186	0.897585	0.874053	0.490124	3.79135e-35
ENSMUSG00000107102	Gm42726	8.37272	0.416703	4.35179	2.94342e-16
ENSMUSG00000108448	RP23-235M8.7	0.14832	0.484558	0.0245384	0.343418
ENSMUSG00000109324	Prmt1	0.0147773	-0.517545	0.413179	6.10526e-11

## Sheet: switchde skin results median
ens_gene	gene_name	t0	k	mu0	qval
ENSMUSG00000000001	Gnai3	-0.0177698	0.721206	0.419558	0.00363011
ENSMUSG00000000078	Klf6	9.25457	0.514763	54.386	5.80947e-18
ENSMUSG00000000184	Ccnd2	-0.744219	0.0764827	1.57172	0.746036
ENSMUSG00000000244	Tspan32	1.1709	-1.75959	0.776311	2.21404e-09
ENSMUSG00000000290	Itgb2	-0.841135	-0.0572971	0.675803	0.941737
ENSMUSG00000000326	Comt	-0.464477	2.36846	0.265038	9.25865e-05
ENSMUSG00000000346	Dazap2	-0.796868	1.29536	0.565014	5.59763e-05
ENSMUSG00000000409	Lck	1.44845	-1.67141	1.02079	2.44297e-12
ENSMUSG00000000441	Raf1	-0.873055	1.23897	0.184459	0.288532
ENSMUSG00000000486	Sept1	-0.761098	-0.00660492	1.38891	0.973383
ENSMUSG00000000563	Atp5f1	-0.786115	0.11964	0.940711	0.689483
ENSMUSG00000000568	Hnrnpd	1.37656	-10.2458	0.20793	0.0151004
ENSMUSG00000000594	Gm2a	-0.21823	1.99636	0.88653	8.60622e-25
ENSMUSG00000000740	Rpl13	-18.1249	-0.0995029	13.385	8.70357e-31
ENSMUSG00000000751	Rpa1	-0.842388	0.0876887	0.30749	0.936576
ENSMUSG00000000782	Tcf7	-0.100275	-19.0457	0.282579	3.62942e-06
ENSMUSG00000000787	Ddx3x	8.49983	0.377411	3.37963	0.00963487
ENSMUSG00000000838	Fmr1	8.4854	0.522466	5.77142	0.00866209
ENSMUSG00000000915	Hip1r	0.294009	2.56771	0.329691	3.87363e-15
ENSMUSG00000001020	S100a4	-0.19464	4.49208	1.37298	6.55634e-66
ENSMUSG00000001025	S100a6	-0.188983	3.86115	1.91028	1.0929e-83
ENSMUSG00000001029	Icam2	0.184712	-14.4379	0.166098	0.00419432
ENSMUSG00000001056	Nhp2	-0.881907	-0.0688186	0.416314	0.987243
ENSMUSG00000001105	Ift20	8.23438	0.428307	6.5256	0.000115632
ENSMUSG00000001123	Lgals9	-0.904822	-0.305972	0.403067	0.36203
ENSMUSG00000001156	Mxd1	4.37066	0.990078	10.6656	8.96074e-28
ENSMUSG00000001175	Calm1	-0.598395	0.347796	2.04786	4.79101e-10
ENSMUSG00000001211	Agpat3	-0.832468	-0.271395	0.25755	0.65529
ENSMUSG00000001270	Ckb	-0.781816	-0.460397	0.0837418	0.708505
ENSMUSG00000001348	Acp5	-0.0265822	-1.86305	0.258057	0.00135973
ENSMUSG00000001419	Mef2d	-0.711569	1.06419	0.155549	0.196877
ENSMUSG00000001467	Cyp51	3.23026	0.900088	0.980344	2.16993e-06
ENSMUSG00000001525	Tubb5	-0.778909	-0.0174857	1.39193	0.964772
ENSMUSG00000001627	Ifrd1	2.27757	1.18179	2.61624	7.71868e-37
ENSMUSG00000001642	Akr1b3	-0.795372	0.0545824	0.698971	0.974078
ENSMUSG00000001687	Ubl3	-0.457874	2.11154	0.580863	5.7715e-11
ENSMUSG00000001700	Gramd3	9.53912	0.442556	6.69593	0.0145321
ENSMUSG00000001741	Il16	1.58772	-4.20445	0.401834	0.0372381
ENSMUSG00000001829	Clpb	0.587096	1.80915	0.507861	1.41448e-21
ENSMUSG00000001833	Sept7	-1.15047	2.91507	0.704142	0.000485951
ENSMUSG00000001847	Rac1	-1.36413	1.03972	0.750457	0.00424051
ENSMUSG00000001964	Emd	1.66198	0.817367	1.3204	5.15019e-15
ENSMUSG00000002028	Kmt2a	1.04913	-1.48952	0.213348	0.0636895
ENSMUSG00000002033	Cd3g	-0.716987	0.00688364	2.28149	0.980874
ENSMUSG00000002064	Sdf2	-0.626867	1.77997	0.291378	0.00122435
ENSMUSG00000002233	Rhoc	1.2532	3.00247	1.29124	3.34206e-13
ENSMUSG00000002257	Def6	-0.910699	0.10502	0.46054	0.918411
ENSMUSG00000002307	Daxx	-0.994788	-0.384024	0.353288	0.216133
ENSMUSG00000002325	Irf9	0.636358	-2.11935	0.294292	0.000281104
ENSMUSG00000002365	Snx9	-0.336139	6.34949	0.140104	2.37181e-06
ENSMUSG00000002458	Rgs19	0.419479	-38.0213	0.175772	0.00322258
ENSMUSG00000002489	Tiam1	-0.888621	6.49205	0.141316	0.0564306
ENSMUSG00000002578	Ikzf4	8.47364	0.45128	7.07153	0.00091253
ENSMUSG00000002603	Tgfb1	-0.998585	2.083	0.719432	1.49406e-05
ENSMUSG00000002668	Dennd1c	-0.826914	-0.232103	0.231808	0.783882
ENSMUSG00000002881	Nab1	-0.564259	1.84898	0.216291	0.00272069
ENSMUSG00000002885	Adgre5	-0.859064	0.107391	0.361257	0.943819
ENSMUSG00000002983	Relb	-0.829759	5.20715	0.289733	0.000260526
ENSMUSG00000002984	Tomm40	-0.826454	0.139177	0.292519	0.926578
ENSMUSG00000002996	Hbp1	8.60257	0.524849	11.7911	2.95817e-05
ENSMUSG00000003032	Klf4	1.40537	1387.92	0.291591	4.00392e-15
ENSMUSG00000003037	Rab8a	-0.90632	-0.00765762	0.480451	0.977128
ENSMUSG00000003039	Fam32a	-0.924135	-0.197369	0.526002	0.559246
ENSMUSG00000003068	Stk11	-0.916758	1.49613	0.204004	0.288856
ENSMUSG00000003184	Irf3	-0.858713	0.101419	0.336591	0.953006
ENSMUSG00000003308	Keap1	-0.924262	-0.361246	0.298828	0.372718
ENSMUSG00000003348	Mob3a	-0.856207	-0.213017	0.309783	0.735735
ENSMUSG00000003363	Pld3	-0.101245	1.47425	0.579176	5.19662e-11
ENSMUSG00000003429	Rps11	-16.6856	-0.112129	13.352	4.11672e-27
ENSMUSG00000003545	Fosb	0.32345	1.61366	0.369788	1.67421e-08
ENSMUSG00000003644	Rps6ka1	-0.853367	-0.0879277	0.34547	0.954955
ENSMUSG00000003746	Man1a	8.88319	0.492468	13.2592	1.31003e-05
ENSMUSG00000003813	Rad23a	0.672123	-4.1765	0.163576	0.0105727
ENSMUSG00000003814	Calr	-1.06898	2.02839	0.624315	0.190169
ENSMUSG00000003882	Il7r	8.50109	0.479413	17.9127	1.24262e-07
ENSMUSG00000003923	Tfam	0.742317	-3.69704	0.115138	0.0751878
ENSMUSG00000003948	Mmd	-0.422869	2.59937	0.203656	0.000267435
ENSMUSG00000003955	Fam162a	-0.834172	-0.200625	0.301489	0.795813
ENSMUSG00000003970	Rpl8	-21.869	-0.089669	13.1222	4.11569e-17
ENSMUSG00000003992	Ssbp2	-0.630047	-2.22645	0.360933	0.000136774
ENSMUSG00000004040	Stat3	3.88316	0.580669	3.08895	7.49896e-13
ENSMUSG00000004043	Stat5a	-0.79985	0.164045	0.238503	0.91742
ENSMUSG00000004071	Cdip1	5.89573	0.752538	3.38761	0.000514429
ENSMUSG00000004264	Phb2	1.58019	-2.27621	0.33722	0.053277
ENSMUSG00000004266	Ptpn6	1.1849	-3.60012	0.288439	0.00263883
ENSMUSG00000004268	Emg1	1.35921	-1.82439	0.496311	0.000356797
ENSMUSG00000004319	Clcn3	7.00456	0.704731	14.3313	1.86538e-08
ENSMUSG00000004455	Ppp1cc	8.28197	0.38073	13.1018	8.17863e-15
ENSMUSG00000004530	Coro1c	-0.347607	1.34661	0.175926	0.0236547
ENSMUSG00000004535	Tax1bp1	9.07785	0.39246	9.22356	4.83967e-07
ENSMUSG00000004642	Slbp	-0.453818	1.44952	0.468947	1.80219e-05
ENSMUSG00000004665	Cnn2	1.35287	-2.57509	0.802408	5.71337e-10
ENSMUSG00000004667	Polr2e	-0.864974	0.0604184	0.545908	0.96856
ENSMUSG00000004707	Ly9	-0.86995	-0.284437	0.323875	0.527341
ENSMUSG00000004771	Rab11a	-0.639141	1.49469	0.447541	0.000158698
ENSMUSG00000004837	Grap	-0.806724	0.0737024	0.868193	0.912643
ENSMUSG00000004865	Srpk1	-0.739076	0.346729	0.601882	0.126364
ENSMUSG00000004933	Matk	-0.714069	-0.153108	0.172388	0.930706
ENSMUSG00000005054	Cstb	-0.69107	1.5685	0.408648	0.000250546
ENSMUSG00000005087	Cd44	0.280174	1.81745	0.717229	8.5226e-26
ENSMUSG00000005103	Wdr1	-0.831151	-0.0823741	0.832451	0.881859
ENSMUSG00000005125	Ndrg1	0.852444	2.48341	0.440511	2.17452e-24
ENSMUSG00000005354	Txn2	-0.899363	-0.205016	0.534781	0.52855
ENSMUSG00000005362	Crbn	-0.395965	1.51918	0.447758	4.30314e-06
ENSMUSG00000005371	Fbxo11	1.67127	0.914313	0.434851	9.96443e-05
ENSMUSG00000005465	Il27ra	1.36631	-1.7914	0.162161	0.365349
ENSMUSG00000005483	Dnajb1	7.5245	0.622962	33.0386	7.68785e-20
ENSMUSG00000005514	Por	7.59672	0.69188	19.1838	1.6741e-07
ENSMUSG00000005610	Eif4g2	-0.530678	0.65237	0.977516	1.0072e-05
ENSMUSG00000005656	Snx6	-0.829763	0.0752188	0.274962	0.970985
ENSMUSG00000005696	Sh2d1a	1.06855	-3.96975	0.290474	0.000648736
ENSMUSG00000005763	Cd247	-0.869523	-0.150164	0.934666	0.501045
ENSMUSG00000005873	Reep5	-0.928925	2.24576	0.615745	2.67778e-05
ENSMUSG00000005947	Itgae	-0.264064	4.7244	0.530201	3.41383e-24
ENSMUSG00000005973	Rcn1	-0.620094	-4.06826	0.177815	0.00144133
ENSMUSG00000006050	Sra1	-0.927665	0.314899	0.443161	0.283811
ENSMUSG00000006057	Atp5g1	-0.780006	0.113836	1.00671	0.685668
ENSMUSG00000006301	Tmbim1	0.0770919	4.10803	0.242799	8.53486e-11
ENSMUSG00000006333	Rps9	-0.670864	-0.156817	3.50298	1.57943e-17
ENSMUSG00000006356	Crip2	1.0375	82.9609	0.282328	3.24718e-19
ENSMUSG00000006360	Crip1	1.53108	0.60573	4.66276	2.41069e-46
ENSMUSG00000006373	Pgrmc1	8.30811	0.46806	6.46578	0.000311176
ENSMUSG00000006418	Rnf114	-0.959638	-0.515306	0.521865	0.0514444
ENSMUSG00000006442	Srm	-0.726979	-0.576421	0.152794	0.531438
ENSMUSG00000006494	Pdk1	-5.15294	-0.573356	5.20566	0.0879963
ENSMUSG00000006498	Ptbp1	-0.99883	1.83583	0.263721	0.103281
ENSMUSG00000006519	Cyba	-0.735016	0.115765	1.87568	0.19576
ENSMUSG00000006717	Acot13	0.903688	-1.88466	0.121338	0.117385
ENSMUSG00000006728	Cdk4	1.2052	-2.59648	0.207521	0.033544
ENSMUSG00000006731	B4galnt1	1.59607	-1.34259	0.432143	0.029357
ENSMUSG00000006740	Kif5b	-0.991398	0.880038	0.48249	0.0206342
ENSMUSG00000006782	Cnp	1.24145	-3.22778	0.414206	0.000102814
ENSMUSG00000006818	Sod2	-0.36636	1.38771	0.436313	2.07322e-06
ENSMUSG00000006941	Eif1b	1.55407	-1.54894	0.263291	0.281725
ENSMUSG00000007041	Clic1	-0.754317	0.101024	1.56774	0.501749
ENSMUSG00000007589	Tinf2	7.14859	0.739045	5.51638	0.0206136
ENSMUSG00000007656	Arpp19	1.57539	0.361717	1.80468	4.81203e-07
ENSMUSG00000007659	Bcl2l1	0.603919	1.42552	0.635223	5.34359e-19
ENSMUSG00000007812	Zfp655	-0.819301	0.249848	0.0768982	0.924768
ENSMUSG00000007815	Rhoa	-0.755588	0.144921	1.35475	0.281775
ENSMUSG00000007872	Id3	1.0114	-1.50916	0.482267	0.00110473
ENSMUSG00000007880	Arid1a	1.39962	-51.6438	0.227248	0.00120398
ENSMUSG00000007891	Ctsd	-0.972349	1.03759	0.446295	0.235807
ENSMUSG00000007892	Rplp1	-0.665581	-0.176725	3.49781	4.58868e-17
ENSMUSG00000007950	Abhd8	1.14365	-1.92072	0.195336	0.0590459
ENSMUSG00000008348	Ubc	1.23905	0.461115	2.75948	1.58522e-20
ENSMUSG00000008384	Sertad1	8.08331	0.601167	15.8522	2.7757e-07
ENSMUSG00000008393	Carhsp1	-0.141721	5.09554	0.121593	0.000102538
ENSMUSG00000008429	Herpud2	7.5478	0.554295	9.03083	2.35086e-05
ENSMUSG00000008496	Pou2f2	-0.875003	-0.10155	0.599046	0.908629
ENSMUSG00000008668	Rps18	-13.2929	-0.128612	11.8681	4.30184e-40
ENSMUSG00000008682	Rpl10	2.35702	-0.468639	1.99182	6.79639e-22
ENSMUSG00000008683	Rps15a	2.13949	-0.693493	2.45066	6.36833e-63
ENSMUSG00000008822	Acyp1	1.36486	-2.65323	0.136452	0.255994
ENSMUSG00000008859	Rala	6.49501	0.523682	4.21286	2.7909e-05
ENSMUSG00000009013	Dynll1	-1.15141	0.872977	1.14928	1.49231e-06
ENSMUSG00000009076	Zmat5	-0.828889	-0.397373	0.247051	0.257319
ENSMUSG00000009291	Pttg1ip	8.26351	0.463125	3.87337	0.011557
ENSMUSG00000009585	Apobec3	1.59095	-1.89551	0.47337	0.0182445
ENSMUSG00000009927	Rps25	-12.7948	-0.159718	11.5821	1.91753e-19
ENSMUSG00000010095	Slc3a2	-0.501652	1.62271	0.610972	3.73322e-09
ENSMUSG00000010358	Ifi35	-1.02195	-0.249797	0.610956	0.251159
ENSMUSG00000010376	Nedd8	-0.775443	0.168651	1.02683	0.361923
ENSMUSG00000010406	Mrpl52	1.63643	-3.45358	0.491194	0.0170574
ENSMUSG00000010755	Cars	-0.406419	0.412108	0.12333	0.384537
ENSMUSG00000011114	Tbrg1	-0.907455	-0.131782	0.582991	0.803411
ENSMUSG00000011179	Odc1	0.579707	1.96583	1.69702	8.3058e-78
ENSMUSG00000011884	Gltp	1.53155	-9.72342	0.364216	0.00307375
ENSMUSG00000011958	Bnip2	0.0133333	1.00644	0.411406	5.21446e-05
ENSMUSG00000012405	Rpl15	-7.91151	-0.171486	6.38146	5.26055e-15
ENSMUSG00000012848	Rps5	-15.8557	-0.119894	12.7664	1.92307e-23
ENSMUSG00000013160	Atp6v0d1	-0.644251	1.41174	0.213613	0.0693622
ENSMUSG00000013465	Nelfb	1.16436	-3.57796	0.140929	0.0478071
ENSMUSG00000013593	Ndufs2	-0.861185	-0.313436	0.426931	0.303657
ENSMUSG00000013701	Timm23	4.10466	1.13517	1.58853	5.53979e-05
ENSMUSG00000013707	Tnfaip8l2	1.47235	-2.21488	0.34132	0.0354583
ENSMUSG00000014077	Chp1	-0.414276	1.74342	0.205676	0.00430826
ENSMUSG00000014195	Dnajc7	-0.833303	0.289709	0.491992	0.302256
ENSMUSG00000014226	Cacybp	4.38942	0.343504	1.73797	0.00384856
ENSMUSG00000014294	Ndufa2	1.83136	-1.37078	0.642814	0.00739797
ENSMUSG00000014402	Tsg101	10.3412	0.2905	2.46491	0.134429
ENSMUSG00000014418	Hps5	1.22997	65.3078	0.318505	1.87011e-15
ENSMUSG00000014444	Piezo1	6.34781	0.812801	4.807	0.00378528
ENSMUSG00000014554	Dguok	-0.0567303	-0.795776	0.298896	0.112361
ENSMUSG00000014606	Slc25a11	1.52545	-5.74709	0.225595	0.173228
ENSMUSG00000014905	Dnajb9	0.724956	1.20053	0.283952	4.68934e-05
ENSMUSG00000014959	Gorasp2	2.45995	0.668864	0.659367	0.00114306
ENSMUSG00000015092	Edf1	-1.39415	1.5904	0.820774	0.00211865
ENSMUSG00000015120	Ube2i	-1.10381	1.40493	0.635135	0.00163363
ENSMUSG00000015143	Actn1	-0.392801	-6.8873	0.204917	7.2405e-05
ENSMUSG00000015217	Hmgb3	-0.27994	1.37067	0.103982	0.0534684
ENSMUSG00000015289	Lage3	-0.784579	0.291782	0.210796	0.413687
ENSMUSG00000015312	Gadd45b	0.93785	1.87883	1.51237	2.32275e-61
ENSMUSG00000015316	Slamf1	4.20449	0.691291	2.49409	2.77529e-08
ENSMUSG00000015355	Cd48	-0.830015	0.128216	0.919224	0.667478
ENSMUSG00000015396	Cd83	-0.678762	9.6734	0.51599	1.26793e-14
ENSMUSG00000015437	Gzmb	0.765153	2.40007	1.25642	2.71393e-67
ENSMUSG00000015478	Rnf5	0.269632	-77.6067	0.115398	0.0262211
ENSMUSG00000015619	Gata3	-0.224695	1.20582	0.657229	6.61927e-09
ENSMUSG00000015656	Hspa8	18.2798	0.116309	13.8515	7.19625e-10
ENSMUSG00000015733	Capza2	11.4202	0.291936	9.74427	0.000207997
ENSMUSG00000015749	Anp32e	3.31383	0.463433	1.98376	4.93956e-08
ENSMUSG00000015837	Sqstm1	5.78697	0.786557	25.2405	7.34128e-34
ENSMUSG00000015839	Nfe2l2	-0.806977	0.079769	0.106251	0.977708
ENSMUSG00000015889	Lta4h	1.32237	-1.87217	0.179483	0.167859
ENSMUSG00000015932	Dstn	-0.682811	5.73142	0.118811	0.00631858
ENSMUSG00000015937	H2afy	1.57979	-1.66112	0.376473	0.040851
ENSMUSG00000016194	Hsd11b1	-0.90862	1.48157	0.250664	0.308893
ENSMUSG00000016252	Atp5e	-0.754701	-0.131576	1.70497	0.139629
ENSMUSG00000016308	Ube2a	-0.157515	1.13727	0.434203	1.16119e-05
ENSMUSG00000016344	Ppdpf	1.53434	-2.37798	0.325638	0.041999
ENSMUSG00000016496	Cd274	-0.600837	1.35853	0.167079	0.0879231
ENSMUSG00000016498	Pdcd1lg2	0.112236	1.66309	0.294303	1.11304e-07
ENSMUSG00000016528	Mapkapk2	-0.753697	-0.0164213	0.145817	0.989876
ENSMUSG00000016529	Il10	3.51918	2.12898	42.6952	6.38648e-39
ENSMUSG00000016559	H3f3b	-1.57325	0.748832	2.04744	7.49174e-24
ENSMUSG00000016756	Cmah	-0.827367	-0.422445	0.124756	0.63598
ENSMUSG00000016831	Tox4	4.96865	0.346298	0.885322	0.10863
ENSMUSG00000016921	Srsf6	-0.677192	0.203552	0.718355	0.171339
ENSMUSG00000017009	Sdc4	0.865854	1.86417	0.993784	4.72442e-42
ENSMUSG00000017188	Coa3	1.16894	-0.761692	0.297175	0.220974
ENSMUSG00000017386	Traf4	9.41508	0.456338	6.58207	0.0162958
ENSMUSG00000017404	Rpl19	-0.726265	-0.121798	3.75379	6.71913e-19
ENSMUSG00000017418	Arl5b	-0.759629	0.446221	0.0525261	0.651557
ENSMUSG00000017466	Timp2	-0.7612	5.25819	0.249403	0.000577319
ENSMUSG00000017493	Igfbp4	-2.10793	-3.26146	3.73308	0.00182887
ENSMUSG00000017677	Wsb1	6.4383	0.727844	18.9346	4.80642e-16
ENSMUSG00000017707	Serinc3	-0.554242	2.13023	0.698229	7.35846e-11
ENSMUSG00000017715	Pgs1	-0.861725	0.27092	0.256406	0.609458
ENSMUSG00000017721	Pigt	-0.836524	0.0106496	0.263562	0.995458
ENSMUSG00000017774	Myo1c	5.38378	0.892296	5.45998	1.33665e-07
ENSMUSG00000017781	Pitpna	-0.891133	-0.0573637	0.471786	0.977307
ENSMUSG00000017801	Mlx	1.32485	-6.51756	0.105771	0.142107
ENSMUSG00000017831	Rab5a	9.96482	0.472664	22.6098	1.19792e-05
ENSMUSG00000018042	Cyb5r3	6.90648	0.59846	5.27315	1.03727e-05
ENSMUSG00000018102	Hist1h2bc	0.575855	30.8796	0.225075	5.23345e-08
ENSMUSG00000018143	Mafk	-0.278736	1.15864	0.10534	0.121549
ENSMUSG00000018168	Ikzf3	-0.499421	2.61668	0.315106	3.75223e-06
ENSMUSG00000018169	Mfng	-0.81547	-0.0761218	0.2372	0.973406
ENSMUSG00000018171	Vmp1	-0.399476	2.12581	0.501364	4.89622e-10
ENSMUSG00000018189	Uchl5	10.5589	0.3668	5.55605	0.0384235
ENSMUSG00000018209	Stk4	-0.818479	0.142801	0.295404	0.89273
ENSMUSG00000018293	Pfn1	2.47147	-1.88961	1.81553	4.79144e-10
ENSMUSG00000018326	Ywhab	-0.803187	0.117279	0.737854	0.804041
ENSMUSG00000018362	Kpna2	0.0130225	1.58784	0.205729	2.2335e-05
ENSMUSG00000018379	Srsf1	-0.895373	-0.245979	0.395667	0.572404
ENSMUSG00000018381	Abi3	-0.22955	-20.8645	0.0835116	0.100965
ENSMUSG00000018446	C1qbp	1.0433	-1.95	0.227592	0.0200766
ENSMUSG00000018474	Chd3	-0.991804	-0.158947	1.19404	0.19586
ENSMUSG00000018476	Kdm6b	0.679842	1.59224	0.945583	4.69166e-31
ENSMUSG00000018541	Cwc25	0.586344	2.18313	0.272009	1.99406e-08
ENSMUSG00000018572	Phf23	-0.803837	-0.268732	0.208782	0.726838
ENSMUSG00000018654	Ikzf1	-0.980196	-0.244977	0.519593	0.359866
ENSMUSG00000018666	Cbx1	-0.854027	0.0631395	0.408951	0.986519
ENSMUSG00000018736	Ndel1	9.6773	0.442619	8.02554	0.00710825
ENSMUSG00000018821	Avpi1	1.21996	512.736	0.143375	5.62033e-09
ENSMUSG00000018858	Ict1	-0.869647	-0.425288	0.298017	0.218299
ENSMUSG00000018899	Irf1	19.2303	0.17088	9.42086	0.149311
ENSMUSG00000018923	Med11	-0.849569	5.40638	0.124795	0.111466
ENSMUSG00000018932	Map2k3	0.89693	1.72271	1.03816	2.97182e-49
ENSMUSG00000018965	Ywhah	-1.05494	1.85086	0.66369	6.01919e-05
ENSMUSG00000019054	Fis1	-1.12732	1.81102	0.551782	0.198367
ENSMUSG00000019158	Tmem160	-1.03081	2.88402	0.37448	0.0143597
ENSMUSG00000019256	Ahr	0.151251	3.02616	0.18331	2.38133e-06
ENSMUSG00000019362	D8Ertd738e	-1.24122	1.8661	0.635302	0.00425503
ENSMUSG00000019432	Ddx39b	-0.875575	-0.169463	0.709946	0.548978
ENSMUSG00000019494	Cops6	-0.91491	-0.169044	0.50517	0.696948
ENSMUSG00000019505	Ubb	4.58329	0.160677	5.52741	1.68637e-28
ENSMUSG00000019818	Cd164	-0.89761	0.351127	0.31082	0.41394
ENSMUSG00000019843	Fyn	1.19679	-3.85374	0.24979	0.0039885
ENSMUSG00000019850	Tnfaip3	5.68205	0.931306	26.5277	5.26286e-20
ENSMUSG00000019866	Aim1	-0.037324	0.990726	0.172917	0.0535261
ENSMUSG00000019872	Smpdl3a	-0.847805	0.0490745	0.700884	0.978631
ENSMUSG00000019873	Reep3	-0.434648	1.89608	0.255978	0.000604539
ENSMUSG00000019877	Serinc1	0.0686008	1.21961	0.572931	3.32138e-09
ENSMUSG00000019920	Lims1	-0.865588	2.27877	0.191703	0.135666
ENSMUSG00000019943	Atp2b1	0.598235	1.03411	0.929225	7.10086e-16
ENSMUSG00000019947	Arid5b	9.99324	0.456012	10.7489	0.00209976
ENSMUSG00000019970	Sgk1	1.9606	13.584	7.9359	1.26459e-08
ENSMUSG00000020009	Ifngr1	2.34196	0.502176	2.06771	1.56876e-09
ENSMUSG00000020015	Cdk17	-0.814052	2.63564	0.221069	0.01806
ENSMUSG00000020018	Snrpf	1.59326	-0.856888	0.689444	0.00435435
ENSMUSG00000020022	Ndufa12	-0.87951	0.054151	0.513689	0.977599
ENSMUSG00000020027	Socs2	-0.800265	0.223407	0.289782	0.640124
ENSMUSG00000020029	Nudt4	6.9397	0.641152	2.47472	0.0135344
ENSMUSG00000020034	Tcp11l2	2.15395	0.432119	0.738973	0.014463
ENSMUSG00000020038	Cry1	0.029979	1.19371	0.236658	0.000620952
ENSMUSG00000020048	Hsp90b1	-0.977738	1.89092	0.507018	0.00265079
ENSMUSG00000020056	Ccdc53	-0.904681	-0.339965	0.292149	0.398274
ENSMUSG00000020077	Srgn	-0.845904	2.42342	1.50775	2.24769e-26
ENSMUSG00000020088	Sar1a	9.7705	0.46252	21.4609	1.27114e-07
ENSMUSG00000020101	Vsir	1.49199	-2.71574	0.268267	0.0853937
ENSMUSG00000020108	Ddit4	0.0894662	1.07743	0.683586	5.85754e-09
ENSMUSG00000020130	Tbc1d15	-0.767024	0.249538	0.173761	0.843483
ENSMUSG00000020134	Peli1	-0.884454	-0.119035	0.907358	0.679917
ENSMUSG00000020149	Rab1a	0.431311	1.0709	0.552383	1.21147e-08
ENSMUSG00000020153	Ndufs7	-0.89137	-0.122733	0.629934	0.794297
ENSMUSG00000020156	Mum1	-4.15465	-0.462172	1.81447	0.275076
ENSMUSG00000020163	Uqcr11	-0.821938	-0.0283433	0.90514	0.971946
ENSMUSG00000020167	Tcf3	1.11632	-1.39136	0.150589	0.269427
ENSMUSG00000020178	Adora2a	-0.755012	6.96585	0.121172	0.0166381
ENSMUSG00000020180	Snrpd3	1.23597	-1.18287	0.393038	0.00984706
ENSMUSG00000020183	Cpm	0.448763	2.52877	0.250639	4.11006e-10
ENSMUSG00000020205	Phlda1	1.28254	1.3828	1.58698	1.23973e-45
ENSMUSG00000020250	Txnrd1	0.66036	0.785924	0.234809	0.00991444
ENSMUSG00000020260	Pofut2	-0.73298	1.71921	0.0921862	0.295568
ENSMUSG00000020275	Rel	7.70816	0.654027	34.3207	3.17201e-14
ENSMUSG00000020288	Ahsa2	8.21807	0.479396	4.03636	0.00993261
ENSMUSG00000020297	Nsg2	-0.15083	-6.09674	0.202165	0.000680748
ENSMUSG00000020321	Mdh1	-1.16311	1.89721	0.582125	0.00361733
ENSMUSG00000020349	Ppp2ca	-1.05497	2.14078	0.362137	0.0485119
ENSMUSG00000020358	Hnrnpab	-0.728053	0.411489	0.632676	0.035341
ENSMUSG00000020372	Gnb2l1	-0.845759	-0.169133	2.316	0.000173031
ENSMUSG00000020390	Ube2b	7.13362	0.372177	7.22768	1.30571e-10
ENSMUSG00000020395	Itk	9.64552	0.384072	8.7213	0.000186767
ENSMUSG00000020399	Havcr2	0.140129	24.4868	0.241352	8.39154e-19
ENSMUSG00000020400	Tnip1	9.79475	0.47139	21.3666	2.10397e-07
ENSMUSG00000020415	Pttg1	-0.194134	1.58249	0.286349	0.000208963
ENSMUSG00000020423	Btg2	15.8259	0.217662	18.2709	0.000677331
ENSMUSG00000020437	Myo1g	-0.507606	2.06955	0.419305	1.63264e-07
ENSMUSG00000020458	Rtn4	0.153732	0.785136	0.516014	0.000164486
ENSMUSG00000020460	Rps27a	-0.66611	-0.184111	3.67921	1.11214e-29
ENSMUSG00000020476	Dbnl	-0.89464	-0.164567	0.581296	0.674814
ENSMUSG00000020482	Ccdc117	1.0252	1.43619	0.28399	1.66864e-07
ENSMUSG00000020484	Xbp1	-0.0519431	1.02368	0.474603	9.70006e-06
ENSMUSG00000020496	Rnf187	-0.885731	-0.226026	0.711808	0.292977
ENSMUSG00000020577	Tspan13	1.51653	-1.8753	0.395184	0.0233049
ENSMUSG00000020601	Trib2	-6.18364	-0.602391	4.9908	0.0746648
ENSMUSG00000020608	Smc6	-0.983252	-0.494234	0.666886	0.0286976
ENSMUSG00000020610	Amz2	0.394988	1.1806	0.302728	2.38292e-05
ENSMUSG00000020611	Gna13	6.45221	0.821804	49.9476	1.37456e-33
ENSMUSG00000020612	Prkar1a	-0.554347	1.36475	1.04289	5.15559e-16
ENSMUSG00000020634	Ubxn2a	6.83969	0.497585	2.2406	0.00637329
ENSMUSG00000020644	Id2	0.692908	2.01095	1.35512	6.87424e-65
ENSMUSG00000020649	Rrm2	-0.0244401	16.412	0.0633536	0.0112862
ENSMUSG00000020718	Polg2	0.924912	0.975831	0.12733	0.0578843
ENSMUSG00000020719	Ddx5	-0.673033	0.152976	2.54985	2.71024e-05
ENSMUSG00000020732	Rab37	-0.831327	0.970286	0.232088	0.199126
ENSMUSG00000020736	Nt5c	-1.08808	1.23212	0.459336	0.163539
ENSMUSG00000020743	Mif4gd	-0.349021	2.12462	0.618405	3.10246e-13
ENSMUSG00000020744	Slc25a19	0.657181	1.51377	0.588396	8.05235e-19
ENSMUSG00000020745	Pafah1b1	-0.14243	0.635043	0.691198	0.000562309
ENSMUSG00000020823	Sec14l1	6.25725	0.874783	15.7301	1.8109e-10
ENSMUSG00000020831	0610010K14Rik	1.00106	-2.23788	0.163423	0.0398461
ENSMUSG00000020849	Ywhae	-0.726781	1.4661	0.763484	7.66766e-08
ENSMUSG00000020857	Nme2	4.79387	0.744184	5.06313	5.68892e-11
ENSMUSG00000020859	Spag9	9.00597	0.493849	6.61885	0.0146382
ENSMUSG00000020863	Luc7l3	-0.855772	-0.0379827	0.350826	0.990875
ENSMUSG00000020893	Per1	0.458212	3.56514	0.355506	9.91977e-20
ENSMUSG00000020914	Top2a	-0.0997605	3.62719	0.0948888	0.00524906
ENSMUSG00000020919	Stat5b	-0.8057	0.0981304	0.212471	0.973437
ENSMUSG00000020923	Ubtf	1.39551	-5.38389	0.203023	0.0335132
ENSMUSG00000020941	Map3k14	-0.815154	-0.112246	0.124437	0.96793
ENSMUSG00000020994	Pnn	-0.897049	0.0351332	0.488709	0.983436
ENSMUSG00000021025	Nfkbia	0.258063	0.851288	1.98385	7.09147e-25
ENSMUSG00000021040	Slirp	-0.87887	-0.0986206	0.440793	0.937319
ENSMUSG00000021054	Sgpp1	0.493041	-4.98044	0.101193	0.047569
ENSMUSG00000021109	Hif1a	-0.123921	1.81949	0.769047	1.11748e-21
ENSMUSG00000021113	Snapc1	7.50066	0.476446	1.23594	0.133942
ENSMUSG00000021114	Atp6v1d	0.959805	-2.54872	0.271768	0.00267343
ENSMUSG00000021127	Zfp36l1	-0.926022	3.83821	0.88141	8.27787e-11
ENSMUSG00000021131	Erh	-0.821559	0.00497808	0.957929	0.973774
ENSMUSG00000021134	Srsf5	-0.795926	-0.0888188	1.2832	0.704159
ENSMUSG00000021190	Lgmn	-0.407566	7.95715	0.168948	1.89654e-05
ENSMUSG00000021242	Npc2	-0.764087	0.0032549	1.35979	0.989477
ENSMUSG00000021248	Tmed10	-1.07079	2.60463	0.377474	0.0582981
ENSMUSG00000021250	Fos	2.84045	0.600064	3.09859	3.49165e-16
ENSMUSG00000021252	0610007P14Rik	1.21293	-1.81494	0.146507	0.17224
ENSMUSG00000021262	Evl	-0.75699	-1.88249	1.04776	2.24341e-15
ENSMUSG00000021270	Hsp90aa1	8.86216	0.410256	29.3286	1.71228e-23
ENSMUSG00000021282	Eif5	18.869	0.168882	9.26237	0.100329
ENSMUSG00000021298	Gpr132	8.27382	0.645746	37.0455	4.71999e-11
ENSMUSG00000021356	Irf4	-0.721433	26.815	0.0951427	0.00330466
ENSMUSG00000021366	Hivep1	6.12932	0.919375	7.38362	6.06373e-05
ENSMUSG00000021377	Dek	-0.696723	0.860846	0.501012	0.00388786
ENSMUSG00000021395	Spin1	6.50345	0.62276	5.0922	1.1734e-05
ENSMUSG00000021427	Ssr1	-0.76151	0.729565	0.313418	0.0596986
ENSMUSG00000021428	Riok1	-0.836102	1.309	0.128178	0.504744
ENSMUSG00000021453	Gadd45g	2.03172	1.01861	0.728172	1.01127e-07
ENSMUSG00000021458	2010111I01Rik	-0.187911	1.46243	0.368789	3.43456e-06
ENSMUSG00000021477	Ctsl	1.20514	69.3953	0.16504	2.89938e-07
ENSMUSG00000021496	Pcbd2	0.858388	-1.21996	0.182078	0.158072
ENSMUSG00000021497	Txndc15	-0.770845	-0.334742	0.186228	0.625668
ENSMUSG00000021550	2210016F16Rik	1.18549	-3.625	0.167798	0.0384391
ENSMUSG00000021576	Pdcd6	-0.773751	0.495823	0.449201	0.0548527
ENSMUSG00000021577	Sdha	-0.875438	0.0753798	0.528158	0.946856
ENSMUSG00000021591	Glrx	-0.438574	4.4849	0.648334	2.45083e-19
ENSMUSG00000021606	Ndufs6	1.7158	-1.50728	0.361233	0.177121
ENSMUSG00000021660	Btf3	-0.737585	-0.0743341	2.04429	0.41934
ENSMUSG00000021665	Hexb	-0.803169	0.369476	0.188991	0.599666
ENSMUSG00000021676	Iqgap2	0.278015	0.781609	0.151381	0.100272
ENSMUSG00000021690	Jmy	5.32065	0.786477	1.77043	0.00671552
ENSMUSG00000021699	Pde4d	1.46417	15.4261	0.30206	8.80506e-12
ENSMUSG00000021728	Emb	1.04356	1.09792	1.54827	7.51085e-29
ENSMUSG00000021764	Ndufs4	-0.911583	-0.140842	0.531751	0.792253
ENSMUSG00000021775	Nr1d2	5.62796	0.766634	1.50525	0.018815
ENSMUSG00000021794	Glud1	-0.454056	1.17402	0.490172	3.42508e-05
ENSMUSG00000021807	2700060E02Rik	-0.836099	-0.0677613	0.883821	0.893357
ENSMUSG00000021831	Ero1l	0.660806	2.19491	0.386532	4.53276e-18
ENSMUSG00000021866	Anxa11	-0.43746	1.9985	0.470658	4.38194e-09
ENSMUSG00000021871	Pnp	-0.724804	4.33104	0.153127	0.00930969
ENSMUSG00000021877	Arf4	6.60113	0.582097	13.5794	8.61331e-18
ENSMUSG00000021886	Gpr65	10.3071	0.401775	7.78683	0.0118378
ENSMUSG00000021892	Sh3bp5	-0.383448	-2.11247	0.150758	0.0246258
ENSMUSG00000021895	Arhgef3	1.21289	-2.36417	0.159054	0.115927
ENSMUSG00000021905	Dph3	-0.816317	0.397185	0.273302	0.246333
ENSMUSG00000021910	Nisch	-0.885942	-0.433738	0.424419	0.138756
ENSMUSG00000021951	N6amt2	1.3483	-4.0337	0.209687	0.0343522
ENSMUSG00000021959	Lats2	0.783303	1.31663	0.624279	1.40887e-15
ENSMUSG00000021963	Sap18	-1.08246	0.940855	0.454006	0.0871697
ENSMUSG00000021967	Mrpl57	-0.876031	0.1572	0.351174	0.876085
ENSMUSG00000021969	Zdhhc20	-0.817651	0.177968	0.567267	0.604983
ENSMUSG00000022000	Zc3h13	9.24708	0.37391	4.02548	0.0204452
ENSMUSG00000022018	Rgcc	0.768872	1.83216	0.700429	4.41269e-25
ENSMUSG00000022090	Pdlim2	1.18779	-3.29624	0.188641	0.0383832
ENSMUSG00000022108	Itm2b	-0.74243	0.148785	2.36498	0.00294429
ENSMUSG00000022111	Uchl3	-0.852604	-0.15963	0.261359	0.902984
ENSMUSG00000022175	Lrp10	1.49568	-2.75951	0.299003	0.0608512
ENSMUSG00000022185	Acin1	1.11727	0.463942	0.857269	0.00287671
ENSMUSG00000022200	Golph3	3.23665	0.554812	0.961698	0.0256351
ENSMUSG00000022205	Sub1	-1.09176	0.818339	1.20538	3.69927e-08
ENSMUSG00000022216	Psme1	1.51963	-2.42829	0.755128	1.41867e-06
ENSMUSG00000022221	Ripk3	-0.728143	2.5344	0.12543	0.0780874
ENSMUSG00000022234	Cct5	-0.8487	-0.180595	0.944778	0.322894
ENSMUSG00000022280	Rnf19a	-0.816539	-0.15367	0.0564383	0.983078
ENSMUSG00000022285	Ywhaz	8.73859	0.409164	13.0851	1.37469e-08
ENSMUSG00000022338	Eny2	9.99401	0.379318	8.95099	0.000152027
ENSMUSG00000022360	Atad2	6.21132	0.623529	2.10532	0.0130621
ENSMUSG00000022372	Sla	-0.89699	0.125716	0.514743	0.887892
ENSMUSG00000022391	Rangap1	-0.598653	1.32772	0.262164	0.0195027
ENSMUSG00000022400	Rbx1	-0.758096	0.0988158	1.10019	0.71097
ENSMUSG00000022436	Sh3bp1	0.999148	-2.58886	0.187368	0.0207647
ENSMUSG00000022462	Slc38a2	8.79415	0.454543	9.24754	0.000120919
ENSMUSG00000022475	Hdac7	1.21769	-3.17965	0.148745	0.11476
ENSMUSG00000022500	Litaf	0.895685	1.4728	0.387768	3.357e-12
ENSMUSG00000022516	Nudt16l1	1.20997	-2.68431	0.147013	0.082499
ENSMUSG00000022555	Dgat1	0.488526	2.67752	0.727918	2.33455e-36
ENSMUSG00000022565	Plec	5.49888	0.69848	6.11895	2.53554e-10
ENSMUSG00000022587	Ly6e	-0.714542	-0.0219213	2.86347	0.815343
ENSMUSG00000022637	Cblb	-0.700498	0.40819	0.147915	0.291139
ENSMUSG00000022657	Cd96	0.415694	-1.2075	0.289067	0.00967755
ENSMUSG00000022661	Cd200	1.16826	-3.02038	0.158006	0.0530635
ENSMUSG00000022696	Sidt1	-0.636753	-30.3121	0.0681372	0.0436628
ENSMUSG00000022698	Naa50	1.76383	0.489837	0.457709	0.0524843
ENSMUSG00000022724	Mina	1.37258	-12.2932	0.0955982	0.12074
ENSMUSG00000022744	Cldnd1	-0.775573	4.01294	0.261953	0.000793194
ENSMUSG00000022799	Arhgap31	-0.992521	3.42391	0.401197	0.00446569
ENSMUSG00000022820	Ndufb4	-0.851982	-0.0950855	0.688873	0.877501
ENSMUSG00000022841	Ap2m1	-1.14776	1.58973	0.440766	0.159431
ENSMUSG00000022858	Tra2b	-0.707017	0.185071	1.10684	0.0606368
ENSMUSG00000022863	Btg3	-0.748567	0.078592	0.10438	0.990713
ENSMUSG00000022864	D16Ertd472e	1.55035	1.17334	0.915691	8.92067e-20
ENSMUSG00000022876	Samsn1	0.152387	1.41921	1.13132	7.00181e-28
ENSMUSG00000022890	Atp5j	-0.789098	-0.0349914	1.32693	0.967898
ENSMUSG00000022895	Ets2	5.91301	0.707859	2.13125	0.00820239
ENSMUSG00000022905	Kpna1	-0.395951	1.48101	0.149307	0.0312306
ENSMUSG00000022911	Arl13b	0.436508	1.87548	0.0975596	0.00739496
ENSMUSG00000022952	Runx1	12.1326	0.284685	3.58015	0.138222
ENSMUSG00000022967	Ifnar1	16.8695	0.197968	6.54909	0.189568
ENSMUSG00000022974	Paxbp1	-0.813729	-0.133154	0.108183	0.962838
ENSMUSG00000022978	Mis18a	-0.767467	0.162003	0.132815	0.964151
ENSMUSG00000022982	Sod1	-0.795794	1.3155	0.186715	0.152567
ENSMUSG00000023004	Tuba1b	1.61374	-54.432	0.50504	0.01821
ENSMUSG00000023018	Smarcd1	7.89518	0.642281	35.2743	3.47037e-15
ENSMUSG00000023034	Nr4a1	1.74757	1.14062	1.79225	3.80221e-29
ENSMUSG00000023048	Prr13	-0.745855	2.56092	0.769902	1.72443e-11
ENSMUSG00000023067	Cdkn1a	0.980577	3.08024	0.960866	3.09769e-67
ENSMUSG00000023075	Akirin1	7.90302	0.59902	27.9563	6.2065e-14
ENSMUSG00000023087	Noct	0.299172	1.75271	0.163028	0.000170768
ENSMUSG00000023106	Denr	-0.795456	1.00213	0.353586	0.0259093
ENSMUSG00000023150	Ivns1abp	-0.491374	1.59965	0.215234	0.00503742
ENSMUSG00000023169	Slc38a1	-0.879065	4.17735	0.141918	0.069516
ENSMUSG00000023175	Bsg	-0.871771	1.13147	0.608108	0.00036676
ENSMUSG00000023277	Twf2	1.2966	-2.83751	0.292656	0.0122649
ENSMUSG00000023286	Ube2j2	-1.00575	1.76116	0.278453	0.135469
ENSMUSG00000023393	Slc17a9	-0.97788	-0.598239	0.279213	0.173025
ENSMUSG00000023456	Tpi1	-0.398469	1.76608	0.388798	2.71107e-06
ENSMUSG00000023723	Mrps23	1.41147	-2.48797	0.161304	0.225533
ENSMUSG00000023791	Pigx	-0.880164	0.151346	0.43318	0.833385
ENSMUSG00000023827	Agpat4	-0.108128	4.91713	0.246635	1.17214e-09
ENSMUSG00000023830	Igf2r	-0.510236	-1.76263	0.200799	0.00523848
ENSMUSG00000023861	Mpc1	1.48151	0.581395	1.0004	5.37784e-07
ENSMUSG00000023905	Tnfrsf12a	0.603973	83.3699	0.108705	5.00771e-05
ENSMUSG00000023927	Satb1	-0.999454	-2.23941	0.833519	1.49994e-10
ENSMUSG00000023944	Hsp90ab1	-0.624865	0.180386	2.4904	2.93135e-05
ENSMUSG00000023947	Nfkbie	-0.749955	4.48269	0.128634	0.0405991
ENSMUSG00000024006	Stk38	-9.47113	-0.397693	7.37243	0.0621387
ENSMUSG00000024007	Ppil1	-0.794404	0.150428	0.182326	0.957449
ENSMUSG00000024014	Pim1	0.0189855	0.631763	1.59449	5.75478e-11
ENSMUSG00000024026	Glo1	-0.832905	0.0583794	0.339391	0.979314
ENSMUSG00000024042	Sik1	5.19519	0.610132	2.07875	0.000672331
ENSMUSG00000024048	Myl12a	-1.29896	0.940017	1.24111	1.57462e-08
ENSMUSG00000024063	Lbh	1.43105	-3.66581	0.501439	0.000393253
ENSMUSG00000024067	Dpy30	-0.845628	-0.027272	0.325947	0.976174
ENSMUSG00000024072	Yipf4	-0.872803	0.156411	0.31745	0.887418
ENSMUSG00000024097	Srsf7	1.84022	0.468927	1.44525	1.51058e-06
ENSMUSG00000024099	Ndufv2	-0.854899	0.0158211	0.594012	0.975128
ENSMUSG00000024146	Cript	-1.07436	2.42176	0.286686	0.145514
ENSMUSG00000024158	Hagh	-0.748582	1.49983	0.0928312	0.427482
ENSMUSG00000024188	Luc7l	8.05041	0.504995	6.28707	0.00153004
ENSMUSG00000024190	Dusp1	0.978265	1.09935	1.93901	2.12756e-42
ENSMUSG00000024217	Snrpc	-0.838264	0.345117	0.523867	0.163422
ENSMUSG00000024235	Map3k8	7.49002	0.608354	8.20007	0.000544113
ENSMUSG00000024238	Zeb1	1.96015	0.914666	1.15937	2.39212e-15
ENSMUSG00000024240	Epc1	8.55819	0.445481	6.82255	0.00142204
ENSMUSG00000024248	Cox7a2l	-10.3858	-0.283349	13.6546	1.46971e-08
ENSMUSG00000024277	Mapre2	-0.738925	6.30498	0.117883	0.0204752
ENSMUSG00000024283	Wac	-0.960289	1.06663	0.272195	0.163057
ENSMUSG00000024308	Tapbp	1.82942	-2.43745	0.557964	0.0592383
ENSMUSG00000024317	Rnf138	-0.969797	2.26113	0.214527	0.214889
ENSMUSG00000024335	Brd2	6.79762	0.36494	2.09407	0.00829949
ENSMUSG00000024338	Psmb8	1.20087	-1.49998	1.11716	1.33475e-18
ENSMUSG00000024339	Tap2	-0.775195	0.118494	0.76652	0.777036
ENSMUSG00000024349	Tmem173	-0.890062	-0.25614	0.378727	0.529471
ENSMUSG00000024360	Etf1	8.78388	0.470134	10.1411	2.88979e-05
ENSMUSG00000024381	Bin1	-0.886521	0.0845696	0.447851	0.960533
ENSMUSG00000024399	Ltb	1.90823	-0.934227	1.45833	7.21285e-11
ENSMUSG00000024401	Tnf	9.32358	0.484844	4.97037	0.0492922
ENSMUSG00000024424	Ttc39c	-0.0192157	3.44844	0.398554	2.48262e-24
ENSMUSG00000024425	Ndfip1	0.103177	1.09703	1.01	3.19906e-19
ENSMUSG00000024431	Nr3c1	6.37058	0.709139	16.8398	8.10362e-14
ENSMUSG00000024456	Diaph1	-0.843251	1.39173	0.292415	0.052966
ENSMUSG00000024521	Pmaip1	1.5409	1.54716	0.725218	1.46827e-21
ENSMUSG00000024525	Impa2	1.38965	1.32531	0.613433	8.03643e-16
ENSMUSG00000024544	Ldlrad4	3.75536	0.677361	0.681063	0.0144893
ENSMUSG00000024571	Gm16286	11.8729	0.2619	4.13447	0.0606556
ENSMUSG00000024590	Lmnb1	1.10122	1.37751	1.08407	3.35308e-32
ENSMUSG00000024608	Rps14	-20.4826	-0.0800295	11.8713	1.28011e-26
ENSMUSG00000024610	Cd74	-0.347313	2.67061	0.895946	8.13157e-23
ENSMUSG00000024613	Tcof1	-0.781581	-0.55187	0.240055	0.309526
ENSMUSG00000024646	Cyb5a	-1.29929	1.59188	0.668489	0.0350358
ENSMUSG00000024659	Anxa1	1.35446	3.03022	0.6499	2.42049e-31
ENSMUSG00000024661	Fth1	12.1785	0.276953	48.821	5.34672e-60
ENSMUSG00000024669	Cd5	-0.851311	-0.0924577	0.903319	0.826832
ENSMUSG00000024677	Ms4a6b	0.39159	-1.43413	1.23777	9.13065e-30
ENSMUSG00000024691	Fam111a	1.38581	-7.8115	0.108947	0.216706
ENSMUSG00000024696	Lpxn	-0.3611	1.55183	0.451168	1.29237e-06
ENSMUSG00000024712	Rfk	-0.148104	2.26465	0.367747	5.04295e-11
ENSMUSG00000024726	Carnmt1	-0.38533	1.57991	0.174293	0.00861468
ENSMUSG00000024742	Fen1	-0.437075	1.53086	0.123934	0.0711798
ENSMUSG00000024750	Zfand5	6.57058	0.630316	8.48249	6.52421e-09
ENSMUSG00000024772	Ehd1	-0.217308	2.39004	0.190371	7.29628e-06
ENSMUSG00000024778	Fas	10.0067	0.4993	29.5461	1.2334e-06
ENSMUSG00000024789	Jak2	2.12093	0.799306	0.519669	0.000117268
ENSMUSG00000024805	Pcgf5	8.00656	0.592912	12.9898	1.47977e-05
ENSMUSG00000024816	Frmd8	-6.31874	-0.47885	3.73944	0.065737
ENSMUSG00000024817	Uhrf2	-0.868888	0.0632802	0.38228	0.968772
ENSMUSG00000024833	Pola2	-0.146418	1.78566	0.0660947	0.124683
ENSMUSG00000024835	Coro1b	-0.903443	-0.120631	0.487261	0.877819
ENSMUSG00000024910	Ctsw	-0.0334039	-16.5306	0.168646	0.00661935
ENSMUSG00000024921	Smarca2	-0.751999	0.197262	0.178747	0.868769
ENSMUSG00000024925	Rnaseh2c	-0.912301	-0.175917	0.470397	0.733683
ENSMUSG00000024927	Rela	7.54919	0.473916	3.86388	0.000543912
ENSMUSG00000024942	Capn1	-0.811755	0.00512452	0.228798	0.981769
ENSMUSG00000024965	Fermt3	1.53967	-73.3996	0.25707	0.0116796
ENSMUSG00000024969	Mark2	-0.891709	-0.271809	0.368849	0.382688
ENSMUSG00000024974	Smc3	-0.868139	-0.227407	0.297526	0.740122
ENSMUSG00000024975	Pdcd4	1.26423	-0.578455	0.607616	0.0451188
ENSMUSG00000025016	Tm9sf3	-1.0717	2.78573	0.367837	0.0567461
ENSMUSG00000025025	Mxi1	1.0466	81.5895	0.308239	7.71219e-17
ENSMUSG00000025026	Add3	-0.890083	-0.424898	0.289858	0.303978
ENSMUSG00000025034	Trim8	-0.786926	-0.374468	0.20606	0.487047
ENSMUSG00000025068	Gsto1	-0.839113	-0.336275	0.25532	0.513124
ENSMUSG00000025085	Ablim1	-1.08561	-0.464334	0.788783	0.00808985
ENSMUSG00000025130	P4hb	-0.33969	1.54267	0.254305	0.000280551
ENSMUSG00000025135	Anapc11	1.50619	-1.49852	0.242826	0.207011
ENSMUSG00000025138	Sirt7	1.50452	-2.21583	0.264605	0.104392
ENSMUSG00000025144	Stra13	-0.852865	-0.216866	0.367408	0.62695
ENSMUSG00000025162	Csnk1d	9.15114	0.423316	9.42359	0.000230742
ENSMUSG00000025163	Cd7	0.529501	-3.02068	0.155829	0.0472618
ENSMUSG00000025190	Got1	0.734779	1.80132	0.858958	4.34822e-33
ENSMUSG00000025220	Mgea5	12.5338	0.312439	6.91603	0.046486
ENSMUSG00000025223	Ldb1	1.37187	-3.01779	0.176212	0.167433
ENSMUSG00000025225	Nfkb2	0.381056	1.17041	0.524693	5.90114e-10
ENSMUSG00000025234	Arih1	2.424	0.513911	0.706488	0.00277968
ENSMUSG00000025260	Hsd17b10	1.3153	-1.34995	0.254762	0.0802137
ENSMUSG00000025283	Sat1	0.373687	0.600575	1.14241	3.61338e-07
ENSMUSG00000025287	Acot9	-0.0485467	1.29675	0.465602	3.19219e-08
ENSMUSG00000025289	Prdx4	-0.60342	2.85961	0.161233	0.00451287
ENSMUSG00000025290	Rps24	-7.37039	-0.175934	8.45502	3.60266e-53
ENSMUSG00000025326	Ube3a	-0.848723	0.86853	0.264836	0.243123
ENSMUSG00000025357	Dgka	-8.16912	-0.470218	11.1132	0.00165241
ENSMUSG00000025362	Rps26	-7.90714	-0.200955	7.8215	2.22487e-19
ENSMUSG00000025364	Pa2g4	-0.896443	0.0940964	0.481785	0.940356
ENSMUSG00000025372	Baiap2	1.46327	0.93215	0.252366	0.00191756
ENSMUSG00000025381	Cnpy2	-0.850073	-0.200389	0.278103	0.806717
ENSMUSG00000025408	Ddit3	8.51316	0.467036	5.2745	0.0109887
ENSMUSG00000025494	Sigirr	-0.844323	0.0439614	0.327329	0.982459
ENSMUSG00000025498	Irf7	-8.8963	-0.346952	4.15316	0.271091
ENSMUSG00000025503	Taldo1	-0.797817	0.0465535	0.790497	0.960332
ENSMUSG00000025508	Rplp2	-1.23276	-0.221365	3.9221	4.53023e-41
ENSMUSG00000025572	Tmc6	-0.117953	-0.978526	0.128558	0.404895
ENSMUSG00000025613	Cct8	-0.792791	0.0629699	0.855783	0.932482
ENSMUSG00000025647	Shisa5	2.11162	-1.14312	1.69119	8.03522e-23
ENSMUSG00000025651	Uqcrc1	-0.861698	-0.14859	0.737688	0.646606
ENSMUSG00000025742	Prps2	0.543459	-2.98976	0.116768	0.070319
ENSMUSG00000025781	Atp5c1	-0.856695	-0.113761	1.12144	0.58417
ENSMUSG00000025785	Exosc7	0.903161	-2.35446	0.126774	0.0760868
ENSMUSG00000025794	Rpl14	-0.721152	-0.0990694	3.34	3.81653e-07
ENSMUSG00000025795	Rassf3	1.39399	1.26693	0.234217	3.75381e-05
ENSMUSG00000025810	Nrp1	1.32771	-3.69512	0.228358	0.0505733
ENSMUSG00000025871	4833439L19Rik	-0.790591	2.77586	0.0968695	0.333359
ENSMUSG00000025880	Smad7	8.66387	0.529104	33.4419	2.95853e-13
ENSMUSG00000025907	Rb1cc1	8.99814	0.432616	7.48974	0.000670289
ENSMUSG00000025935	Tram1	-1.10642	1.76391	0.409718	0.103281
ENSMUSG00000025967	Eef1b2	1.23477	-0.783856	1.15365	1.46429e-09
ENSMUSG00000025979	Mob4	7.35756	0.509868	8.18728	4.77758e-07
ENSMUSG00000025980	Hspd1	-1.04618	5.36055	0.38028	0.0595988
ENSMUSG00000025981	Coq10b	7.1799	0.789841	36.2253	7.84686e-13
ENSMUSG00000025997	Ikzf2	-1.07142	5.33786	1.06383	1.94026e-05
ENSMUSG00000026009	Icos	-0.466957	4.05199	1.12222	1.43794e-36
ENSMUSG00000026011	Ctla4	-0.485946	2.63677	0.923209	2.27474e-21
ENSMUSG00000026012	Cd28	-1.13651	1.44438	0.644094	0.0169242
ENSMUSG00000026014	Raph1	1.44413	1.44951	0.647756	4.22345e-18
ENSMUSG00000026020	Nop58	-0.801685	0.328748	0.446664	0.0857903
ENSMUSG00000026021	Sumo1	-1.29241	1.48989	0.698256	0.0100011
ENSMUSG00000026029	Casp8	0.0846834	-0.574069	0.45117	0.140642
ENSMUSG00000026031	Cflar	8.90731	0.477068	17.9227	1.91298e-08
ENSMUSG00000026032	Ndufb3	-0.873575	-0.293152	0.505769	0.223234
ENSMUSG00000026034	Clk1	10.5845	0.366594	19.8845	1.09574e-07
ENSMUSG00000026035	Ppil3	1.20649	-2.0036	0.13257	0.238488
ENSMUSG00000026049	Tex30	0.168942	1.37668	0.240816	0.000366591
ENSMUSG00000026064	Ptp4a1	6.44607	0.806077	32.8003	9.90441e-21
ENSMUSG00000026069	Il1rl1	0.570223	71.1569	0.541434	1.66299e-43
ENSMUSG00000026070	Il18r1	-0.123502	2.58596	0.28616	1.60884e-09
ENSMUSG00000026073	Il1r2	1.09553	1.81083	0.412019	1.86705e-15
ENSMUSG00000026083	Eif5b	-0.944702	0.994864	0.455426	0.0181002
ENSMUSG00000026087	Mrpl30	-0.999415	-0.452413	0.666678	0.0221529
ENSMUSG00000026088	Mitd1	-0.918284	-0.189405	0.39648	0.724086
ENSMUSG00000026094	Stk17b	-1.01025	1.99765	0.680475	4.55871e-05
ENSMUSG00000026095	Asnsd1	1.33899	-3.95468	0.124836	0.166818
ENSMUSG00000026102	Inpp1	-0.806131	-0.301031	0.207492	0.687774
ENSMUSG00000026103	Gls	11.5642	0.331485	5.38762	0.0557148
ENSMUSG00000026104	Stat1	-14.4627	-0.218701	15.5854	0.0044995
ENSMUSG00000026107	Nabp1	9.19583	0.477686	16.4894	8.31775e-07
ENSMUSG00000026126	Ptpn18	1.57149	-1.29899	1.02925	1.91166e-10
ENSMUSG00000026154	Sdhaf4	1.12427	-2.97022	0.0981516	0.169972
ENSMUSG00000026192	Atic	1.23427	0.73042	0.927027	4.62484e-09
ENSMUSG00000026202	Tuba4a	18.1954	0.175217	6.60185	0.241035
ENSMUSG00000026222	Sp100	-7.4495	-0.364157	5.38399	0.000425803
ENSMUSG00000026229	Psmd1	-0.203906	1.07535	0.270928	0.00552548
ENSMUSG00000026234	Ncl	1.47228	0.405621	2.30873	1.22621e-11
ENSMUSG00000026238	Ptma	-0.710197	0.0332682	2.93397	0.609045
ENSMUSG00000026269	Rnpepl1	1.3366	-2.28337	0.180862	0.118563
ENSMUSG00000026285	Pdcd1	-0.675573	18.039	0.200705	1.72393e-06
ENSMUSG00000026288	Inpp5d	0.32508	0.865912	0.334408	0.00313812
ENSMUSG00000026341	Actr3	-0.740049	0.00462322	1.63763	0.984652
ENSMUSG00000026353	Ubxn4	0.543541	0.911655	0.872211	4.45442e-12
ENSMUSG00000026356	Dars	-0.834357	0.0509152	0.343331	0.982593
ENSMUSG00000026358	Rgs1	7.69919	0.489997	27.1594	2.04422e-22
ENSMUSG00000026360	Rgs2	1.22294	1.38893	1.87416	1.11183e-50
ENSMUSG00000026385	Dbi	-0.978683	0.682021	0.383767	0.450624
ENSMUSG00000026395	Ptprc	-0.753775	-0.0781891	1.76482	0.530529
ENSMUSG00000026421	Csrp1	-0.586713	1.32849	0.294573	0.00679647
ENSMUSG00000026430	Rassf5	-0.911175	-0.13509	0.560902	0.800404
ENSMUSG00000026463	Atp2b4	0.103504	3.46342	0.317954	1.99091e-16
ENSMUSG00000026466	Tor1aip1	-0.886274	0.886944	0.242019	0.348749
ENSMUSG00000026473	Glul	9.38568	0.477936	12.6631	0.000155496
ENSMUSG00000026475	Rgs16	0.0361064	2.44295	0.3019	1.18298e-10
ENSMUSG00000026478	Lamc1	-0.0676064	3.98401	0.159097	1.39027e-05
ENSMUSG00000026483	Fam129a	-0.47456	3.80487	0.306257	3.29574e-09
ENSMUSG00000026489	Adck3	0.43138	68.9139	0.118059	6.17534e-06
ENSMUSG00000026547	Tagln2	0.305309	1.0498	1.04651	2.87848e-16
ENSMUSG00000026581	Sell	-1.40999	-1.33729	1.68497	3.88402e-14
ENSMUSG00000026615	Eprs	-0.848232	1.30378	0.245482	0.0716123
ENSMUSG00000026617	Bpnt1	0.374608	2.16732	0.12739	0.000521195
ENSMUSG00000026628	Atf3	1.22009	90.1855	0.56224	3.23104e-39
ENSMUSG00000026637	Traf5	1.027	-3.2554	0.0998115	0.149273
ENSMUSG00000026643	Nmt2	1.66273	0.986603	0.5458	1.0912e-07
ENSMUSG00000026655	Fam107b	9.912	0.349275	10.1999	3.5464e-06
ENSMUSG00000026670	Uap1	5.13643	1.17825	43.5647	1.12355e-39
ENSMUSG00000026696	Vamp4	-0.867364	2.18143	0.18577	0.334605
ENSMUSG00000026701	Prdx6	5.39353	0.418633	4.05902	2.25521e-09
ENSMUSG00000026708	Cenpl	0.659062	2.80121	0.11866	5.14606e-06
ENSMUSG00000026727	Rsu1	-0.799958	-0.0945773	0.196806	0.970539
ENSMUSG00000026728	Vim	0.00186325	1.29255	1.61708	2.81649e-30
ENSMUSG00000026755	Arpc5l	-0.837039	0.0827503	0.595878	0.937537
ENSMUSG00000026767	Fam188a	-0.0949222	1.7093	0.208353	0.000213302
ENSMUSG00000026770	Il2ra	16.4965	0.170591	7.67118	0.0842175
ENSMUSG00000026778	Prkcq	-3.47754	-0.784397	2.06164	0.000351711
ENSMUSG00000026786	Apbb1ip	-0.940323	-0.270945	0.582403	0.289053
ENSMUSG00000026811	St6galnac6	0.053498	3.54603	0.105382	0.000207058
ENSMUSG00000026819	Slc25a25	1.06843	0.845052	0.150997	0.082194
ENSMUSG00000026826	Nr4a2	0.501969	2.16432	0.21369	2.52334e-08
ENSMUSG00000026832	Cytip	-0.763584	0.102269	1.06596	0.623112
ENSMUSG00000026864	Hspa5	0.523159	0.852759	1.74486	6.6932e-26
ENSMUSG00000026875	Traf1	9.19687	0.421856	21.5046	8.49363e-13
ENSMUSG00000026889	Rbm18	6.98224	0.631019	8.2784	1.49708e-05
ENSMUSG00000026895	Ndufa8	-1.00822	0.892299	0.3696	0.174525
ENSMUSG00000026946	Nmi	1.2367	-4.20641	0.247418	0.00435259
ENSMUSG00000026977	March7	-0.183511	0.371669	0.324321	0.164594
ENSMUSG00000027011	Ube2e3	0.0954831	1.32248	0.265198	0.000388811
ENSMUSG00000027067	Ssrp1	1.51679	-0.919111	0.312959	0.292501
ENSMUSG00000027079	Clp1	0.656311	0.666008	0.216148	0.0747791
ENSMUSG00000027087	Itgav	1.0547	1.4724	0.499702	2.9075e-14
ENSMUSG00000027111	Itga6	-0.504952	-3.47449	0.174485	0.00183565
ENSMUSG00000027131	Emc4	7.60874	0.357628	1.72461	0.0705413
ENSMUSG00000027133	Nop10	1.75379	-1.28398	0.68265	0.00442801
ENSMUSG00000027170	Eif3m	1.62656	-14.3086	0.538048	0.00633649
ENSMUSG00000027215	Cd82	-0.721074	2.74661	0.864	8.54372e-15
ENSMUSG00000027293	Ehd4	0.260472	3.91197	0.235212	2.31162e-13
ENSMUSG00000027333	Smox	-0.0555594	2.70624	0.228861	9.73446e-08
ENSMUSG00000027339	Rassf2	0.386517	-2.29253	0.136731	0.038339
ENSMUSG00000027342	Pcna	1.09764	0.811715	0.728278	1.21367e-07
ENSMUSG00000027346	Gpcpd1	-0.734781	1.3814	0.156487	0.151482
ENSMUSG00000027347	Rasgrp1	1.35329	-2.01239	0.222956	0.0870451
ENSMUSG00000027361	Gabpb1	-0.483863	2.00009	0.244723	0.000775798
ENSMUSG00000027381	Bcl2l11	-0.795209	0.213362	0.121659	0.929337
ENSMUSG00000027404	Snrpb	-1.11274	2.45774	0.655756	0.139852
ENSMUSG00000027405	Nop56	-0.754248	0.220779	0.513762	0.192977
ENSMUSG00000027422	Rrbp1	-0.85756	2.56591	0.242544	0.0203689
ENSMUSG00000027447	Cst3	-0.130039	1.05599	0.716731	6.35323e-09
ENSMUSG00000027456	Sdcbp2	-0.113632	2.57085	0.345784	5.0003e-11
ENSMUSG00000027459	Fam110a	1.0525	1.9478	0.822936	8.71295e-40
ENSMUSG00000027466	Rbck1	1.02342	-1.76211	0.235365	0.0235206
ENSMUSG00000027472	Pdrg1	1.38255	-2.96689	0.225158	0.0454929
ENSMUSG00000027510	Rbm38	-0.804419	0.0343279	0.743713	0.990768
ENSMUSG00000027514	Zbp1	-1.24862	-1.03696	0.806967	3.87263e-05
ENSMUSG00000027522	Stx16	0.822716	-3.92811	0.182694	0.00400057
ENSMUSG00000027533	Fabp5	0.14565	2.17529	0.416535	9.44008e-14
ENSMUSG00000027593	Raly	-0.691626	0.244843	1.0272	0.0363825
ENSMUSG00000027602	Map1lc3a	1.54154	25.7562	0.393901	3.22852e-11
ENSMUSG00000027613	Eif6	3.44499	0.592291	4.28898	7.63129e-27
ENSMUSG00000027620	Rbm39	-0.70524	0.0982407	1.9099	0.21618
ENSMUSG00000027634	Ndrg3	-0.496564	-1.45148	0.279715	0.00205066
ENSMUSG00000027639	Samhd1	-11.6306	-0.260054	12.9563	3.39468e-05
ENSMUSG00000027646	Src	0.232684	29.7423	0.14153	1.6758e-06
ENSMUSG00000027660	Skil	6.665	0.68098	20.9673	6.94333e-17
ENSMUSG00000027677	Ttc14	1.20453	-1.41652	0.279877	0.0316584
ENSMUSG00000027692	Tnik	-0.90113	-0.169793	0.417824	0.793712
ENSMUSG00000027706	Sec62	-0.840368	1.4167	0.727728	3.65682e-06
ENSMUSG00000027712	Anxa5	-0.452601	1.22201	0.421812	0.000252967
ENSMUSG00000027739	Rab33b	1.14056	1.07255	0.230949	0.00072159
ENSMUSG00000027752	Exosc8	-0.901251	-0.0672104	0.445822	0.977544
ENSMUSG00000027763	Mbnl1	-0.79249	-0.0721098	1.46524	0.757806
ENSMUSG00000027778	Ift80	-0.39862	-1.10621	0.285563	0.00904086
ENSMUSG00000027804	Ppid	1.31362	-3.13654	0.132644	0.162999
ENSMUSG00000027808	Serp1	-1.02509	1.62812	0.533367	0.00333791
ENSMUSG00000027828	Ssr3	-0.0307585	1.00723	0.389679	0.000275558
ENSMUSG00000027829	Ccnl1	8.4097	0.489171	18.3168	5.67315e-12
ENSMUSG00000027863	Cd2	-1.69197	1.28468	1.30978	7.32407e-06
ENSMUSG00000027882	Stxbp3	1.23824	0.988643	0.617388	1.53975e-10
ENSMUSG00000027907	S100a11	-0.391477	3.51635	1.42297	5.36931e-52
ENSMUSG00000027937	Jtb	11.3009	0.32215	4.39709	0.0299164
ENSMUSG00000027947	Il6ra	-0.982363	-0.18357	0.542561	0.62308
ENSMUSG00000027953	Slc50a1	-0.923377	-0.227863	0.496752	0.517155
ENSMUSG00000027985	Lef1	-0.0762809	-1.09532	0.543941	1.29066e-05
ENSMUSG00000028034	Fubp1	-0.798985	0.0436088	0.71807	0.98439
ENSMUSG00000028042	Zbtb7b	1.03293	-3.17985	0.121013	0.114911
ENSMUSG00000028049	Scamp3	-0.859804	-0.00106059	0.376495	0.978429
ENSMUSG00000028053	Ash1l	1.42031	-6.03377	0.192119	0.044719
ENSMUSG00000028059	Arhgef2	-0.683688	-0.387986	0.132523	0.611517
ENSMUSG00000028062	Lamtor2	1.35128	-2.02597	0.395166	0.00324761
ENSMUSG00000028063	Lmna	0.568034	4.27257	1.58567	1.1424e-147
ENSMUSG00000028071	Sh2d2a	-0.531257	2.05705	0.589129	9.24315e-10
ENSMUSG00000028081	Rps3a1	-13.3599	-0.136902	12.3741	1.25762e-31
ENSMUSG00000028108	Ecm1	-0.9132	-0.415221	0.451433	0.224103
ENSMUSG00000028156	Eif4e	0.770723	0.587842	0.655427	0.000240833
ENSMUSG00000028161	Ppp3ca	-0.841236	0.0415706	0.252522	0.976863
ENSMUSG00000028163	Nfkb1	8.23205	0.48332	17.5988	1.4469e-10
ENSMUSG00000028191	Bcl10	-0.978444	2.52011	0.265184	0.0570393
ENSMUSG00000028211	Trp53inp1	11.1199	0.388726	6.684	0.0190961
ENSMUSG00000028214	Gem	4.43676	1.36739	35.0936	3.45251e-39
ENSMUSG00000028234	Rps20	-17.0394	-0.138515	16.7042	8.51305e-16
ENSMUSG00000028249	Sdcbp	1.92148	0.574962	1.46365	1.61847e-10
ENSMUSG00000028266	Lmo4	10.7224	0.403292	4.88351	0.178716
ENSMUSG00000028268	Gbp3	-0.154305	0.794931	0.351581	0.0272092
ENSMUSG00000028271	Gtf2b	-0.714286	0.389273	0.280883	0.145488
ENSMUSG00000028277	Ube2j1	2.95576	0.633366	0.931781	3.72691e-05
ENSMUSG00000028300	3110043O21Rik	-0.197763	38.0612	0.0811905	0.000284652
ENSMUSG00000028337	Coro2a	-0.87574	-0.234772	0.273833	0.759508
ENSMUSG00000028341	Nr4a3	5.37574	1.09368	16.9102	2.80942e-13
ENSMUSG00000028367	Txn1	-0.936836	1.73063	0.58265	0.000681078
ENSMUSG00000028381	Ugcg	-1.03261	-1.61947	0.254922	0.0210413
ENSMUSG00000028382	Ptbp3	-0.872941	-0.457	0.443572	0.18642
ENSMUSG00000028398	Tmem261	-0.817798	-0.369814	0.229228	0.42619
ENSMUSG00000028410	Dnaja1	10.1085	0.371926	37.6649	8.81566e-25
ENSMUSG00000028413	B4galt1	7.70086	0.695779	29.5077	1.30432e-10
ENSMUSG00000028484	Psip1	-0.91919	-0.104898	0.475574	0.926645
ENSMUSG00000028494	Plin2	-0.398059	1.41021	0.0906982	0.176289
ENSMUSG00000028495	Rps6	-21.2661	-0.08493	12.1778	4.60449e-17
ENSMUSG00000028522	Mier1	11.9047	0.322408	11.9528	0.00118478
ENSMUSG00000028525	Pde4b	6.76122	0.765241	15.7769	2.18672e-08
ENSMUSG00000028559	Osbpl9	-0.324708	1.10905	0.380838	0.000263542
ENSMUSG00000028581	Laptm5	-0.716334	0.0702808	1.77663	0.626799
ENSMUSG00000028599	Tnfrsf1b	-0.523057	3.94552	0.502364	5.37602e-15
ENSMUSG00000028603	Scp2	-1.13038	0.832936	0.614218	0.0385467
ENSMUSG00000028609	Magoh	-0.887087	0.092508	0.457838	0.948236
ENSMUSG00000028618	Tmem59	-1.28317	1.47166	0.506239	0.162531
ENSMUSG00000028648	Ndufs5	-0.904548	-0.102019	0.525217	0.902169
ENSMUSG00000028649	Macf1	0.452131	-0.801997	0.286156	0.192168
ENSMUSG00000028657	Ppt1	15.9601	0.186289	4.40368	0.307243
ENSMUSG00000028670	Lypla2	-0.87645	-0.119467	0.390676	0.920105
ENSMUSG00000028675	Pnrc2	1.2741	-3.01428	0.18469	0.0589364
ENSMUSG00000028676	Srsf10	11.7478	0.303061	5.61908	0.021751
ENSMUSG00000028680	Plk3	-0.289966	3.48874	0.18798	5.55939e-06
ENSMUSG00000028691	Prdx1	-0.742154	1.1796	1.33835	2.68848e-18
ENSMUSG00000028693	Nasp	8.23443	0.426523	4.06988	0.00685318
ENSMUSG00000028719	Cmpk1	-0.181584	1.0476	0.501515	1.58685e-05
ENSMUSG00000028788	Ptp4a2	-0.795839	1.57359	0.753654	2.13651e-07
ENSMUSG00000028790	Khdrbs1	-0.80259	-0.0173533	0.726562	0.981317
ENSMUSG00000028793	Rnf19b	8.77196	0.545833	4.43926	0.0415006
ENSMUSG00000028800	Hdac1	-0.885278	-0.144234	0.586856	0.760719
ENSMUSG00000028820	Sfpq	-1.13742	1.96767	0.643303	0.00113178
ENSMUSG00000028821	Syf2	-0.042987	0.423457	0.763253	0.0271455
ENSMUSG00000028822	Tmem50a	-0.783398	0.10746	1.05844	0.68152
ENSMUSG00000028843	Sh3bgrl3	-0.616619	0.327752	2.25464	2.19008e-10
ENSMUSG00000028868	Wasf2	-0.863919	0.0865945	0.324553	0.954807
ENSMUSG00000028878	Fam76a	0.281235	1.46356	0.217953	6.57336e-05
ENSMUSG00000028889	Yrdc	-0.256698	0.808908	0.256946	0.0355875
ENSMUSG00000028894	Inpp5b	1.05603	-70.2339	0.0877171	0.199093
ENSMUSG00000028898	Trnau1ap	0.783596	-1.51697	0.151848	0.118292
ENSMUSG00000028936	Rpl22	1.53377	-0.688782	1.48558	3.88451e-16
ENSMUSG00000028945	Rheb	-0.665297	1.84618	0.524675	1.17267e-06
ENSMUSG00000028958	Tmub1	1.11005	-2.45376	0.115928	0.23528
ENSMUSG00000028964	Park7	-0.805573	-0.00817914	1.18928	0.951614
ENSMUSG00000028965	Tnfrsf9	0.467911	1.44455	1.90239	1.62446e-52
ENSMUSG00000028967	Errfi1	0.75824	77.9989	0.129188	8.64468e-06
ENSMUSG00000028970	Abcb1b	1.67775	15.9572	0.213878	0.266415
ENSMUSG00000028998	Tomm7	1.57521	-1.04667	0.658503	0.000593321
ENSMUSG00000029038	Ssu72	-0.894211	-0.219289	0.655183	0.423057
ENSMUSG00000029050	Ski	11.9024	0.253037	2.83698	0.289313
ENSMUSG00000029062	Cdk11b	1.67326	0.793496	1.17912	1.30655e-12
ENSMUSG00000029064	Gnb1	-0.3598	0.842868	0.671486	2.94193e-05
ENSMUSG00000029066	Mrpl20	10.1003	0.369769	8.76773	0.000344383
ENSMUSG00000029068	Ccnl2	-0.867686	0.0218316	0.548808	0.987269
ENSMUSG00000029075	Tnfrsf4	-0.799526	3.4059	1.46778	2.02433e-27
ENSMUSG00000029076	Sdf4	-0.971233	2.02894	1.00718	4.66244e-10
ENSMUSG00000029131	Dnajb6	-0.578378	1.1742	0.592644	1.64168e-05
ENSMUSG00000029135	Fosl2	1.21426	563.421	0.510308	9.62204e-39
ENSMUSG00000029174	Tbc1d1	-0.849161	-0.845768	0.187322	0.174786
ENSMUSG00000029177	Cenpa	-0.638051	2.54898	0.206659	0.00784729
ENSMUSG00000029178	Klf3	-6.50655	-0.556904	5.80787	0.0394811
ENSMUSG00000029203	Ube2k	0.329808	0.661741	0.619886	0.000205988
ENSMUSG00000029204	Rhoh	-0.820336	-0.157937	1.51215	0.16142
ENSMUSG00000029247	Paics	1.40622	-2.97146	0.126632	0.240369
ENSMUSG00000029270	Fam69a	-0.269522	-4.18231	0.117818	0.0445507
ENSMUSG00000029290	Zfp326	1.09691	0.831895	0.33266	0.00207752
ENSMUSG00000029313	Aff1	0.535367	1.62975	0.184155	4.92144e-05
ENSMUSG00000029322	Plac8	-0.900768	-44.0351	0.0230014	0.413943
ENSMUSG00000029328	Hnrnpdl	-0.773555	0.12716	0.669664	0.749438
ENSMUSG00000029338	Antxr2	0.172097	2.57327	0.252986	4.16409e-11
ENSMUSG00000029345	Tfip11	5.43529	0.829127	3.97403	1.47142e-05
ENSMUSG00000029346	Srrd	6.25794	0.908535	10.5189	0.000259649
ENSMUSG00000029378	Areg	3.71293	1.88835	34.0283	2.14136e-31
ENSMUSG00000029390	Tmed2	-1.08104	1.56373	0.704716	7.22983e-05
ENSMUSG00000029401	Rilpl2	-0.762546	9.09437	0.353471	1.21519e-07
ENSMUSG00000029422	Rsrc2	9.80906	0.350216	10.8328	4.79655e-06
ENSMUSG00000029458	Brap	10.0022	0.323893	2.56428	0.136174
ENSMUSG00000029462	Vps29	-0.377261	0.840173	0.47594	0.00124832
ENSMUSG00000029463	Fam216a	6.88186	0.810103	5.29051	0.00348297
ENSMUSG00000029465	Arpc3	-1.0283	0.95172	1.04755	2.33684e-07
ENSMUSG00000029468	P2rx7	-0.296859	-2.52891	0.0615938	0.222124
ENSMUSG00000029475	Kdm2b	5.55592	0.805321	15.3149	3.8085e-19
ENSMUSG00000029502	Golga3	1.70293	15.3494	1.0258	1.2251e-09
ENSMUSG00000029570	Lfng	-0.86164	-0.0549322	0.783529	0.929715
ENSMUSG00000029580	Actb	-0.688641	-0.0954619	3.90015	0.000439182
ENSMUSG00000029603	Dtx1	-0.115735	-26.5806	0.0924748	0.0613065
ENSMUSG00000029614	Rpl6	-0.675659	-0.218709	3.40031	3.54809e-26
ENSMUSG00000029616	Erp29	1.46571	-10.2574	0.14957	0.124727
ENSMUSG00000029632	Ndufa4	-0.763178	0.0320499	1.22187	0.976793
ENSMUSG00000029649	Pomp	-0.793648	0.0886529	0.993241	0.823064
ENSMUSG00000029657	Hsph1	7.11953	0.717615	22.5422	2.24558e-11
ENSMUSG00000029672	Fam3c	-0.892149	-0.0354625	0.423676	0.972309
ENSMUSG00000029723	Tsc22d4	1.34517	-3.12229	0.416244	0.000474212
ENSMUSG00000029725	Ppp1r35	-0.850728	-0.217195	0.243567	0.799198
ENSMUSG00000029787	Avl9	-0.808471	0.2111	0.255288	0.726819
ENSMUSG00000029810	Tmem176b	1.04891	56.6497	0.0937387	0.00980237
ENSMUSG00000029822	Osbpl3	-0.348593	5.06776	0.255706	3.14966e-10
ENSMUSG00000029826	Zc3hav1	3.93562	0.418477	1.96947	8.03868e-05
ENSMUSG00000029836	Cbx3	-0.902816	-0.235781	0.510801	0.453607
ENSMUSG00000029911	Ssbp1	1.36555	-1.4374	0.211813	0.271989
ENSMUSG00000029918	Mrps33	-0.906169	-0.356582	0.491261	0.193774
ENSMUSG00000029922	Mkrn1	-1.06897	2.21576	0.286135	0.229307
ENSMUSG00000029924	Slc37a3	-0.182611	1.68801	0.0681261	0.112219
ENSMUSG00000029994	Anxa4	-0.0747704	3.52931	0.11116	0.000390105
ENSMUSG00000030047	Arhgap25	-0.86884	0.0404179	0.345546	0.987862
ENSMUSG00000030055	Rab43	1.01111	2.54289	0.167748	5.60504e-05
ENSMUSG00000030056	Isy1	6.73022	0.732854	21.6869	1.22696e-14
ENSMUSG00000030057	Cnbp	-0.718859	0.0930224	1.59938	0.473047
ENSMUSG00000030060	Hmces	3.34141	0.882428	1.58883	8.60027e-09
ENSMUSG00000030064	Frmd4b	0.405633	5.04344	0.253041	9.3761e-15
ENSMUSG00000030067	Foxp1	-0.868167	-0.0795179	0.788526	0.914286
ENSMUSG00000030083	Abtb1	2.54432	0.795335	2.87564	8.71173e-31
ENSMUSG00000030102	Itpr1	-0.816639	-0.00734578	0.0809493	0.978023
ENSMUSG00000030103	Bhlhe40	4.23137	1.53353	33.648	7.35781e-32
ENSMUSG00000030104	Edem1	-0.552814	1.3061	0.269771	0.0161194
ENSMUSG00000030107	Usp18	-0.826854	-3.08938	0.256625	0.000218163
ENSMUSG00000030114	Klrg1	-0.00223233	5.57593	0.545136	1.61322e-27
ENSMUSG00000030156	Cd69	0.479686	0.895803	1.32765	5.07135e-17
ENSMUSG00000030157	Clec2d	1.16434	-1.85855	0.348403	0.00488714
ENSMUSG00000030161	Gabarapl1	-0.0330426	2.13949	0.126441	0.000246961
ENSMUSG00000030168	Adipor2	-0.740271	2.62432	0.152172	0.0464172
ENSMUSG00000030213	Atf7ip	-0.978534	-0.410993	0.44605	0.136576
ENSMUSG00000030220	Arhgdib	-0.723864	-0.0781413	2.51997	0.086511
ENSMUSG00000030232	Aebp2	-0.143089	1.85967	0.420575	1.29797e-10
ENSMUSG00000030245	Golt1b	8.83108	0.500381	4.35137	0.0338652
ENSMUSG00000030246	Ldhb	-0.0270449	-102.006	0.138297	0.00286865
ENSMUSG00000030263	Lrmp	1.35675	-2.49926	0.147433	0.220882
ENSMUSG00000030265	Kras	-0.874235	0.0783111	0.400832	0.971209
ENSMUSG00000030275	Etnk1	-0.253438	-3.3425	0.148445	0.0173598
ENSMUSG00000030286	Emc3	-0.243601	0.439275	0.380864	0.048753
ENSMUSG00000030314	Atg7	2.46183	0.622377	0.536011	0.00466214
ENSMUSG00000030315	Vgll4	7.99976	0.471967	16.8086	1.0374e-11
ENSMUSG00000030336	Cd27	-0.812314	-0.132972	1.44748	0.325547
ENSMUSG00000030342	Cd9	-0.879596	-0.0327107	0.321356	0.975256
ENSMUSG00000030357	Fkbp4	-0.865831	0.0572733	0.546363	0.967699
ENSMUSG00000030365	Clec2i	0.114221	-82.2867	0.176567	0.000799119
ENSMUSG00000030403	Vasp	-0.775278	-0.0157407	1.30143	0.961231
ENSMUSG00000030413	Pglyrp1	-0.894375	4.59767	0.355508	0.00201435
ENSMUSG00000030432	Rpl28	-0.669513	-0.267312	2.62282	5.74244e-12
ENSMUSG00000030452	Nipa2	0.576912	0.978633	0.237924	0.00114501
ENSMUSG00000030530	Furin	4.40341	1.28383	22.8208	2.18112e-30
ENSMUSG00000030533	Unc45a	9.2804	0.45321	4.88455	0.010405
ENSMUSG00000030536	Iqgap1	-0.12751	0.961631	0.696419	9.08469e-08
ENSMUSG00000030595	Nfkbib	0.202725	0.976775	0.431605	6.50306e-05
ENSMUSG00000030605	Mfge8	0.111817	4.57622	0.173004	3.43596e-07
ENSMUSG00000030619	Eed	8.47962	0.464639	7.76101	9.65693e-05
ENSMUSG00000030647	Ndufc2	1.63083	-1.35516	0.316973	0.117896
ENSMUSG00000030654	Arl6ip1	-0.755709	0.0521328	1.34498	0.907513
ENSMUSG00000030678	Maz	-0.823322	-0.313347	0.279039	0.510695
ENSMUSG00000030682	Cdipt	-0.980345	-0.327218	0.577782	0.108359
ENSMUSG00000030695	Aldoa	-0.76723	0.938218	1.08495	1.86475e-09
ENSMUSG00000030707	Coro1a	2.17054	-1.50961	1.46573	1.74391e-12
ENSMUSG00000030729	Pgm2l1	1.27485	185.805	0.125167	0.000362534
ENSMUSG00000030733	Sh2b1	0.273382	1.09399	0.248854	4.49377e-05
ENSMUSG00000030744	Rps3	-13.5701	-0.099218	8.17377	6.37102e-24
ENSMUSG00000030745	Il21r	-0.773303	0.197279	0.637993	0.552157
ENSMUSG00000030747	Dgat2	0.861719	40.5245	0.714788	7.07997e-58
ENSMUSG00000030748	Il4ra	13.2841	0.316039	14.4358	0.0071541
ENSMUSG00000030754	Copb1	-0.859468	2.22772	0.238181	0.0314864
ENSMUSG00000030759	Far1	6.21722	0.718659	8.9252	7.45513e-08
ENSMUSG00000030774	Pak1	7.17943	0.583087	0.954107	0.35927
ENSMUSG00000030779	Rbbp6	-0.835855	0.0696137	0.338105	0.978875
ENSMUSG00000030793	Pycard	-0.828238	-0.0414156	0.774077	0.961989
ENSMUSG00000030795	Fus	-0.783405	0.08456	1.07055	0.813726
ENSMUSG00000030844	Rgs10	1.18565	-2.01968	0.771991	6.05047e-10
ENSMUSG00000030884	Uqcrc2	-0.858495	0.0301631	0.540463	0.978223
ENSMUSG00000030921	Trim30a	-1.00867	-0.358176	0.404709	0.258526
ENSMUSG00000030934	Oat	-0.748908	0.204987	0.19272	0.846645
ENSMUSG00000030956	Fam53b	-0.892583	-0.0808247	0.564949	0.94594
ENSMUSG00000031007	Atp6ap2	10.4728	0.423812	12.4503	0.00258125
ENSMUSG00000031010	Usp9x	8.15799	0.481697	5.18384	0.00171537
ENSMUSG00000031015	Swap70	-0.816098	1.16378	0.136555	0.650649
ENSMUSG00000031021	Tmem9b	-0.850391	0.119279	0.296219	0.944663
ENSMUSG00000031029	Eif3f	-0.758249	-0.137762	1.96156	0.0450284
ENSMUSG00000031068	Glrx3	1.52735	-3.35217	0.264261	0.0742343
ENSMUSG00000031101	Sash3	1.40582	-3.1638	0.279569	0.0286096
ENSMUSG00000031146	Plp2	-0.331342	1.9908	0.370568	1.10886e-07
ENSMUSG00000031155	Pim2	0.397454	1.08882	0.110951	0.108996
ENSMUSG00000031162	Gata1	-0.725678	-11.1863	0.118744	0.00255074
ENSMUSG00000031165	Was	-0.867192	-0.117857	0.375392	0.923969
ENSMUSG00000031167	Rbm3	-1.12518	0.803825	1.25621	1.32779e-07
ENSMUSG00000031197	Vbp1	-0.843792	0.220664	0.31661	0.720458
ENSMUSG00000031207	Msn	15.7143	0.172331	8.05358	0.00284533
ENSMUSG00000031239	Itm2a	-0.0648649	-79.246	0.212011	0.000808399
ENSMUSG00000031245	Hmgn5	-0.700803	0.404007	0.135178	0.498343
ENSMUSG00000031278	Acsl4	-0.474708	2.37768	0.0741524	0.095492
ENSMUSG00000031304	Il2rg	-0.767902	0.00159313	1.33543	0.972007
ENSMUSG00000031311	Nono	-0.856644	-0.148813	0.741671	0.654004
ENSMUSG00000031320	Rps4x	-19.9746	-0.095761	13.6858	1.0648e-21
ENSMUSG00000031352	Hccs	0.0977176	1.64287	0.258711	7.69219e-06
ENSMUSG00000031388	Naa10	-0.83939	-0.173221	0.33396	0.815844
ENSMUSG00000031389	Arhgap4	1.42391	-54.0232	0.119208	0.0914441
ENSMUSG00000031402	Mpp1	0.665005	-13.0335	0.149202	0.00819391
ENSMUSG00000031403	Dkc1	-0.810942	-0.263371	0.216394	0.737727
ENSMUSG00000031422	Morf4l2	-0.503982	1.31526	0.289434	0.00239357
ENSMUSG00000031431	Tsc22d3	10.5614	0.422816	26.9465	3.46296e-08
ENSMUSG00000031447	Lamp1	-11.2469	-0.264228	5.12559	0.118872
ENSMUSG00000031453	Rasa3	-0.486951	-2.53822	0.158591	0.021551
ENSMUSG00000031467	Agpat5	0.752595	0.968635	0.213269	0.00532385
ENSMUSG00000031488	Rab11fip1	0.32119	4.36022	0.256218	7.16764e-10
ENSMUSG00000031506	Ptpn7	-0.868442	0.115419	0.553935	0.891291
ENSMUSG00000031508	Ankrd10	-0.816975	-0.0175768	0.249947	0.986316
ENSMUSG00000031513	Leprotl1	-0.874805	-0.126339	0.952835	0.657869
ENSMUSG00000031530	Dusp4	0.550897	3.07171	1.01826	5.62545e-84
ENSMUSG00000031532	Saraf	13.4144	0.22211	14.3007	4.14776e-06
ENSMUSG00000031537	Ikbkb	10.0454	0.320097	8.00952	0.000844707
ENSMUSG00000031556	Tm2d2	-0.752006	1.42977	0.117857	0.3184
ENSMUSG00000031557	Plekha2	7.6788	0.590449	12.8477	9.93677e-08
ENSMUSG00000031609	Sap30	-0.278761	6.79972	0.0552206	0.0254616
ENSMUSG00000031622	Sin3b	-1.01334	2.40854	0.423348	0.00893537
ENSMUSG00000031627	Irf2	-0.871242	0.0601863	0.461692	0.963672
ENSMUSG00000031652	N4bp1	-0.0421974	2.09152	0.278659	9.33922e-09
ENSMUSG00000031660	Brd7	0.629455	-0.850669	0.201045	0.332322
ENSMUSG00000031683	Lsm6	-0.881863	-0.0414818	0.566449	0.97964
ENSMUSG00000031708	Tecr	-1.09117	1.26317	0.646985	0.0038623
ENSMUSG00000031715	Smarca5	-1.01733	2.32626	0.331956	0.0417655
ENSMUSG00000031765	Mt1	1.24535	25.1004	0.41805	1.04677e-39
ENSMUSG00000031770	Herpud1	0.948256	1.01825	0.816941	1.10379e-12
ENSMUSG00000031781	Ciapin1	8.84254	0.508313	9.05735	0.000603628
ENSMUSG00000031796	Cfap20	-0.517522	1.68108	0.146006	0.0362439
ENSMUSG00000031799	Tpm4	-0.380362	1.26936	0.861256	5.57273e-12
ENSMUSG00000031812	Map1lc3b	-0.763247	0.873234	1.0371	5.80663e-08
ENSMUSG00000031827	Cotl1	-1.26625	0.65094	1.37476	2.62161e-07
ENSMUSG00000031839	Hsbp1	-0.847069	0.00302671	0.611013	0.989205
ENSMUSG00000031843	Mphosph6	0.646941	0.90732	0.29611	0.000642852
ENSMUSG00000031848	Lsm4	1.66979	-4.31321	0.497005	0.0391649
ENSMUSG00000031880	Rrad	4.7163	0.873018	11.9862	7.81145e-29
ENSMUSG00000031885	Cbfb	-0.946986	1.73861	0.303827	0.0326924
ENSMUSG00000031897	Psmb10	0.80447	-2.10879	0.453346	5.16574e-07
ENSMUSG00000031932	Gpr83	-0.451762	-8.57712	0.228766	4.02265e-05
ENSMUSG00000031933	Izumo1r	0.288538	-29.2508	0.929551	3.56416e-26
ENSMUSG00000031939	Taf1d	-0.869608	0.0832719	0.44584	0.965966
ENSMUSG00000031984	2810004N23Rik	-0.767562	-0.465137	0.151872	0.506712
ENSMUSG00000031996	Aplp2	-0.55673	2.6634	0.26372	0.000179474
ENSMUSG00000032000	Birc3	2.18684	0.578912	0.703805	0.000784778
ENSMUSG00000032026	Rexo2	1.30546	-0.634064	0.455335	0.105356
ENSMUSG00000032035	Ets1	-0.740176	0.0914217	1.41564	0.606081
ENSMUSG00000032093	Cd3e	-0.734443	-0.103395	1.95482	0.18157
ENSMUSG00000032094	Cd3d	2.28538	-1.25666	1.19357	0.0101457
ENSMUSG00000032199	Polr2m	1.54296	-2.56455	0.251285	0.183722
ENSMUSG00000032220	Myo1e	0.270605	2.22976	0.202796	4.60356e-07
ENSMUSG00000032231	Anxa2	0.388314	1.86971	0.9091	9.85935e-37
ENSMUSG00000032238	Rora	3.1033	1.05451	5.71598	5.7757e-46
ENSMUSG00000032253	Phip	-0.886058	0.00969344	0.432534	0.982172
ENSMUSG00000032265	Fam46a	0.43663	1.9887	0.453582	2.87336e-15
ENSMUSG00000032285	Dnaja4	0.607727	1.72022	0.258636	2.7146e-07
ENSMUSG00000032294	Pkm	-0.987808	1.11567	1.34688	8.94194e-14
ENSMUSG00000032300	1700017B05Rik	-0.339694	2.96298	0.122434	0.00111098
ENSMUSG00000032301	Psma4	-0.832619	-0.071701	0.862976	0.915098
ENSMUSG00000032312	Csk	1.35163	-2.87215	0.396439	0.000838242
ENSMUSG00000032316	Clk3	-0.117611	1.14493	0.226199	0.00880578
ENSMUSG00000032328	Tmem30a	-0.498675	1.53499	0.296239	0.00134694
ENSMUSG00000032336	Nptn	7.84691	0.496279	2.97629	0.0180817
ENSMUSG00000032348	Gsta4	0.684199	-111.077	0.0714955	0.195755
ENSMUSG00000032349	Elovl5	6.74759	0.676135	20.3628	5.18766e-16
ENSMUSG00000032370	Lactb	1.29702	0.807004	0.38677	0.000973495
ENSMUSG00000032399	Rpl4	-0.645954	-0.21917	3.26938	6.43958e-19
ENSMUSG00000032412	Atp1b3	-0.98088	-0.302317	0.934879	0.0346652
ENSMUSG00000032420	Nt5e	-0.744661	3.33847	0.315968	0.000228121
ENSMUSG00000032423	Syncrip	-0.637468	1.12169	0.330659	0.00843361
ENSMUSG00000032436	Cmtm7	-0.541091	1.88669	0.734296	2.29294e-12
ENSMUSG00000032463	Faim	10.3226	0.339824	3.68728	0.038771
ENSMUSG00000032501	Trib1	-0.827942	3.98362	0.118902	0.358537
ENSMUSG00000032515	Csrnp1	5.80757	0.948004	35.8075	5.66143e-26
ENSMUSG00000032518	Rpsa	2.81161	-0.454206	1.94022	8.60414e-15
ENSMUSG00000032525	Nktr	-0.769779	0.242451	0.558735	0.213118
ENSMUSG00000032540	Abhd5	-0.10805	2.66587	0.0583779	0.0971775
ENSMUSG00000032575	Manf	-0.95932	0.646443	0.398698	0.367389
ENSMUSG00000032577	Mapkapk3	1.82867	0.964684	1.33185	1.10793e-19
ENSMUSG00000032578	Cish	3.39896	0.72852	2.71652	4.14635e-14
ENSMUSG00000032579	Hemk1	1.4283	1.20567	0.287593	3.71564e-05
ENSMUSG00000032633	Flcn	-0.780702	0.318239	0.0837379	0.818211
ENSMUSG00000032657	Fam189b	-1.57078	-0.859015	0.80849	0.000269579
ENSMUSG00000032667	Pon2	-0.637134	1.96509	0.280889	0.0023782
ENSMUSG00000032712	2810474O19Rik	-0.851881	-0.0151156	0.727297	0.988113
ENSMUSG00000032741	Tpcn1	-0.848952	-1.53234	0.172952	0.0567492
ENSMUSG00000032745	Gpbp1	1.04836	0.598934	0.796624	6.0392e-05
ENSMUSG00000032803	Cdv3	-0.849854	2.48816	0.195757	0.11051
ENSMUSG00000032902	Slc16a1	-0.687465	4.39124	0.0412858	0.234461
ENSMUSG00000032946	Rasgrp2	-4.19698	-1.23378	8.94528	0.00173199
ENSMUSG00000032959	Pebp1	-0.817067	-0.32753	0.678716	0.258918
ENSMUSG00000032966	Fkbp1a	-1.19753	2.44141	0.704496	0.0011519
ENSMUSG00000033020	Polr2f	1.50913	-0.687846	0.312703	0.483872
ENSMUSG00000033047	Eif3l	-0.855485	0.149991	0.461991	0.811717
ENSMUSG00000033083	Tbc1d4	0.00139087	-224.237	0.14159	0.00428623
ENSMUSG00000033088	Triobp	-0.818954	0.38944	0.246487	0.479075
ENSMUSG00000033107	Rnf125	0.417225	3.01723	0.312908	1.14511e-14
ENSMUSG00000033147	Slc22a15	-0.621232	12.1026	0.0775578	0.00707344
ENSMUSG00000033161	Atp1a1	-0.967089	2.9146	0.396945	0.00474155
ENSMUSG00000033220	Rac2	1.76471	-2.27139	1.32467	1.13892e-15
ENSMUSG00000033319	Fem1c	0.254933	1.61147	0.191779	9.5761e-05
ENSMUSG00000033350	Chst2	-0.778946	5.71475	0.0515888	0.318412
ENSMUSG00000033355	Rtp4	-2.33267	-1.72133	1.4766	1.12241e-05
ENSMUSG00000033379	Atp6v0b	7.14246	0.484371	6.90473	7.65327e-07
ENSMUSG00000033454	Zbtb1	8.62453	0.61766	29.9688	3.97887e-08
ENSMUSG00000033475	Tomm6	-0.802304	1.02809	0.265014	0.0760557
ENSMUSG00000033629	Hacd3	0.07458	2.24101	0.459147	1.05271e-17
ENSMUSG00000033653	Vps8	1.33115	211.316	0.188502	9.11137e-07
ENSMUSG00000033713	Foxn3	-0.857936	0.0694355	0.458431	0.980314
ENSMUSG00000033880	Lgals3bp	-0.23698	-4.10414	0.106548	0.0472461
ENSMUSG00000033938	Ndufb7	-1.27875	1.77713	0.613555	0.086679
ENSMUSG00000033940	Brk1	1.62635	-5.66799	0.435724	0.0284379
ENSMUSG00000034006	Pqlc1	1.07337	2.27217	0.602308	1.35758e-31
ENSMUSG00000034083	Ccdc174	11.9134	0.345222	7.36527	0.072061
ENSMUSG00000034088	Hdlbp	8.01341	0.4995	3.06005	0.0338669
ENSMUSG00000034108	Ccs	1.394	-3.86397	0.221954	0.039772
ENSMUSG00000034116	Vav1	0.980394	-3.17084	0.157065	0.0311861
ENSMUSG00000034120	Srsf2	-0.784365	0.105793	0.968807	0.761676
ENSMUSG00000034158	Lrrc58	1.07937	0.739797	1.35179	8.12229e-14
ENSMUSG00000034160	Ogt	1.75935	-1.6304	0.442387	0.0954867
ENSMUSG00000034165	Ccnd3	-1.013	-0.385491	0.687377	0.0467746
ENSMUSG00000034189	Hsdl1	-0.900094	-0.410968	0.234287	0.409403
ENSMUSG00000034266	Batf	-0.357773	2.91126	0.68731	3.35617e-20
ENSMUSG00000034317	Trim59	-0.955588	-0.309788	0.388347	0.321462
ENSMUSG00000034342	Cbl	1.26821	-4.67396	0.17528	0.027126
ENSMUSG00000034349	Smc4	-0.0472827	-0.729647	1.19386	3.31843e-09
ENSMUSG00000034353	Ramp1	-0.903428	-0.301358	0.317845	0.491391
ENSMUSG00000034390	Cmip	8.441	0.47975	6.20284	0.00124514
ENSMUSG00000034403	Pja1	-0.721351	0.225771	0.237093	0.553663
ENSMUSG00000034422	Parp14	-2.26317	-0.415001	1.35734	0.187672
ENSMUSG00000034438	Gbp8	0.0713363	-1.65699	0.174192	0.0300529
ENSMUSG00000034459	Ifit1	-3.38449	-0.92557	1.9473	0.054341
ENSMUSG00000034573	Ptpn13	0.152261	4.99036	0.107922	0.000194384
ENSMUSG00000034595	Ppp1r18	1.55408	-2.07789	0.405255	0.0235194
ENSMUSG00000034610	Zcchc11	12.9765	0.22652	3.46037	0.185409
ENSMUSG00000034614	Pik3ip1	-0.702486	-2.06969	0.300709	0.000346561
ENSMUSG00000034640	Tiparp	1.27513	5.79968	0.253578	1.28348e-14
ENSMUSG00000034647	Ankrd12	-1.02493	1.18694	0.520897	0.0107147
ENSMUSG00000034659	Tmem109	1.1532	1.00406	0.477441	2.17798e-07
ENSMUSG00000034686	Prr7	0.56747	32.4584	0.297803	6.2677e-15
ENSMUSG00000034751	Mast4	-0.742904	3.38782	0.104303	0.0700191
ENSMUSG00000034765	Dusp5	0.529651	1.38894	0.643131	2.20608e-17
ENSMUSG00000034786	Gpsm3	1.08805	-3.26672	0.467507	4.68391e-07
ENSMUSG00000034792	Gna15	-0.289634	6.14557	0.226825	2.43492e-10
ENSMUSG00000034833	Tespa1	0.122441	-51.7763	0.147559	0.0151749
ENSMUSG00000034868	Myl12b	2.62483	0.312838	2.17526	5.42753e-06
ENSMUSG00000034880	Mrpl34	1.30589	-2.56424	0.139446	0.227045
ENSMUSG00000034881	Tbxa2r	-0.629441	-6.11676	0.117929	0.00837046
ENSMUSG00000034892	Rps29	-0.603345	-0.270502	4.29902	3.49969e-66
ENSMUSG00000034994	Eef2	-0.687389	-0.168793	2.64152	1.32069e-05
ENSMUSG00000035000	Dpp4	-0.264437	-9.11093	0.0800932	0.0608755
ENSMUSG00000035021	Baz1a	-0.762553	2.29297	0.195868	0.0209693
ENSMUSG00000035042	Ccl5	-0.00194033	2.8436	0.484011	1.5917e-14
ENSMUSG00000035048	Anapc13	-0.889276	-0.216087	0.394945	0.664629
ENSMUSG00000035199	Arl6ip5	10.2917	0.334486	16.7275	7.9466e-10
ENSMUSG00000035208	Slfn8	0.969459	-2.2648	0.158646	0.0687345
ENSMUSG00000035215	Lsm7	1.03259	-1.05949	0.200553	0.176184
ENSMUSG00000035242	Oaz1	-1.96667	0.67367	1.591	2.03907e-07
ENSMUSG00000035278	Plekhj1	1.63884	-2.0024	0.308939	0.13296
ENSMUSG00000035299	Mid1	1.43426	2.48701	1.40146	5.13513e-78
ENSMUSG00000035310	Lin54	7.07063	0.711259	4.60407	0.0107846
ENSMUSG00000035329	Fbxo33	8.28376	0.584346	4.87644	0.0384993
ENSMUSG00000035356	Nfkbiz	0.862517	1.26128	0.698469	1.02533e-14
ENSMUSG00000035399	Oser1	10.7934	0.344754	2.93669	0.108025
ENSMUSG00000035401	Emsy	12.9225	0.29219	4.5939	0.13323
ENSMUSG00000035478	Mbd3	1.24434	-2.96567	0.180016	0.0443518
ENSMUSG00000035530	Eif1	-0.697365	0.162064	2.82793	3.17677e-09
ENSMUSG00000035569	Ankrd11	-0.845401	0.202647	0.51084	0.504483
ENSMUSG00000035640	Cbarp	6.17921	0.810263	4.08948	0.00151727
ENSMUSG00000035649	Zcchc7	1.36671	-1.49979	0.192835	0.195943
ENSMUSG00000035674	Ndufa3	1.51044	-3.13879	0.719944	1.07206e-06
ENSMUSG00000035697	Hmha1	0.837415	-0.950571	0.984156	1.17292e-11
ENSMUSG00000035781	R3hdm4	1.50613	-10.6679	0.226376	0.0763069
ENSMUSG00000035828	Pim3	7.18943	0.777533	15.266	4.33699e-05
ENSMUSG00000035851	Ythdc1	9.8338	0.296882	3.55943	0.0965758
ENSMUSG00000035901	Dennd5a	-0.66282	2.23714	0.0661086	0.191377
ENSMUSG00000035929	H2-Q4	-0.884363	-0.107121	1.04738	0.652713
ENSMUSG00000036006	Fam65b	-3.3962	-0.906091	1.95603	0.00612416
ENSMUSG00000036093	Arl5a	-0.516314	5.51839	0.298818	8.7367e-09
ENSMUSG00000036181	Hist1h1c	-0.903382	-0.238303	0.272936	0.727443
ENSMUSG00000036241	Ube2r2	-0.836974	-0.303738	0.244814	0.674629
ENSMUSG00000036299	BC031181	-0.704806	1.14587	0.478897	0.00106605
ENSMUSG00000036309	Skp1a	-0.651068	0.94443	0.507937	0.0021324
ENSMUSG00000036372	Tmem258	-0.825813	-0.197207	0.97138	0.286649
ENSMUSG00000036376	Abt1	7.74004	0.611709	8.05442	0.000838455
ENSMUSG00000036390	Gadd45a	7.6086	0.669541	8.82962	0.0018935
ENSMUSG00000036427	Gpi1	-0.806457	0.0258667	0.894243	0.986155
ENSMUSG00000036432	Siah2	-0.745714	0.598244	0.0788839	0.655262
ENSMUSG00000036438	Calm2	-0.287016	0.64794	1.51744	2.40364e-13
ENSMUSG00000036461	Elf1	-0.387646	0.906952	0.660745	8.73507e-06
ENSMUSG00000036478	Btg1	21.2907	0.112827	17.3474	1.77329e-08
ENSMUSG00000036499	Eea1	-0.674977	9.98282	0.161892	0.000284136
ENSMUSG00000036504	Phpt1	-0.836855	-0.196823	0.275003	0.81789
ENSMUSG00000036533	Cdc42ep3	4.39502	0.57933	1.58995	0.000182704
ENSMUSG00000036534	Slc38a7	0.465839	3.00512	0.567944	2.56472e-32
ENSMUSG00000036698	Ago2	12.2796	0.249495	2.78292	0.245765
ENSMUSG00000036707	Cab39	1.45418	-2.21452	0.20008	0.295719
ENSMUSG00000036752	Tubb4b	0.752352	0.577709	0.711649	0.000295514
ENSMUSG00000036764	Dnajc12	0.611597	37.007	0.231477	1.24094e-13
ENSMUSG00000036781	Rps27l	-0.865089	1.76608	0.639394	6.30669e-06
ENSMUSG00000036931	Nfkbid	5.75993	0.714228	4.21623	1.08799e-06
ENSMUSG00000036943	Rab8b	0.403419	1.46017	0.70891	2.75631e-19
ENSMUSG00000037012	Hk1	-0.760516	-0.35221	0.182222	0.581902
ENSMUSG00000037013	Ss18	10.641	0.388264	7.39316	0.0156131
ENSMUSG00000037152	Ndufc1	-0.899557	-0.157859	0.456406	0.796752
ENSMUSG00000037204	Atg101	0.0507639	1.27919	0.348178	1.42585e-05
ENSMUSG00000037262	Kin	0.373204	1.07117	0.221712	0.00369908
ENSMUSG00000037266	Rsrp1	-0.738588	0.230963	1.19781	0.0842937
ENSMUSG00000037270	4932438A13Rik	-0.825608	-0.143086	0.219782	0.944584
ENSMUSG00000037318	Traf3ip3	0.905982	-2.42768	0.379131	2.86956e-05
ENSMUSG00000037321	Tap1	1.57804	-2.16141	0.385601	0.040401
ENSMUSG00000037337	Map4k1	-0.76915	-0.164366	0.170579	0.917016
ENSMUSG00000037361	Sf3b6	-1.19478	1.47688	0.527262	0.0284383
ENSMUSG00000037405	Icam1	1.9718	1.04651	1.47558	4.63013e-18
ENSMUSG00000037408	Cnnm4	1.32829	252.977	0.126805	5.91749e-09
ENSMUSG00000037419	Endod1	-0.752179	3.02276	0.100947	0.132936
ENSMUSG00000037447	Arid5a	7.16594	0.616126	11.3372	1.24516e-07
ENSMUSG00000037458	Azin1	-0.420229	1.7508	0.207912	0.00399987
ENSMUSG00000037465	Klf10	5.29233	0.898954	13.0717	2.26325e-16
ENSMUSG00000037533	Rapgef6	-0.88243	-0.144487	0.720956	0.695367
ENSMUSG00000037536	Fbxo34	1.18883	29.9623	0.186096	4.66085e-08
ENSMUSG00000037563	Rps16	-15.4998	-0.138735	17.404	4.80675e-50
ENSMUSG00000037573	Tob1	6.17454	0.67547	8.55033	1.94248e-08
ENSMUSG00000037580	Gch1	4.98889	0.999201	11.0633	5.89952e-14
ENSMUSG00000037601	Nme1	-0.820637	0.0571784	0.959077	0.952675
ENSMUSG00000037649	H2-DMa	-0.817464	-0.465815	0.195207	0.409733
ENSMUSG00000037679	Inf2	1.034	20.3889	0.181961	2.38429e-08
ENSMUSG00000037706	Cd81	-0.642891	1.32322	0.668168	1.21531e-06
ENSMUSG00000037742	Eef1a1	-0.673427	-0.117206	3.97465	1.95364e-17
ENSMUSG00000037754	Ppp1r16b	1.24405	0.721986	0.950602	1.07937e-08
ENSMUSG00000037772	Mrpl23	-0.838611	-0.0464375	0.653047	0.964559
ENSMUSG00000037805	Rpl10a	1.7011	-0.453753	2.01003	6.68806e-22
ENSMUSG00000037847	Nmrk1	1.11813	8.40545	0.37458	1.38148e-16
ENSMUSG00000037849	Gm4955	-0.595775	-1.89946	0.475076	9.56582e-07
ENSMUSG00000037876	Jmjd1c	0.506281	0.856475	0.496394	0.000194844
ENSMUSG00000037894	H2afz	12.8438	0.228995	19.3321	2.12517e-13
ENSMUSG00000037926	Ssh2	10.3808	0.309382	6.39554	0.00280845
ENSMUSG00000037935	Smarce1	-0.742803	1.18236	0.356396	0.0114963
ENSMUSG00000037940	Inpp4b	-0.997784	-0.205688	0.641742	0.358581
ENSMUSG00000037944	Ccr7	-14.9464	-0.228591	8.33921	0.222276
ENSMUSG00000037958	Nsrp1	10.0836	0.428984	9.84485	0.0011151
ENSMUSG00000037960	Card19	-0.341971	1.86706	0.161659	0.00581343
ENSMUSG00000037966	Ninj1	0.778493	1.42228	0.483857	1.56184e-12
ENSMUSG00000037992	Rara	7.12094	0.62342	10.6665	2.39175e-07
ENSMUSG00000038037	Socs1	19.4948	0.172148	8.13283	0.275898
ENSMUSG00000038095	Sbno1	13.0931	0.231735	4.39411	0.123555
ENSMUSG00000038147	Cd84	1.53298	-1.42788	0.331311	0.114287
ENSMUSG00000038150	Ormdl3	6.89143	0.623054	7.21212	7.50867e-06
ENSMUSG00000038151	Prdm1	-0.272317	9.98214	0.144402	4.10376e-06
ENSMUSG00000038172	Ttc39b	8.10143	0.477761	4.15026	0.00681804
ENSMUSG00000038213	Tapbpl	14.4092	0.221094	4.59319	0.184044
ENSMUSG00000038274	Fau	-0.643808	-0.180024	3.76346	5.17777e-33
ENSMUSG00000038332	Sesn1	1.17602	-3.43857	0.153456	0.0430927
ENSMUSG00000038352	Arl5c	11.0981	0.41644	31.1561	2.10582e-07
ENSMUSG00000038366	Lasp1	1.21473	-3.00194	0.181608	0.0483632
ENSMUSG00000038374	Rbm8a	2.32011	0.397102	1.32748	0.000314979
ENSMUSG00000038393	Txnip	-9.02798	-0.447153	11.116	0.00408747
ENSMUSG00000038400	Pmepa1	6.2443	0.763702	6.59568	2.5047e-05
ENSMUSG00000038412	Higd1a	-0.445629	1.02367	0.634269	2.27785e-06
ENSMUSG00000038418	Egr1	-0.767301	4.02844	0.189999	0.00745753
ENSMUSG00000038462	Uqcrfs1	-1.07816	1.49608	0.41854	0.105461
ENSMUSG00000038467	Chmp4b	-1.13432	1.23468	0.475485	0.110296
ENSMUSG00000038612	Mcl1	-0.82527	0.0774642	0.608078	0.938022
ENSMUSG00000038633	Degs1	7.65235	0.581983	17.327	7.06087e-09
ENSMUSG00000038642	Ctss	1.40249	-2.01091	0.598703	4.31336e-05
ENSMUSG00000038646	Fam103a1	-1.07887	2.52585	0.345312	0.0719479
ENSMUSG00000038658	Ric1	0.13997	2.35778	0.0998636	0.00362586
ENSMUSG00000038679	Trps1	-0.814083	-0.138401	0.0854993	0.964389
ENSMUSG00000038690	Atp5j2	-0.761107	-0.0536577	1.58301	0.825356
ENSMUSG00000038776	Ephx1	0.222436	-143.557	0.125257	0.00701921
ENSMUSG00000038806	Sde2	10.6818	0.37382	6.09035	0.0401275
ENSMUSG00000038811	Gngt2	0.309375	-2.29819	0.0868178	0.179823
ENSMUSG00000038812	Trmt112	1.48609	-2.58933	0.400521	0.00600548
ENSMUSG00000038843	Gcnt1	-0.331726	94.0865	0.0871616	0.00122668
ENSMUSG00000038845	Phb	1.04633	-2.11232	0.222867	0.0154066
ENSMUSG00000038855	Itpkb	-0.869958	0.875829	0.486408	0.0131713
ENSMUSG00000038886	Man2a2	0.992975	1.32224	0.121325	0.0074588
ENSMUSG00000038900	Rpl12	-5.9566	-0.244652	7.00699	5.12378e-25
ENSMUSG00000038976	Ppp1r9b	0.369319	-1.83393	0.105855	0.169823
ENSMUSG00000039001	Rps21	1.34693	-0.513862	1.96391	1.56858e-24
ENSMUSG00000039153	Runx2	1.00537	15.3759	0.0743151	0.00221788
ENSMUSG00000039163	Cmc1	0.773299	-2.51637	0.112562	0.0924765
ENSMUSG00000039191	Rbpj	-0.806592	5.03115	0.0875602	0.145906
ENSMUSG00000039220	Ppp1r10	9.50136	0.370806	3.32727	0.0202427
ENSMUSG00000039221	Rpl22l1	2.34803	-0.923839	1.27331	0.0021342
ENSMUSG00000039232	Stx11	5.2482	1.06221	39.4809	7.52671e-39
ENSMUSG00000039264	Gimap3	0.825122	-2.31383	0.816422	8.42038e-17
ENSMUSG00000039294	BC017643	-0.879638	-0.244483	0.308475	0.644252
ENSMUSG00000039361	Picalm	6.12978	0.612996	5.04117	5.51485e-07
ENSMUSG00000039384	Dusp10	-0.74698	0.202177	0.146518	0.902473
ENSMUSG00000039568	Ubald1	-0.073218	1.06894	0.214065	0.0177884
ENSMUSG00000039615	Stub1	-1.05065	2.53013	0.258344	0.268652
ENSMUSG00000039671	Zmynd8	-0.7996	0.0638423	0.265919	0.985771
ENSMUSG00000039680	Mrps6	-0.258335	1.7806	0.389574	7.32821e-07
ENSMUSG00000039697	Ncoa7	0.29637	-6.30637	0.120608	0.0292164
ENSMUSG00000039759	Thap3	1.20873	-1.51764	0.201028	0.13148
ENSMUSG00000039771	Polr2j	-0.962725	0.828064	0.340002	0.121007
ENSMUSG00000039849	Pcif1	-0.865905	-0.168903	0.280321	0.88386
ENSMUSG00000039851	4932438H23Rik	0.514274	516.178	0.0571322	0.00892318
ENSMUSG00000039899	Fgl2	-0.114773	5.6892	0.385501	2.39574e-19
ENSMUSG00000039910	Cited2	-0.727562	2.04515	0.379495	0.00135064
ENSMUSG00000039936	Pik3cd	-1.00829	-1.10488	0.309974	0.043302
ENSMUSG00000039942	Ptger4	-0.812989	5.12535	0.225823	0.00211626
ENSMUSG00000039997	Ifi203	1.03691	-0.949497	0.658502	0.000222991
ENSMUSG00000040010	Slc7a5	6.72471	0.594843	2.902	0.0066443
ENSMUSG00000040054	Baz2a	1.26071	-2.39939	0.127869	0.253391
ENSMUSG00000040128	Pnrc1	12.9921	0.226925	13.1211	1.27251e-06
ENSMUSG00000040212	Emp3	13.4215	0.189243	9.65556	0.000415644
ENSMUSG00000040247	Tbc1d10c	-0.811361	0.0967008	0.876134	0.813834
ENSMUSG00000040253	Gbp7	-1.06542	-0.232254	0.73258	0.322033
ENSMUSG00000040274	Cdk6	1.00752	1.03508	0.347126	4.72167e-06
ENSMUSG00000040276	Pacsin1	1.26485	-127.243	0.136473	0.0308732
ENSMUSG00000040345	Arhgap9	1.2498	-1.50664	0.339457	0.0201668
ENSMUSG00000040385	Ppp1ca	-0.737355	0.064299	1.52445	0.767941
ENSMUSG00000040435	Ppp1r15a	8.83616	0.587052	56.9735	4.37181e-16
ENSMUSG00000040451	Sgms1	-0.00673929	1.87726	0.206316	1.66395e-05
ENSMUSG00000040479	Dgkz	0.215487	-37.4749	0.193454	0.000505393
ENSMUSG00000040548	Tex2	1.2697	1.48117	0.16576	4.59237e-05
ENSMUSG00000040584	Abcb1a	-0.395703	3.72039	0.0716637	0.0141965
ENSMUSG00000040681	Hmgn1	-0.863428	-0.0770005	0.617854	0.94075
ENSMUSG00000040687	Madd	12.5555	0.186372	2.21802	0.663976
ENSMUSG00000040699	Limd2	1.19439	-1.76429	1.22019	1.2354e-25
ENSMUSG00000040713	Creg1	-0.852152	2.77137	0.14422	0.185439
ENSMUSG00000040746	Rnf167	-0.968009	-0.718242	0.527886	0.0110438
ENSMUSG00000040747	Cd53	-1.30831	0.419125	1.2463	0.00977382
ENSMUSG00000040760	Appl1	7.62117	0.676827	20.0851	4.61061e-08
ENSMUSG00000040767	Snrnp25	0.150043	1.52688	0.329115	1.07041e-07
ENSMUSG00000040824	Snrpd2	1.54588	-1.99906	0.449176	0.0107137
ENSMUSG00000040899	Ccr6	-0.427231	5.26514	0.213703	6.91103e-08
ENSMUSG00000040940	Arhgef1	1.54077	-1.64989	0.779281	6.82843e-06
ENSMUSG00000040952	Rps19	-17.7901	-0.121291	18.9594	9.76596e-37
ENSMUSG00000041028	Ghitm	-0.995269	1.8419	0.40348	0.0105289
ENSMUSG00000041187	Prkd2	0.710945	-2.3512	0.206277	0.00422344
ENSMUSG00000041203	2310036O22Rik	-0.848012	-0.109062	0.864935	0.763201
ENSMUSG00000041235	Chd7	6.55251	0.69722	6.67216	0.000130077
ENSMUSG00000041238	Rbbp8	0.438461	39.8429	0.0958232	0.000320748
ENSMUSG00000041272	Tox	-0.932913	4.3006	0.472789	8.82084e-05
ENSMUSG00000041313	Slc7a1	-0.778066	0.261917	0.0543112	0.941059
ENSMUSG00000041328	Pcf11	11.2386	0.306086	3.25606	0.132589
ENSMUSG00000041417	Pik3r1	-0.806297	0.180742	0.476907	0.472603
ENSMUSG00000041453	Rpl21	-20.2484	-0.100308	14.9589	2.75669e-25
ENSMUSG00000041483	Zfp281	-0.823406	0.152444	0.308505	0.877529
ENSMUSG00000041515	Irf8	3.0078	0.706432	1.0025	0.000216284
ENSMUSG00000041560	Gltscr2	-0.706626	0.134846	1.51051	0.137364
ENSMUSG00000041642	Kif21b	-5.66541	-0.463112	2.52421	0.205949
ENSMUSG00000041765	Ubac2	1.02197	-2.67413	0.226013	0.00504258
ENSMUSG00000041841	Rpl37	2.15092	-0.602458	2.24914	8.60851e-47
ENSMUSG00000041920	Slc16a6	-0.698488	10.3491	0.066603	0.0277187
ENSMUSG00000041954	Tnfrsf18	-0.9265	2.10926	1.23958	1.18602e-14
ENSMUSG00000041959	S100a10	-0.948786	1.3809	1.71929	1.3866e-23
ENSMUSG00000042079	Hnrnpf	-0.745422	-0.115044	2.11304	0.0616365
ENSMUSG00000042116	Vwa1	1.18457	5.73867	0.385476	1.15541e-20
ENSMUSG00000042262	Ccr8	-0.262422	3.85569	0.125009	1.81304e-05
ENSMUSG00000042298	Ttc19	-0.00924783	0.991249	0.228926	0.0117896
ENSMUSG00000042349	Ikbke	0.749245	-4.23377	0.125488	0.0285706
ENSMUSG00000042351	Grap2	-0.776629	0.0810994	0.193475	0.962148
ENSMUSG00000042364	Snx18	0.176007	1.3478	0.247795	0.000284942
ENSMUSG00000042406	Atf4	8.31382	0.436789	6.31526	0.000215814
ENSMUSG00000042444	Fam63b	-0.814225	-0.456435	0.188769	0.35452
ENSMUSG00000042487	Leo1	6.02412	0.856037	9.41114	8.06845e-07
ENSMUSG00000042572	Ube2q1	1.15657	-4.42361	0.0863213	0.157023
ENSMUSG00000042599	Kdm7a	-0.786436	-0.0561954	0.191334	0.964532
ENSMUSG00000042675	Ypel3	1.61899	-25.763	0.591689	0.00231008
ENSMUSG00000042677	Zc3h12a	1.66102	1.19607	0.756125	7.32768e-15
ENSMUSG00000042682	Selk	-0.731662	1.24878	0.81773	4.51634e-08
ENSMUSG00000042694	Obfc1	1.6946	1.01515	0.500777	1.10959e-07
ENSMUSG00000042712	Wbp5	-0.417692	2.04962	0.304129	2.13683e-05
ENSMUSG00000042747	Krtcap2	-0.835003	-0.0766704	0.81279	0.907566
ENSMUSG00000043008	Klhl6	1.2046	-2.36373	0.205269	0.0461597
ENSMUSG00000043091	Tuba1c	0.632049	0.930796	0.31864	0.000246996
ENSMUSG00000043252	Tmem64	14.341	0.284201	9.43936	0.0771701
ENSMUSG00000043263	Pyhin1	0.934017	-1.6252	0.393419	0.000782589
ENSMUSG00000043279	Trim56	-0.308496	-16.0348	0.117987	0.020542
ENSMUSG00000043421	Hilpda	1.26657	8.92171	0.590535	2.02641e-25
ENSMUSG00000043505	Gimap5	1.2848	-5.66789	0.288457	0.000955871
ENSMUSG00000043716	Rpl7	-0.670864	-0.206701	3.10095	6.75599e-17
ENSMUSG00000043866	Taf10	1.38734	-2.3007	0.24764	0.0534679
ENSMUSG00000043931	Gimap7	0.436457	-28.1163	0.321221	1.35025e-05
ENSMUSG00000043953	Ccrl2	0.344454	3.65907	0.356705	1.46397e-17
ENSMUSG00000043962	Thrap3	-0.878196	1.05337	0.408816	0.0309119
ENSMUSG00000043991	Pura	0.852072	-1.61616	0.234224	0.0158609
ENSMUSG00000044147	Arf6	-0.962176	1.91937	0.627592	2.46535e-05
ENSMUSG00000044167	Foxo1	-0.865682	-0.0279175	0.574342	0.973475
ENSMUSG00000044258	Ctla2a	0.246344	4.25245	0.954672	4.48338e-61
ENSMUSG00000044424	Gm9493	-0.739712	-0.0768032	2.08083	0.367648
ENSMUSG00000044533	Rps2	-0.724666	-0.133997	3.29357	2.65678e-07
ENSMUSG00000044627	Swi5	-0.809655	0.0738947	0.640021	0.939613
ENSMUSG00000044768	D1Ertd622e	-0.109063	1.83642	0.257305	9.89432e-06
ENSMUSG00000044786	Zfp36	9.05692	0.582059	63.0795	1.184e-17
ENSMUSG00000044792	Isca1	-0.717892	0.541569	0.120937	0.420061
ENSMUSG00000045092	S1pr1	-10.1467	-0.399212	10.6736	0.0491228
ENSMUSG00000045107	Saysd1	1.06864	-1.32856	0.135425	0.318377
ENSMUSG00000045128	Rpl18a	-20.2398	-0.0865243	13.0291	1.07215e-26
ENSMUSG00000045165	AI467606	1.25841	-5.25631	0.291742	0.00157183
ENSMUSG00000045193	Cirbp	13.3127	0.263202	11.5263	0.00252853
ENSMUSG00000045232	Rln3	-0.804236	1.4585	0.126517	0.323277
ENSMUSG00000045294	Insig1	0.605136	1.86003	0.148918	0.000319813
ENSMUSG00000045382	Cxcr4	0.516053	37.6865	0.212027	2.66931e-09
ENSMUSG00000045394	Epcam	0.144827	2.82261	0.287567	2.7645e-12
ENSMUSG00000045427	Hnrnph2	0.58854	0.708031	0.589705	5.29784e-05
ENSMUSG00000045573	Penk	-0.515875	7.22621	0.121131	0.00548469
ENSMUSG00000045730	Adrb2	0.58921	2.2213	0.321931	8.14907e-10
ENSMUSG00000045817	Zfp36l2	13.8171	0.249946	10.1791	0.00556538
ENSMUSG00000045826	Ptprcap	1.68734	-8.03709	1.09159	1.30388e-05
ENSMUSG00000045827	Serpinb9	0.701276	1.12513	0.179558	0.00513799
ENSMUSG00000045962	Wnk1	-0.576244	1.22153	0.761034	1.34878e-07
ENSMUSG00000045969	Ing1	-0.584745	1.05458	0.232549	0.0820948
ENSMUSG00000045973	Slc25a51	-0.0178387	1.46535	0.235828	0.000166036
ENSMUSG00000046079	Lrrc8d	4.34439	0.821608	1.91748	2.86866e-06
ENSMUSG00000046229	Scand1	-0.828409	-0.0177565	0.653673	0.982969
ENSMUSG00000046330	Rpl37a	-0.642794	-0.188432	4.11097	1.22113e-35
ENSMUSG00000046364	Rpl27a	-0.64761	-0.218142	3.34388	1.55642e-26
ENSMUSG00000046432	Ngfrap1	-0.778467	0.216522	0.373887	0.446135
ENSMUSG00000046434	Hnrnpa1	1.63327	-3.82242	0.435509	0.0463111
ENSMUSG00000046447	Camk2n1	5.92742	0.969864	14.2287	0.000141399
ENSMUSG00000046687	Gm5424	-0.0133196	2.03445	0.386061	3.98097e-11
ENSMUSG00000046691	Chtf8	-0.854908	-0.0988185	0.359259	0.949464
ENSMUSG00000046718	Bst2	-8.17249	-0.411402	7.14534	0.0118577
ENSMUSG00000046722	Cdc42se1	-0.948396	-0.175717	0.514863	0.699397
ENSMUSG00000046836	Brox	7.04149	0.631655	4.48956	0.00298907
ENSMUSG00000046865	Fbl	-0.877407	-0.221367	0.70047	0.345256
ENSMUSG00000046876	Atxn1	-0.450949	4.37161	0.18024	1.58755e-05
ENSMUSG00000046908	Ltb4r1	0.10687	25.3597	0.222835	1.3847e-12
ENSMUSG00000046982	Tshz1	-0.506664	1.98444	0.0913449	0.140926
ENSMUSG00000046999	1110032F04Rik	-0.23003	-705.643	0.101761	0.0115645
ENSMUSG00000047044	D030056L22Rik	-0.824602	-0.0492148	0.10227	0.971071
ENSMUSG00000047126	Cltc	-0.61191	1.10796	0.203763	0.0638476
ENSMUSG00000047180	Neurl3	1.85642	0.77556	0.78663	3.17077e-07
ENSMUSG00000047187	Rab2a	-1.06659	1.25051	0.503928	0.0153119
ENSMUSG00000047215	Rpl9	-15.3392	-0.117	11.3054	4.87716e-25
ENSMUSG00000047281	Sfn	1.52505	1.60215	0.910484	1.47086e-21
ENSMUSG00000047407	Tgif1	5.56643	0.815355	15.2621	3.59804e-23
ENSMUSG00000047446	Arl4a	0.0750958	1.23605	0.379284	5.34889e-06
ENSMUSG00000047565	Acot10	0.465079	26.6229	0.160905	8.40802e-09
ENSMUSG00000047604	Frat2	-0.718779	0.311453	0.151442	0.623829
ENSMUSG00000047675	Rps8	-16.1691	-0.122677	13.6519	9.70856e-21
ENSMUSG00000047714	Ppp1r2	-0.856781	1.16137	0.159896	0.35335
ENSMUSG00000047867	Gimap6	0.612655	-2.09863	0.706942	5.48918e-14
ENSMUSG00000047881	Rell1	3.71565	1.5208	3.67459	4.44892e-06
ENSMUSG00000047898	Ccr4	0.23347	2.30771	0.335216	7.20948e-15
ENSMUSG00000047945	Marcksl1	-0.749528	9.5303	0.240517	4.18494e-05
ENSMUSG00000048076	Arf1	-1.36266	1.77882	0.638048	0.0350206
ENSMUSG00000048100	Taf13	7.79792	0.471348	3.64218	0.00523544
ENSMUSG00000048154	Kmt2d	1.9006	0.679199	0.522417	0.000502875
ENSMUSG00000048170	Mcmbp	-0.872337	-0.103142	0.354264	0.940504
ENSMUSG00000048215	A630023P12Rik	-0.764905	0.152087	0.14622	0.948862
ENSMUSG00000048234	Rnf149	0.626897	0.977355	0.373574	3.15054e-05
ENSMUSG00000048251	Bcl11b	-9.62983	-0.3347	7.9287	0.00073927
ENSMUSG00000048277	Syngr2	-0.589149	2.25257	0.439926	1.039e-06
ENSMUSG00000048376	F2r	-0.514456	3.45276	0.0877434	0.0648582
ENSMUSG00000048490	Nrip1	-0.83369	0.232551	0.282225	0.746982
ENSMUSG00000048521	Cxcr6	0.279823	4.63485	0.403534	2.29546e-25
ENSMUSG00000048546	Tob2	-0.310283	1.44699	0.232905	0.00388825
ENSMUSG00000048758	Rpl29	2.13171	-0.601345	1.59965	6.36862e-15
ENSMUSG00000048865	Arhgap30	-0.870446	-0.0261365	0.57649	0.971305
ENSMUSG00000048878	Hexim1	0.356067	1.37482	0.23989	2.66651e-05
ENSMUSG00000049086	Bmyc	1.38955	-5.13968	0.242417	0.0213053
ENSMUSG00000049103	Ccr2	-0.182687	6.49582	0.484334	1.26907e-24
ENSMUSG00000049299	Trappc1	-0.826686	-0.0540677	0.255222	0.982196
ENSMUSG00000049422	Chchd10	0.449584	-2.94664	0.345573	1.43063e-05
ENSMUSG00000049470	Aff4	7.28453	0.650654	11.6804	6.08576e-06
ENSMUSG00000049502	Dtx3l	-0.974048	-1.08015	0.263438	0.0546445
ENSMUSG00000049516	Spty2d1	7.30443	0.672161	19.7041	1.59263e-10
ENSMUSG00000049517	Rps23	-17.9485	-0.101239	13.0646	2.57575e-33
ENSMUSG00000049588	Ccdc69	-0.809792	-0.139301	0.120943	0.971144
ENSMUSG00000049608	Gpr55	0.0346409	4.602	0.225335	7.90315e-14
ENSMUSG00000049658	Bdp1	-0.304033	0.856539	0.17606	0.147148
ENSMUSG00000049686	Orai1	-0.936711	5.77729	0.290128	0.00625081
ENSMUSG00000049744	Arhgap15	0.490296	-1.24247	0.503428	2.6183e-05
ENSMUSG00000049751	Rpl36al	-0.792706	-0.205568	1.84002	0.00316714
ENSMUSG00000049760	2410015M20Rik	1.62128	-41.3668	0.437485	0.0300542
ENSMUSG00000049866	Arl4c	12.18	0.352526	23.6788	1.36571e-05
ENSMUSG00000049882	Vcpkmt	-0.766513	0.0264776	0.0918772	0.984679
ENSMUSG00000049932	H2afx	-0.80942	1.47246	0.154742	0.215164
ENSMUSG00000049960	Mrps16	-0.91113	-0.131748	0.552847	0.824299
ENSMUSG00000050002	Idnk	1.36029	-2.77614	0.274966	0.0194095
ENSMUSG00000050075	Gpr171	-0.4913	2.62401	0.165271	0.00213739
ENSMUSG00000050232	Cxcr3	-0.805755	7.09812	0.14087	0.0315813
ENSMUSG00000050335	Lgals3	0.25814	5.54335	0.791515	6.93214e-55
ENSMUSG00000050379	Sept6	-0.910592	-0.25922	0.648072	0.247547
ENSMUSG00000050552	Lamtor4	1.56374	-3.13888	0.267436	0.1883
ENSMUSG00000050565	Tor1aip2	2.94308	0.626536	0.743572	0.000831832
ENSMUSG00000050592	Fam78a	-2.1444	-0.434777	1.21339	0.471562
ENSMUSG00000050621	Rps27rt	-0.714302	-0.0516347	3.19871	0.126689
ENSMUSG00000050628	Ubald2	8.92612	0.488401	22.9601	1.68948e-10
ENSMUSG00000050708	Ftl1	-0.727955	0.208198	2.52772	1.08878e-06
ENSMUSG00000050732	Vamp8	-0.832264	-0.136165	0.766056	0.660929
ENSMUSG00000050856	Atp5k	-0.816735	-0.246028	0.8701	0.18176
ENSMUSG00000050912	Tmem123	9.87231	0.369202	14.6125	5.48706e-07
ENSMUSG00000050914	Ankrd37	4.75095	0.936237	2.21819	0.00125937
ENSMUSG00000050921	P2ry10	10.5257	0.386345	8.33847	0.0128809
ENSMUSG00000050965	Prkca	-0.860183	-0.202581	0.711722	0.482137
ENSMUSG00000051007	Pddc1	0.829219	-4.2372	0.136504	0.019169
ENSMUSG00000051124	Gimap9	0.734746	-1.71763	0.439921	1.44841e-05
ENSMUSG00000051154	Commd3	1.12794	-2.48023	0.213784	0.0208186
ENSMUSG00000051185	Fam174a	10.0724	0.43709	8.85482	0.00558937
ENSMUSG00000051212	Gpr183	8.00968	0.585497	12.2568	5.11607e-06
ENSMUSG00000051223	Bzw1	0.604873	0.653995	1.27051	8.4745e-12
ENSMUSG00000051234	Rnf7	-0.915356	1.10375	0.367476	0.081123
ENSMUSG00000051483	Cbr1	-0.763105	-0.425666	0.176585	0.485102
ENSMUSG00000051510	Mafg	0.128857	2.303	0.19586	7.38345e-07
ENSMUSG00000051853	Arf3	1.31874	-3.797	0.212913	0.0234149
ENSMUSG00000051998	Lax1	0.101008	-169.976	0.0621383	0.108238
ENSMUSG00000052087	Rgs14	-0.80143	-0.600487	0.196637	0.222175
ENSMUSG00000052142	Rasal3	1.10205	-1.89172	0.256973	0.0156254
ENSMUSG00000052146	Rps10	1.72506	-0.4885	2.03676	4.20745e-27
ENSMUSG00000052253	Zfp622	-0.467319	0.901834	0.321392	0.0108689
ENSMUSG00000052331	Ankrd44	1.53654	-1.08617	0.355214	0.134416
ENSMUSG00000052374	Actn2	5.84356	0.866999	1.86734	0.0362953
ENSMUSG00000052397	Ezr	13.2645	0.279368	15.8699	0.000179269
ENSMUSG00000052512	Nav2	-0.203757	32.7156	0.159224	7.67862e-07
ENSMUSG00000052681	Rap1b	0.670162	0.644281	1.61807	4.00669e-15
ENSMUSG00000052684	Jun	-8.32283	-0.478443	24.6501	9.1995e-07
ENSMUSG00000052738	Suclg1	1.21815	-2.31021	0.185492	0.0521094
ENSMUSG00000052837	Junb	4.64433	0.421315	8.14486	6.1922e-28
ENSMUSG00000053012	Krcc1	-0.891289	-0.138935	0.421573	0.877847
ENSMUSG00000053094	Tmem248	-0.787256	0.0611924	0.146822	0.982883
ENSMUSG00000053113	Socs3	7.40699	0.665445	26.3263	9.00841e-11
ENSMUSG00000053175	Bcl3	7.20811	0.658027	13.4954	8.00419e-09
ENSMUSG00000053286	Trmt1l	-0.328132	-0.729979	0.148881	0.330827
ENSMUSG00000053329	D10Jhu81e	-0.763035	0.104309	0.196415	0.974425
ENSMUSG00000053398	Phgdh	-0.892989	-0.14357	0.428894	0.853288
ENSMUSG00000053411	Cbx7	1.13736	-1.21186	0.160983	0.187548
ENSMUSG00000053510	Nrd1	7.47351	0.528599	7.68625	5.36991e-06
ENSMUSG00000053522	Lgals7	0.420572	41.3463	0.333038	1.14944e-20
ENSMUSG00000053560	Ier2	8.23381	0.45138	19.1802	1.58487e-14
ENSMUSG00000053565	Eif3k	-0.827949	-0.193535	1.36688	0.100271
ENSMUSG00000053641	Dennd4a	0.519028	41.1925	0.273966	4.07001e-20
ENSMUSG00000053702	Nebl	0.578159	2.59707	0.404877	1.63365e-28
ENSMUSG00000053819	Camk2d	-0.893136	-0.102926	0.442319	0.933408
ENSMUSG00000053838	Nudcd3	1.47802	-9.04603	0.187542	0.0768578
ENSMUSG00000053907	Mat2a	12.7813	0.249782	8.27251	0.00950741
ENSMUSG00000054065	Pkp3	-0.838327	-0.18236	0.589623	0.576181
ENSMUSG00000054072	Iigp1	-4.76719	-0.859109	5.89457	0.0118224
ENSMUSG00000054091	1810037I17Rik	-0.79245	0.81802	0.649041	0.000398114
ENSMUSG00000054312	Mrps21	-0.80545	0.0663991	0.700808	0.941759
ENSMUSG00000054321	Taf4b	1.21953	557.066	0.132142	1.9815e-06
ENSMUSG00000054342	Kcnn4	-0.904514	-0.209768	0.655257	0.452905
ENSMUSG00000054364	Rhob	8.90118	0.344457	1.09308	0.631399
ENSMUSG00000054428	Atpif1	-0.798272	2.55265	0.529416	1.14181e-06
ENSMUSG00000054435	Gimap4	0.392204	-1.78961	0.968377	1.34608e-19
ENSMUSG00000054452	Aes	1.36329	-2.5003	0.561171	1.87844e-05
ENSMUSG00000054604	Cggbp1	0.492815	0.836381	0.433997	0.00014107
ENSMUSG00000054676	1600014C10Rik	0.999156	-2.03226	0.155214	0.0777265
ENSMUSG00000054717	Hmgb2	-1.01923	2.745	0.619763	0.000106876
ENSMUSG00000054766	Set	1.92949	-1.4363	0.557172	0.0829476
ENSMUSG00000054871	Tmem158	-0.815858	4.91194	0.130523	0.471394
ENSMUSG00000054892	Txk	-9.24496	-0.420118	8.4471	0.048349
ENSMUSG00000055044	Pdlim1	-3.28244	-1.00823	2.31769	0.00321837
ENSMUSG00000055148	Klf2	-12.1529	-0.329319	37.8549	8.57366e-07
ENSMUSG00000055435	Maf	-0.542131	5.47878	0.648848	5.18195e-21
ENSMUSG00000055762	Eef1d	1.7377	-1.04228	0.774081	0.000463983
ENSMUSG00000055805	Fmnl1	-0.901031	-0.00336091	0.486466	0.985123
ENSMUSG00000055943	Emc7	11.372	0.334941	4.75227	0.0344628
ENSMUSG00000056069	Fam105a	1.45509	-1.9319	0.294556	0.0555001
ENSMUSG00000056116	H2-T22	1.08282	-2.63444	0.549999	9.9693e-08
ENSMUSG00000056201	Cfl1	-0.72463	-0.0919372	2.57648	0.038563
ENSMUSG00000056209	Npm3	1.19725	-0.947192	0.355321	0.0472555
ENSMUSG00000056290	Ms4a4b	-7.74983	-0.490476	42.4726	1.37258e-30
ENSMUSG00000056429	Tgoln1	0.402839	0.644207	0.401364	0.0179925
ENSMUSG00000056459	Zbtb25	7.94522	0.463922	2.66215	0.0297011
ENSMUSG00000056501	Cebpb	0.54741	1.79573	0.648132	1.19257e-21
ENSMUSG00000056537	Rlim	1.50053	0.615872	0.456253	0.00284488
ENSMUSG00000056612	Ppp1r14b	-0.785874	-0.410773	0.2013	0.445346
ENSMUSG00000056708	Ier5	-1.10462	1.70642	0.728407	0.000404475
ENSMUSG00000056737	Capg	-0.949448	2.83898	1.13141	1.04683e-13
ENSMUSG00000056749	Nfil3	0.60271	3.0947	0.495016	1.08717e-34
ENSMUSG00000056820	Tsnax	-0.845802	-0.0504757	0.343272	0.987185
ENSMUSG00000056888	Glipr1	-0.385302	2.2697	0.590067	9.52593e-14
ENSMUSG00000056917	Sipa1	1.35982	-6.35795	0.235056	0.00835453
ENSMUSG00000057058	Skap1	-0.992893	-0.198024	1.21447	0.0850133
ENSMUSG00000057093	C030039L03Rik	4.34213	1.29241	8.56354	2.6939e-12
ENSMUSG00000057113	Npm1	1.96435	-0.690978	1.22523	0.00192358
ENSMUSG00000057143	Trim12c	-0.906618	-0.545148	0.270869	0.111425
ENSMUSG00000057193	Slc44a2	0.156263	-2.99213	0.197162	0.0026079
ENSMUSG00000057262	Gm10020	15.8315	0.219153	18.2249	0.000270892
ENSMUSG00000057278	Snrpg	1.60354	-4.48739	0.889967	1.22619e-07
ENSMUSG00000057322	Rpl38	1.93876	-1.26654	1.84552	5.42161e-39
ENSMUSG00000057329	Bcl2	-0.577037	-3.71868	0.793897	2.89141e-16
ENSMUSG00000057342	Sphk2	8.82847	0.492798	3.26248	0.0831213
ENSMUSG00000057367	Birc2	10.9437	0.370783	8.3724	0.00585018
ENSMUSG00000057388	Mrpl18	-0.859064	-0.0326689	0.410212	0.989672
ENSMUSG00000057530	Ece1	0.333982	1.95197	0.066292	0.0796819
ENSMUSG00000057531	Dtnbp1	7.27136	0.486668	1.735	0.0943876
ENSMUSG00000057561	Eif1a	0.666591	0.898455	0.427468	4.85565e-05
ENSMUSG00000057637	Prdm2	0.672695	0.865826	0.262925	0.00662343
ENSMUSG00000057657	Rps18-ps3	11.5756	0.305037	21.7654	2.01897e-09
ENSMUSG00000057666	Gapdh	-1.29322	3.23527	0.971536	0.00186884
ENSMUSG00000057672	Pkn1	0.211606	-82.0582	0.123798	0.0153233
ENSMUSG00000057841	Rpl32	-14.0438	-0.108503	10.1885	3.4004e-25
ENSMUSG00000057858	Fam204a	8.13296	0.469087	1.62356	0.114094
ENSMUSG00000057863	Rpl36	-0.701275	-0.240822	3.55969	3.1111e-30
ENSMUSG00000057963	Itpk1	-0.330654	2.09929	0.173374	0.00200396
ENSMUSG00000058013	Sept11	5.90003	0.733703	7.94258	1.28477e-08
ENSMUSG00000058064	Gm10036	14.2561	0.231639	16.1296	6.09373e-05
ENSMUSG00000058126	Tpm3-rs7	0.540474	1.54709	0.451708	2.50816e-14
ENSMUSG00000058173	Smco4	-0.616307	5.51925	0.381309	2.09427e-11
ENSMUSG00000058258	Idi1	-0.479782	1.74625	0.0599007	0.208544
ENSMUSG00000058267	Mrps14	-0.887605	-0.110825	0.604788	0.850763
ENSMUSG00000058443	Rpl10-ps3	20.667	0.125417	8.11035	0.0857935
ENSMUSG00000058470	Gm8369	-2.2358	-0.673257	1.50763	1.40295e-06
ENSMUSG00000058503	Fam133b	11.9812	0.242361	3.31673	0.168634
ENSMUSG00000058546	Rpl23a	-0.699274	-0.223961	3.61705	2.88961e-30
ENSMUSG00000058558	Rpl5	-17.8278	-0.131425	11.5943	7.27041e-07
ENSMUSG00000058587	Tmod3	9.46995	0.46979	14.1091	3.04546e-05
ENSMUSG00000058600	Rpl30	-0.639868	-0.274815	2.8289	1.46489e-19
ENSMUSG00000058655	Eif4b	1.44531	-1.62585	0.279143	0.0749433
ENSMUSG00000058672	Tubb2a	-3.72672	-0.548435	1.56965	0.351081
ENSMUSG00000058706	0610030E20Rik	0.932206	-1.45585	0.138834	0.184819
ENSMUSG00000058927	Gm10053	1.0782	0.990951	0.377633	4.8249e-06
ENSMUSG00000059013	Sh2d3c	-0.780845	-0.791531	0.0946597	0.427109
ENSMUSG00000059040	Eno1b	0.376578	2.25075	0.382744	1.58481e-16
ENSMUSG00000059070	Rpl18	-17.0279	-0.116572	12.4872	1.44636e-20
ENSMUSG00000059248	Sept9	1.53624	-3.32727	0.338383	0.064647
ENSMUSG00000059278	Naa38	-0.883092	-0.142984	0.389477	0.877426
ENSMUSG00000059291	Rpl11	-0.656261	-0.203976	3.50938	9.75998e-28
ENSMUSG00000059325	Hopx	2.13269	1.01065	1.07737	7.95361e-14
ENSMUSG00000059436	Max	-0.85239	-0.275072	0.386646	0.456612
ENSMUSG00000059439	Bcas3	0.564264	1.26274	0.589934	5.64245e-14
ENSMUSG00000059447	Hadhb	-0.825011	0.268862	0.392506	0.344978
ENSMUSG00000059552	Trp53	-0.894344	-0.177726	0.664643	0.553263
ENSMUSG00000059775	Rps26-ps1	23.2585	0.120654	8.10254	0.167802
ENSMUSG00000059796	Eif4a1	-0.724426	0.155103	1.74804	0.100507
ENSMUSG00000059810	Rgs3	-0.71784	-0.299325	0.129212	0.732423
ENSMUSG00000059835	Rpl13-ps3	14.1667	0.250723	28.4571	2.41042e-09
ENSMUSG00000059895	Ptp4a3	1.34813	-13.2455	0.257501	0.00308251
ENSMUSG00000059923	Grb2	-0.530499	1.10588	0.439226	0.000578651
ENSMUSG00000060036	Rpl3	-0.65407	-0.185008	3.36971	7.00444e-16
ENSMUSG00000060126	Tpt1	-0.69318	-0.11023	3.52383	6.86384e-12
ENSMUSG00000060143	Gm10076	-0.698053	0.0888352	2.35589	0.178766
ENSMUSG00000060147	Serpinb6a	-0.692437	1.90395	0.116629	0.130873
ENSMUSG00000060152	Pop5	11.3832	0.193978	2.56641	0.240352
ENSMUSG00000060216	Arrb2	-0.860563	-0.212027	0.309294	0.738851
ENSMUSG00000060429	Sntb1	-0.690778	3.48535	0.0981701	0.0833214
ENSMUSG00000060550	H2-Q7	-0.764901	-0.0788183	1.7419	0.594999
ENSMUSG00000060591	Ifitm2	1.23141	20.29	0.267218	1.82665e-12
ENSMUSG00000060601	Nr1h2	-0.786751	0.263476	0.26682	0.569074
ENSMUSG00000060636	Rpl35a	-15.2829	-0.137458	15.3011	2.42119e-37
ENSMUSG00000060675	Pla2g16	1.27781	-2.65869	0.332083	0.00686246
ENSMUSG00000060733	Ipmk	2.07279	10.073	18.1152	4.59847e-16
ENSMUSG00000060802	B2m	-0.713932	-0.0166204	4.00583	0.459709
ENSMUSG00000060803	Gstp1	-0.851147	0.0130926	0.593078	0.986519
ENSMUSG00000060860	Ube2s	3.24749	0.554688	2.24041	1.19676e-09
ENSMUSG00000060938	Rpl26	-19.7519	-0.100986	13.6187	1.78974e-16
ENSMUSG00000061104	Gm10094	1.74865	0.645628	0.604774	0.000147899
ENSMUSG00000061207	Stk19	0.906399	0.9894	0.331743	6.24314e-05
ENSMUSG00000061286	Exosc5	-0.799691	-0.697159	0.23588	0.137371
ENSMUSG00000061315	Naca	2.33068	-0.940332	1.31852	3.75074e-08
ENSMUSG00000061458	Nol10	0.37801	1.50638	0.355447	4.96911e-11
ENSMUSG00000061461	Smim20	-0.835661	-0.164409	0.259342	0.900801
ENSMUSG00000061474	Mrps36	1.4222	-4.38229	0.157069	0.152599
ENSMUSG00000061477	Rps7	-10.7584	-0.161745	11.2898	2.04265e-36
ENSMUSG00000061613	U2af1	10.597	0.387814	29.7777	2.89277e-14
ENSMUSG00000061755	Bod1l	-0.859712	-0.0576321	0.364715	0.977351
ENSMUSG00000061787	Rps17	-15.6209	-0.149073	14.7985	4.35693e-15
ENSMUSG00000061904	Slc25a3	1.24442	0.488947	2.01406	5.44049e-13
ENSMUSG00000061983	Rps12	2.17608	-1.38744	1.26796	1.71503e-06
ENSMUSG00000062006	Rpl34	-0.729856	-0.135662	3.56611	4.21833e-18
ENSMUSG00000062070	Pgk1	1.31423	0.873196	0.596271	1.0068e-07
ENSMUSG00000062083	Rpl13a-ps1	0.702262	1.23472	0.891846	2.48654e-21
ENSMUSG00000062169	Cnih4	-0.217961	1.16778	0.334036	0.000524003
ENSMUSG00000062175	Tgif2	-0.559861	0.801692	0.100016	0.237537
ENSMUSG00000062202	Btbd9	-0.686066	0.346981	0.165699	0.454817
ENSMUSG00000062248	Cks2	2.19538	1.09406	1.73138	1.17381e-26
ENSMUSG00000062328	Rpl17	-15.2692	-0.116385	11.5759	9.16437e-27
ENSMUSG00000062373	Tmem65	-0.197502	2.17613	0.176765	3.71699e-05
ENSMUSG00000062382	Gm10116	0.515014	1.43193	1.11265	1.04628e-31
ENSMUSG00000062456	Rpl9-ps6	20.8495	0.111407	8.65818	0.0225958
ENSMUSG00000062647	Rpl7a	2.0846	-1.10306	1.20776	5.65803e-07
ENSMUSG00000062683	Atp5g2	1.61206	-1.91722	0.687221	0.000173944
ENSMUSG00000062742	Gm5239	0.532615	34.0276	0.243805	1.53243e-10
ENSMUSG00000062753	AI413582	-0.951511	1.13768	0.204577	0.499
ENSMUSG00000062761	Zfp512	-0.90738	-0.335269	0.177952	0.640565
ENSMUSG00000062825	Actg1	-1.73996	1.52002	1.79314	7.25215e-11
ENSMUSG00000062939	Stat4	9.77613	0.452919	10.3757	0.00313979
ENSMUSG00000062981	Mrpl42	-0.987755	3.24749	0.260551	0.188405
ENSMUSG00000062997	Rpl35	-17.2098	-0.134087	17.7667	2.13573e-19
ENSMUSG00000063049	Ing2	-0.12676	1.13661	0.210485	0.0119399
ENSMUSG00000063229	Ldha	7.61778	0.205608	5.23059	6.42356e-07
ENSMUSG00000063316	Rpl27	2.11532	-0.491926	1.94014	4.28411e-28
ENSMUSG00000063406	Tmed5	0.532374	0.606503	0.589976	0.00167564
ENSMUSG00000063410	Stk24	-0.871066	-0.0817358	0.608058	0.90895
ENSMUSG00000063439	B9d2	0.166147	1.46933	0.233413	5.08626e-05
ENSMUSG00000063457	Rps15	0.280112	-0.353284	3.04902	7.01432e-38
ENSMUSG00000063511	Snrnp70	-0.870554	-0.0104603	0.443578	0.986568
ENSMUSG00000063889	Crem	1.16636	1.63032	2.23403	1.47618e-87
ENSMUSG00000064065	Ipcef1	0.314077	-39.5496	0.212209	0.000374367
ENSMUSG00000064262	Gimap8	1.22716	-2.14423	0.185894	0.109979
ENSMUSG00000064267	Hvcn1	-0.790269	-0.440573	0.186509	0.490814
ENSMUSG00000064289	Tank	9.34089	0.493596	20.7142	2.19427e-09
ENSMUSG00000064326	Siva1	-0.747476	0.322567	0.129903	0.635704
ENSMUSG00000064345	mt-Nd2	-0.854201	-0.313123	1.95255	2.53806e-06
ENSMUSG00000064356	mt-Atp8	1.2471	0.824762	0.701668	2.99026e-08
ENSMUSG00000064357	mt-Atp6	-0.714483	0.00392272	4.06509	0.983261
ENSMUSG00000064363	mt-Nd4	2.45487	-0.583793	1.46653	7.23122e-08
ENSMUSG00000064370	mt-Cytb	-0.701463	-0.105227	3.2609	4.55967e-06
ENSMUSG00000064373	Sepp1	1.57163	-2.97186	0.305013	0.156289
ENSMUSG00000066037	Hnrnpr	-0.10091	-0.520872	0.406641	0.198368
ENSMUSG00000066149	Cdc26	-0.853929	-0.124403	0.335644	0.920014
ENSMUSG00000066258	Trim12a	-0.524426	-1.32827	0.442756	4.68905e-05
ENSMUSG00000066278	Vps37b	5.99355	0.840812	41.0242	6.03024e-33
ENSMUSG00000066406	Akap13	1.78621	0.29641	1.55455	0.00268253
ENSMUSG00000066407	Gm10263	2.58055	0.671204	2.33249	9.20017e-18
ENSMUSG00000066487	Gm5786	0.580397	1.62582	0.242001	5.85723e-08
ENSMUSG00000066551	Hmgb1	-1.44789	1.29386	1.07478	6.06669e-06
ENSMUSG00000066621	Tecpr1	-0.926613	-0.183051	0.614718	0.576061
ENSMUSG00000066629	Rpl36-ps3	15.4453	0.204735	16.918	5.9471e-05
ENSMUSG00000066677	Pydc3	-2.85413	-1.79227	3.04895	0.00321182
ENSMUSG00000066979	Bub3	-0.899878	-0.0186315	0.513113	0.982807
ENSMUSG00000067038	Rps12-ps3	1.83322	-2.40371	0.795722	0.00226936
ENSMUSG00000067274	Rplp0	-0.644373	-0.16839	3.78508	2.67396e-18
ENSMUSG00000067288	Rps28	-8.54771	-0.194314	10.9691	7.01491e-58
ENSMUSG00000067608	Pcna-ps2	1.39366	23.5813	0.18955	3.37978e-11
ENSMUSG00000067787	Blcap	0.109	1.80424	0.0939479	0.0298354
ENSMUSG00000067995	Gtf2f2	1.13318	0.713814	0.312073	0.0115615
ENSMUSG00000068129	Cst7	-0.847283	-0.104638	0.258024	0.977981
ENSMUSG00000068220	Lgals1	-0.37814	2.093	1.92164	6.51407e-52
ENSMUSG00000068227	Il2rb	-0.90119	1.38474	0.6246	0.000279879
ENSMUSG00000068240	Gm11808	-0.725311	-0.00235448	2.16275	0.990019
ENSMUSG00000068551	Zfp467	0.10824	-138.277	0.0873524	0.0411873
ENSMUSG00000068706	Gm10250	-0.131951	0.9372	0.489104	8.51959e-05
ENSMUSG00000068735	Trp53i11	-0.927189	2.89506	0.201046	0.160131
ENSMUSG00000068823	Csde1	-1.10766	2.33783	0.299089	0.127711
ENSMUSG00000068882	Ssb	-1.07907	1.49778	0.615295	0.00319354
ENSMUSG00000069045	Ddx3y	0.505257	1.33918	0.167156	0.00528018
ENSMUSG00000069117	Gm10260	0.662469	1.15274	0.569592	7.21364e-11
ENSMUSG00000069379	Gm4950	2.76389	0.658134	1.30232	1.06601e-08
ENSMUSG00000069833	Ahnak	0.189756	1.86819	0.877328	5.26331e-35
ENSMUSG00000069892	9930111J21Rik2	-0.741206	-1.3621	0.212442	0.0473028
ENSMUSG00000070034	Sp110	0.112829	-3.81539	0.381613	3.34884e-07
ENSMUSG00000070319	Eif3g	-0.819207	-0.0218802	0.748964	0.97681
ENSMUSG00000070493	Chchd2	-0.320494	0.275756	1.79764	3.33893e-05
ENSMUSG00000070501	BC094916	-0.635675	-3.91462	0.162395	0.0134031
ENSMUSG00000070691	Runx3	-0.603164	2.34508	0.149285	0.0256092
ENSMUSG00000070733	Fryl	0.191239	0.723447	0.334258	0.0122827
ENSMUSG00000071052	Rpl7a-ps5	2.77704	0.549625	1.40032	2.91139e-06
ENSMUSG00000071068	Treml2	-0.768998	-5.29134	0.149262	0.00115215
ENSMUSG00000071076	Jund	-0.74007	-0.0470076	1.97153	0.802444
ENSMUSG00000071172	Srsf3	11.4206	0.185853	4.48057	0.0184583
ENSMUSG00000071176	Arhgef10	1.02409	58.1631	0.127992	0.000956837
ENSMUSG00000071415	Rpl23	-0.659196	-0.204877	3.50127	1.18781e-29
ENSMUSG00000071528	Usmg5	-0.992414	0.871359	0.861203	0.246891
ENSMUSG00000071533	Pcnp	-0.489293	1.07795	0.403224	0.00112414
ENSMUSG00000071644	Eef1g	1.11925	-0.878575	1.34054	1.80586e-16
ENSMUSG00000071646	Mta2	-0.845435	0.166219	0.3252	0.854002
ENSMUSG00000071654	Uqcc3	1.36271	-2.13071	0.279234	0.0426605
ENSMUSG00000071662	Polr2g	-0.876477	-0.0523376	0.478825	0.971425
ENSMUSG00000072235	Tuba1a	0.53355	0.486237	0.797951	0.00310331
ENSMUSG00000072714	Rpl21-ps4	0.450617	38.0731	0.10522	5.36102e-05
ENSMUSG00000072772	Grcc10	1.6296	-2.78377	0.389024	0.0383204
ENSMUSG00000073002	Vamp5	-0.921029	3.15572	0.155381	0.193399
ENSMUSG00000073008	Gpr174	1.09465	-3.73709	0.152356	0.0265025
ENSMUSG00000073409	H2-Q6	-0.780454	0.197304	0.606141	0.525886
ENSMUSG00000073411	H2-D1	-0.70391	0.0720796	3.5747	2.88875e-05
ENSMUSG00000073481	Marc2	-0.898661	-0.172028	0.44198	0.755894
ENSMUSG00000073491	Pydc4	-0.787833	-1.31122	0.239565	0.0246569
ENSMUSG00000073563	Csnk1g3	-0.833154	4.17156	0.105411	0.261397
ENSMUSG00000073616	Myeov2	1.63116	-4.04018	0.416817	0.0322495
ENSMUSG00000073639	Rab18	0.381838	0.858904	0.563172	1.00214e-06
ENSMUSG00000073640	Rpl27-ps3	-0.70244	0.107124	1.54861	0.190962
ENSMUSG00000073676	Hspe1	-0.772194	0.101129	1.21103	0.721568
ENSMUSG00000073684	Faap20	1.29408	-1.54282	0.156571	0.300056
ENSMUSG00000073702	Rpl31	-15.6083	-0.150588	14.744	6.61627e-14
ENSMUSG00000073725	Lmbrd1	8.46773	0.54488	8.95236	0.000708927
ENSMUSG00000073982	Rhog	-0.77916	1.49019	0.373541	0.00925029
ENSMUSG00000074071	Fam169b	0.521822	-0.829072	0.503381	0.00372454
ENSMUSG00000074129	Rpl13a	-20.5855	-0.0837246	12.8947	5.01849e-29
ENSMUSG00000074211	Sdhaf1	1.25511	-1.93822	0.210248	0.0696698
ENSMUSG00000074227	Spint2	1.41312	-2.94241	0.250661	0.0421939
ENSMUSG00000074277	Phldb3	6.44245	0.687626	2.62027	0.00386328
ENSMUSG00000074476	Spc24	2.72429	2.7832	5.96753	1.40759e-18
ENSMUSG00000074516	Gm10709	2.33732	0.955465	1.1196	5.29359e-14
ENSMUSG00000074578	Zfos1	-0.775547	0.565095	0.466719	0.101654
ENSMUSG00000074604	Mgst2	0.21402	-26.4917	0.262868	6.64586e-05
ENSMUSG00000074656	Eif2s2	-0.789317	0.115407	0.857246	0.754151
ENSMUSG00000074698	Csnk2a1	-0.904736	-0.301554	0.409736	0.36125
ENSMUSG00000074781	Ube2n	-1.10039	2.30042	0.511208	0.00570025
ENSMUSG00000074886	Grk6	1.06883	-2.58283	0.210035	0.00896669
ENSMUSG00000074896	Ifit3	-0.792879	-4.49508	0.181796	0.0142527
ENSMUSG00000075010	AW112010	1.90281	-2.80645	1.1063	0.00224136
ENSMUSG00000075033	Nxpe3	0.556644	-2.44279	0.214612	0.00592582
ENSMUSG00000075232	Amd1	-0.16181	0.244724	0.388287	0.397984
ENSMUSG00000075266	Cenpw	0.999958	2.02245	0.0879462	0.00169594
ENSMUSG00000075284	Wipf1	-0.862879	-0.377635	0.318118	0.391768
ENSMUSG00000075415	Fnbp1	1.24844	0.730199	0.748024	2.879e-07
ENSMUSG00000075700	Selt	-0.205603	0.71938	0.506896	0.000926424
ENSMUSG00000075706	Gpx4	15.346	0.180928	11.0686	0.000238388
ENSMUSG00000076432	Ywhaq	-0.677472	1.16779	0.796338	8.07075e-08
ENSMUSG00000078134	Gm12355	1.23388	2.86834	0.211299	2.44638e-08
ENSMUSG00000078184	Rbm8a2	1.53698	1.17335	0.600758	4.88696e-11
ENSMUSG00000078193	Gm2000	18.1871	0.180552	23.8751	4.69923e-06
ENSMUSG00000078427	Sarnp	-0.673329	0.241788	0.753538	0.0750217
ENSMUSG00000078578	Ube2d3	-1.47115	1.45281	0.9843	0.00195616
ENSMUSG00000078622	Ccdc47	-0.839049	0.100442	0.239838	0.977659
ENSMUSG00000078671	Chd2	-0.781728	0.272373	0.45409	0.205793
ENSMUSG00000078763	Slfn1	-0.94386	-1.73798	0.576736	2.20513e-06
ENSMUSG00000078765	U2af1l4	0.973738	1.30189	0.440898	9.43109e-11
ENSMUSG00000078853	Igtp	-14.3762	-0.251777	15.4349	0.0359055
ENSMUSG00000078920	Ifi47	-8.61771	-0.48372	25.6922	1.28188e-05
ENSMUSG00000078923	Ube2v1	6.32253	0.809425	10.1556	6.61931e-08
ENSMUSG00000078974	Sec61g	2.14614	-1.38104	0.859748	0.0265099
ENSMUSG00000079017	Ifi27l2a	1.78773	-1.79954	1.41697	4.89585e-10
ENSMUSG00000079018	Ly6c1	-1.166	-3.63009	1.37327	2.27035e-12
ENSMUSG00000079108	Srp54b	-0.999009	3.63309	0.260097	0.0515476
ENSMUSG00000079110	Capn3	-0.125664	-377.048	0.103766	0.0147423
ENSMUSG00000079179	Rab10os	8.74095	0.476409	7.15034	0.00216118
ENSMUSG00000079197	Psme2	-0.775791	-0.07867	1.57789	0.659718
ENSMUSG00000079227	Ccr5	0.104672	72.4183	0.129062	4.09183e-10
ENSMUSG00000079339	Ifit1bl1	-1.0022	-3.0623	0.322852	0.00130872
ENSMUSG00000079435	Rpl36a	-0.657869	-0.30549	2.9093	3.04793e-20
ENSMUSG00000079477	Rab7	-0.81334	0.951935	0.53442	0.00149635
ENSMUSG00000079523	Tmsb10	-13.9715	-0.127877	13.3135	3.02929e-35
ENSMUSG00000079563	Pglyrp2	0.128198	-71.2748	0.11848	0.0201801
ENSMUSG00000079641	Rpl39	2.17102	-1.3829	1.97447	2.5823e-34
ENSMUSG00000079658	Tceb1	-0.803576	0.251941	0.588183	0.253732
ENSMUSG00000079845	Xlr4a	-0.767099	0.609521	0.176356	0.322043
ENSMUSG00000079941	Gm11273	0.196095	1.12976	0.254934	0.000224376
ENSMUSG00000083780	Gm12728	0.518533	38.4477	0.169538	2.14368e-11
ENSMUSG00000084786	Ubl5	-1.26764	2.87598	0.806089	0.001165
ENSMUSG00000085245	Gm11713	-4.38715	-1.10389	8.95335	0.00831425
ENSMUSG00000085715	Tsix	0.387227	2.30618	0.161609	5.03832e-06
ENSMUSG00000086290	Snhg12	0.04538	0.607071	0.194575	0.230367
ENSMUSG00000086429	Gt(ROSA)26Sor	5.79225	0.62094	3.59028	9.41687e-05
ENSMUSG00000087153	Gm6483	1.15725	-2.69574	0.193514	0.0355845
ENSMUSG00000089715	Cbx6	0.106741	-159.155	0.0797766	0.0473873
ENSMUSG00000089774	Slc5a3	1.40784	814.283	0.239684	7.65821e-13
ENSMUSG00000089847	Timm10b	1.16763	-2.91612	0.274501	0.00296551
ENSMUSG00000089929	Bcl2a1b	-0.701436	7.03909	0.587316	5.79397e-15
ENSMUSG00000090019	Gimap1	1.32422	-7.2009	0.763102	1.97631e-13
ENSMUSG00000090101	Snhg9	8.59128	0.462646	3.8372	0.0443643
ENSMUSG00000090137	Uba52	-0.720044	-0.0156917	2.30272	0.969446
ENSMUSG00000090258	Churc1	16.0146	0.210547	10.0103	0.0169887
ENSMUSG00000090266	Mettl23	1.50977	-1.79149	0.358946	0.0349969
ENSMUSG00000090272	Mndal	1.07001	-1.51575	0.608546	9.58703e-06
ENSMUSG00000090394	4930523C07Rik	20.4159	0.156708	13.3305	0.0303545
ENSMUSG00000090451	Gm6133	12.2907	0.303676	24.8414	4.41437e-09
ENSMUSG00000090544	Gm6576	0.457211	36.3958	0.245711	3.23884e-12
ENSMUSG00000090602	Gm5611	0.450289	1.2841	0.164191	0.000841244
ENSMUSG00000090733	Rps27	-12.8935	-0.131719	14.2645	1.11308e-65
ENSMUSG00000090862	Rps13	-0.753335	-0.127317	3.58724	2.90223e-16
ENSMUSG00000090877	Hspa1b	4.94889	1.12889	19.0462	8.39265e-17
ENSMUSG00000090958	Lrrc32	1.32722	-6.49971	0.138124	0.0630472
ENSMUSG00000091449	Gm10269	0.87035	1.30145	0.859858	9.13976e-24
ENSMUSG00000091460	Gm7808	0.54455	28.8375	0.240548	6.62686e-12
ENSMUSG00000091649	Phf11b	1.25643	-6.64733	0.23333	0.00186261
ENSMUSG00000091732	Gm17541	1.82145	1.10331	1.13391	1.81241e-19
ENSMUSG00000091742	Gm5093	0.515273	1.58981	0.402386	1.74366e-11
ENSMUSG00000091955	Gm9844	17.194	0.185635	22.0893	1.43664e-06
ENSMUSG00000092116	Gm10320	0.925146	0.974446	0.357721	2.80954e-05
ENSMUSG00000092274	Neat1	1.03212	0.735089	0.975561	3.02197e-09
ENSMUSG00000092341	Malat1	-0.714268	-0.00747644	5.76271	0.849463
ENSMUSG00000093661	Eif4e3	-0.127335	1.59527	0.234071	0.000841925
ENSMUSG00000093674	Rpl41	3.18765	-0.784854	2.1692	1.8833e-21
ENSMUSG00000093904	Tomm20	-0.887006	-0.156204	0.934634	0.472329
ENSMUSG00000094724	Rnaset2b	-0.808533	-0.00635882	0.795817	0.974734
ENSMUSG00000094777	Hist1h2ap	-0.317577	0.928587	0.114309	0.223243
ENSMUSG00000094796	BC147527	-0.0647222	-28.5324	0.0820968	0.0680598
ENSMUSG00000095098	Ccdc85b	0.135741	-4.96236	0.102355	0.0357971
ENSMUSG00000095406	Gm18025	0.475184	40.4151	0.34299	1.32951e-20
ENSMUSG00000095427	Rps2-ps6	0.283286	2.36708	0.20706	1.64213e-07
ENSMUSG00000095595	Fam177a	0.386913	0.911453	0.470317	2.01654e-05
ENSMUSG00000095687	Rnaset2a	-0.797366	-0.144494	0.789235	0.599035
ENSMUSG00000096727	Psmb9	1.27953	-4.70276	0.526121	4.74426e-07
ENSMUSG00000096768	Erdr1	12.1511	0.245958	2.68532	0.430652
ENSMUSG00000097354	2310001H17Rik	-0.85986	-0.0549361	0.642048	0.981255
ENSMUSG00000097418	Mir155hg	0.522911	20.4238	0.205479	2.33007e-09
ENSMUSG00000097554	Gm26825	3.51332	0.353423	1.35072	0.00363954
ENSMUSG00000097971	Gm26917	2.72356	0.587938	3.69456	1.59235e-27
ENSMUSG00000098112	Bin2	1.72584	-2.25696	0.494243	0.028037
ENSMUSG00000098178	Gm42418	4.13557	0.523242	3.40751	3.34872e-13
ENSMUSG00000098234	Snhg6	-0.75075	0.152799	0.187273	0.900097
ENSMUSG00000098274	Rpl24	-0.708792	-0.0864711	3.16094	0.000151361
ENSMUSG00000098318	Lockd	1.08068	1.07695	0.313056	0.000114096
ENSMUSG00000098557	Kctd12	1.4294	374.461	0.237707	3.70353e-12
ENSMUSG00000098559	Gm15013	0.903922	1.46965	0.876818	6.47255e-28
ENSMUSG00000099974	Bcl2a1d	5.40319	0.985	17.3011	6.34163e-16
ENSMUSG00000100150	Gm19585	-0.747521	2.20949	0.0859054	0.250981
ENSMUSG00000100975	Gm28875	0.106569	1.99499	0.215417	1.78891e-06
ENSMUSG00000101609	Kcnq1ot1	-0.868131	0.0216008	0.368205	0.98734
ENSMUSG00000103034	Gm8797	0.822498	1.57496	1.52197	8.20053e-55
ENSMUSG00000105361	AY036118	1.84224	1.09166	1.29878	3.3901e-23
ENSMUSG00000106874	Gm20186	7.88728	0.572891	7.78203	0.000397496
ENSMUSG00000107102	Gm42726	0.861002	1.8001	1.55404	2.14023e-57
ENSMUSG00000108448	RP23-235M8.7	1.4076	894.413	0.372469	2.70101e-28
ENSMUSG00000109324	Prmt1	-0.89291	-0.0293943	0.51597	0.993105

## Sheet: combined mean t0 per GO Term
term	colon_t0_median	skin_t0_median	colon_t0_se	skin_t0_se	domain	t0_diff	t0_diff_abs	n_genes	genes
3'-UTR-mediated mRNA destabilization	1.75638	1.66102	NA	NA	BP	0.0953627	0.0953627	1	Zc3h12a
Abnormality of the skin	0.138053	0.182318	0.102405	0.125407	hp	-0.0442652	0.0442652	43	Ctla4;Icos;Cxcr4;Rbm8a2;Ephx1;Pcna;Rbck1;Gata1;Ube2a;Sat1;Hccs;Lmna;Gnai3;Rpl11;Tnfrsf1b;Tnfrsf4;Usp18;Tpi1;B9d2;Spint2;Cited2;Jmjd1c;Cstb;Cdk4;Ubac2;Acp5;Cbl;Pafah1b1;Smarce1;Prkar1a;Pde4d;Nfkbia;Arhgap31;Cd96;Ccr6;Cdkn1a;H2-D1;Epcam;Rbbp8;Fermt3;Jak2;Nfkb2;mt-Nd2
adherens junction organization	0.501033	0.125383	0.386529	0.413046	BP	0.37565	0.37565	4	Itgav;Bcas3;Actn1;Cfl1
ADP metabolic process	-0.276272	-0.503399	0.334821	0.254842	BP	0.227127	0.227127	3	Tpi1;Pkm;Hif1a
amide biosynthetic process	0.204614	-0.250355	0.0793305	0.120671	BP	0.454969	0.454969	47	Rpl7;Mrpl30;Rpl37a;Ncl;Rgs2;St6galnac6;Rrbp1;Rps21;Rbm3;Mgst2;Rpl34;Ugcg;Zc3h12a;Rpl11;Rpl22;Rpl6;Eif4e3;Rps9;Eif3f;Rpl27a;Eif4g2;Rps13;Rplp2;Cdk4;Mrpl52;Rplp1;Rpl4;Eef1a1;Rpl14;Rps27a;Per1;Rpl23a;Rpl23;Rpl19;Eif1;Mif4gd;Rps29;Rpl36al;Rpl30;Rpl3;Rpl24;Rps2;Rpl36;Pura;Eif1a;Fau;Sgms1
anatomical structure development	0.223175	0.22232	0.0533	0.0671624	BP	0.000854752	0.000854752	158	Cnnm4;Il18r1;Sumo1;Ctla4;Icos;Ncl;Pdcd1;Atp2b4;Lamc1;Itpkb;Atf3;Nebl;Hspa5;Arhgap15;Nr4a2;Itgav;Capn3;Rassf2;Cst3;Ppp1r16b;Cebpb;Gata1;Ube2a;Sash3;Cxcr3;Itm2a;Morf4l2;Sat1;Selt;Gpr171;Tiparp;Ift80;Lmna;Ash1l;Cd53;Stxbp3;Lef1;3110043O21Rik;Klf4;Zc3h12a;Lck;Atpif1;Syf2;Id3;Tnfrsf1b;Errfi1;Tnfrsf9;Rpl22;Sdf4;Tnfrsf18;Insig1;Dnajb6;Fosl2;Fryl;Hip1r;Rilpl2;Tmed2;Emg1;Ptpn6;Tpi1;Clec2i;Clec2d;Prkd2;Spi…
Apoptosis	0.726654	0.92607	0.239287	0.208176	keg	-0.199416	0.199416	10	Lmna;Ctss;Gadd45b;Gzmb;Birc3;Nfkbia;Tuba1a;Lmnb1;Pmaip1;Ctsw
autophagosome assembly	-0.229048	-0.150812	0.203219	0.181683	BP	-0.0782359	0.0782359	7	3110043O21Rik;Rab7;Gabarapl1;Map1lc3b;Rab1a;Atg101;Rnf5
B cell receptor signaling pathway	0.0617443	0.807786	0.0342905	0.28113	keg	-0.746042	0.746042	3	Ptpn6;Nfkbia;Vav1
barbed-end actin filament capping	-0.563462	-0.810356	0.348388	0.0701705	BP	0.246894	0.246894	3	Capg;Evl;Cfl1
CD28 dependent Vav1 pathway	0.353393	1.21442	0.320556	0.234029	rea	-0.861031	0.861031	2	Lck;Vav1
CD4 receptor binding	0.747882	1.51809	0.0739323	0.0696327	MF	-0.770204	0.770204	2	Lck;Il16
cell killing	0.549594	0.399337	0.234154	0.312471	BP	0.150257	0.150257	8	Sh2d1a;Ptpn6;Clec2d;Gzmb;Rpl30;H2-D1;Hsp90ab1;Vav1
cell proliferation	0.250029	0.215145	0.0765545	0.0980739	BP	0.0348844	0.0348844	75	Ctla4;Itpkb;Atf3;Itgav;Cst3;Ppp1r16b;Cebpb;Gata1;Ube2a;Sash3;Cxcr3;Sat1;Ift80;Sh2d2a;Lmna;S100a11;Lef1;Klf4;Marcksl1;Lck;Atpif1;Syf2;Tnfrsf1b;Errfi1;Tnfrsf9;Tnfrsf4;Tnfrsf18;Abcb1a;Fosl2;Ptpn6;Clec2i;Rps9;Prkd2;Spint2;Tspan32;Cited2;Adora2a;Cnn2;Rap1b;Cdk4;Ing2;Hmgb2;Psmb10;Selk;Lgals3;Rgcc;Ccr2;Xbp1;Tcf7;Pafah1b1;Rpl23a;Slfn1;Phb;Rpl23;Prkar1a;H3f3b;Timp2;Mafg;Odc1;Id2;Nfkbia;Hif1a;Crip2;Tob2;Cd…
cellular component organization or biogenesis	0.207604	0.190586	0.0538595	0.0671512	BP	0.0170183	0.0170183	171	Rpl7;Sumo1;D1Ertd622e;Ikbke;Csrp1;Rgs2;Lamc1;Mndal;Nebl;Hspa5;Arhgap15;Nr4a2;Itgav;Ehd4;Capn3;Pcna;Cst3;Ppp1r16b;Stx16;Rps21;Gata1;Ube2a;Morf4l2;Hccs;Mid1;Ift80;Smc4;Lmna;Ash1l;Ctss;Cd53;Gnai3;Stxbp3;Rpl34;Lef1;Rab2a;3110043O21Rik;Klf4;Ugcg;Zc3h12a;Sfpq;Atpif1;Rpl11;Tnfrsf9;Abcb1a;Insig1;Dnajb6;Cenpa;Ube2k;Fryl;Tmed5;Gltp;Rplp0;Rpl6;Arpc3;Hip1r;Rilpl2;Tmed2;Gimap3;Capg;Snrpg;Rab43;Rab7;Crbn;Emg1;…
Cellular responses to external stimuli	0.415761	0.237821	0.190544	0.197241	rea	0.17794	0.17794	21	Hspa5;Cebpb;Dnajb6;Gabarapl1;Cited2;Cdk4;Mt1;Psmb10;Map1lc3b;Psme1;Eef1a1;Rps27a;H3f3b;Hif1a;Cbx6;Atg101;Cdkn1a;Psmb9;Hsp90ab1;Lmnb1;Ccs
Chagas disease (American trypanosomiasis)	-0.0491063	0.120147	0.0714455	0.137916	keg	-0.169253	0.169253	2	Gnai3;Nfkbia
Chemokine signaling pathway	0.358052	0.376594	0.160284	0.223827	keg	-0.0185425	0.0185425	12	Cxcr4;Cxcr3;Gnai3;Rap1b;Ccr4;Ccr2;Ccr5;Grk6;Nfkbia;Ccr6;Vav1;Jak2
Chk1/Chk2(Cds1) mediated inactivation of Cyclin B:Cdk1 complex	0.183771	-0.677472	NA	NA	rea	0.861243	0.861243	1	Ywhaq
Chronic myeloid leukemia	0.527624	0.929981	0.226064	0.179477	keg	-0.402357	0.402357	5	Gadd45b;Cdk4;Cbl;Nfkbia;Cdkn1a
circadian rhythm	0.385321	0.213495	0.11829	0.247205	BP	0.171826	0.171826	11	Cst3;Sfpq;Id3;Adora2a;Cdk4;Rps27a;Per1;Top2a;Nfil3;Id2;Crem
Clathrin-mediated endocytosis	-0.0871724	0.244502	0.168982	0.329882	rea	-0.331674	0.331674	7	Arpc3;Hip1r;Tgoln1;Cbl;Rps27a;Snx18;Pacsin1
CLEC7A (Dectin-1) signaling	0.670536	0.596106	0.257258	0.322339	rea	0.0744303	0.0744303	6	Psmb10;Psme1;Rps27a;Nfkbia;Psmb9;Nfkb2
Cleft palate	-0.0700394	0.0166631	0.157959	0.266291	hp	-0.0867025	0.0867025	12	Sumo1;Rbm8a2;Gata1;Mid1;Lmna;Gnai3;Rpl11;B9d2;Jmjd1c;Smarce1;Arhgap31;Cd96
Colorectal cancer	0.640837	0.656555	0.210566	0.322182	keg	-0.0157178	0.0157178	5	Lef1;Gadd45b;Tcf7;Cdkn1a;Pmaip1
corticosteroid receptor signaling pathway	0.561702	1.20849	0.363507	0.486785	BP	-0.646789	0.646789	3	Per1;Phb;Jak2
Cutaneous T-cell lymphoma	-0.177121	-0.504501	0.136021	0.0185557	hp	0.327381	0.327381	2	Ctla4;Tnfrsf1b
cyclin-dependent protein kinase holoenzyme complex	0.580983	1.09447	0.242084	0.0648626	CC	-0.51349	0.51349	3	Pcna;Cdk4;Cdkn1a
cyclin-dependent protein serine/threonine kinase activity	0.771548	1.09289	0.258592	0.112312	MF	-0.32134	0.32134	2	Cdk4;Cdkn1a
cytokine production	0.436155	0.370215	0.131545	0.126422	BP	0.0659402	0.0659402	41	Il1r2;Il1rl1;Il18r1;D1Ertd622e;Nmi;Itgav;Cebpb;Sash3;Cxcr3;Ash1l;Lef1;Klf4;Zc3h12a;Errfi1;Tnfrsf9;Clec2i;Prkd2;Srgn;Hmgb2;Maf;Selk;Irf9;Rgcc;Elf1;Acp5;Ccr2;Rab1a;Per1;Cd83;Pde4d;Hif1a;Batf;Ptger4;Litaf;Cd96;Pglyrp2;Gpsm3;Hsp90ab1;Rnf125;Anxa1;Jak2
cytokine receptor activity	0.904287	0.132523	0.253493	0.17258	MF	0.771764	0.771764	10	Il1r2;Il1rl1;Il18r1;Cxcr4;Cxcr3;Ccrl2;Ccr4;Ccr2;Ccr5;Ccr6
cytosolic ribosome	0.135601	-0.53775	0.0242584	0.11232	CC	0.673351	0.673351	27	Rpl7;Rpl37a;Rps21;Rpl34;Rpl11;Rpl22;Rplp0;Rpl6;Rps9;Rpl27a;Rps13;Rplp2;Rplp1;Rpl4;Rpl14;Rps27a;Rpl23a;Rpl23;Rpl19;Rps29;Rpl36al;Zfp622;Rpl30;Rpl3;Rpl24;Rps2;Rpl36
Death Receptor Signalling	0.559493	0.756522	0.303192	0.471142	rea	-0.197029	0.197029	5	Rbck1;Birc3;Rps27a;Nfkbia;Vav1
Delayed puberty	-0.138964	-0.108017	0.467391	0.339003	hp	-0.0309475	0.0309475	4	Gata1;Lmna;Rpl11;Rab18
Depressed nasal ridge	-0.125805	-0.174795	0.188668	0.35611	hp	0.0489894	0.0489894	6	Gata1;Rpl11;B9d2;Smarce1;Prkar1a;Pde4d
diacylglycerol metabolic process	0.417753	0.352006	0.0961501	0.13652	BP	0.0657462	0.0657462	2	Dgkz;Dgat1
disulfide oxidoreductase activity	-0.537273	-0.205603	NA	NA	MF	-0.33167	0.33167	1	Selt
Downregulation of SMAD2/3:SMAD4 transcriptional activity	0.177026	-0.66611	NA	NA	rea	0.843136	0.843136	1	Rps27a
endonucleolytic cleavage of tricistronic rRNA transcript (SSU-rRNA_ 5.8S rRNA_ LSU-rRNA)	0.156382	1.34693	NA	NA	BP	-1.19055	1.19055	1	Rps21
enzyme regulator activity	0.456633	0.369858	0.0899348	0.12264	MF	0.0867751	0.0867751	44	Ikbke;Atp2b4;Rgs2;Rgs16;Arhgap15;Dgkz;Capn3;Pcna;Cst3;Ppp1r16b;Rgs19;Mgst2;Lef1;Klf4;Atpif1;Rpl11;Dnajb6;Spint2;Rgs10;Cstb;Hmha1;Arhgap9;Sh3bp5;Psme1;Rgcc;Tbc1d4;Aplp2;Rplp1;Arpp19;Bcas3;Rpl23;Hexim1;Prkar1a;Timp2;Azin1;Sh3bp1;Arhgap31;Cdkn1a;Rasal3;Gpsm3;Hsp90ab1;Ccs;Sipa1;Anxa1
Eosinophilia	0.00552915	0.70566	0.202861	0.831324	hp	-0.700131	0.700131	2	Rbm8a2;Capn3
Epstein-Barr virus infection	0.458845	0.0476629	0.206684	0.325302	keg	0.411182	0.411182	5	Ywhaq;Nfkbia;Cdkn1a;H2-D1;Nfkb2
exosomal secretion	-0.665834	-0.72624	0.338663	0.0870997	BP	0.0604061	0.0604061	2	Rab7;Rab11a
extrinsic component of plasma membrane	0.495728	0.507403	0.227891	0.3391	CC	-0.0116749	0.0116749	6	Gnai3;Lck;Errfi1;Eea1;Snx18;Anxa1
eye development	0.281668	0.164196	0.281363	0.242176	BP	0.117472	0.117472	10	Atp2b4;Cst3;Klf4;Cited2;Cdk4;Maf;Ninj1;Hif1a;Rpl24;Rab18
Factor: AhR_; motif: NRCGTGNGN	0.296489	0.161273	0.0730734	0.0861387	tf	0.135216	0.135216	112	Rpl7;Mrpl30;D1Ertd622e;Itpkb;Bpnt1;St6galnac6;Nmi;Rrbp1;Cst3;Pdrg1;Rbm3;Morf4l2;Hccs;Selt;1110032F04Rik;Lmna;Ash1l;Tox;Klf4;Ugcg;Rpl11;Id3;Errfi1;Rpl22;Fosl2;Fryl;Gltp;Rplp0;Vps29;Arpc3;Tmed2;Edem1;Gabarapl1;Aebp2;Ndufa3;Spint2;Eif4g2;Ypel3;Pddc1;Rplp2;Serinc1;Adora2a;Cnn2;Mbd3;Eea1;Rap1b;Rassf3;Cdk4;Ing2;Sap30;Lsm4;Smarca5;Maf;Mphosph6;Tpt1;Ubac2;Ubl5;Rplp1;Eef1a1;Twf2;Rpl14;Higd1a;Tcf7;Rnf167;R…
Factor: AHR; motif: CACGCN	0.335902	0.326713	0.0551855	0.0603117	tf	0.00918841	0.00918841	195	Rpl7;Mrpl30;Sp110;Ncl;Pdcd1;Cxcr4;Csrp1;Rgs2;Lamc1;Cenpl;Adck3;Ephx1;Atf3;Nebl;Commd3;St6galnac6;Hspa5;Dgkz;Capn3;Rrbp1;Rbck1;Pdrg1;Ppp1r16b;Stx16;Rps21;Rbm3;Morf4l2;Sec62;1110032F04Rik;Smc4;Lmna;Tnfaip8l2;Tox;3110043O21Rik;Klf4;Yrdc;Zc3h12a;Marcksl1;Syf2;Errfi1;Rpl22;Abcb1a;Insig1;Slbp;Tmed5;Rilpl2;Trim56;Tsc22d4;Pon2;Gimap1;Gimap3;Rab43;Rab7;Crbn;Edem1;Ptpn6;Ndufa3;Rps9;Prkd2;Snrpd2;B9d2;Ftl1;N…
Factor: AhR; motif: CCYCNRRSTNGCGTGASA; match class: 0	0.228674	0.161861	0.0676083	0.0905668	tf	0.0668123	0.0668123	85	Stk17b;Ncl;D1Ertd622e;Rgs2;Atf3;Hspa5;Dgkz;Rbck1;Ppp1r16b;Rgs19;Rbm3;Ube2a;Morf4l2;Sec62;1110032F04Rik;Klf4;Ugcg;Yrdc;Fam76a;Rpl11;Rpl22;Insig1;Slbp;Rplp0;Hip1r;Gimap3;Rab7;Edem1;Emc3;Ndufa3;Pld3;Il16;Eif3f;Rgs10;Ipcef1;Cenpw;Serinc1;Adora2a;Mbd3;Tbxa2r;Rassf3;Arhgap9;Dusp4;Ing2;Sap30;Psmb10;Sh3bp5;Ghitm;Phf11b;Cbl;Clk3;Rplp1;Eef1a1;Tmem30a;Nt5e;Vmp1;Rpl19;Slc16a6;Mif4gd;Mettl23;Cd83;Nfil3;Prr7;A…
Factor: AhR; motif: NNNKNGCGTGNSNNNNN; match class: 0	0.400651	0.352249	0.104947	0.143397	tf	0.048402	0.048402	31	Cenpl;Ephx1;Hspa5;Morf4l2;Ugcg;Errfi1;Rpl22;Tmed5;Gimap3;Rgs10;Serinc1;Rap1b;Rassf3;Arhgap9;Dusp4;Ing2;Sap30;Aplp2;Clk3;Eef1a1;Tmem30a;Limd2;Slc16a6;Prr7;Ahr;Actn1;Itpk1;Klhl6;Slc3a2;Jak2;Avpi1
Factor: AhR; motif: NTNGCGTGNNN	0.267002	0.125532	0.0722175	0.0895676	tf	0.141471	0.141471	93	Rpl7;Stk17b;Lamc1;Cenpl;Ephx1;Nebl;Hspa5;Dgkz;Ppp1r16b;Rgs19;Rbm3;Sh2d1a;Morf4l2;Sec62;1110032F04Rik;Lmna;Ugcg;Sfpq;Errfi1;Rpl22;Insig1;Tmed5;Rplp0;Hip1r;Gimap3;Capg;Hmces;Crbn;Edem1;Emc3;Etnk1;Ndufa3;Prkd2;Ftl1;Timm10b;Rpl27a;Copb1;Ipcef1;Serinc1;Adora2a;Hmha1;Rassf3;Arhgap9;Dusp4;Ing2;Sap30;Psmb10;Maf;Sh3bp5;Ghitm;Gtf2f2;Cbl;Clk3;Rplp1;Rpl4;Eef1a1;Tmem30a;Fam46a;Nsg2;Tcf7;Vmp1;Rpl19;Ubtf;Limd2;…
Factor: AhR:Arnt; motif: GRGKATYGCGTGMCWNSCC; match class: 0	0.222142	0.19282	0.0674962	0.0700531	tf	0.0293222	0.0293222	152	Cnnm4;Mrpl30;Il1r2;Stk17b;Ncl;D1Ertd622e;Atp2b4;Rgs2;Lamc1;Itpkb;Commd3;Hspa5;Arl5a;Dgkz;Capn3;Rbck1;Ppp1r16b;Rgs19;Rbm3;Sh2d1a;Mpp1;Acot9;Sec62;1110032F04Rik;Smc4;Lmna;Ash1l;Stxbp3;Tox;Rab2a;Klf4;Ugcg;Yrdc;Zc3h12a;Fam76a;Syf2;Tnfrsf18;Insig1;Dnajb6;Rplp0;Arpc3;Hip1r;Rilpl2;Tsc22d4;Pon2;Edem1;Emc3;Usp18;Emg1;Tpi1;Gabarapl1;Aebp2;Ldhb;Ndufa3;Snrpd2;Spint2;Il16;Pgm2l1;Timm10b;Eif3f;Rpl27a;Copb1;Ype…
Factor: AhR:Arnt; motif: KNNKNNTYGCGTGCMS	0.274211	0.234455	0.0845764	0.106306	tf	0.0397555	0.0397555	81	Stk17b;Rpl37a;Cxcr4;Lamc1;Rgs16;Nebl;Nr4a2;Dgkz;Stx16;Rbm3;Sec62;Tiparp;1110032F04Rik;Lmna;Ash1l;Ugcg;Rpl22;Insig1;Dnajb6;Tmed5;Vps29;Arpc3;Hip1r;Capg;Hmces;Crbn;Emg1;Ldhb;Prkd2;Snrpd2;B9d2;Timm10b;Serinc1;Hmha1;Rassf3;Dusp4;Hmgb2;Maf;Map1lc3b;Psme1;Tpt1;Acp5;Aplp2;Cbl;Rpl4;Eef1a1;Tmem30a;Twf2;Hnrnpab;Ubtf;Limd2;Slc16a6;Mif4gd;Timp2;Mafg;Cd83;Dek;Prr7;Gpbp1;Odc1;Rps29;Arf6;Actn1;Evl;Kpna1;D16Ertd…
Factor: AP-1; motif: NNTGACTCANN; match class: 1	0.250645	-0.142689	0.292511	0.274058	tf	0.393334	0.393334	8	Nebl;Lmna;9930111J21Rik2;H3f3b;Mafg;Cd7;Hsp90ab1;Sgms1
Factor: AP-1; motif: NTGACTCAN; match class: 1	0.453142	0.252919	0.281237	0.26876	tf	0.200223	0.200223	11	Adck3;Nebl;Lmna;Klf4;Ptpn6;Pdlim2;Elf1;H3f3b;Pim1;Hsp90ab1;Sgms1
Factor: AP-1; motif: RGTGACTMANN; match class: 1	0.37875	0.020954	0.145288	0.154698	tf	0.357796	0.357796	18	Pyhin1;Nebl;Lmna;Tnfrsf1b;Pld3;Trim12a;Gadd45b;Cdk4;Ccr4;Rpl14;9930111J21Rik2;Cd7;Rpl24;Hsp90ab1;Treml2;Epcam;Ctsw;Sgms1
Factor: AP-1; motif: RSTGACTNANW; match class: 1	0.702073	0.153301	0.164186	0.150275	tf	0.548772	0.548772	15	Pyhin1;Nebl;Lmna;Tnfrsf1b;Gimap4;Pld3;Trim12a;Gadd45b;Gzmb;Ccr4;9930111J21Rik2;Cd7;Rpl24;Ctsw;Sgms1
Factor: AP-1; motif: RSTGACTNMNW; match class: 1	0.637897	0.233001	0.176645	0.184194	tf	0.404896	0.404896	10	Pyhin1;Nebl;Lmna;Tnfrsf1b;Pld3;Trim12a;Cdk4;Ccr4;Ctsw;Sgms1
Factor: AP-2; motif: GSCCSCRGGCNRNRNN; match class: 0	0.24162	0.207447	0.0516224	0.0653146	tf	0.0341734	0.0341734	187	Cnnm4;Sumo1;D1Ertd622e;Cenpl;Gm4955;Rbm8a2;Itpkb;Bpnt1;Traf3ip3;Nebl;Commd3;Bmyc;Nmi;Nr4a2;Itgav;Rassf2;Rrbp1;Rbck1;Ppp1r16b;Cebpb;Ube2a;Cxcr3;Sat1;Hccs;Sec62;Stxbp3;Lef1;Tox;Rab2a;3110043O21Rik;Klf4;Ugcg;Yrdc;Sfpq;Marcksl1;Fam76a;Syf2;Rpl11;Errfi1;Rpl22;Insig1;Dnajb6;Cenpa;Fosl2;Slbp;Ube2k;Fryl;Aff1;Gltp;Rplp0;Hip1r;Pon2;Rab43;Hmces;Rab7;Eif4e3;Edem1;Aebp2;Ldhb;Spint2;Fam169b;Pgm2l1;Rpl27a;Eif4g…
Factor: AP-2; motif: MKCCCSCNGGCG	0.265036	0.198365	0.0492527	0.058419	tf	0.0666705	0.0666705	221	Rpl7;Cnnm4;Stk17b;Bzw1;Sumo1;D1Ertd622e;Cxcr4;Atp2b4;Lamc1;Itpkb;Nebl;Commd3;Arl5a;Nr4a2;Dgkz;Ehd4;Capn3;Rrbp1;Fam110a;Rbck1;Serinc3;Cebpb;Rps21;Rgs19;Rbm3;Ube2a;Sash3;Acot9;Mid1;Sec62;Selt;Tiparp;Ift80;Smc4;Lmna;Ash1l;Tnfaip8l2;Slc22a15;Gnai3;Lef1;Tox;Rab2a;3110043O21Rik;Klf4;Ugcg;Yrdc;Sfpq;Marcksl1;Fam76a;Syf2;Id3;Errfi1;Rpl22;Sdf4;Insig1;Fosl2;Ube2k;Fryl;Aff1;Gltp;Rplp0;Vps29;Arpc3;Tmed2;Trim5…
Factor: AP-2; motif: SNNNCCNCAGGCN	0.293403	0.296974	0.0552986	0.0653455	tf	-0.00357073	0.00357073	180	Rpl7;Cnnm4;Stk17b;Bzw1;D1Ertd622e;Rgs2;Lamc1;Cenpl;Nebl;Commd3;Bmyc;Hspa5;Nr4a2;Itgav;Dgkz;Ehd4;Capn3;Rrbp1;Fam110a;Rbck1;Serinc3;Cebpb;Rps21;Rgs19;Rbm3;Acot9;Sec62;Tiparp;1110032F04Rik;Ift80;Smc4;S100a11;Tnfaip8l2;Stxbp3;Lef1;Rab2a;Klf4;Ugcg;Yrdc;Marcksl1;Fam76a;Errfi1;Ube2k;Fryl;Aff1;Gltp;Rpl6;Trim56;Tsc22d4;Zfp467;Rab43;Hmces;Rab7;Eif4e3;Edem1;Ptpn6;Tpi1;Aebp2;B9d2;Nipa2;Pgm2l1;Rpl27a;Eif4g2;C…
Factor: AP-2alpha; motif: GCCNNNRGS; match class: 0	0.184875	0.11088	0.0746017	0.0894145	tf	0.0739949	0.0739949	85	Cnnm4;Bzw1;Sumo1;D1Ertd622e;Lamc1;Itpkb;Hspa5;Nr4a2;Rrbp1;Rbm3;Sec62;Tiparp;1110032F04Rik;Slc22a15;3110043O21Rik;Ugcg;Marcksl1;Fam76a;Insig1;Cenpa;Ube2k;Aff1;Rplp0;Hip1r;Eif4e3;Nipa2;Eif3f;Ypel3;Cenpw;Jmjd1c;Cnn2;Mbd3;Cdk17;Eea1;Cpm;Rap1b;Rassf3;Arhgap9;Ing2;Hmgb2;Tpm4;Rad23a;Maf;Pdlim2;Tpt1;Aplp2;Arpp19;Tmem30a;Ccrl2;Rpl14;Lasp1;Smarce1;Ubtf;Limd2;Tex2;Kpna2;Slc16a6;Prkar1a;Mif4gd;Mafg;Cd83;Dek;…
Factor: AP-2alpha; motif: NGCCYSNNGSN	0.231992	0.168443	0.0574286	0.0677275	tf	0.0635493	0.0635493	159	Rpl7;Cnnm4;Sumo1;Rpl37a;D1Ertd622e;Ikbke;Lamc1;Rbm8a2;Nebl;St6galnac6;Hspa5;Nr4a2;Ehd4;Rassf2;Rrbp1;Ppp1r16b;Rps21;Itm2a;Sec62;Selt;Tiparp;1110032F04Rik;Lmna;Ash1l;Slc22a15;Gnai3;Rpl34;Lef1;Rab2a;Klf4;Ugcg;Yrdc;Sfpq;Marcksl1;Fam76a;Errfi1;Fosl2;Ube2k;Aff1;Rplp0;Rpl6;Hip1r;Zfp467;Eif4e3;Edem1;Emg1;Ptpn6;Tpi1;Gabarapl1;Etnk1;Lgals7;Spint2;Ftl1;Eif3f;Rps13;Ypel3;Tspan32;Cenpw;Jmjd1c;Ipmk;Adora2a;Cst…
Factor: AP-2alpha; motif: NSCCNCRGGSN	0.226579	0.180327	0.0599075	0.0690979	tf	0.0462526	0.0462526	158	Rpl7;Cnnm4;Bzw1;Sumo1;D1Ertd622e;Rgs2;Cenpl;Commd3;St6galnac6;Nr4a2;Rassf2;Rrbp1;Fam110a;Rbck1;Serinc3;Rps21;Gata1;Sash3;Sec62;1110032F04Rik;Lmna;Tox;Rab2a;Marcksl1;Lck;Fam76a;Syf2;Errfi1;Tnfrsf9;Dnajb6;Fosl2;Ube2k;Fryl;Aff1;Rplp0;Hip1r;Tmed2;Trim56;Gimap9;Gimap1;Rab43;Edem1;Ptpn6;Ldhb;Snrpd2;Ftl1;Pgm2l1;Timm10b;Eif3f;Eif4g2;Copb1;Rps13;Rgs10;Jmjd1c;Ipmk;Cnn2;Mbd3;Cdk17;Ube2n;Eea1;Cpm;Rap1b;Rassf…
Factor: AP-2alphaA; motif: ANMGCCTNAGGCKNT; match class: 1	0.265955	0.23796	0.0582899	0.0667666	tf	0.0279944	0.0279944	176	Rpl7;Il1r2;Il18r1;Bzw1;Sumo1;Rpl37a;Ncl;Pdcd1;D1Ertd622e;Rgs2;Cenpl;Sell;Commd3;St6galnac6;Nr4a2;Rrbp1;Rbck1;Ppp1r16b;Serinc3;Stx16;Rps21;Gata1;Sash3;Cxcr3;Morf4l2;Sec62;1110032F04Rik;Lmna;Ash1l;Rpl34;Lef1;Klf4;Sfpq;Marcksl1;Lck;Errfi1;Tnfrsf9;Tnfrsf18;Dnajb6;Fryl;Aff1;Gltp;Hip1r;Tmed2;Trim56;Gimap1;Capg;Snrpg;Rab43;Rab7;Edem1;Emc3;Emg1;Ptpn6;Tpi1;Gabarapl1;Ldhb;Etnk1;Snrpd2;Lgals7;Spint2;Ftl1;Ni…
Factor: AP-2alphaA; motif: ANNGCCTNAGGSNNT; match class: 0	0.279646	0.197367	0.0746053	0.085386	tf	0.082279	0.082279	115	Il18r1;Sumo1;Ncl;Atp2b4;Lamc1;Rgs16;Cenpl;Sell;Gm4955;St6galnac6;Pdrg1;Serinc3;Stx16;Rps21;Rbm3;Hccs;Sec62;Tiparp;Sh2d2a;S100a11;Cd53;Lef1;Marcksl1;Atpif1;Fam76a;Tnfrsf1b;Sdf4;Dnajb6;Fosl2;Slbp;Ube2k;Rplp0;Tmed2;Tsc22d4;Gimap9;Gimap7;Gimap1;Tgoln1;Rab43;Hmces;Eif4e3;Emg1;Ptpn6;Tpi1;Etnk1;Lgals7;Fam169b;Pgm2l1;Timm10b;Copb1;Pddc1;Srgn;Cstb;Cnn2;Mbd3;Tbxa2r;Hsp90b1;Cdk17;Ube2n;Rassf3;Ing2;Smarca5;S…
Factor: AP-2beta; motif: GCNNNGGSCNGVGGGN; match class: 0	0.228415	0.188857	0.0692603	0.0718834	tf	0.0395578	0.0395578	138	Cnnm4;Bzw1;Sumo1;Atp2b4;Lamc1;Cenpl;Itpkb;Nebl;St6galnac6;Nr4a2;Itgav;Dgkz;Rrbp1;Fam110a;Serinc3;Stx16;Rps21;Rbm3;Sec62;Selt;Tiparp;1110032F04Rik;Ift80;Smc4;Ash1l;S100a11;Gnai3;Lef1;Tox;Rab2a;3110043O21Rik;Klf4;Ugcg;Yrdc;Sfpq;Marcksl1;Atpif1;Tnfrsf1b;Errfi1;Ube2k;Fryl;Aff1;Gltp;Rpl6;Arpc3;Hip1r;Trim56;Tsc22d4;Zfp467;Gimap9;Eif4e3;Tpi1;Etnk1;Eif4g2;Ypel3;Pddc1;Cenpw;Jmjd1c;Ipmk;Adora2a;Cnn2;Hmha1;…
Factor: AP-2gamma; motif: GCCYNCRGSN	0.233239	0.185565	0.051907	0.0606696	tf	0.0476739	0.0476739	189	Cnnm4;Sumo1;D1Ertd622e;Lamc1;Rgs16;Gm4955;Rbm8a2;Adck3;Itpkb;Traf3ip3;Nebl;Commd3;Bmyc;St6galnac6;Nr4a2;Dgkz;Ehd4;Rrbp1;Fam110a;Rbck1;Cebpb;Stx16;Rps21;Gata1;Mpp1;Cxcr3;Wbp5;Mid1;1110032F04Rik;Ift80;Smc4;Sh2d2a;Stxbp3;Lef1;Tox;3110043O21Rik;Klf4;Yrdc;Sfpq;Marcksl1;Fam76a;Syf2;Id3;Errfi1;Rpl22;Sdf4;Tnfrsf4;Tnfrsf18;Dnajb6;Ube2k;Fryl;Aff1;Tmed5;Gltp;Rpl6;Rilpl2;Zfp467;Gimap9;Gimap4;Tgoln1;Rab43;Eif…
Factor: AP-2gamma; motif: GCCYNNGGS	0.216561	0.171662	0.0555441	0.0637426	tf	0.044899	0.044899	177	Cnnm4;Stk17b;Bzw1;Sumo1;Ncl;Pdcd1;D1Ertd622e;Ikbke;Atp2b4;Lamc1;Rgs16;Itpkb;Nebl;Commd3;St6galnac6;Hspa5;Nr4a2;Dgkz;Capn3;Rrbp1;Fam110a;Rbck1;Serinc3;Cebpb;Rbm3;Sash3;Sec62;Mgst2;Tiparp;1110032F04Rik;Ift80;Smc4;S100a11;Slc22a15;Lef1;3110043O21Rik;Ugcg;Yrdc;Marcksl1;Fam76a;Rpl22;Sdf4;Insig1;Cenpa;Fosl2;Slbp;Ube2k;Fryl;Aff1;Rplp0;Rpl6;Arpc3;Hip1r;Tmed2;Trim56;Tsc22d4;Capg;Hmces;Eif4e3;Ptpn6;Tpi1;Ga…
Factor: AP-2gamma; motif: NNNNWGCCYNCRGSCN; match class: 0	0.23763	0.272271	0.102023	0.125323	tf	-0.0346412	0.0346412	57	Il1r2;Sumo1;Rgs16;Gm4955;Rbm8a2;Itpkb;Bpnt1;Nr4a2;Rbck1;Cebpb;Hccs;Mgst2;Tox;Marcksl1;Fam76a;Id3;Rpl22;Gltp;Rpl6;Hip1r;Tgoln1;Snrpg;Hmces;Ptpn6;Clec2d;Etnk1;Fam169b;Eif4g2;Rassf3;Tpm4;Mphosph6;Kctd12;Gpr83;Nt5e;Ccrl2;Rpl14;Rab1a;Ttc19;Pafah1b1;Phb;Slc16a6;Ywhaq;Rpl36al;Batf;Itpk1;Evl;Crip2;Sub1;Zfp622;Prr13;Nxpe3;Cdkn1a;Vav1;Epcam;Lmnb1;Cfl1;Jak2
Factor: AP2; motif: GCCYGSGGSN	0.204276	0.162893	0.0538225	0.0648097	tf	0.0413833	0.0413833	186	Rpl7;Cnnm4;Bzw1;Sumo1;Pdcd1;D1Ertd622e;Rgs2;Nebl;Hspa5;Nr4a2;Itgav;Dgkz;Capn3;Rrbp1;Fam110a;Ppp1r16b;Cebpb;Rps21;Gata1;Sash3;Wbp5;Hccs;Sec62;Selt;Tiparp;1110032F04Rik;Ift80;Smc4;Lmna;Ash1l;Lef1;Tox;Rab2a;3110043O21Rik;Klf4;Ugcg;Yrdc;Zc3h12a;Sfpq;Marcksl1;Lck;Fam76a;Syf2;Errfi1;Abcb1a;Ube2k;Fryl;Aff1;Rplp0;Rpl6;Hip1r;Trim56;Tsc22d4;Gimap9;Rab43;Hmces;Rab7;Eif4e3;Edem1;Ptpn6;Tpi1;Gabarapl1;Ldhb;Etn…
Factor: arnt; motif: CACGYA; match class: 1	0.0384237	-0.159323	0.138601	0.147238	tf	0.197747	0.197747	24	Ncl;Cenpl;Pcna;Cst3;Tmed2;Cited2;Hmha1;Ube2n;Sap30;Elf1;Smco4;Pkm;Tmem30a;Rpl14;Higd1a;Rnf167;Cwc25;Eif1;Icam2;Nfil3;Itpk1;Ubald1;Pcnp;Rnf5
Factor: Arnt; motif: NDDNNCACGTGNNNNN; match class: 0	0.233841	0.178073	0.100877	0.112683	tf	0.0557681	0.0557681	63	Stk17b;Bzw1;Ncl;Commd3;Arhgap15;Rbm3;Sash3;Sec62;S100a11;Rpl34;Lef1;Rab2a;Yrdc;Zc3h12a;Atpif1;Tnfrsf9;Sdf4;Insig1;Ube2k;Gimap6;Tpi1;Tspan32;Cstb;Mbd3;Cdk4;Lsm4;Irf9;Lats2;Gpr83;Ubl5;Rplp1;9930111J21Rik2;Tcf7;Rpl19;Gm12355;Eif1;Pde4d;Snx18;Odc1;Ahr;Dnajb9;Arf6;Hif1a;Evl;Azin1;Tob2;Dazap2;Ubald1;Klhl6;D16Ertd472e;Ube2i;Treml2;Kif5b;Taf4b;Rnf125;Eif1a;Pqlc1;Trmt112;Uqcc3;Ric1;Sgms1;Avpi1;Nfkb2
Factor: Arnt; motif: NNNNNRTCACGTGAYNNNNN; match class: 1	0.268485	0.147644	0.0602294	0.0650985	tf	0.120842	0.120842	169	Il1rl1;Stk17b;Bzw1;Ncl;Cxcr4;Lamc1;Ephx1;Commd3;Bmyc;St6galnac6;Arhgap15;Nr4a2;Cst3;Rgs19;Rbm3;Sash3;Morf4l2;Sec62;Mgst2;1110032F04Rik;S100a11;Gnai3;Rpl34;Lef1;Rab2a;3110043O21Rik;Klf4;Ugcg;Yrdc;Zc3h12a;Sfpq;Atpif1;Fam76a;Syf2;Tnfrsf9;Rpl22;Sdf4;Tnfrsf4;Abcb1a;Insig1;Ube2k;Vps29;Hip1r;Tmed2;Gimap6;Gimap3;Capg;Snrpg;Rab7;Ptpn6;Tpi1;Gabarapl1;Rps9;B9d2;Pld3;Ftl1;Nipa2;Pgm2l1;Timm10b;Eif3f;Rpl27a;Ei…
Factor: ARNT; motif: YRCGTGNN	0.219068	0.102299	0.1454	0.153454	tf	0.116769	0.116769	28	Rps21;Hccs;S100a11;Klf4;Tmed2;Zfp467;Ptpn6;Gabarapl1;Hmha1;Mbd3;Ube2n;Sap30;Elf1;Pkm;Higd1a;Ccr2;Pafah1b1;Rpl23a;Phb;Cwc25;Top2a;Eif1;Mettl23;Nfil3;Id2;Itpk1;Atg101;Kif5b
Factor: Arntl; motif: NGTCACGTGN; match class: 1	-0.279271	0.0421348	0.334456	0.458771	tf	-0.321406	0.321406	3	Lats2;Dazap2;Ric1
Factor: ARNTLIKE; motif: NNNSCACGTG	0.24766	0.169137	0.0683216	0.0732638	tf	0.0785226	0.0785226	136	Il1rl1;Stk17b;Bzw1;Ncl;Cxcr4;Lamc1;Ephx1;Commd3;Bmyc;St6galnac6;Nr4a2;Cst3;Rgs19;Rbm3;Morf4l2;Sec62;Mgst2;1110032F04Rik;S100a11;Gnai3;Lef1;Rab2a;3110043O21Rik;Klf4;Yrdc;Sfpq;Atpif1;Fam76a;Syf2;Rpl22;Sdf4;Tnfrsf4;Insig1;Ube2k;Tmed2;Gimap6;Gimap3;Capg;Snrpg;Emg1;Tpi1;Rps9;B9d2;Nipa2;Pgm2l1;Eif3f;Rpl27a;Eif4g2;Ypel3;Rplp2;Tspan32;Cited2;Cstb;Hmha1;Mbd3;Gadd45b;Hsp90b1;Eea1;Rassf3;Cdk4;Lsm4;Sin3b;D8E…
Factor: ATF-1; motif: CYYTGACGTCA; match class: 1	0.246358	0.217649	0.12071	0.159641	tf	0.0287087	0.0287087	30	Bpnt1;Pcna;Serinc3;Rbm3;Klf4;Id3;Fosl2;Snrpg;Crbn;Rpl27a;Copb1;Cenpw;Dnajc12;Cnn2;Tpm4;D8Ertd738e;Tpt1;Rpl4;Pafah1b1;Rpl23a;Ninj1;Nfil3;Ubald1;4932438H23Rik;Dusp1;H2-D1;Hsp90ab1;Pura;Impa2;Dusp5
Factor: Atf-1; motif: NNNRTGACGTCAYNRN	0.191118	0.195661	0.0584093	0.0696363	tf	-0.00454269	0.00454269	147	Cnnm4;Mrpl30;Stk17b;Pdcd1;D1Ertd622e;Cenpl;Atf3;Traf3ip3;St6galnac6;Hspa5;Dgkz;Ehd4;Rassf2;Pcna;Rrbp1;Serinc3;Rbm3;Morf4l2;Sat1;Acot9;Mgst2;Ctss;Cd53;Stxbp3;3110043O21Rik;Zc3h12a;Lck;Syf2;Rpl11;Id3;Tnfrsf1b;Errfi1;Insig1;Dnajb6;Cenpa;Fosl2;Tmed5;Gltp;Tmed2;Tsc22d4;Zfp467;Gimap7;Gimap3;Tgoln1;Snrpg;Hmces;Rab7;Emc3;Clec2d;Gabarapl1;Rps9;Prkd2;Pld3;Ftl1;Nipa2;Pgm2l1;Timm10b;Rpl27a;Cenpw;Serinc1;Cnn2…
Factor: ATF-1; motif: NNNTGACGTNNN; match class: 1	0.141178	0.0321355	0.0745202	0.106496	tf	0.109043	0.109043	59	Cnnm4;Stk17b;Pdcd1;Rrbp1;Rbm3;Morf4l2;Stxbp3;Rpl34;3110043O21Rik;Errfi1;Insig1;Fosl2;Tmed5;Snrpg;Rps9;Pld3;Ftl1;Timm10b;Rpl27a;Eif4g2;Copb1;Cenpw;Hsp90b1;Glipr1;Rap1b;Tpm4;Smarca5;Maf;Selk;Tpt1;Izumo1r;Clk3;Rpl4;Ttc19;Pafah1b1;Prkar1a;Ninj1;Idnk;Gpbp1;Rps29;Rpl36al;Batf;Azin1;Dgat1;Dazap2;Ubald1;Litaf;Klhl6;Pcnp;Dusp1;Pglyrp2;H2-D1;Hsp90ab1;Rbbp8;Taf4b;Pmaip1;Fau;Avpi1;Dusp5
Factor: Atf-1; motif: RTGACGTA; match class: 1	0.105024	-0.0168356	0.0655643	0.0750856	tf	0.121859	0.121859	116	Cnnm4;Stk17b;Sumo1;Rpl37a;Pdcd1;Arhgap15;Nr4a2;Pcna;Rrbp1;Fam110a;Serinc3;Cebpb;Rbm3;Wbp5;Morf4l2;Acot9;Sec62;Stxbp3;Rpl34;3110043O21Rik;Zc3h12a;Errfi1;Insig1;Fosl2;Tmed5;Rplp0;Arpc3;Hip1r;Rilpl2;Snrpg;Rab7;Etnk1;Rps9;Pld3;Ftl1;Nipa2;Pgm2l1;Timm10b;Rpl27a;Eif4g2;Copb1;Rps13;Rplp2;Cenpw;Serinc1;Hsp90b1;Glipr1;Rap1b;Tpm4;Smarca5;D8Ertd738e;Mt1;Maf;Selk;Ghitm;Lats2;Tpt1;Izumo1r;Clk3;Rpl4;Tmem30a;Fam…
Factor: ATF-1; motif: TNACGTCAN; match class: 1	0.069519	-0.017273	0.0758747	0.0889454	tf	0.086792	0.086792	79	Cnnm4;Stk17b;Sumo1;Pdcd1;St6galnac6;Pcna;Rrbp1;Serinc3;Rbm3;Morf4l2;Acot9;Stxbp3;Rpl34;3110043O21Rik;Syf2;Errfi1;Insig1;Fosl2;Tmed5;Snrpg;Rab7;Emc3;Etnk1;Rps9;Pld3;Ftl1;Nipa2;Timm10b;Rpl27a;Eif4g2;Copb1;Rps13;Cenpw;Hsp90b1;Glipr1;Rap1b;Tpm4;Smarca5;Maf;Selk;Tpt1;Izumo1r;Clk3;Rpl4;Fam46a;Ttc19;Pafah1b1;Eif1;Prkar1a;Ninj1;Idnk;Gpbp1;Rps29;Rpl36al;Arf6;Batf;Rpl30;Azin1;Dgat1;Dazap2;Ubald1;Litaf;Klhl…
Factor: ATF-2; motif: NNNTGACGTNAN; match class: 1	0.197261	0.148102	0.102255	0.13834	tf	0.0491583	0.0491583	40	Cnnm4;Stk17b;Pdcd1;Rbm3;Stxbp3;Errfi1;Tmed5;Snrpg;Rps9;Rpl27a;Cenpw;Hsp90b1;Glipr1;Rap1b;Tpm4;Maf;Selk;Rpl4;Ttc19;Pafah1b1;Prkar1a;Idnk;Gpbp1;Rps29;Batf;Azin1;Ubald1;Litaf;Klhl6;Dusp1;Pglyrp2;H2-D1;Hsp90ab1;Rbbp8;Taf4b;Pmaip1;Impa2;BC031181;Fau;Avpi1
Factor: ATF-2; motif: NNTGACGTCAN	0.217801	0.162383	0.0724758	0.0855021	tf	0.0554182	0.0554182	109	Cnnm4;Stk17b;Sumo1;Ncl;Pdcd1;Cenpl;Atf3;Traf3ip3;St6galnac6;Hspa5;Pcna;Rrbp1;Fam110a;Ppp1r16b;Serinc3;Rbm3;Wbp5;Morf4l2;Stxbp3;Rpl34;Rab2a;3110043O21Rik;Errfi1;Fosl2;Tmed5;Tgoln1;Snrpg;Hmces;Crbn;Emc3;Rps9;Pld3;Lgals7;Ftl1;Nipa2;Pgm2l1;Timm10b;Rpl27a;Copb1;Rps13;Cenpw;Serinc1;Srgn;Dnajc12;Hsp90b1;Glipr1;Rap1b;Dusp4;Tpm4;Smarca5;D8Ertd738e;Mt1;Maf;Selk;Gzmb;Lats2;Tpt1;Gtf2f2;Izumo1r;Clk3;Pkm;Rpl4;…
Factor: ATF-2; motif: TTACGTAA; match class: 1	0.23375	0.126012	0.0584338	0.06493	tf	0.107738	0.107738	171	Rpl7;Cnnm4;Mrpl30;Il1rl1;Stk17b;Sumo1;Ctla4;Icos;Rpl37a;Pdcd1;Rgs16;Cenpl;Gm4955;Pydc4;Pyhin1;Fam188a;Bmyc;St6galnac6;Hspa5;Arl5a;Itgav;Pcna;Rrbp1;Rbck1;Ppp1r16b;Serinc3;Cebpb;Gata1;Rbm3;Morf4l2;Acot9;Mid1;Sec62;Mgst2;Selt;Gpr171;Lmna;Ash1l;Stxbp3;Rpl34;Klf4;Ugcg;Zc3h12a;Fam76a;Rpl11;Errfi1;Sdf4;Tnfrsf18;Insig1;Dnajb6;Fosl2;Aff1;Tmed5;Tmed2;Tsc22d4;Gimap6;Gimap1;Gimap3;Capg;Tgoln1;Snrpg;Eif4e3;Em…
Factor: ATF-3; motif: RTKRCGTCANN	0.102338	0.0105727	0.0933182	0.101577	tf	0.0917657	0.0917657	60	Stk17b;Arhgap15;Rrbp1;Serinc3;Rbm3;Acot9;Stxbp3;Rpl34;Syf2;Errfi1;Sdf4;Aff1;Tmed5;Snrpg;Emc3;Etnk1;Rps9;Pld3;Nipa2;Rpl27a;Cenpw;Glipr1;Tpm4;D8Ertd738e;Maf;Ghitm;Gzmb;Gtf2f2;Clk3;Rpl4;Ttc19;Pafah1b1;Idnk;Gpbp1;Rps29;Arf6;Batf;Rpl30;Azin1;Dgat1;Ubald1;Litaf;Kpna1;Rpl24;Pcnp;Dusp1;Pglyrp2;H2-D1;Hsp90ab1;Rpl36;Lbh;Calm2;Rab18;Rbbp8;Taf4b;Pmaip1;Impa2;Fau;Slc3a2;Dusp5
Factor: ATF-3; motif: SNTGACGYNATN; match class: 0	0.184716	0.108778	0.0709095	0.0830768	tf	0.0759381	0.0759381	95	Stk17b;Sumo1;Rgs2;Cenpl;Bpnt1;Nr4a2;Itgav;Pcna;Rrbp1;Serinc3;Cebpb;Rbm3;Sash3;Wbp5;Acot9;Hccs;Sec62;Stxbp3;Rpl34;Lef1;Zc3h12a;Errfi1;Sdf4;Insig1;Dnajb6;Fosl2;Aff1;Tmed5;Hip1r;Tgoln1;Snrpg;Etnk1;Rps9;Ftl1;Rpl27a;Rplp2;Glipr1;Cdk4;Tpm4;Smarca5;Maf;Gzmb;Tpt1;Gtf2f2;Izumo1r;Clk3;Rpl4;Eef1a1;Rab1a;Hnrnpab;Ttc19;Pafah1b1;Cwc25;Rpl23;Eif1;Icam2;Slc16a6;Prkar1a;H3f3b;Ninj1;Idnk;Gm10116;Gpbp1;Nol10;Odc1;D…
Factor: ATF-4; motif: KACGTCAKS; match class: 1	0.183813	0.151469	0.0820936	0.124561	tf	0.0323438	0.0323438	53	Cnnm4;Stk17b;Traf3ip3;Fam110a;Serinc3;Rbm3;Morf4l2;Stxbp3;Errfi1;Insig1;Tmed5;Snrpg;Hmces;Rps9;Ftl1;Rpl27a;Eif4g2;Cenpw;Hsp90b1;Glipr1;Rap1b;Tpm4;Maf;Selk;Clk3;Rpl4;9930111J21Rik2;Ttc19;Pafah1b1;Kpna2;Prkar1a;Ninj1;Idnk;Gpbp1;Rps29;Batf;Azin1;Dgat1;Atg101;Ubald1;Litaf;Rpl24;Dusp1;Rnf5;H2-D1;Hsp90ab1;Rbbp8;Taf4b;Pmaip1;BC031181;Fau;Avpi1;Dusp5
Factor: ATF-4; motif: NNTKRCRTCANS; match class: 1	0.14156	0.230665	0.142555	0.168199	tf	-0.0891051	0.0891051	26	Cnnm4;Stk17b;Serinc3;Rbm3;Stxbp3;Errfi1;Aff1;Snrpg;Rpl27a;Glipr1;Rap1b;Maf;9930111J21Rik2;Ttc19;Pafah1b1;Eif1;Kpna2;Idnk;Gpbp1;Azin1;Dgat1;Litaf;Dusp1;Hsp90ab1;Rbbp8;Pmaip1
Factor: ATF1; motif: NNATGACGANYANN; match class: 0	0.245516	0.138839	0.0583515	0.0643795	tf	0.106677	0.106677	161	Mrpl30;Sumo1;Icos;Rpl37a;D1Ertd622e;Csrp1;Lamc1;Cenpl;Mndal;Ifi203;Bpnt1;Nebl;Bmyc;Hspa5;Itgav;Ppp1r16b;Serinc3;Cebpb;Rps21;Gata1;Rbm3;Mpp1;Itm2a;Wbp5;Hccs;Sec62;Mgst2;Gpr171;Ift80;Smc4;Sh2d2a;Tnfaip8l2;Gnai3;Rpl34;Lef1;3110043O21Rik;Ugcg;Zc3h12a;Marcksl1;Fam76a;Id3;Errfi1;Insig1;Cenpa;Fosl2;Aff1;Vps29;Arpc3;Pon2;Gimap9;Crbn;Etnk1;Snrpd2;B9d2;Pld3;Lgals7;Spint2;Ftl1;Nipa2;Fam169b;Il16;Timm10b;Eif…
Factor: ATF2; motif: VGTGACGTMACN; match class: 1	0.0666649	0.00653922	0.0735481	0.0950537	tf	0.0601257	0.0601257	74	Cnnm4;Stk17b;Sumo1;Pdcd1;Pcna;Rrbp1;Cebpb;Rbm3;Morf4l2;Stxbp3;Rpl34;Syf2;Errfi1;Insig1;Fosl2;Tmed5;Arpc3;Snrpg;Etnk1;Rps9;Ftl1;Timm10b;Rpl27a;Eif4g2;Copb1;Rps13;Cenpw;Hsp90b1;Glipr1;Rap1b;Tpm4;Smarca5;Maf;Selk;Tpt1;Izumo1r;Clk3;Rpl4;Ttc19;Pafah1b1;Eif1;Kpna2;Prkar1a;Ninj1;Nfil3;Idnk;Gpbp1;Dnajb9;Rps29;Rpl36al;Batf;Rpl30;Azin1;Dgat1;Dazap2;Ubald1;Litaf;Klhl6;Kpna1;Pcnp;Dusp1;Pglyrp2;H2-D1;Hsp90ab1…
Factor: ATF2:c-Jun; motif: TGACGTYA; match class: 1	0.206724	0.227051	0.0937674	0.123243	tf	-0.0203274	0.0203274	45	Cnnm4;Stk17b;Rbm3;Stxbp3;3110043O21Rik;Errfi1;Slbp;Tmed5;Snrpg;Rps9;Nipa2;Timm10b;Rpl27a;Cenpw;Hsp90b1;Glipr1;Rap1b;Rad23a;Maf;Izumo1r;Rpl4;9930111J21Rik2;Ttc19;Pafah1b1;Prkar1a;Idnk;Ctla2a;Gpbp1;Rps29;Batf;Azin1;Ubald1;Litaf;Klhl6;Cd96;Dusp1;Rasal3;Hsp90ab1;Kif5b;Rbbp8;Taf4b;Pmaip1;Fau;Avpi1;Dusp5
Factor: ATF3; motif: CBCTGACGTCANCS; match class: 1	0.265236	0.25142	0.0668038	0.082853	tf	0.013816	0.013816	101	Cnnm4;Il1r2;Stk17b;Pdcd1;D1Ertd622e;Ikbke;Ephx1;Atf3;Traf3ip3;Dgkz;Pcna;Rbm3;Mpp1;Morf4l2;Sat1;Mid1;Gm8797;Ctss;Stxbp3;Lck;Rpl11;Id3;Errfi1;Insig1;Cenpa;Tmed5;Gltp;Tmed2;Tsc22d4;Zfp467;Gimap7;Gimap3;Snrpg;Emc3;Gabarapl1;Rps9;Prkd2;Ftl1;Trim12a;Rpl27a;Cenpw;Cnn2;Tbxa2r;Hsp90b1;Glipr1;Rap1b;Sap30;Lsm4;Tpm4;Rad23a;Maf;Sh3bp5;Mrpl52;Tpt1;Rpl4;Higd1a;Rab1a;9930111J21Rik2;Ttc19;Per1;Pafah1b1;Rpl23a;Slf…
Factor: Atf3; motif: GATGACGT	0.00485413	0.00821199	0.180032	0.212279	tf	-0.00335786	0.00335786	15	Rrbp1;Rbm3;Tgoln1;Rps9;Ftl1;Cdk4;Gzmb;Cwc25;Rpl23;Gm10116;Klhl6;Dusp1;Calm2;BC031181;Slc3a2
Factor: ATF4; motif: CVTGACGYMABG; match class: 1	0.103671	0.14004	0.102727	0.116346	tf	-0.0363693	0.0363693	50	Cnnm4;Stk17b;Serinc3;Cebpb;Rbm3;Smc4;Stxbp3;Errfi1;Tmed5;Tsc22d4;Snrpg;Rab7;Emc3;Gabarapl1;Aebp2;Etnk1;Rps9;Ftl1;Pgm2l1;Timm10b;Rpl27a;Glipr1;Rap1b;Smarca5;Maf;Clk3;Ttc19;Pafah1b1;Rpl23;Smarce1;Eif1;Prkar1a;Idnk;Gpbp1;Dnajb9;Rps29;Azin1;Dgat1;Ubald1;Litaf;Dusp1;H2-D1;Hsp90ab1;Epcam;Rbbp8;Taf4b;Rnf125;Pmaip1;Fau;Trmt112
Factor: ATF6; motif: TGACGTGG; match class: 1	-0.00753109	-0.144008	0.133047	0.220257	tf	0.136477	0.136477	11	Morf4l2;Fosl2;Ftl1;Eif4g2;Copb1;Tpm4;Tpt1;Ninj1;Rpl36al;Rab18;Dusp5
Factor: Bach2; motif: SRTGAGTCANC; match class: 0	0.308281	0.154325	0.215695	0.197193	tf	0.153956	0.153956	18	Il18r1;Pyhin1;Nebl;Lmna;Capg;Gabarapl1;Ypel3;Mrpl52;Eef1a1;Pafah1b1;Cwc25;H3f3b;Mafg;Rpl30;Tmem65;Litaf;Pim1;Epcam
Factor: BCL6B; motif: NNNNCCGCCCCWNNNN; match class: 1	0.235525	0.217947	0.0503319	0.0560019	tf	0.017578	0.017578	247	Cnnm4;Stk17b;Bzw1;Sumo1;Sp110;Pdcd1;Cxcr4;Ikbke;Atp2b4;Csrp1;Lamc1;Rgs16;Sell;Ephx1;Atf3;St6galnac6;Hspa5;Arhgap15;Arl5a;Nr4a2;Itgav;Dgkz;Ehd4;Rassf2;Rrbp1;Cebpb;Stx16;Gata1;Ube2a;Cxcr3;Wbp5;Morf4l2;Sat1;Hccs;Sec62;Tiparp;1110032F04Rik;Ift80;Smc4;Ash1l;S100a11;Slc22a15;Stxbp3;Lef1;Tox;Rab2a;3110043O21Rik;Klf4;Ugcg;Yrdc;Zc3h12a;Sfpq;Marcksl1;Atpif1;Fam76a;Syf2;Rpl22;Fosl2;Slbp;Fryl;Aff1;Gltp;Tmed2…
Factor: BEN; motif: CAGCGRNV; match class: 1	0.247325	0.162141	0.0413774	0.0486052	tf	0.0851834	0.0851834	310	Rpl7;Cnnm4;Mrpl30;Il18r1;Bzw1;Sumo1;Rpl37a;Pdcd1;D1Ertd622e;Atp2b4;Rgs2;Lamc1;Cenpl;Rbm8a2;Itpkb;Ephx1;Bpnt1;Fam188a;Nebl;Commd3;Bmyc;St6galnac6;Hspa5;Nmi;Arl5a;Nr4a2;Itgav;Dgkz;Ehd4;Capn3;Rassf2;Pcna;Rrbp1;Cst3;Fam110a;Rbck1;Pdrg1;Ppp1r16b;Serinc3;Cebpb;Rps21;Rbm3;Ube2a;Sh2d1a;Mpp1;Cxcr3;Itm2a;Morf4l2;Acot9;Mid1;Sec62;Selt;Tiparp;1110032F04Rik;Ift80;Smc4;Lmna;Ash1l;Gnai3;Stxbp3;Rpl34;Lef1;Tox;Ra…
Factor: BEN; motif: CWGCGAYA; match class: 0	0.251878	0.187504	0.0389631	0.0444951	tf	0.0643738	0.0643738	377	Rpl7;Cnnm4;Mrpl30;Il1r2;Il1rl1;Il18r1;Stk17b;Bzw1;Sumo1;Ctla4;Icos;Rpl37a;Sp110;Ncl;Pdcd1;D1Ertd622e;Ikbke;Atp2b4;Csrp1;Rgs2;Lamc1;Rgs16;Cenpl;Sell;Gm4955;Pyhin1;Rbm8a2;Ephx1;Bpnt1;Atf3;Traf3ip3;Fam188a;Nebl;Bmyc;St6galnac6;Hspa5;Nmi;Arl5a;Nr4a2;Itgav;Dgkz;Ehd4;Capn3;Rassf2;Pcna;Cst3;Fam110a;Ppp1r16b;Serinc3;Cebpb;Stx16;Rps21;Rgs19;Gata1;Rbm3;Ube2a;Sh2d1a;Sash3;Mpp1;Cxcr3;Itm2a;Morf4l2;Sat1;Acot9…
Factor: Bhlhe40; motif: NKCACGTGMN; match class: 0	-0.279271	0.0421348	0.334456	0.458771	tf	-0.321406	0.321406	3	Lats2;Dazap2;Ric1
Factor: BTEB2; motif: GNAGGGGGNGGGSSNN	0.339239	0.241868	0.0712225	0.0747748	tf	0.0973712	0.0973712	131	Pdcd1;Ikbke;Atp2b4;Lamc1;Gm4955;Pydc4;Itpkb;Hspa5;Ehd4;Rassf2;Rrbp1;Cst3;Rbck1;Serinc3;Cebpb;Stx16;Wbp5;Sat1;Acot9;Hccs;Tiparp;Ift80;Smc4;S100a11;Slc22a15;Stxbp3;Lef1;Klf4;Ugcg;Marcksl1;Atpif1;Fam76a;Tnfrsf1b;Fryl;Gltp;Rilpl2;Tsc22d4;Zfp467;Gimap9;Rab7;Crbn;Ldhb;Prkd2;Snrpd2;Spint2;Pgm2l1;Eif4g2;Copb1;Ypel3;Ipmk;Cnn2;Tbxa2r;Hsp90b1;Ube2n;Rassf3;Cdk4;Ing2;Hmgb2;Maf;Map1lc3b;Sh3bp5;Pdlim2;Rgcc;Tbc1…
Factor: BTEB2; motif: RGGGNGKGGN; match class: 0	0.256197	0.205576	0.0531447	0.0613006	tf	0.0506205	0.0506205	206	Rpl7;Cnnm4;Stk17b;Bzw1;Sumo1;Ncl;Pdcd1;Cxcr4;Ikbke;Atp2b4;Csrp1;Lamc1;Rgs16;Itpkb;Ephx1;Fam188a;Commd3;St6galnac6;Arl5a;Rrbp1;Cst3;Fam110a;Rbck1;Serinc3;Stx16;Rgs19;Rbm3;Ube2a;Wbp5;Morf4l2;Sat1;Acot9;Sec62;Lmna;Ash1l;S100a11;Slc22a15;Lef1;Tox;3110043O21Rik;Klf4;Ugcg;Yrdc;Zc3h12a;Marcksl1;Atpif1;Syf2;Rpl22;Abcb1a;Insig1;Fosl2;Slbp;Fryl;Aff1;Tmed5;Gltp;Arpc3;Hip1r;Tmed2;Tsc22d4;Pon2;Zfp467;Gimap7;C…
Factor: BTEB3; motif: BNRNGGGAGGNGT; match class: 0	0.22356	0.193031	0.0514147	0.0571594	tf	0.0305295	0.0305295	230	Cnnm4;Il18r1;Sumo1;Ncl;Pdcd1;D1Ertd622e;Cxcr4;Csrp1;Rgs2;Rgs16;Sell;Pyhin1;Mndal;Ifi203;Adck3;Itpkb;Atf3;Traf3ip3;Bmyc;St6galnac6;Hspa5;Nr4a2;Itgav;Rassf2;Rrbp1;Cst3;Fam110a;Ppp1r16b;Serinc3;Cebpb;Stx16;Rps21;Gata1;Rbm3;Ube2a;Sh2d1a;Itm2a;Wbp5;Morf4l2;Sat1;Sec62;Tiparp;1110032F04Rik;Ift80;Smc4;Lmna;Ash1l;Slc22a15;Gnai3;Stxbp3;Lef1;Tox;Rab2a;3110043O21Rik;Klf4;Ugcg;Yrdc;Marcksl1;Atpif1;Fam76a;Errf…
Factor: c-ets-1; motif: ACCGGAWRYN; match class: 0	0.214056	0.164642	0.0490487	0.0598635	tf	0.0494134	0.0494134	229	Cnnm4;Mrpl30;Bzw1;Sumo1;Rpl37a;Ncl;D1Ertd622e;Ikbke;Csrp1;Lamc1;Cenpl;Itpkb;Ephx1;Fam188a;Nmi;Nr4a2;Itgav;Ehd4;Capn3;Pcna;Rrbp1;Cst3;Fam110a;Rbck1;Pdrg1;Ppp1r16b;Serinc3;Rps21;Rgs19;Rbm3;Cxcr3;Sat1;Hccs;Mid1;Selt;Tiparp;1110032F04Rik;Sh2d2a;Ash1l;Tnfaip8l2;Gnai3;Stxbp3;Rpl34;Rab2a;Ugcg;Yrdc;Zc3h12a;Sfpq;Atpif1;Fam76a;Syf2;Rpl11;Tnfrsf1b;Rpl22;Sdf4;Tnfrsf18;Dnajb6;Slbp;Ube2k;Fryl;Aff1;Tmed5;Gltp;R…
Factor: c-Ets-1; motif: NNNRCCGGAWRYNNNN	0.181941	0.138423	0.0537153	0.0641263	tf	0.0435178	0.0435178	199	Cnnm4;Mrpl30;Bzw1;Sumo1;Rpl37a;Ncl;D1Ertd622e;Csrp1;Lamc1;Cenpl;Ephx1;Fam188a;Bmyc;Nmi;Nr4a2;Itgav;Ehd4;Pcna;Rrbp1;Cst3;Fam110a;Rbck1;Pdrg1;Serinc3;Rps21;Rgs19;Rbm3;Sh2d1a;Cxcr3;Sat1;Hccs;Mid1;Tiparp;1110032F04Rik;Sh2d2a;Ash1l;Gnai3;Stxbp3;Tox;Rab2a;Ugcg;Yrdc;Sfpq;Atpif1;Fam76a;Syf2;Rpl11;Rpl22;Sdf4;Tnfrsf18;Insig1;Dnajb6;Slbp;Aff1;Tmed5;Gltp;Rpl6;Vps29;Arpc3;Hip1r;Tmed2;Trim56;Tsc22d4;Pon2;Gimap…
Factor: c-Ets-1; motif: RCAGGAAGTGNNTNS; match class: 0	0.291401	0.306327	0.0544317	0.0599051	tf	-0.0149256	0.0149256	201	Rpl7;Cnnm4;Il1r2;Il18r1;Sumo1;Icos;Ncl;Ikbke;Atp2b4;Csrp1;Lamc1;Sell;Pyhin1;Mndal;Ifi203;Adck3;Itpkb;Ephx1;Bpnt1;Traf3ip3;Nebl;Bmyc;Arhgap15;Nmi;Itgav;Dgkz;Capn3;Fam110a;Cebpb;Stx16;Rps21;Rgs19;Gata1;Sh2d1a;Cxcr3;Wbp5;Morf4l2;Sat1;Acot9;Hccs;Mgst2;Gpr171;1110032F04Rik;Sh2d2a;Ash1l;Tnfaip8l2;Ctss;Slc22a15;Cd53;Stxbp3;Rpl34;Yrdc;Zc3h12a;Lck;Atpif1;Fam76a;Syf2;Rpl11;Tnfrsf1b;Errfi1;Sdf4;Tnfrsf18;Dna…
Factor: c-Ets-1(p54); motif: NCMGGAWGYN	0.282007	0.25827	0.0509471	0.0581142	tf	0.0237371	0.0237371	217	Rpl7;Cnnm4;Il1rl1;Il18r1;Bzw1;Ctla4;Ncl;Ikbke;Csrp1;Lamc1;Pyhin1;Mndal;Ifi203;Adck3;Ephx1;Bpnt1;Traf3ip3;Fam188a;Arhgap15;Nmi;Itgav;Dgkz;Ehd4;Capn3;Cst3;Fam110a;Rbck1;Pdrg1;Stx16;Rps21;Rgs19;Rbm3;Sh2d1a;Cxcr3;Sat1;Hccs;Mid1;Gpr171;Tiparp;1110032F04Rik;Sh2d2a;Ash1l;Tnfaip8l2;Ctss;Slc22a15;Gnai3;Rpl34;Rab2a;Yrdc;Zc3h12a;Lck;Atpif1;Syf2;Rpl11;Rpl22;Sdf4;Tnfrsf18;Dnajb6;Fosl2;Slbp;Ube2k;Fryl;Aff1;Rpl…
Factor: c-Ets-2; motif: NNCTTCCTNNN	0.301302	0.282681	0.0641842	0.0722669	tf	0.018621	0.018621	119	Rpl7;Il18r1;Icos;Ncl;Atp2b4;Csrp1;Lamc1;Pyhin1;Mndal;Ifi203;Adck3;Traf3ip3;Nebl;Arhgap15;Nmi;Itgav;Dgkz;Capn3;Fam110a;Ppp1r16b;Stx16;Rps21;Rgs19;Rbm3;Cxcr3;Wbp5;Morf4l2;Acot9;Hccs;Gpr171;Sh2d2a;Lmna;Slc22a15;Rpl34;Lef1;3110043O21Rik;Yrdc;Lck;Atpif1;Rpl11;Tnfrsf18;Dnajb6;Fosl2;Rpl6;Hip1r;Trim56;Gimap9;Rab7;Edem1;Emc3;Tpi1;Clec2i;B9d2;Nipa2;Timm10b;Eif3f;Rps13;AI467606;Pddc1;Tspan32;Ipcef1;Cited2;N…
Factor: C-Fos; motif: NNTGACTCAN; match class: 1	0.131783	-0.14689	0.242271	0.204572	tf	0.278673	0.278673	12	Nebl;Sec62;Lmna;S100a11;Tsc22d4;Elf1;Clk3;Mdh1;9930111J21Rik2;Pim1;Hsp90ab1;Sgms1
Factor: c-Fos:c-Jun; motif: NTGACTCAN; match class: 1	0.187891	0.0305333	0.324377	0.24427	tf	0.157358	0.157358	5	Nebl;Lmna;Elf1;Pim1;Hsp90ab1
Factor: c-MYB; motif: NNNGNCAGTTN; match class: 1	0.554153	0.421712	0.207781	0.26516	tf	0.132442	0.132442	16	Cnnm4;Sash3;Gm8797;Spint2;Eea1;Map1lc3b;Pik3ip1;Slc16a6;Lgals3bp;Rpl36al;Apobec3;Ube2i;Rasal3;2410015M20Rik;Pqlc1;Uqcc3
Factor: c-Myc; motif: CACGTGGC; match class: 1	0.308532	0.294239	0.0929654	0.108756	tf	0.0142932	0.0142932	66	Il1rl1;Stk17b;Ncl;Cxcr4;Commd3;Rgs19;Rbm3;Sash3;Sec62;Klf4;Id3;Rpl22;Sdf4;Insig1;Rps9;Spint2;Eif3f;Eif4g2;Rplp2;Cstb;Mbd3;Gadd45b;Cdk4;Psmb10;Irf9;Gzmb;Lats2;Tbc1d4;Acp5;Pkm;Rplp1;Ccr4;Nsg2;Per1;Bcas3;Rpl23;Rpl19;Slc16a6;Prkar1a;Mettl23;Syngr2;Mafg;Nfil3;Prr7;Pde4d;Snx18;Odc1;Id2;Itpk1;Sub1;Rpl30;Dazap2;Klhl6;D16Ertd472e;Pim1;Rasal3;Hsp90ab1;Kif5b;Eif1a;Lmnb1;Impa2;Ptprcap;Trmt112;Ric1;Avpi1;Nfkb2
Factor: c-Myc; motif: KACCACGTGSYY; match class: 1	0.323256	0.228662	0.0790252	0.0841491	tf	0.0945939	0.0945939	101	Il1rl1;Bzw1;Ncl;Cxcr4;Ephx1;Commd3;Bmyc;Arhgap15;Nr4a2;Cst3;Rps21;Rgs19;Sash3;Morf4l2;Sec62;1110032F04Rik;S100a11;Gnai3;Klf4;Yrdc;Rpl22;Sdf4;Tnfrsf4;Insig1;Tmed2;Snrpg;Tpi1;Rps9;B9d2;Eif3f;Rpl27a;Eif4g2;Ypel3;Rplp2;Cstb;Hmha1;Mbd3;Gadd45b;Eea1;Cdk4;Lsm4;D8Ertd738e;Psmb10;Lgals3;Irf9;Gzmb;Tbc1d4;Ubl5;Acp5;Pkm;Rplp1;Eef1a1;Ccr4;9930111J21Rik2;Tcf7;Per1;Rpl23a;Bcas3;Rpl23;Lasp1;Rpl19;Eif1;Slc16a6;Pr…
Factor: C-Myc; motif: NGCCACGTGNN; match class: 1	0.299978	0.178803	0.068382	0.0790444	tf	0.121175	0.121175	122	Il1rl1;Stk17b;Bzw1;Ncl;Cxcr4;Ephx1;Commd3;Bmyc;St6galnac6;Arhgap15;Rgs19;Rbm3;Sash3;Morf4l2;Sec62;S100a11;Rpl34;Lef1;Rab2a;3110043O21Rik;Yrdc;Zc3h12a;Sfpq;Atpif1;Tnfrsf9;Rpl22;Sdf4;Tnfrsf4;Abcb1a;Insig1;Ube2k;Tmed2;Gimap6;Tpi1;Rps9;Nipa2;Pgm2l1;Eif3f;Rpl27a;Rplp2;Tspan32;Cited2;Cstb;Hmha1;Mbd3;Gadd45b;Hsp90b1;Rassf3;Cdk4;Lsm4;Sin3b;Psmb10;Irf9;Gzmb;Lats2;Tbc1d4;Kctd12;Gpr83;Ubl5;Acp5;Rplp1;Ccr4;C…
Factor: c-Myc; motif: RACCACGTGCTC; match class: 0	0.287426	0.191348	0.0656534	0.0725111	tf	0.0960782	0.0960782	137	Il1rl1;Stk17b;Bzw1;Ncl;Cxcr4;Itpkb;Bpnt1;Commd3;Bmyc;St6galnac6;Nr4a2;Dgkz;Cst3;Fam110a;Rps21;Rgs19;Rbm3;Sash3;Morf4l2;1110032F04Rik;S100a11;Gnai3;Lef1;Rab2a;3110043O21Rik;Klf4;Yrdc;Sfpq;Atpif1;Fam76a;Syf2;Rpl22;Sdf4;Tnfrsf4;Insig1;Ube2k;Tmed5;Tmed2;Gimap9;Gimap3;Capg;Snrpg;Eif4e3;Tpi1;Rps9;B9d2;Pgm2l1;Eif3f;Rpl27a;Eif4g2;Ypel3;Rplp2;Tspan32;Cited2;Cstb;Hmha1;Mbd3;Gadd45b;Eea1;Rassf3;Cdk4;Lsm4;Si…
Factor: c-Myc:Max; motif: GCCAYGYGSN	0.244323	0.250672	0.0537829	0.062117	tf	-0.00634829	0.00634829	199	Rpl7;Cnnm4;Il1rl1;Stk17b;Bzw1;Sumo1;Ncl;Pdcd1;D1Ertd622e;Cxcr4;Atp2b4;Rgs2;Rgs16;Cenpl;Adck3;Ephx1;Traf3ip3;Nebl;Hspa5;Arl5a;Nr4a2;Rassf2;Rbck1;Ppp1r16b;Stx16;Rps21;Rgs19;Rbm3;Ube2a;Sash3;Morf4l2;Sec62;Tiparp;1110032F04Rik;Lmna;Ash1l;Tnfaip8l2;Gnai3;Stxbp3;Tox;Rab2a;Klf4;Yrdc;Fam76a;Syf2;Tnfrsf1b;Rpl22;Sdf4;Tnfrsf4;Insig1;Dnajb6;Fosl2;Slbp;Ube2k;Tmed5;Rplp0;Hip1r;Pon2;Gimap3;Snrpg;Hmces;Eif4e3;Ed…
Factor: c-Myc:Max; motif: NNACCACGTGGTNN	0.291656	0.16358	0.0576056	0.0641164	tf	0.128076	0.128076	181	Il1rl1;Stk17b;Bzw1;Rpl37a;Ncl;Cxcr4;Lamc1;Itpkb;Ephx1;Bpnt1;Commd3;Bmyc;St6galnac6;Arhgap15;Nr4a2;Cst3;Rps21;Rgs19;Rbm3;Sash3;Morf4l2;Hccs;Sec62;Mgst2;1110032F04Rik;Ift80;S100a11;Gnai3;Rpl34;Lef1;Rab2a;3110043O21Rik;Klf4;Ugcg;Yrdc;Zc3h12a;Sfpq;Atpif1;Fam76a;Syf2;Rpl11;Tnfrsf9;Rpl22;Sdf4;Tnfrsf4;Abcb1a;Insig1;Slbp;Ube2k;Tmed5;Tmed2;Gimap9;Gimap4;Gimap6;Gimap3;Capg;Snrpg;Eif4e3;Emc3;Ptpn6;Tpi1;Nduf…
Factor: c-Myc:Max; motif: NNNNNNNCACGTGNNNNNNN	0.251232	0.174022	0.0610229	0.0679845	tf	0.0772096	0.0772096	175	Il1rl1;Stk17b;Bzw1;Ncl;Cxcr4;Lamc1;Ephx1;Commd3;Bmyc;St6galnac6;Arhgap15;Nr4a2;Pcna;Rrbp1;Cst3;Rps21;Rgs19;Rbm3;Sash3;Morf4l2;Sec62;Mgst2;Selt;1110032F04Rik;S100a11;Cd53;Gnai3;Rpl34;Lef1;Rab2a;3110043O21Rik;Klf4;Ugcg;Yrdc;Zc3h12a;Sfpq;Atpif1;Fam76a;Syf2;Tnfrsf1b;Tnfrsf9;Rpl22;Sdf4;Tnfrsf4;Abcb1a;Insig1;Dnajb6;Slbp;Ube2k;Tmed2;Gimap9;Gimap6;Gimap3;Capg;Snrpg;Hmces;Ptpn6;Tpi1;Rps9;B9d2;Nipa2;Pgm2l1…
Factor: c-Rel; motif: NGGGAATYTCCN; match class: 1	0.460176	0.151147	0.126224	0.146776	tf	0.30903	0.30903	32	Sumo1;Ikbke;Atf3;Fam110a;Acot9;Tnfrsf9;Aff1;Rilpl2;Tsc22d4;Adora2a;Gadd45b;Ing2;Lsm4;Rplp1;Rab11a;Ccrl2;Bcas3;Icam2;Amz2;Cd83;Ninj1;Gpbp1;Nfkbia;Actn1;Batf;Litaf;H2-D1;Kif5b;Reep5;Anxa1;Ifit1bl1;Nfkb2
Factor: c-Rel; motif: SGGRNTTTCC; match class: 0	0.261232	0.180583	0.070988	0.0913753	tf	0.0806495	0.0806495	84	Il1r2;Sumo1;Ikbke;Pyhin1;Itpkb;Ephx1;Atf3;Hspa5;Fam110a;Rgs19;Gata1;Wbp5;Morf4l2;Acot9;Sh2d2a;Slc22a15;Sfpq;Tnfrsf1b;Tnfrsf9;Rpl22;Tnfrsf4;Insig1;Trim56;Tpi1;Clec2d;Rps9;Spint2;Fam169b;Eif3f;Rpl27a;Pddc1;Ncoa7;Serinc1;Hmha1;Gadd45b;Cdk17;Rap1b;Tespa1;Hmgb2;Lsm4;Psmb10;Ltb4r1;Gtf2f2;Birc3;Eef1a1;Rps27a;Tcf7;Per1;Rnf167;Slfn1;Bcas3;Lasp1;Gm12355;Smarce1;Cnp;Limd2;Icam2;Amz2;Mif4gd;H3f3b;Pde4d;Gpbp1…
Factor: CAC-binding; motif: GRGGSTGGG; match class: 0	0.29816	0.26213	0.0983067	0.134129	tf	0.03603	0.03603	54	Stk17b;Pdcd1;Atp2b4;Lamc1;Arhgap15;Nr4a2;Cxcr3;Itm2a;Wbp5;Lmna;Tnfaip8l2;3110043O21Rik;Lck;Fosl2;Slbp;Gltp;Snrpg;Hmces;Rps9;B9d2;Lgals7;Ftl1;Pgm2l1;Pddc1;Adora2a;Cnn2;Hmha1;Cdk4;Hmgb2;Map1lc3b;Phf11b;Birc3;Pkm;Rplp1;Rpl4;Eef1a1;Tcf7;Smarce1;Prr7;Emb;Ywhaq;Ahr;Evl;Crip2;Sub1;Tmem65;Tuba1a;Slc5a3;Dusp1;Hsp90ab1;Treml2;Vav1;Pqlc1;Ric1
Factor: CACD; motif: CCACRCCC	0.292154	0.211044	0.0497308	0.0555493	tf	0.0811103	0.0811103	254	Cnnm4;Il1r2;Il18r1;Stk17b;Bzw1;Sumo1;Ctla4;Sp110;Pdcd1;Cxcr4;Atp2b4;Rgs2;Lamc1;Rgs16;Cenpl;Sell;Rbm8a2;Itpkb;Ephx1;Traf3ip3;Nebl;Commd3;St6galnac6;Hspa5;Nmi;Arl5a;Nr4a2;Rassf2;Fam110a;Ppp1r16b;Serinc3;Stx16;Rbm3;Sash3;Mpp1;Itm2a;Wbp5;Morf4l2;Acot9;Hccs;Selt;Tiparp;Lmna;S100a11;Slc22a15;Lef1;Tox;Klf4;Yrdc;Zc3h12a;Marcksl1;Atpif1;Fam76a;Syf2;Id3;Tnfrsf1b;Tnfrsf4;Tnfrsf18;Abcb1a;Insig1;Dnajb6;Fosl2;…
Factor: CKROX; motif: SCCCTCCCC; match class: 0	0.275772	0.252646	0.0620726	0.0688436	tf	0.0231252	0.0231252	163	Rpl7;Sumo1;Rpl37a;Sp110;Pdcd1;Atp2b4;Csrp1;Lamc1;Sell;Mndal;Ifi203;Ephx1;Atf3;Nebl;St6galnac6;Hspa5;Nmi;Itgav;Rassf2;Rrbp1;Cst3;Ppp1r16b;Stx16;Rgs19;Gata1;Rbm3;Ube2a;Sh2d1a;Mpp1;Wbp5;Morf4l2;Sat1;Mid1;Sec62;Ift80;Smc4;Lmna;Ash1l;Tnfaip8l2;Lef1;Klf4;Yrdc;Marcksl1;Syf2;Id3;Tnfrsf1b;Tnfrsf4;Insig1;Fosl2;Ube2k;Fryl;Hip1r;Rilpl2;Tmed2;Trim56;Tsc22d4;Zfp467;Gimap9;Capg;Hmces;Ptpn6;Tpi1;Clec2i;Gabarapl1…
Factor: CLOCKBMAL; motif: NNNWCACGTGGN; match class: 0	0.201153	-0.0319182	0.105714	0.133804	tf	0.233071	0.233071	50	Stk17b;Ephx1;Commd3;Bmyc;Rbm3;Sash3;Morf4l2;Sec62;S100a11;Rab2a;3110043O21Rik;Sfpq;Atpif1;Insig1;Tmed2;Eif3f;Rpl27a;Rplp2;Tspan32;Hmha1;Rassf3;Cdk4;Lsm4;Ubl5;Rplp1;Ccr4;9930111J21Rik2;Tcf7;Rpl23a;Rpl23;Rpl19;Mafg;Grk6;Odc1;Id2;Rpl36al;Arf6;Itpk1;Evl;Sub1;Rpl30;Ubald1;D16Ertd472e;Rasal3;Treml2;Kif5b;Rnf125;Lmnb1;Pqlc1;Trmt112
Factor: CNOT3; motif: GGCCGCGSSS; match class: 0	0.118479	0.19088	0.0920712	0.105855	tf	-0.0724013	0.0724013	74	Stk17b;Ncl;D1Ertd622e;Lamc1;Itpkb;Nebl;Arl5a;Itgav;Rrbp1;Cebpb;Hccs;Tiparp;Ash1l;Slc22a15;Stxbp3;Rpl34;Rab2a;3110043O21Rik;Klf4;Marcksl1;Tnfrsf1b;Insig1;Dnajb6;Fosl2;Hip1r;Tmed2;Tgoln1;Rab43;Hmces;Eif4e3;Edem1;Ptpn6;Aebp2;Etnk1;Spint2;Rgs10;Jmjd1c;Adora2a;Mbd3;Gadd45b;Ube2n;Rassf3;Ing2;Sap30;Hmgb2;Tpm4;Smarca5;Acp5;Cbl;Rplp1;Xbp1;Rps27a;Pafah1b1;Ubtf;Kpna2;Mettl23;Mafg;Ninj1;Nfil3;Grk6;Odc1;Nfkbi…
Factor: CP2; motif: GCHCDAMCCAG; match class: 0	0.331522	0.226613	0.0504142	0.0565289	tf	0.104909	0.104909	230	Mrpl30;Il18r1;Stk17b;Sumo1;Ncl;Cxcr4;Atp2b4;Csrp1;Lamc1;Cenpl;Mndal;Ifi203;Adck3;Itpkb;Ephx1;Nebl;St6galnac6;Hspa5;Nmi;Arl5a;Itgav;Ehd4;Capn3;Rassf2;Pcna;Cst3;Fam110a;Rbck1;Serinc3;Stx16;Rps21;Gata1;Rbm3;Sh2d1a;Sash3;Cxcr3;Itm2a;Wbp5;Acot9;Hccs;Selt;1110032F04Rik;Ift80;Smc4;S100a11;Tnfaip8l2;Ctss;3110043O21Rik;Ugcg;Zc3h12a;Sfpq;Lck;Rpl11;Tnfrsf1b;Errfi1;Tnfrsf9;Rpl22;Tnfrsf18;Insig1;Dnajb6;Cenpa;…
Factor: CP2; motif: NNNNCCAGNCNN; match class: 1	0.2556	0.245737	0.0691568	0.0926555	tf	0.00986274	0.00986274	101	Pdcd1;Csrp1;Sell;Mndal;Ifi203;Commd3;Bmyc;Nmi;Arl5a;Rassf2;Rrbp1;Cst3;Ppp1r16b;Cebpb;Rps21;Gata1;Sash3;Itm2a;Mgst2;S100a11;Gnai3;Lef1;Tox;3110043O21Rik;Yrdc;Marcksl1;Abcb1a;Dnajb6;Rplp0;Hip1r;Trim56;Tsc22d4;Zfp467;Capg;Hmces;Eif4e3;Ptpn6;Tpi1;Ndufa3;Pld3;Fam169b;Pgm2l1;Rpl27a;Rps13;Cstb;Hmha1;Mbd3;Cdk17;Eea1;Glipr1;Rap1b;Rassf3;Ing2;Hmgb2;Smarca5;Selk;Mrpl52;Gzmb;Lats2;Pdlim2;Smco4;Pkm;Arpp19;Hig…
Factor: CPBP; motif: NGGGCGG	0.178785	0.154368	0.0495674	0.0568825	tf	0.0244174	0.0244174	217	Rpl7;Stk17b;Bzw1;Sp110;Ncl;D1Ertd622e;Csrp1;Rgs2;Lamc1;Rbm8a2;Itpkb;Atf3;Traf3ip3;Commd3;St6galnac6;Hspa5;Nr4a2;Itgav;Dgkz;Rassf2;Rrbp1;Cst3;Rbck1;Serinc3;Stx16;Rps21;Gata1;Ube2a;Wbp5;Morf4l2;Sat1;Acot9;Hccs;Selt;Tiparp;Ift80;Smc4;Ash1l;Ctss;Stxbp3;Lef1;Rab2a;Klf4;Ugcg;Atpif1;Fam76a;Syf2;Rpl11;Id3;Tnfrsf1b;Errfi1;Tnfrsf9;Sdf4;Abcb1a;Insig1;Dnajb6;Fosl2;Slbp;Ube2k;Fryl;Aff1;Tmed5;Gltp;Rplp0;Vps29;…
Factor: CPBP; motif: SNCCCNN; match class: 1	0.274393	0.210229	0.0362299	0.0415421	tf	0.0641647	0.0641647	436	Rpl7;Cnnm4;Mrpl30;Il1r2;Il18r1;Stk17b;Bzw1;Sumo1;Ctla4;Rpl37a;Sp110;Ncl;Pdcd1;D1Ertd622e;Cxcr4;Ikbke;Atp2b4;Csrp1;Rgs2;Lamc1;Rgs16;Cenpl;Sell;Gm4955;Pydc4;Mndal;Ifi203;Rbm8a2;Adck3;Itpkb;Ephx1;Atf3;Traf3ip3;Fam188a;Nebl;Commd3;Bmyc;St6galnac6;Hspa5;Arhgap15;Nmi;Arl5a;Nr4a2;Itgav;Dgkz;Ehd4;Capn3;Rassf2;Pcna;Rrbp1;Cst3;Fam110a;Rbck1;Pdrg1;Ppp1r16b;Serinc3;Cebpb;Stx16;Rps21;Rgs19;Gata1;Rbm3;Ube2a;Sh…
Factor: CREB_; motif: NTGACGTNA; match class: 1	0.0972261	0.05977	0.0673796	0.0838913	tf	0.0374561	0.0374561	114	Cnnm4;Mrpl30;Stk17b;Sumo1;Pdcd1;Rgs2;Bpnt1;Nr4a2;Ehd4;Pcna;Rrbp1;Serinc3;Cebpb;Rbm3;Sash3;Morf4l2;Acot9;Sec62;Stxbp3;Rpl34;3110043O21Rik;Klf4;Yrdc;Zc3h12a;Syf2;Id3;Errfi1;Insig1;Fosl2;Tmed5;Arpc3;Snrpg;Hmces;Rab7;Emc3;Etnk1;Rps9;Pld3;Ftl1;Nipa2;Pgm2l1;Timm10b;Rpl27a;Eif4g2;Copb1;Rps13;Cenpw;Serinc1;Ipmk;Hsp90b1;Glipr1;Rap1b;Tpm4;Sin3b;Smarca5;Maf;Selk;Ghitm;Lats2;Tpt1;Izumo1r;Clk3;Rpl4;Eef1a1;Tme…
Factor: CREB; motif: CGTCAN	0.276682	0.122765	0.0670962	0.0772492	tf	0.153917	0.153917	121	Mrpl30;Stk17b;Sumo1;Icos;Rpl37a;Pdcd1;Cxcr4;Csrp1;Lamc1;Cenpl;Mndal;Ifi203;Ephx1;Bpnt1;Bmyc;Hspa5;Itgav;Ehd4;Pcna;Rrbp1;Serinc3;Cebpb;Rps21;Gata1;Rbm3;Mpp1;Itm2a;Wbp5;Morf4l2;Hccs;Sh2d2a;Rpl34;3110043O21Rik;Ugcg;Zc3h12a;Fam76a;Insig1;Cenpa;Rpl6;Vps29;Gimap9;Tgoln1;Ptpn6;Etnk1;Rps9;Snrpd2;B9d2;Ftl1;Fam169b;Il16;Pgm2l1;Timm10b;Eif3f;Copb1;Ypel3;Rplp2;Glipr1;Cdk4;Dusp4;Hmgb2;Lsm4;D8Ertd738e;Selk;Mrp…
Factor: CREB; motif: CNNTGACGTMA; match class: 1	0.12134	0.0462245	0.0793383	0.102924	tf	0.0751158	0.0751158	74	Cnnm4;Stk17b;Pdcd1;Pcna;Rrbp1;Serinc3;Rbm3;Morf4l2;Acot9;Stxbp3;Rpl34;3110043O21Rik;Errfi1;Insig1;Fosl2;Tmed5;Snrpg;Hmces;Emc3;Etnk1;Rps9;Pld3;Ftl1;Nipa2;Timm10b;Rpl27a;Eif4g2;Copb1;Rps13;Cenpw;Hsp90b1;Glipr1;Rap1b;Tpm4;Smarca5;Maf;Selk;Tpt1;Izumo1r;Clk3;Rpl4;Fam46a;Ttc19;Pafah1b1;Eif1;Prkar1a;Ninj1;Idnk;Gpbp1;Rps29;Rpl36al;Arf6;Batf;Rpl30;Azin1;Dgat1;Dazap2;Ubald1;Litaf;Klhl6;Pcnp;Dusp1;Pglyrp2;…
Factor: CREB; motif: NNGNTGACGTNN; match class: 0	0.241839	0.135181	0.0621089	0.0693383	tf	0.106658	0.106658	139	Stk17b;Sumo1;Rgs2;Cenpl;Mndal;Ifi203;Ephx1;Bpnt1;Atf3;Nebl;Bmyc;Nr4a2;Itgav;Ehd4;Pcna;Rrbp1;Serinc3;Cebpb;Rps21;Rbm3;Sash3;Mpp1;Wbp5;Morf4l2;Acot9;Hccs;Sec62;Stxbp3;Rpl34;Lef1;Rab2a;3110043O21Rik;Klf4;Zc3h12a;Atpif1;Errfi1;Sdf4;Insig1;Fosl2;Aff1;Tmed5;Rplp0;Arpc3;Hip1r;Rilpl2;Tmed2;Pon2;Tgoln1;Snrpg;Gabarapl1;Etnk1;Rps9;Pld3;Spint2;Ftl1;Eif3f;Eif4g2;Copb1;Rps13;Rgs10;Rplp2;Serinc1;Cdk4;Dusp4;Tpm4…
Factor: CREB; motif: NNTKACGTCANNNS; match class: 1	0.0688066	0.0132731	0.0789612	0.0995314	tf	0.0555336	0.0555336	79	Cnnm4;Stk17b;Sumo1;Pdcd1;Bpnt1;Pcna;Rrbp1;Serinc3;Rbm3;Morf4l2;Stxbp3;Rpl34;3110043O21Rik;Syf2;Errfi1;Insig1;Fosl2;Tmed5;Arpc3;Snrpg;Hmces;Rab7;Emc3;Etnk1;Rps9;Pld3;Ftl1;Nipa2;Timm10b;Rpl27a;Eif4g2;Copb1;Rps13;Cenpw;Hsp90b1;Glipr1;Rap1b;Tpm4;Smarca5;Maf;Selk;Tpt1;Izumo1r;Clk3;Rpl4;Fam46a;Ttc19;Pafah1b1;Eif1;Prkar1a;Ninj1;Idnk;Gpbp1;Rps29;Rpl36al;Arf6;Batf;Rpl30;Azin1;Dgat1;Dazap2;Ubald1;Litaf;Klh…
Factor: CREB; motif: NSTGACGTAANN; match class: 0	0.228191	0.106776	0.05769	0.0680892	tf	0.121415	0.121415	154	Cnnm4;Stk17b;Sumo1;Rpl37a;Ncl;Pdcd1;Rgs2;Bpnt1;Atf3;Traf3ip3;St6galnac6;Arhgap15;Nr4a2;Itgav;Ehd4;Pcna;Rrbp1;Fam110a;Serinc3;Cebpb;Rbm3;Sh2d1a;Itm2a;Wbp5;Acot9;Gpr171;Ift80;Smc4;Tnfaip8l2;Gnai3;Stxbp3;Rpl34;Lef1;Rab2a;3110043O21Rik;Klf4;Yrdc;Errfi1;Insig1;Dnajb6;Fosl2;Aff1;Tmed5;Rplp0;Arpc3;Rilpl2;Pon2;Snrpg;Hmces;Rab7;Edem1;Emc3;Aebp2;Etnk1;Rps9;Lgals7;Ftl1;Nipa2;Pgm2l1;Timm10b;Rpl27a;Copb1;Rplp…
Factor: CREB; motif: NSTGACGTMANN	0.23875	0.161195	0.0611364	0.0698937	tf	0.0775551	0.0775551	152	Cnnm4;Mrpl30;Stk17b;Sumo1;Rpl37a;Ncl;Pdcd1;Rgs2;Cenpl;Bpnt1;Atf3;Traf3ip3;St6galnac6;Hspa5;Nr4a2;Ehd4;Rassf2;Pcna;Rrbp1;Ppp1r16b;Serinc3;Cebpb;Rbm3;Sh2d1a;Wbp5;Morf4l2;Acot9;Gpr171;Ift80;Smc4;Tnfaip8l2;Cd53;Stxbp3;Rpl34;Rab2a;Klf4;Zc3h12a;Syf2;Id3;Errfi1;Insig1;Fosl2;Aff1;Tmed5;Arpc3;Tgoln1;Snrpg;Hmces;Rab7;Crbn;Emc3;Etnk1;Rps9;Pld3;Lgals7;Ftl1;Nipa2;Pgm2l1;Timm10b;Rpl27a;Copb1;Rps13;Ipcef1;Cenpw…
Factor: CREB; motif: TGACGTMA; match class: 1	0.126613	0.0244189	0.0765772	0.0979325	tf	0.102194	0.102194	68	Cnnm4;Stk17b;Pdcd1;Rrbp1;Rbm3;Morf4l2;Stxbp3;Rpl34;3110043O21Rik;Errfi1;Insig1;Fosl2;Tmed5;Snrpg;Etnk1;Rps9;Pld3;Ftl1;Nipa2;Timm10b;Rpl27a;Eif4g2;Copb1;Cenpw;Hsp90b1;Glipr1;Rap1b;Tpm4;Smarca5;Maf;Selk;Tpt1;Izumo1r;Clk3;Rpl4;Fam46a;Ttc19;Pafah1b1;Prkar1a;Ninj1;Idnk;Gpbp1;Rps29;Rpl36al;Arf6;Batf;Rpl30;Azin1;Dgat1;Dazap2;Ubald1;Litaf;Klhl6;Pcnp;Dusp1;Pglyrp2;H2-D1;Hsp90ab1;Lbh;Rab18;Rbbp8;Taf4b;Pmai…
Factor: CREB1; motif: NNNNACGTCANN; match class: 1	0.122006	0.0464854	0.0774237	0.115339	tf	0.0755205	0.0755205	54	Cnnm4;Stk17b;Pdcd1;Rbm3;Morf4l2;Stxbp3;Rpl34;Errfi1;Fosl2;Tmed5;Snrpg;Rps9;Ftl1;Rpl27a;Eif4g2;Copb1;Cenpw;Hsp90b1;Glipr1;Rap1b;Tpm4;Smarca5;Maf;Selk;Tpt1;Clk3;Rpl4;Ttc19;Pafah1b1;Prkar1a;Ninj1;Idnk;Gpbp1;Rps29;Batf;Azin1;Dgat1;Dazap2;Ubald1;Litaf;Klhl6;Pcnp;Dusp1;Pglyrp2;H2-D1;Hsp90ab1;Lbh;Rbbp8;Taf4b;Pmaip1;BC031181;Fau;Avpi1;Dusp5
Factor: CREB1; motif: NNNNTGACGTNANNN; match class: 1	0.141438	0.0415532	0.0738067	0.113561	tf	0.0998843	0.0998843	55	Cnnm4;Stk17b;Pdcd1;Rrbp1;Rbm3;Morf4l2;Stxbp3;Errfi1;Fosl2;Tmed5;Snrpg;Rps9;Pld3;Ftl1;Rpl27a;Eif4g2;Copb1;Cenpw;Hsp90b1;Glipr1;Rap1b;Tpm4;Smarca5;Maf;Selk;Tpt1;Clk3;Rpl4;Ttc19;Pafah1b1;Prkar1a;Ninj1;Idnk;Gpbp1;Rps29;Rpl36al;Batf;Azin1;Dgat1;Ubald1;Litaf;Klhl6;Pcnp;Dusp1;Pglyrp2;H2-D1;Hsp90ab1;Lbh;Rbbp8;Taf4b;Pmaip1;BC031181;Fau;Avpi1;Dusp5
Factor: Crem; motif: NATGACGTMA; match class: 0	0.0911355	0.112923	0.124533	0.149313	tf	-0.0217877	0.0217877	33	Stk17b;Pdcd1;Hspa5;Serinc3;Rbm3;3110043O21Rik;Insig1;Tgoln1;Snrpg;Rps9;Ftl1;Nipa2;Pgm2l1;Serinc1;Glipr1;D8Ertd738e;Selk;Gzmb;Izumo1r;Clk3;Rpl4;Rpl23;Tex2;Ninj1;Pde4d;Batf;Litaf;Klhl6;Dusp1;Hsp90ab1;Calm2;Pmaip1;Slc3a2
Factor: CREM; motif: NNTGACGT; match class: 0	0.160066	0.214838	0.126959	0.143563	tf	-0.0547715	0.0547715	38	Sumo1;Atf3;Rrbp1;Rbm3;Wbp5;Morf4l2;Stxbp3;Rab2a;Fosl2;Tmed5;Tgoln1;Snrpg;Rps9;Ftl1;Cdk4;Gzmb;Tpt1;Izumo1r;Pafah1b1;Rpl23a;Cwc25;Rpl23;Eif1;Ninj1;Gm10116;Gpbp1;Dgat1;Apobec3;Ubald1;Klhl6;Dusp1;Rnf5;Lbh;Calm2;Rab18;Pmaip1;BC031181;Slc3a2
Factor: CREM; motif: TGACGTCASYN; match class: 1	0.155592	0.100829	0.0771732	0.0926901	tf	0.0547632	0.0547632	74	Cnnm4;Stk17b;Nebl;St6galnac6;Nr4a2;Pcna;Rrbp1;Serinc3;Cebpb;Rbm3;Morf4l2;Sec62;Stxbp3;Klf4;Zc3h12a;Errfi1;Fosl2;Tmed5;Snrpg;Emc3;Rps9;Pld3;Timm10b;Rpl27a;Copb1;Rps13;Cenpw;Hsp90b1;Glipr1;Rap1b;Dusp4;Tpm4;Smarca5;Maf;Tpt1;Clk3;Rpl4;Eef1a1;Ttc19;Pafah1b1;Top2a;Eif1;Icam2;Kpna2;Prkar1a;Mafg;Ninj1;Nfil3;Idnk;Gpbp1;Rps29;Rpl36al;Batf;Rpl30;Azin1;Dgat1;Ubald1;Litaf;Klhl6;Pcnp;Dusp1;Pglyrp2;Rnf5;H2-D1;H…
Factor: ctcf; motif: CCNCNAGRKGGCRSTN; match class: 0	0.185256	0.182957	0.059041	0.0721668	tf	0.00229844	0.00229844	144	Cnnm4;Bzw1;Sumo1;Csrp1;Lamc1;Itpkb;Nebl;Nmi;Nr4a2;Dgkz;Rassf2;Rrbp1;Cst3;Fam110a;Pdrg1;Cebpb;Gata1;Sat1;Acot9;1110032F04Rik;Ift80;Smc4;Lmna;Slc22a15;Gnai3;Stxbp3;Tox;Rab2a;Ugcg;Yrdc;Sfpq;Marcksl1;Syf2;Errfi1;Tnfrsf9;Rpl22;Tnfrsf18;Fosl2;Fryl;Aff1;Tmed5;Gltp;Rplp0;Hip1r;Tmed2;Tsc22d4;Crbn;Emg1;Prkd2;B9d2;Lgals7;Spint2;Il16;Eif3f;Eif4g2;Ypel3;Rgs10;Cited2;Cenpw;Jmjd1c;Hmha1;Mbd3;Gadd45b;Cdk17;Ube2n…
Factor: CTCF; motif: NAGGGGGCGCNNKNNNN	0.279653	0.201586	0.0397629	0.0462868	tf	0.0780667	0.0780667	344	Rpl7;Cnnm4;Il1r2;Stk17b;Bzw1;Sumo1;Icos;Ncl;Pdcd1;D1Ertd622e;Cxcr4;Ikbke;Atp2b4;Csrp1;Rgs2;Lamc1;Rgs16;Cenpl;Sell;Gm4955;Pydc4;Rbm8a2;Adck3;Itpkb;Ephx1;Traf3ip3;Fam188a;Nebl;Commd3;Bmyc;St6galnac6;Hspa5;Nr4a2;Itgav;Dgkz;Ehd4;Rassf2;Pcna;Rrbp1;Cst3;Fam110a;Rbck1;Pdrg1;Ppp1r16b;Serinc3;Cebpb;Stx16;Rgs19;Gata1;Ube2a;Mpp1;Itm2a;Wbp5;Morf4l2;Sat1;Acot9;Hccs;Mid1;Sec62;Tiparp;1110032F04Rik;Ift80;Smc4;L…
Factor: ctcf; motif: YGGCCASYAGGGGGCGCYNN; match class: 0	0.296394	0.267752	0.0560679	0.0756403	tf	0.0286415	0.0286415	144	Rpl7;Cnnm4;Stk17b;Rpl37a;Ncl;Cxcr4;Csrp1;Lamc1;Sell;Itpkb;Bpnt1;Traf3ip3;Nebl;Bmyc;St6galnac6;Nmi;Dgkz;Ehd4;Rassf2;Rrbp1;Cst3;Fam110a;Pdrg1;Ppp1r16b;Cebpb;Stx16;Gata1;Ube2a;Sat1;Acot9;Tiparp;1110032F04Rik;Ift80;Smc4;Ash1l;Cd53;Stxbp3;Ugcg;Yrdc;Sfpq;Marcksl1;Rpl11;Tnfrsf9;Rpl22;Cenpa;Fosl2;Aff1;Gltp;Rplp0;Arpc3;Hip1r;Tsc22d4;Gimap9;Rab43;Crbn;Emg1;Aebp2;Ndufa3;Prkd2;B9d2;Lgals7;Spint2;Eif3f;Eif4g2…
Factor: DEAF1; motif: NCGNNYTCGGGNRTTTCCGDARNNN; match class: 0	0.235512	0.364585	0.100695	0.125456	tf	-0.129073	0.129073	62	Cnnm4;Rpl37a;Rgs2;Cenpl;Adck3;Pcna;Morf4l2;Selt;Ash1l;Lef1;Fam76a;Rpl22;Abcb1a;Dnajb6;Slbp;Fryl;Rplp0;Arpc3;Hmces;Clec2i;Rplp2;Serinc1;Gadd45b;Ube2n;Ing2;Sin3b;Smarca5;Psmb10;Psme1;Lats2;Tpt1;Gtf2f2;Birc3;Cbl;Arpp19;Tmem30a;Vmp1;Smarce1;Amz2;Slc16a6;Syngr2;Dek;Pde4d;Gpbp1;Snx18;Nfkbia;Arf6;Crip2;Rpl30;Dgat1;Apobec3;Arf3;Tuba1a;Rnf5;Lbh;Calm2;Epcam;Eif1a;Trmt112;Uqcc3;Jak2;Ric1
Factor: DEAF1; motif: RNNNRTTCGGGNRTTTCCGGRRNKN; match class: 0	0.327361	0.368282	0.107344	0.158124	tf	-0.0409213	0.0409213	40	Cnnm4;Bzw1;Sumo1;Ncl;St6galnac6;Wbp5;Morf4l2;Lef1;Dnajb6;Ube2k;Rilpl2;Hmces;Clec2i;Nipa2;Mbd3;Cpm;Psme1;Tpt1;Cbl;Arpp19;Ttc19;Vmp1;Cwc25;Slc16a6;Dek;Nfil3;Emb;Dnajb9;Sub1;Rpl30;Dazap2;Pim1;Rnf5;Eif1a;Lmnb1;Trmt112;Uqcc3;Jak2;Nfkb2;mt-Nd2
Factor: DEC1; motif: CNCACRTGASC	0.310918	0.22144	0.0566612	0.066539	tf	0.089478	0.089478	166	Cnnm4;Il1rl1;Bzw1;Icos;Sp110;Ncl;Pdcd1;Cxcr4;Lamc1;Cenpl;Ephx1;Bmyc;Arhgap15;Nmi;Rrbp1;Rbck1;Cebpb;Rps21;Rbm3;Sash3;Cxcr3;Morf4l2;Acot9;Mgst2;1110032F04Rik;Sh2d2a;Lmna;Ash1l;S100a11;Tnfaip8l2;Rpl34;Lef1;3110043O21Rik;Klf4;Ugcg;Sfpq;Marcksl1;Fam76a;Rpl11;Rpl22;Sdf4;Tnfrsf4;Abcb1a;Insig1;Dnajb6;Ube2k;Fryl;Rpl6;Tmed2;Pon2;Gimap6;Gimap1;Gimap3;Snrpg;Eif4e3;Crbn;Edem1;Emg1;Ptpn6;Tpi1;Gabarapl1;Rps9;B9…
Factor: DEC1; motif: NCNCACRTGNSC; match class: 0	0.306864	0.2062	0.0531346	0.0627014	tf	0.100664	0.100664	190	Il1rl1;Stk17b;Bzw1;Icos;Ncl;Pdcd1;Cxcr4;Lamc1;Mndal;Ifi203;Adck3;Ephx1;Traf3ip3;Commd3;Bmyc;Arhgap15;Nr4a2;Ehd4;Rassf2;Rrbp1;Pdrg1;Ppp1r16b;Serinc3;Stx16;Rps21;Rbm3;Sash3;Cxcr3;Wbp5;Morf4l2;Acot9;Sec62;Mgst2;Tiparp;1110032F04Rik;Sh2d2a;Lmna;S100a11;Tnfaip8l2;Rpl34;3110043O21Rik;Klf4;Ugcg;Zc3h12a;Sfpq;Marcksl1;Fam76a;Rpl11;Rpl22;Sdf4;Tnfrsf4;Abcb1a;Insig1;Dnajb6;Slbp;Ube2k;Fryl;Gltp;Rpl6;Vps29;Hip…
Factor: DEC2; motif: SNTCACGTGS; match class: 0	0.203053	-0.0157513	0.0798697	0.0836866	tf	0.218804	0.218804	104	Stk17b;Rgs16;Sell;Pydc4;Ephx1;Commd3;Bmyc;St6galnac6;Arhgap15;Itgav;Fam110a;Rbm3;Sash3;Morf4l2;Sec62;1110032F04Rik;Rpl34;Lef1;Tox;3110043O21Rik;Ugcg;Zc3h12a;Sfpq;Marcksl1;Fam76a;Tnfrsf9;Sdf4;Abcb1a;Insig1;Slbp;Ube2k;Gltp;Arpc3;Tmed2;Gimap6;Gimap3;Tgoln1;Emc3;B9d2;Nipa2;Eif3f;Rpl27a;Copb1;Rplp2;Cstb;Gadd45b;Hsp90b1;Eea1;Cdk4;Lsm4;Sin3b;D8Ertd738e;Maf;Selk;Sh3bp5;Lats2;Elf1;Kctd12;Gpr83;Rplp1;Ccr4;…
Factor: E2F-1; motif: NKTSSCGC; match class: 0	0.249226	0.183736	0.0500078	0.0644417	tf	0.0654903	0.0654903	209	Rpl7;Cnnm4;Il1rl1;Il18r1;Bzw1;Sumo1;Rpl37a;Ncl;Cxcr4;Rgs2;Cenpl;Rbm8a2;Atf3;Nebl;Commd3;Bmyc;Nmi;Arl5a;Nr4a2;Itgav;Dgkz;Pcna;Rrbp1;Rbck1;Cebpb;Stx16;Rbm3;Cxcr3;Morf4l2;Hccs;Sec62;1110032F04Rik;Ift80;Smc4;Lmna;Ash1l;Slc22a15;Rpl34;Tox;3110043O21Rik;Klf4;Ugcg;Zc3h12a;Marcksl1;Lck;Rpl11;Tnfrsf1b;Rpl22;Sdf4;Tnfrsf18;Fosl2;Ube2k;Fryl;Tmed5;Gltp;Rplp0;Vps29;Arpc3;Hip1r;Tmed2;Pon2;Snrpg;Rab43;Hmces;Edem…
Factor: E2F-1; motif: NNNSSCGCSAANN; match class: 0	0.197898	0.16235	0.0464634	0.0561202	tf	0.0355483	0.0355483	255	Rpl7;Cnnm4;Il1rl1;Bzw1;Sumo1;Rpl37a;Ncl;Atp2b4;Rgs2;Lamc1;Cenpl;Rbm8a2;Adck3;Itpkb;Ephx1;Bpnt1;Atf3;Fam188a;Nebl;Commd3;Bmyc;Arl5a;Nr4a2;Itgav;Dgkz;Ehd4;Capn3;Rassf2;Pcna;Rrbp1;Cst3;Fam110a;Rbck1;Ppp1r16b;Cebpb;Stx16;Rps21;Rgs19;Rbm3;Ube2a;Morf4l2;Hccs;Sec62;Selt;1110032F04Rik;Ift80;Smc4;Lmna;Ash1l;Ctss;Slc22a15;Gnai3;Stxbp3;Tox;Rab2a;3110043O21Rik;Ugcg;Yrdc;Zc3h12a;Sfpq;Marcksl1;Lck;Atpif1;Syf2;…
Factor: E2F-1; motif: NTTSGCGG; match class: 0	0.205037	0.171134	0.0533112	0.0635998	tf	0.0339032	0.0339032	205	Rpl7;Stk17b;Bzw1;Rpl37a;Ncl;Cxcr4;Cenpl;Sell;Adck3;Ephx1;Bmyc;Hspa5;Dgkz;Pcna;Rrbp1;Cst3;Fam110a;Cebpb;Rbm3;Ube2a;Mpp1;Morf4l2;Hccs;Mid1;Gm8797;Sec62;Selt;1110032F04Rik;Ift80;Smc4;Lmna;Ash1l;Ctss;Gnai3;Stxbp3;Tox;Rab2a;Ugcg;Yrdc;Sfpq;Marcksl1;Atpif1;Fam76a;Syf2;Id3;Tnfrsf1b;Rpl22;Sdf4;Cenpa;Fosl2;Slbp;Ube2k;Aff1;Tmed5;Gltp;Rpl6;Arpc3;Hip1r;Tmed2;Tsc22d4;Pon2;Zfp467;Gimap3;Capg;Rab43;Hmces;Rab7;Ei…
Factor: E2F-1; motif: TTGGCGCGRAANNGNM; match class: 0	0.222679	0.197386	0.0644692	0.0758368	tf	0.0252932	0.0252932	146	Cnnm4;Il18r1;Stk17b;Bzw1;Ncl;D1Ertd622e;Lamc1;Commd3;Hspa5;Arl5a;Nr4a2;Itgav;Rbck1;Cebpb;Rps21;Rgs19;Ube2a;Sat1;Hccs;Tiparp;1110032F04Rik;Ash1l;Slc22a15;Stxbp3;Rpl34;Lef1;Tox;Rab2a;Klf4;Ugcg;Yrdc;Marcksl1;Lck;Atpif1;Tnfrsf1b;Rpl22;Sdf4;Fosl2;Slbp;Fryl;Gltp;Vps29;Arpc3;Hip1r;Zfp467;Rab43;Hmces;Edem1;Ndufa3;Rps9;Pld3;Eif4g2;Ypel3;Rgs10;Ipmk;Mbd3;Hsp90b1;Ube2n;Cpm;Rap1b;Rassf3;Lsm4;Tpm4;Sin3b;Smarca…
Factor: E2F-1; motif: TTTSGCGCGMNR; match class: 0	0.277076	0.253687	0.0581384	0.0704351	tf	0.0233892	0.0233892	162	Rpl7;Cnnm4;Mrpl30;Il1rl1;Il18r1;Bzw1;Rpl37a;Ncl;Rgs2;Cenpl;Rbm8a2;Adck3;Atf3;Commd3;Arl5a;Nr4a2;Itgav;Pcna;Fam110a;Rbck1;Cebpb;Stx16;Rbm3;Ube2a;Sat1;1110032F04Rik;Ash1l;Ctss;Slc22a15;Gnai3;3110043O21Rik;Ugcg;Sfpq;Marcksl1;Lck;Atpif1;Rpl22;Sdf4;Insig1;Fosl2;Slbp;Ube2k;Fryl;Tmed5;Gltp;Vps29;Hip1r;Tsc22d4;Pon2;Snrpg;Hmces;Clec2i;Ndufa3;Rps9;Snrpd2;Pld3;Spint2;Nipa2;Timm10b;Eif4g2;Rgs10;Rplp2;Cited2;…
Factor: E2F-1; motif: TTTSGCGS; match class: 0	0.231985	0.241954	0.0581575	0.0710539	tf	-0.00996901	0.00996901	167	Rpl7;Cnnm4;Il1rl1;Bzw1;Sumo1;Rpl37a;Ncl;Cxcr4;Rgs2;Cenpl;Rbm8a2;Atf3;Commd3;Arl5a;Nr4a2;Itgav;Pcna;Cst3;Rbck1;Cebpb;Stx16;Gata1;Rbm3;1110032F04Rik;Ift80;Smc4;Lmna;Ash1l;Ctss;Gnai3;Stxbp3;Rab2a;3110043O21Rik;Ugcg;Marcksl1;Lck;Atpif1;Rpl22;Fosl2;Slbp;Ube2k;Fryl;Tmed5;Gltp;Vps29;Hip1r;Tsc22d4;Pon2;Zfp467;Snrpg;Rab43;Hmces;Emc3;Emg1;Etnk1;Ndufa3;Snrpd2;B9d2;Pld3;Spint2;Ftl1;Timm10b;Eif4g2;Rgs10;Rplp2…
Factor: E2F-1; motif: TWSGCGCGAAAAYKR; match class: 0	0.307105	0.236884	0.056194	0.060578	tf	0.070221	0.070221	200	Rpl7;Cnnm4;Sumo1;Rpl37a;Sp110;D1Ertd622e;Cxcr4;Atp2b4;Rgs16;Cenpl;Pyhin1;Bpnt1;Traf3ip3;Fam188a;Commd3;St6galnac6;Arhgap15;Nmi;Itgav;Dgkz;Ehd4;Rassf2;Pcna;Rbck1;Rps21;Gata1;Rbm3;Sash3;Morf4l2;Sat1;Acot9;Mid1;Tiparp;1110032F04Rik;Ift80;Smc4;Sh2d2a;Lmna;S100a11;Ctss;Stxbp3;Lef1;Tox;Klf4;Yrdc;Sfpq;Marcksl1;Atpif1;Tnfrsf1b;Tnfrsf9;Rpl22;Sdf4;Abcb1a;Fosl2;Slbp;Ube2k;Fryl;Tmed5;Vps29;Arpc3;Hip1r;Tmed2;…
Factor: E2F-2; motif: NNNANGGCGCGCNNN; match class: 0	0.259265	0.142122	0.0685859	0.0776298	tf	0.117143	0.117143	111	Bzw1;D1Ertd622e;Lamc1;Nebl;Commd3;Hspa5;Nmi;Arl5a;Nr4a2;Dgkz;Ehd4;Rassf2;Pcna;Cebpb;Rbm3;Itm2a;Tiparp;1110032F04Rik;Ift80;Smc4;Ash1l;Ugcg;Marcksl1;Sdf4;Insig1;Fosl2;Slbp;Fryl;Aff1;Rplp0;Vps29;Snrpg;Gabarapl1;Aebp2;Prkd2;Nipa2;Pgm2l1;Rps13;Rgs10;Cited2;Cstb;Mbd3;Cpm;Rap1b;Sap30;Hmgb2;Lsm4;Tpm4;Smarca5;D8Ertd738e;Maf;Map1lc3b;Gtf2f2;Aplp2;Cbl;Rplp1;Rpl4;Higd1a;Hnrnpab;Ttc19;Rnf167;Pafah1b1;Lasp1;Rp…
Factor: E2F-2; motif: NNNWYGGCGCCAANNNN; match class: 0	0.269785	0.287502	0.0805474	0.101854	tf	-0.0177163	0.0177163	67	Cnnm4;Bzw1;D1Ertd622e;Cenpl;St6galnac6;Arl5a;Rrbp1;Cebpb;Ube2a;Sat1;Sec62;Tiparp;Ift80;Smc4;Stxbp3;Rpl34;Marcksl1;Rpl22;Fosl2;Ube2k;Tsc22d4;Zfp467;Hmces;Eif4e3;Clec2d;Rps9;Rgs10;Cited2;Adora2a;Rap1b;Cdk4;Dusp4;Ing2;Lsm4;Maf;Tpt1;Aplp2;Hnrnpab;Rpl23a;Lasp1;Gm12355;Smarce1;Mif4gd;Nfil3;Gpbp1;Emb;Odc1;Ywhaq;Ahr;Dnajb9;Nfkbia;Atp6v1d;Actn1;Itpk1;Rpl3;Ubald1;Nxpe3;Cggbp1;Dusp1;Pim1;Psmb9;Rnf5;Calm2;Rb…
Factor: E2F-3; motif: GGCGGGN; match class: 0	0.243191	0.201995	0.0446843	0.050673	tf	0.041196	0.041196	298	Rpl7;Cnnm4;Il1r2;Stk17b;Bzw1;Sumo1;Rpl37a;Ncl;D1Ertd622e;Cxcr4;Csrp1;Rgs2;Lamc1;Rgs16;Rbm8a2;Adck3;Itpkb;Ephx1;Fam188a;Nebl;Commd3;St6galnac6;Arhgap15;Arl5a;Nr4a2;Itgav;Ehd4;Rassf2;Pcna;Rrbp1;Cst3;Fam110a;Rbck1;Pdrg1;Ppp1r16b;Serinc3;Cebpb;Stx16;Rps21;Rgs19;Rbm3;Ube2a;Itm2a;Wbp5;Morf4l2;Sat1;Acot9;Sec62;Tiparp;1110032F04Rik;Ift80;Smc4;Lmna;Ash1l;S100a11;Tnfaip8l2;Slc22a15;Stxbp3;Lef1;Tox;Rab2a;31…
Factor: E2F-3; motif: NNNANGGCGCGCSNW; match class: 0	0.0992766	0.0597291	0.0861156	0.108794	tf	0.0395475	0.0395475	58	Bzw1;Nebl;Commd3;Hspa5;Rassf2;Pcna;Cebpb;Rbm3;Ash1l;Ugcg;Sdf4;Insig1;Fosl2;Fryl;Aebp2;Nipa2;Rps13;Cstb;Mbd3;Hmgb2;Smarca5;D8Ertd738e;Maf;Map1lc3b;Aplp2;Rplp1;Hnrnpab;Ttc19;Rnf167;Pafah1b1;Lasp1;Ubtf;Hexim1;H3f3b;Cd83;Nfil3;Grk6;Gpbp1;Snx18;Evl;Azin1;Tmem65;Rpl3;Dazap2;Atg101;Ubald1;Carhsp1;Cggbp1;Slc5a3;Dusp1;Cdkn1a;Pim1;H2-D1;Rbbp8;Taf4b;Pura;Ccdc85b;Cfl1
Factor: E2F-3; motif: NNNWYGGCGCCAMNNNN	0.320613	0.428434	0.0957873	0.129076	tf	-0.107821	0.107821	45	Bzw1;D1Ertd622e;Arl5a;Rrbp1;Cebpb;Sat1;Ift80;Smc4;Rpl22;Fosl2;Tsc22d4;Hmces;Clec2d;Rps9;Rgs10;Cited2;Rap1b;Cdk4;Dusp4;Sap30;Lsm4;Aplp2;Hnrnpab;Rpl23a;Lasp1;Gm12355;Smarce1;Nfil3;Gpbp1;Emb;Odc1;Ywhaq;Ahr;Dnajb9;Nfkbia;Atp6v1d;Rpl3;Cggbp1;Dusp1;Pim1;Psmb9;Rnf5;Calm2;Rbbp8;Dusp5
Factor: E2F-3; motif: YTCCCGCCCNCNSNN	0.439654	0.395819	0.183307	0.301696	tf	0.0438351	0.0438351	16	Pdcd1;Cebpb;Sfpq;Fosl2;Rab43;Hmces;Cdk4;Smarca5;Ccrl2;Dek;Ninj1;Emb;Gpsm3;Treml2;Kif5b;Mxi1
Factor: E2F-4; motif: GCGGGAAANA	0.263886	0.196655	0.0485053	0.0548944	tf	0.0672312	0.0672312	258	Cnnm4;Mrpl30;Il1rl1;Bzw1;Sumo1;Ncl;Pdcd1;D1Ertd622e;Cxcr4;Atp2b4;Rgs2;Lamc1;Rgs16;Cenpl;Itpkb;Ephx1;Bpnt1;Nebl;Commd3;Hspa5;Arl5a;Nr4a2;Itgav;Dgkz;Ehd4;Pcna;Rrbp1;Rbck1;Pdrg1;Ppp1r16b;Cebpb;Rps21;Rgs19;Gata1;Rbm3;Ube2a;Wbp5;Sat1;Hccs;Sec62;Tiparp;1110032F04Rik;Smc4;Lmna;Ash1l;S100a11;Slc22a15;Gnai3;Stxbp3;Rpl34;Lef1;Tox;Rab2a;Klf4;Sfpq;Marcksl1;Atpif1;Syf2;Tnfrsf1b;Errfi1;Tnfrsf9;Rpl22;Sdf4;Abcb1…
Factor: E2F-4; motif: GNNGGCGGGAAN	0.274185	0.187238	0.0632397	0.0705414	tf	0.0869478	0.0869478	151	Rpl7;Cnnm4;Ncl;Pdcd1;D1Ertd622e;Cxcr4;Atp2b4;Rgs2;Lamc1;Commd3;Dgkz;Pcna;Rrbp1;Fam110a;Cebpb;Rps21;Rgs19;Gata1;Rbm3;Ube2a;Wbp5;Acot9;Hccs;Sec62;Tiparp;1110032F04Rik;Ift80;Smc4;Ash1l;S100a11;Slc22a15;Gnai3;Stxbp3;Rpl34;Lef1;Rab2a;3110043O21Rik;Klf4;Sfpq;Marcksl1;Fam76a;Rpl11;Tnfrsf1b;Tnfrsf9;Rpl22;Dnajb6;Cenpa;Fosl2;Slbp;Ube2k;Fryl;Tsc22d4;Zfp467;Rab43;Hmces;Edem1;Tpi1;Aebp2;Prkd2;Snrpd2;Pld3;Nipa…
Factor: E2F-4; motif: NTTTCSCGCC	0.253518	0.233747	0.0467701	0.0533452	tf	0.0197706	0.0197706	261	Rpl7;Cnnm4;Bzw1;Ncl;Pdcd1;D1Ertd622e;Cxcr4;Atp2b4;Rgs2;Lamc1;Rgs16;Cenpl;Adck3;Traf3ip3;Nebl;Commd3;Bmyc;Hspa5;Arl5a;Nr4a2;Itgav;Dgkz;Ehd4;Rassf2;Pcna;Rrbp1;Fam110a;Rbck1;Ppp1r16b;Cebpb;Stx16;Rps21;Rgs19;Gata1;Rbm3;Ube2a;Wbp5;Morf4l2;Sat1;Acot9;Hccs;Mid1;Sec62;Tiparp;1110032F04Rik;Ift80;Smc4;Ash1l;S100a11;Slc22a15;Gnai3;Stxbp3;Rpl34;Lef1;Tox;3110043O21Rik;Klf4;Ugcg;Yrdc;Zc3h12a;Sfpq;Marcksl1;Fam7…
Factor: E2F-6; motif: CNTTTCNT; match class: 0	0.189276	0.260491	0.0958044	0.106252	tf	-0.0712148	0.0712148	63	Il1rl1;Il18r1;Pdcd1;Rbm8a2;Bpnt1;Commd3;Rassf2;S100a11;Rab2a;Sfpq;Syf2;Tnfrsf9;Rilpl2;Zfp467;Gimap3;Crbn;Emc3;Gabarapl1;Prkd2;Il16;Rps13;AI467606;Pddc1;Dnajc12;Cnn2;Hmha1;Mbd3;Hsp90b1;Cdk4;Hmgb2;Smarca5;Ltb4r1;Higd1a;Xbp1;Rps27a;Bcas3;Eif1;Hexim1;Kpna2;Prkar1a;H3f3b;Mettl23;Nfil3;Emb;Id2;Ahr;Dnajb9;Atp6v1d;Ptger4;Tmem65;Sh3bp1;Cbx6;Tob2;Tuba1a;Dazap2;Ubald1;4932438H23Rik;Eif1a;Ptprcap;Ccdc85b;Trm…
Factor: E2F; motif: GGCGSG; match class: 0	0.233259	0.188512	0.044887	0.0523713	tf	0.0447479	0.0447479	285	Rpl7;Cnnm4;Mrpl30;Il18r1;Stk17b;Bzw1;Sumo1;Rpl37a;Ncl;D1Ertd622e;Cxcr4;Atp2b4;Rgs2;Lamc1;Rgs16;Cenpl;Itpkb;Nebl;Commd3;Bmyc;St6galnac6;Hspa5;Nmi;Arl5a;Nr4a2;Itgav;Dgkz;Ehd4;Rassf2;Pcna;Rrbp1;Cst3;Rbck1;Pdrg1;Ppp1r16b;Serinc3;Cebpb;Stx16;Rps21;Rbm3;Itm2a;Sat1;Acot9;Hccs;Mid1;Sec62;Selt;Tiparp;1110032F04Rik;Lmna;Ash1l;Slc22a15;Stxbp3;Rpl34;Lef1;Tox;Rab2a;3110043O21Rik;Klf4;Ugcg;Yrdc;Sfpq;Marcksl1;L…
Factor: E2F; motif: NCSCGCSAAAN	0.250687	0.219794	0.062188	0.0752953	tf	0.0308936	0.0308936	148	Rpl7;Cnnm4;Il1rl1;Bzw1;Rpl37a;Ncl;Rgs2;Cenpl;Rbm8a2;Adck3;Ephx1;Atf3;Commd3;Arl5a;Nr4a2;Dgkz;Pcna;Fam110a;Rbck1;Cebpb;Stx16;Rbm3;Ube2a;Morf4l2;Sec62;1110032F04Rik;Ash1l;Ctss;Slc22a15;Gnai3;Ugcg;Sfpq;Marcksl1;Lck;Tnfrsf1b;Rpl22;Sdf4;Insig1;Fosl2;Slbp;Ube2k;Tmed5;Rpl6;Vps29;Hip1r;Tmed2;Tsc22d4;Pon2;Zfp467;Snrpg;Hmces;Clec2i;Ndufa3;Snrpd2;Pld3;Spint2;Timm10b;Eif4g2;Rgs10;Rplp2;Cited2;Jmjd1c;Ipmk;Ado…
Factor: E2F; motif: NKCGCGCSAAAN; match class: 0	0.268754	0.236086	0.0626845	0.0751214	tf	0.0326671	0.0326671	148	Rpl7;Cnnm4;Il1rl1;Bzw1;Rpl37a;Ncl;Rgs2;Cenpl;Rbm8a2;Adck3;Ephx1;Atf3;Commd3;Arl5a;Nr4a2;Itgav;Dgkz;Pcna;Fam110a;Rbck1;Cebpb;Stx16;Rbm3;Ube2a;Morf4l2;Sec62;1110032F04Rik;Lmna;Ash1l;Ctss;Slc22a15;Gnai3;Ugcg;Sfpq;Marcksl1;Lck;Atpif1;Rpl22;Sdf4;Insig1;Fosl2;Slbp;Ube2k;Tmed5;Rpl6;Vps29;Hip1r;Tsc22d4;Pon2;Zfp467;Snrpg;Hmces;Clec2i;Ndufa3;Snrpd2;Pld3;Spint2;Nipa2;Timm10b;Eif4g2;Rgs10;Rplp2;Cited2;Jmjd1c…
Factor: E2F; motif: NNTTTCGCGCN; match class: 0	0.225091	0.242565	0.0621326	0.076552	tf	-0.0174732	0.0174732	132	Rpl7;Cnnm4;Bzw1;Sumo1;Rpl37a;Ncl;Cxcr4;Rgs2;Lamc1;Cenpl;Commd3;Nr4a2;Itgav;Pcna;Rbck1;Pdrg1;Cebpb;Rps21;Gata1;Tiparp;1110032F04Rik;Ift80;Smc4;Ash1l;Slc22a15;Stxbp3;Klf4;Ugcg;Marcksl1;Syf2;Rpl22;Abcb1a;Fosl2;Ube2k;Fryl;Gltp;Vps29;Hip1r;Tmed2;Zfp467;Snrpg;Eif4e3;Edem1;Emc3;Ndufa3;Spint2;Nipa2;Eif4g2;Rps13;Rgs10;Rplp2;Ipmk;Cnn2;Mbd3;Gadd45b;Hsp90b1;Rap1b;Rassf3;Cdk4;Dusp4;Sap30;Tpm4;Sin3b;Mphosph6;M…
Factor: E2F; motif: TTTSGCGC; match class: 0	0.26281	0.244851	0.0617542	0.072715	tf	0.0179594	0.0179594	152	Rpl7;Cnnm4;Bzw1;Sumo1;Rpl37a;Sp110;Ncl;D1Ertd622e;Cxcr4;Atp2b4;Cenpl;Sell;Adck3;Bpnt1;Nebl;Arl5a;Ehd4;Capn3;Pcna;Fam110a;Rbck1;Gata1;Mid1;Mgst2;1110032F04Rik;Ctss;Slc22a15;Gnai3;Stxbp3;Ugcg;Sfpq;Marcksl1;Rpl22;Abcb1a;Insig1;Fosl2;Slbp;Ube2k;Fryl;Aff1;Gltp;Rpl6;Tsc22d4;Tgoln1;Hmces;Emc3;Clec2i;Ndufa3;Rps9;Snrpd2;Spint2;Nipa2;Timm10b;Rgs10;Rplp2;Ipmk;Adora2a;Cnn2;Hmha1;Mbd3;Hsp90b1;Ube2n;Eea1;Glipr…
Factor: E2F; motif: TTTSGCGSG	0.238593	0.220436	0.0605235	0.0719291	tf	0.0181564	0.0181564	278	Rpl7;Cnnm4;Il1rl1;Bzw1;Rpl37a;Ncl;Rgs2;Cenpl;Rbm8a2;Adck3;Ephx1;Atf3;Commd3;Arl5a;Nr4a2;Itgav;Dgkz;Pcna;Fam110a;Rbck1;Ppp1r16b;Cebpb;Stx16;Rbm3;Ube2a;Morf4l2;Sec62;1110032F04Rik;Ash1l;Ctss;Slc22a15;Gnai3;3110043O21Rik;Ugcg;Sfpq;Marcksl1;Lck;Tnfrsf1b;Rpl22;Sdf4;Insig1;Fosl2;Slbp;Ube2k;Aff1;Tmed5;Rpl6;Vps29;Hip1r;Tmed2;Tsc22d4;Pon2;Zfp467;Snrpg;Hmces;Clec2i;Ndufa3;Snrpd2;Pld3;Spint2;Nipa2;Timm10b;E…
Factor: E2F; motif: TTTSGCGSG	0.238593	0.220436	0.0605235	0.0719291	tf	0.0181564	0.0181564	278	Rpl7;Cnnm4;Il1rl1;Bzw1;Rpl37a;Ncl;Rgs2;Cenpl;Rbm8a2;Adck3;Ephx1;Atf3;Commd3;Arl5a;Nr4a2;Itgav;Dgkz;Pcna;Fam110a;Rbck1;Ppp1r16b;Cebpb;Stx16;Rbm3;Ube2a;Morf4l2;Sec62;1110032F04Rik;Ash1l;Ctss;Slc22a15;Gnai3;3110043O21Rik;Ugcg;Sfpq;Marcksl1;Lck;Tnfrsf1b;Rpl22;Sdf4;Insig1;Fosl2;Slbp;Ube2k;Aff1;Tmed5;Rpl6;Vps29;Hip1r;Tmed2;Tsc22d4;Pon2;Zfp467;Snrpg;Hmces;Clec2i;Ndufa3;Snrpd2;Pld3;Spint2;Nipa2;Timm10b;E…
Factor: E2F1; motif: NNNNNGCGSSAAAN	0.222013	0.238977	0.0596605	0.0727093	tf	-0.0169642	0.0169642	150	Rpl7;Cnnm4;Sumo1;Rpl37a;Sp110;Ncl;D1Ertd622e;Cxcr4;Lamc1;Cenpl;Sell;Adck3;Bpnt1;Commd3;Arl5a;Nr4a2;Itgav;Dgkz;Ehd4;Capn3;Pcna;Rbck1;Pdrg1;Cebpb;Rps21;Gata1;Mid1;Tiparp;1110032F04Rik;Slc22a15;Gnai3;Stxbp3;Klf4;Sfpq;Marcksl1;Syf2;Tnfrsf9;Rpl22;Abcb1a;Fosl2;Slbp;Ube2k;Fryl;Rpl6;Vps29;Tmed2;Zfp467;Gimap9;Rab43;Hmces;Eif4e3;Edem1;Emc3;Emg1;Etnk1;Ndufa3;Snrpd2;Spint2;Rps13;Rgs10;Rplp2;Ipmk;Cnn2;Mbd3;Ga…
Factor: E4F1; motif: SYTACGTCAC	0.589335	0.124617	0.227535	0.432669	tf	0.464718	0.464718	3	Tpt1;Izumo1r;Ninj1
Factor: Egr-1; motif: GCGGGGGCGG; match class: 0	0.312032	0.307827	0.0594888	0.0647218	tf	0.00420569	0.00420569	301	Rpl7;Cnnm4;Stk17b;Sumo1;Pdcd1;D1Ertd622e;Cxcr4;Ikbke;Atp2b4;Lamc1;Rgs16;Adck3;Ephx1;Fam188a;Nebl;St6galnac6;Nr4a2;Itgav;Dgkz;Rassf2;Rrbp1;Fam110a;Ppp1r16b;Serinc3;Cebpb;Rgs19;Ube2a;Morf4l2;Sec62;Selt;Tiparp;Ash1l;Slc22a15;Stxbp3;Lef1;3110043O21Rik;Klf4;Ugcg;Sfpq;Marcksl1;Atpif1;Fam76a;Syf2;Insig1;Fosl2;Fryl;Aff1;Tmed5;Gltp;Vps29;Hip1r;Zfp467;Rab43;Gabarapl1;Aebp2;Etnk1;Prkd2;Spint2;Pgm2l1;Timm10b…
Factor: Egr-1; motif: GCGGGGGCGG; match class: 0	0.312032	0.307827	0.0594888	0.0647218	tf	0.00420569	0.00420569	301	Rpl7;Cnnm4;Stk17b;Sumo1;Pdcd1;D1Ertd622e;Cxcr4;Ikbke;Atp2b4;Lamc1;Rgs16;Adck3;Ephx1;Fam188a;Nebl;St6galnac6;Nr4a2;Itgav;Dgkz;Rassf2;Rrbp1;Fam110a;Ppp1r16b;Serinc3;Cebpb;Rgs19;Ube2a;Morf4l2;Sec62;Selt;Tiparp;Ash1l;Slc22a15;Stxbp3;Lef1;3110043O21Rik;Klf4;Ugcg;Sfpq;Marcksl1;Atpif1;Fam76a;Syf2;Insig1;Fosl2;Fryl;Aff1;Tmed5;Gltp;Vps29;Hip1r;Zfp467;Rab43;Gabarapl1;Aebp2;Etnk1;Prkd2;Spint2;Pgm2l1;Timm10b…
Factor: EGR-1; motif: NGCGKGGGCGKNN; match class: 0	0.370434	0.348368	0.0747221	0.0810919	tf	0.022066	0.022066	111	Cnnm4;Stk17b;D1Ertd622e;Cxcr4;Lamc1;Adck3;Ephx1;Fam188a;St6galnac6;Rassf2;Rrbp1;Fam110a;Serinc3;Cebpb;Mpp1;Itm2a;Morf4l2;Lmna;Slc22a15;Lef1;3110043O21Rik;Klf4;Fam76a;Syf2;Fosl2;Fryl;Gltp;Arpc3;Hip1r;Zfp467;Hmces;Gabarapl1;Aebp2;Spint2;Pgm2l1;Rpl27a;Rps13;Ypel3;Pddc1;Rplp2;Jmjd1c;Cstb;Cnn2;Mbd3;Gadd45b;Eea1;Cdk4;Ing2;Hmgb2;Tpm4;Smarca5;Psmb10;Mphosph6;Mrpl52;Tpt1;Tbc1d4;Kctd12;Aplp2;Cbl;Clk3;Rpl4;…
Factor: EGR-1; motif: TGCGTGGGCGK; match class: 0	0.249605	0.315306	0.0638085	0.0824697	tf	-0.0657008	0.0657008	112	Cnnm4;D1Ertd622e;Cxcr4;Lamc1;Ephx1;Fam188a;St6galnac6;Rassf2;Rrbp1;Cst3;Fam110a;Serinc3;Rgs19;Gata1;Mpp1;Morf4l2;Tiparp;Ash1l;Lef1;3110043O21Rik;Atpif1;Syf2;Rpl22;Cenpa;Fosl2;Fryl;Gltp;Vps29;Hip1r;Zfp467;Hmces;Gabarapl1;Rps9;Spint2;Nipa2;Pgm2l1;Rpl27a;Rps13;Pddc1;Rplp2;Jmjd1c;Cstb;Cnn2;Gadd45b;Cdk17;Rassf3;Cdk4;Arhgap9;Ing2;Sap30;Hmgb2;Tpm4;Smarca5;Psmb10;Mphosph6;Tpt1;Tbc1d4;Kctd12;Aplp2;Cbl;Clk…
Factor: Egr-1; motif: WTGCGTGGGCGK; match class: 0	0.199584	0.270359	0.067698	0.077723	tf	-0.0707755	0.0707755	123	Rpl37a;Ncl;D1Ertd622e;Cxcr4;Lamc1;Sell;Traf3ip3;Hspa5;Ehd4;Rassf2;Fam110a;Pdrg1;Serinc3;Cebpb;Mpp1;Morf4l2;Sec62;Selt;1110032F04Rik;Lmna;Ash1l;Slc22a15;Rpl34;Lef1;3110043O21Rik;Yrdc;Sfpq;Atpif1;Syf2;Errfi1;Tnfrsf4;Fryl;Aff1;Gltp;Arpc3;Rilpl2;Rab7;Gabarapl1;Aebp2;Snrpd2;Spint2;Nipa2;Rps13;Rgs10;Rplp2;Jmjd1c;Ipmk;Adora2a;Cstb;Mbd3;Gadd45b;Cdk17;Ube2n;Rassf3;Cdk4;Arhgap9;Dusp4;Ing2;Hmgb2;Tpm4;Smarca…
Factor: Egr-2; motif: GCGTGGGCGG	0.310291	0.300674	0.0513178	0.0619403	tf	0.00961791	0.00961791	202	Rpl7;Cnnm4;Stk17b;Ncl;Cxcr4;Rgs2;Lamc1;Rgs16;Cenpl;Ephx1;Fam188a;Nebl;Commd3;Bmyc;St6galnac6;Nr4a2;Dgkz;Rassf2;Rrbp1;Cst3;Fam110a;Pdrg1;Serinc3;Cebpb;Rps21;Rgs19;Mpp1;Cxcr3;Itm2a;Morf4l2;Mid1;Selt;Tiparp;1110032F04Rik;Lmna;Slc22a15;Stxbp3;Lef1;3110043O21Rik;Klf4;Ugcg;Zc3h12a;Sfpq;Atpif1;Fam76a;Syf2;Errfi1;Rpl22;Insig1;Fosl2;Ube2k;Fryl;Tmed5;Gltp;Rplp0;Vps29;Arpc3;Hip1r;Rilpl2;Zfp467;Hmces;Rab7;Ed…
Factor: Egr-2; motif: NNNMCRCCCACRCNN; match class: 1	0.570321	0.767858	0.207826	0.195843	tf	-0.197537	0.197537	16	Pdrg1;Itm2a;Lmna;Fryl;Sap30;Smarca5;Twf2;Ccrl2;Idnk;Cggbp1;Slc5a3;2410015M20Rik;Pqlc1;Ptprcap;Trmt112;Got1
Factor: Egr-2; motif: NTGCGTRGGCGK; match class: 0	0.185276	0.197805	0.0632338	0.0708947	tf	-0.0125289	0.0125289	146	Il18r1;Stk17b;Rpl37a;Ncl;D1Ertd622e;Cxcr4;Atp2b4;Lamc1;Sell;Nebl;Itgav;Rassf2;Rrbp1;Fam110a;Pdrg1;Serinc3;Cebpb;Rgs19;Gata1;Mpp1;Itm2a;Morf4l2;Mgst2;Selt;1110032F04Rik;Lmna;Ash1l;Rpl34;Lef1;Yrdc;Marcksl1;Atpif1;Syf2;Rpl11;Errfi1;Rpl22;Cenpa;Fryl;Gltp;Rpl6;Arpc3;Hip1r;Tgoln1;Rab7;Emg1;Gabarapl1;Rps9;Prkd2;Lgals7;Nipa2;Rgs10;Rplp2;Jmjd1c;Cstb;Mbd3;Gadd45b;Hsp90b1;Cdk17;Ube2n;Rap1b;Rassf3;Cdk4;Arhga…
Factor: Egr-3; motif: NTGCGTGGGCGK	0.270283	0.318519	0.0592866	0.0714412	tf	-0.0482362	0.0482362	163	Rpl37a;Ncl;D1Ertd622e;Cxcr4;Lamc1;Sell;Ephx1;Commd3;Hspa5;Itgav;Dgkz;Rassf2;Rrbp1;Fam110a;Pdrg1;Serinc3;Cebpb;Rps21;Rgs19;Gata1;Sash3;Mpp1;Cxcr3;Itm2a;Morf4l2;Acot9;Mgst2;Selt;Tiparp;1110032F04Rik;Ash1l;Rpl34;Lef1;3110043O21Rik;Yrdc;Zc3h12a;Atpif1;Fam76a;Syf2;Rpl11;Errfi1;Rpl22;Abcb1a;Cenpa;Ube2k;Fryl;Gltp;Vps29;Hip1r;Tmed2;Hmces;Rab7;Emg1;Gabarapl1;Ndufa3;Rps9;B9d2;Spint2;Nipa2;Rpl27a;Rgs10;Pddc…
Factor: EGR; motif: CGCCCCCGCNN; match class: 0	0.369633	0.32047	0.0645326	0.0675886	tf	0.0491629	0.0491629	154	Cnnm4;Stk17b;Sumo1;Pdcd1;D1Ertd622e;Cxcr4;Ikbke;Atp2b4;Lamc1;Rgs16;Adck3;Ephx1;Fam188a;Nebl;St6galnac6;Itgav;Dgkz;Rassf2;Rrbp1;Fam110a;Ppp1r16b;Serinc3;Cebpb;Rgs19;Ube2a;Morf4l2;Sec62;Tiparp;Lmna;Ash1l;Slc22a15;Stxbp3;Lef1;Klf4;Ugcg;Marcksl1;Atpif1;Fam76a;Syf2;Fosl2;Fryl;Aff1;Gltp;Vps29;Hip1r;Zfp467;Rab43;Gabarapl1;Aebp2;Prkd2;Pld3;Spint2;Pgm2l1;Timm10b;Rpl27a;Eif4g2;Copb1;Rps13;Ypel3;Rgs10;Pddc1…
Factor: Egr; motif: GTGGGSGCRRS; match class: 1	0.306317	0.395648	0.20662	0.227558	tf	-0.0893311	0.0893311	16	Stk17b;Ash1l;Klf4;Gabarapl1;Tpm4;Smarca5;Sh3bp5;Ubac2;Cbl;Tcf7;Limd2;Emb;Crip2;Arf3;Rnf5;Cfl1
Factor: Egr1; motif: NCCGCCCCCGCANN	0.235272	0.334132	0.0733378	0.084946	tf	-0.0988596	0.0988596	99	Cnnm4;Stk17b;Sumo1;Pdcd1;D1Ertd622e;Cxcr4;Ikbke;Atp2b4;Lamc1;Ephx1;Fam188a;St6galnac6;Rrbp1;Fam110a;Ppp1r16b;Serinc3;Ube2a;Morf4l2;Sec62;Ash1l;Slc22a15;Stxbp3;Klf4;Atpif1;Fam76a;Syf2;Fosl2;Fryl;Aff1;Gltp;Hip1r;Zfp467;Rab43;Gabarapl1;Prkd2;Spint2;Pgm2l1;Timm10b;Rpl27a;Rps13;Pddc1;Cstb;Cnn2;Hmha1;Rap1b;Rassf3;Ing2;Hmgb2;Tpm4;Smarca5;Mphosph6;Sh3bp5;Pdlim2;Tpt1;Acp5;Aplp2;Clk3;Tcf7;Ttc19;Lasp1;Eif1;…
Factor: Egr1; motif: NNMCGCCCMCTCAMWN; match class: 0	0.344034	0.319598	0.0836187	0.091739	tf	0.0244365	0.0244365	102	Il18r1;Stk17b;Sumo1;Pdcd1;D1Ertd622e;Lamc1;Ephx1;Dgkz;Rrbp1;Rbck1;Ppp1r16b;Cebpb;Gata1;Ube2a;Morf4l2;Hccs;Sec62;Tiparp;Lmna;Ash1l;Slc22a15;Stxbp3;Lef1;Klf4;Marcksl1;Atpif1;Fam76a;Fryl;Gltp;Rplp0;Arpc3;Hip1r;Zfp467;Hmces;Gabarapl1;Prkd2;Spint2;Timm10b;Ypel3;Rgs10;Rplp2;Ipmk;Rassf3;Cdk4;Ing2;Hmgb2;Smarca5;Ghitm;Lgals3;Psme1;Tpt1;Aplp2;Cbl;Clk3;Nt5e;Ccrl2;Rab1a;Pafah1b1;Rpl23;Lasp1;Eif1;Cnp;Ubtf;Hex…
Factor: EHF; motif: CSCGGAARTN	0.157435	0.0637001	0.0557462	0.0645911	tf	0.0937346	0.0937346	189	Rpl7;Cnnm4;Il18r1;Stk17b;Sumo1;Rpl37a;Ncl;Ikbke;Csrp1;Lamc1;Itpkb;Ephx1;Bpnt1;Fam188a;Arhgap15;Nmi;Itgav;Dgkz;Ehd4;Pcna;Rrbp1;Cst3;Fam110a;Rbck1;Pdrg1;Ppp1r16b;Stx16;Rps21;Rgs19;Rbm3;Sh2d1a;Cxcr3;Sat1;Hccs;Mid1;Selt;1110032F04Rik;Cd53;Gnai3;Rpl34;Rab2a;Ugcg;Yrdc;Zc3h12a;Sfpq;Atpif1;Syf2;Rpl11;Tnfrsf1b;Rpl22;Sdf4;Tnfrsf18;Dnajb6;Slbp;Fryl;Rpl6;Vps29;Arpc3;Hip1r;Pon2;Gimap6;Tgoln1;Snrpg;Rab43;Rab7;…
Factor: Ehf; motif: NNNANCCGGAAGTNN; match class: 0	0.196239	0.218222	0.08256	0.0961239	tf	-0.0219829	0.0219829	94	Cnnm4;Mrpl30;Cenpl;Ephx1;Fam188a;Nr4a2;Cst3;Fam110a;Rbck1;Pdrg1;Rps21;Sh2d1a;Hccs;Mid1;Gnai3;Stxbp3;Rab2a;Yrdc;Atpif1;Syf2;Rpl11;Insig1;Fryl;Arpc3;Gimap6;Gimap1;Tgoln1;Snrpg;Rab7;Emc3;Emg1;Ndufa3;Snrpd2;Pld3;Spint2;Trim12a;Timm10b;Eif3f;Rplp2;Tspan32;Serinc1;Cstb;Cnn2;Hsp90b1;Ube2n;Ing2;D8Ertd738e;Rad23a;Selk;Ghitm;Mrpl52;Tbc1d4;Ubac2;Ubl5;Acp5;Clk3;Rplp1;Rab11a;Arpp19;Ccr4;Rpl14;Tcf7;Rnf167;Vmp1…
Factor: EKLF; motif: NCCMCACCCW; match class: 0	0.210243	-0.112069	0.15598	0.181058	tf	0.322313	0.322313	19	Il18r1;Nr4a2;Rgs19;Cxcr3;S100a11;Stxbp3;Fam76a;Tnfrsf4;Rps9;Pgm2l1;Arhgap9;Hmgb2;Map1lc3b;Eef1a1;Fam46a;Slc16a6;Ahr;Prr13;Kif5b
Factor: Elf-1; motif: AWCCCGGAAGTN	0.235358	0.16271	0.0532401	0.0594515	tf	0.0726486	0.0726486	227	Rpl7;Cnnm4;Mrpl30;Il18r1;Stk17b;Bzw1;Sumo1;Ncl;Ikbke;Csrp1;Cenpl;Pyhin1;Mndal;Ifi203;Itpkb;Ephx1;Bpnt1;Fam188a;Nebl;Arhgap15;Nmi;Nr4a2;Dgkz;Ehd4;Cst3;Fam110a;Rbck1;Pdrg1;Ppp1r16b;Serinc3;Stx16;Rps21;Rgs19;Rbm3;Cxcr3;Sat1;Hccs;Mid1;Selt;Gpr171;Tiparp;1110032F04Rik;Ift80;Smc4;Sh2d2a;Lmna;Ash1l;Gnai3;Stxbp3;Rpl34;Rab2a;3110043O21Rik;Ugcg;Yrdc;Zc3h12a;Atpif1;Syf2;Rpl11;Id3;Tnfrsf1b;Rpl22;Sdf4;Tnfrsf1…
Factor: Elf-1; motif: NNCAGGAAGNNN	0.244756	0.245495	0.098396	0.111263	tf	-0.000739412	0.000739412	58	Il18r1;Csrp1;Adck3;Arhgap15;Capn3;Fam110a;Stx16;Cxcr3;Sec62;Gpr171;1110032F04Rik;Sh2d2a;Slc22a15;Zc3h12a;Lck;Tnfrsf1b;Errfi1;Dnajb6;Trim56;Rab43;Ptpn6;B9d2;Nipa2;Rps13;AI467606;Rgs10;Ipcef1;Ncoa7;Arhgap9;Lsm4;Lats2;Ubl5;Tmem30a;Per1;Rnf167;Rpl19;Smarce1;Ubtf;Icam2;Tex2;Prkar1a;Syngr2;Nol10;Cbx6;Dazap2;Prr13;Arhgap31;Cd96;Pcnp;Samsn1;4932438H23Rik;Pacsin1;Rasal3;Gpsm3;Pura;Pqlc1;Ms4a6b;Jak2
Factor: ELF1; motif: NCCGGAARTN	0.214325	0.119161	0.082175	0.0971696	tf	0.0951636	0.0951636	83	Stk17b;Bzw1;Ephx1;Fam188a;Cst3;Fam110a;Rbck1;Pdrg1;Hccs;Mid1;Lmna;Gnai3;Rab2a;3110043O21Rik;Yrdc;Atpif1;Syf2;Rpl11;Tnfrsf1b;Rpl22;Arpc3;Tgoln1;Snrpg;Rab7;Emc3;Emg1;Ndufa3;Pld3;Trim12a;Timm10b;Eif3f;Rpl27a;Ypel3;Rplp2;Serinc1;Hsp90b1;Ube2n;Cpm;Ing2;Lsm4;Sin3b;Rad23a;Selk;Ghitm;Mrpl52;Tpt1;Aplp2;Rplp1;Rab11a;Ccr4;Tcf7;Rnf167;Vmp1;Cwc25;Rpl19;Amz2;Nol10;Arf6;Atp6v1d;Sub1;Zfp622;Rpl3;Atg101;Ubald1;Ca…
Factor: ELF4; motif: CCCGGAARTN; match class: 0	0.211145	0.138945	0.055615	0.0638641	tf	0.0722	0.0722	196	Cnnm4;Stk17b;Bzw1;Sumo1;Rpl37a;Ncl;D1Ertd622e;Csrp1;Lamc1;Itpkb;Ephx1;Fam188a;Nmi;Itgav;Ehd4;Pcna;Cst3;Fam110a;Rbck1;Pdrg1;Ppp1r16b;Serinc3;Rps21;Rbm3;Sat1;Hccs;Mid1;Selt;Tiparp;Ift80;Smc4;Sh2d2a;Lmna;Ash1l;Gnai3;Rpl34;Rab2a;3110043O21Rik;Ugcg;Yrdc;Zc3h12a;Sfpq;Atpif1;Syf2;Rpl11;Tnfrsf1b;Errfi1;Rpl22;Sdf4;Dnajb6;Slbp;Fryl;Aff1;Tmed5;Gltp;Rpl6;Vps29;Arpc3;Hip1r;Tsc22d4;Gimap6;Gimap1;Tgoln1;Snrpg;R…
Factor: Elf5; motif: CSMGGAARTN	0.175764	0.108352	0.0573476	0.0651182	tf	0.0674123	0.0674123	180	Rpl7;Cnnm4;Il18r1;Stk17b;Sumo1;Ncl;Ikbke;Csrp1;Itpkb;Ephx1;Bpnt1;Fam188a;Arhgap15;Nmi;Itgav;Dgkz;Ehd4;Pcna;Rrbp1;Cst3;Fam110a;Rbck1;Pdrg1;Ppp1r16b;Stx16;Rps21;Rbm3;Sh2d1a;Cxcr3;Sat1;Hccs;Mid1;Selt;Ift80;Smc4;Cd53;Gnai3;Rpl34;Rab2a;Ugcg;Yrdc;Zc3h12a;Atpif1;Syf2;Rpl11;Tnfrsf1b;Errfi1;Rpl22;Sdf4;Tnfrsf18;Dnajb6;Slbp;Fryl;Aff1;Rpl6;Vps29;Arpc3;Hip1r;Pon2;Tgoln1;Snrpg;Rab43;Eif4e3;Emc3;Emg1;Tpi1;Ndufa…
Factor: Elk-1; motif: AACCGGAAGTR; match class: 0	0.227391	0.227141	0.0610178	0.0692357	tf	0.000249371	0.000249371	164	Bzw1;Sumo1;Rpl37a;Sp110;Csrp1;Lamc1;Pyhin1;Mndal;Ifi203;Adck3;Ephx1;Fam188a;Nmi;Capn3;Cst3;Fam110a;Rbck1;Pdrg1;Rps21;Rgs19;Sh2d1a;Hccs;Mid1;Tiparp;Sh2d2a;Tnfaip8l2;Cd53;Gnai3;Stxbp3;Rpl34;Rab2a;Yrdc;Sfpq;Atpif1;Syf2;Rpl11;Rpl22;Tnfrsf18;Dnajb6;Fosl2;Slbp;Aff1;Rpl6;Arpc3;Hip1r;Trim56;Gimap9;Gimap6;Tgoln1;Snrpg;Rab43;Rab7;Edem1;Emc3;Emg1;Aebp2;Ndufa3;B9d2;Pld3;Spint2;Nipa2;Timm10b;Copb1;Rps13;Ypel3…
Factor: ELK-1; motif: ACCGGAWRTN; match class: 1	0.239616	0.183109	0.0477463	0.0571558	tf	0.0565064	0.0565064	252	Rpl7;Cnnm4;Mrpl30;Stk17b;Bzw1;Sumo1;Rpl37a;Ncl;D1Ertd622e;Cxcr4;Csrp1;Lamc1;Cenpl;Rbm8a2;Itpkb;Ephx1;Fam188a;Bmyc;St6galnac6;Nmi;Itgav;Ehd4;Capn3;Pcna;Cst3;Fam110a;Rbck1;Pdrg1;Serinc3;Rps21;Rgs19;Rbm3;Wbp5;Morf4l2;Sat1;Hccs;Mid1;Selt;Tiparp;Ift80;Smc4;Ash1l;Gnai3;Stxbp3;Rpl34;Lef1;Tox;Rab2a;Ugcg;Yrdc;Zc3h12a;Sfpq;Atpif1;Fam76a;Syf2;Rpl11;Tnfrsf1b;Rpl22;Sdf4;Tnfrsf18;Abcb1a;Insig1;Dnajb6;Slbp;Fryl…
Factor: Elk-1; motif: GGAAGN; match class: 1	0.321869	0.276274	0.0504522	0.0574924	tf	0.0455953	0.0455953	223	Il1rl1;Il18r1;Sumo1;Icos;Rpl37a;Sp110;Cxcr4;Ikbke;Csrp1;Lamc1;Sell;Pyhin1;Adck3;Itpkb;Ephx1;Traf3ip3;Fam188a;Nebl;Bmyc;Arhgap15;Nr4a2;Itgav;Dgkz;Capn3;Rassf2;Pcna;Cst3;Fam110a;Rbck1;Pdrg1;Cebpb;Stx16;Rps21;Rgs19;Rbm3;Sh2d1a;Sash3;Mpp1;Cxcr3;Wbp5;Hccs;Mid1;Mgst2;Gpr171;1110032F04Rik;Lmna;Ash1l;S100a11;Tnfaip8l2;Ctss;Slc22a15;Cd53;Gnai3;Stxbp3;Rpl34;Rab2a;Yrdc;Zc3h12a;Lck;Atpif1;Fam76a;Syf2;Rpl11;T…
Factor: Elk-1; motif: NAAACMGGAAGTNCVH	0.24868	0.197666	0.0605871	0.0682012	tf	0.051014	0.051014	169	Il1rl1;Sumo1;Icos;Sp110;D1Ertd622e;Lamc1;Pyhin1;Mndal;Ifi203;Adck3;Itpkb;Ephx1;Fam188a;Hspa5;Nmi;Dgkz;Capn3;Fam110a;Pdrg1;Rps21;Rgs19;Gata1;Rbm3;Ube2a;Cxcr3;Wbp5;Morf4l2;Hccs;Sec62;Gpr171;Tiparp;Sh2d2a;Ash1l;Slc22a15;Gnai3;Stxbp3;Rpl34;Rab2a;Zc3h12a;Atpif1;Syf2;Rpl11;Tnfrsf1b;Tnfrsf18;Dnajb6;Fosl2;Slbp;Aff1;Rpl6;Arpc3;Hip1r;Trim56;Gimap9;Gimap6;Tgoln1;Rab43;Hmces;Edem1;Emc3;Emg1;Tpi1;Rps9;B9d2;Pl…
Factor: Elk-1; motif: NNNNCCGGAARTNN	0.279825	0.213436	0.0467882	0.0551142	tf	0.0663885	0.0663885	274	Rpl7;Cnnm4;Mrpl30;Il1r2;Il18r1;Stk17b;Bzw1;Sumo1;Rpl37a;Ncl;Ikbke;Csrp1;Cenpl;Rbm8a2;Itpkb;Ephx1;Fam188a;Bmyc;St6galnac6;Nmi;Nr4a2;Itgav;Ehd4;Pcna;Cst3;Fam110a;Rbck1;Pdrg1;Ppp1r16b;Serinc3;Rps21;Rgs19;Rbm3;Sh2d1a;Cxcr3;Sat1;Hccs;Mid1;Selt;Tiparp;1110032F04Rik;Ift80;Smc4;Sh2d2a;Lmna;Ash1l;Gnai3;Stxbp3;Rpl34;Lef1;Tox;Rab2a;3110043O21Rik;Ugcg;Yrdc;Zc3h12a;Sfpq;Lck;Atpif1;Syf2;Rpl11;Id3;Tnfrsf1b;Errf…
Factor: Elk-1; motif: RACCGGAAGTR; match class: 0	0.262834	0.228825	0.051485	0.0574563	tf	0.0340088	0.0340088	235	Rpl7;Cnnm4;Mrpl30;Il1rl1;Bzw1;Sumo1;Rpl37a;Sp110;D1Ertd622e;Csrp1;Lamc1;Cenpl;Pyhin1;Mndal;Ifi203;Adck3;Ephx1;Fam188a;Bmyc;Nmi;Nr4a2;Itgav;Capn3;Pcna;Cst3;Fam110a;Rbck1;Pdrg1;Rps21;Rgs19;Rbm3;Sh2d1a;Sat1;Acot9;Hccs;Mid1;Sec62;Tiparp;Sh2d2a;Ash1l;Tnfaip8l2;Slc22a15;Cd53;Gnai3;Stxbp3;Rpl34;Rab2a;Yrdc;Sfpq;Atpif1;Syf2;Rpl11;Tnfrsf9;Rpl22;Sdf4;Tnfrsf18;Dnajb6;Fosl2;Slbp;Fryl;Aff1;Gltp;Rpl6;Vps29;Arpc…
Factor: ER-alpha; motif: GGNNNNNNTGACCYN	0.435802	0.345825	0.0804396	0.102965	tf	0.0899771	0.0899771	75	Il18r1;Bzw1;Lamc1;Mndal;Ifi203;Adck3;Traf3ip3;Fam188a;Cst3;Ppp1r16b;Ube2a;Hccs;1110032F04Rik;Sh2d2a;Ash1l;Tnfaip8l2;Slc22a15;Gimap4;Capg;Hmces;Emc3;Ptpn6;Clec2i;Gabarapl1;Rps9;Prkd2;Ftl1;Rpl27a;Ypel3;Ipcef1;Tbxa2r;Cpm;Rap1b;Arhgap9;Dusp4;Hmgb2;Lsm4;Tpm4;Lgals3;Irf9;Ltb4r1;Gzmb;Kctd12;Birc3;Tmem30a;Twf2;Ccrl2;Rps27a;Ttc19;Bcas3;Cnp;Ubtf;Icam2;Mif4gd;Syngr2;Idnk;Sf3b6;Odc1;Rps29;Hif1a;Tmem65;Rpl3;A…
Factor: ER71; motif: ACCGGAARYN	0.215432	0.148242	0.0697899	0.0839185	tf	0.06719	0.06719	116	Cnnm4;Bzw1;Ephx1;Fam188a;Nmi;Ehd4;Cst3;Fam110a;Rbck1;Pdrg1;Serinc3;Rps21;Rbm3;Sat1;Hccs;Mid1;Tiparp;Sh2d2a;Ash1l;Gnai3;Stxbp3;Rab2a;Yrdc;Atpif1;Syf2;Rpl11;Rpl22;Sdf4;Dnajb6;Slbp;Rpl6;Arpc3;Hip1r;Tsc22d4;Gimap1;Tgoln1;Snrpg;Rab43;Edem1;Emc3;Emg1;Ndufa3;Pld3;Spint2;Trim12a;Timm10b;Eif3f;Rpl27a;Rplp2;Cenpw;Serinc1;Cstb;Mbd3;Hsp90b1;Ube2n;Ing2;Lsm4;Tpm4;Smarca5;Rad23a;Selk;Mrpl52;Gtf2f2;Tbc1d4;Ubac2;…
Factor: ER81; motif: RCCGGAWRYN; match class: 0	0.245667	0.177283	0.0804274	0.0873861	tf	0.068384	0.068384	100	Bzw1;Lamc1;Ephx1;Fam188a;Cst3;Fam110a;Rbck1;Pdrg1;Serinc3;Rps21;Sat1;Hccs;Mid1;Tiparp;Sh2d2a;Ash1l;Gnai3;Rab2a;Yrdc;Atpif1;Syf2;Rpl11;Rpl22;Slbp;Rpl6;Arpc3;Hip1r;Tgoln1;Snrpg;Emc3;Emg1;Ndufa3;Pld3;Trim12a;Timm10b;Eif3f;Rpl27a;Ypel3;Rplp2;Cenpw;Serinc1;Jmjd1c;Hsp90b1;Ube2n;Cpm;Ing2;Rad23a;Selk;Mrpl52;Gtf2f2;Tbc1d4;Kctd12;Ubac2;Aplp2;Clk3;Rplp1;Rpl4;Rab11a;Tmem30a;Ccrl2;Ccr4;Hnrnpab;Tcf7;Rnf167;Vmp…
Factor: ERF; motif: ACCGGAARTN; match class: 0	0.24674	0.216115	0.0630033	0.0736965	tf	0.0306252	0.0306252	155	Cnnm4;Sumo1;Rpl37a;Ncl;D1Ertd622e;Csrp1;Lamc1;Cenpl;Ephx1;Fam188a;Bmyc;Itgav;Pcna;Cst3;Fam110a;Rbck1;Pdrg1;Rps21;Rbm3;Sh2d1a;Itm2a;Sat1;Hccs;Mid1;Tiparp;Sh2d2a;Ash1l;Gnai3;Stxbp3;Rab2a;Yrdc;Zc3h12a;Sfpq;Atpif1;Fam76a;Syf2;Rpl11;Rpl22;Tnfrsf18;Insig1;Dnajb6;Slbp;Tmed5;Gltp;Rpl6;Arpc3;Hip1r;Tmed2;Trim56;Gimap6;Capg;Tgoln1;Snrpg;Rab43;Rab7;Edem1;Emc3;Emg1;Ndufa3;Snrpd2;Pld3;Spint2;Nipa2;Trim12a;Timm…
Factor: ERG; motif: ACCGGAART; match class: 0	0.241524	0.234533	0.046943	0.0563	tf	0.006991	0.006991	255	Cnnm4;Mrpl30;Stk17b;Bzw1;Sumo1;Rpl37a;Ncl;D1Ertd622e;Ikbke;Csrp1;Lamc1;Cenpl;Pyhin1;Mndal;Ifi203;Adck3;Itpkb;Ephx1;Fam188a;Bmyc;Nmi;Nr4a2;Itgav;Ehd4;Capn3;Pcna;Cst3;Fam110a;Rbck1;Pdrg1;Ppp1r16b;Serinc3;Rps21;Rgs19;Rbm3;Sh2d1a;Cxcr3;Sat1;Hccs;Mid1;Selt;Tiparp;1110032F04Rik;Ift80;Smc4;Sh2d2a;Lmna;Ash1l;Tnfaip8l2;Gnai3;Stxbp3;Rpl34;Rab2a;3110043O21Rik;Ugcg;Yrdc;Sfpq;Atpif1;Fam76a;Syf2;Rpl11;Id3;Tnfr…
Factor: ERG; motif: ACCGGAARYN; match class: 0	0.134868	0.105695	0.0909026	0.107055	tf	0.0291725	0.0291725	74	Sumo1;Rpl37a;Csrp1;Ephx1;Fam188a;Pdrg1;Serinc3;Rps21;Tiparp;Sh2d2a;Ash1l;Gnai3;Stxbp3;Yrdc;Atpif1;Syf2;Rpl11;Rpl22;Tnfrsf18;Slbp;Rpl6;Arpc3;Hip1r;Gimap6;Tgoln1;Snrpg;Rab43;Rab7;Edem1;Emc3;Emg1;Pld3;Rplp2;Cenpw;Serinc1;Hsp90b1;Ube2n;Lsm4;Selk;Mrpl52;Gtf2f2;Tbc1d4;Ubac2;Ubl5;Clk3;Rplp1;Rab11a;Arpp19;Tmem30a;Ccr4;Rpl14;Tcf7;Rnf167;Vmp1;Rpl23;Rpl19;Eif1;Prkar1a;Emb;Sf3b6;Dnajb9;Atp6v1d;Rpl30;Arf3;Atg…
Factor: ERG; motif: MNNSNGGAAG	0.273592	0.307341	0.0880968	0.101431	tf	-0.033749	0.033749	77	Rpl7;Icos;D1Ertd622e;Ikbke;Rgs16;Rbm8a2;Adck3;Atf3;Fam110a;Cebpb;Stx16;Gata1;Ube2a;Cxcr3;Itm2a;Wbp5;Sec62;Lef1;Klf4;Lck;Tnfrsf1b;Errfi1;Sdf4;Tnfrsf4;Fryl;Vps29;Trim56;Gimap4;Hmces;Edem1;Ptpn6;Tspan32;Ipmk;Gadd45b;Tbxa2r;Ing2;Hmgb2;Lsm4;Irf9;Phf11b;Pdlim2;Rgcc;Ubac2;Clk3;Rab11a;Eef1a1;Ccr4;Rab1a;Pafah1b1;Lasp1;Eif1;Icam2;Syngr2;Lgals3bp;Grk6;Prr7;Snx18;Nol10;Ahr;Atp6v1d;Actn1;Rpl30;Rpl3;Tuba1a;Bin…
Factor: Erg; motif: RCAGGAAGTRR	0.255882	0.260465	0.140452	0.169378	tf	-0.00458283	0.00458283	23	Adck3;Fam110a;Hccs;Slc22a15;Dnajb6;B9d2;Nipa2;Rps13;AI467606;Ipcef1;Ncoa7;Arhgap9;Lsm4;Ubl5;Tmem30a;Per1;Rnf167;Smarce1;Cd96;Rasal3;Gpsm3;Pura;Ms4a6b
Factor: Erm; motif: NCCGGAWGTN; match class: 0	0.180805	0.134873	0.0611039	0.0737053	tf	0.0459321	0.0459321	153	Cnnm4;Mrpl30;Bzw1;Sumo1;Ncl;Lamc1;Cenpl;Itpkb;Ephx1;Fam188a;Nmi;Nr4a2;Ehd4;Cst3;Fam110a;Rbck1;Pdrg1;Ppp1r16b;Rps21;Rgs19;Rbm3;Cxcr3;Sat1;Hccs;Mid1;Selt;Tiparp;1110032F04Rik;Sh2d2a;Ash1l;Gnai3;Stxbp3;Rpl34;Rab2a;Ugcg;Yrdc;Atpif1;Syf2;Rpl11;Tnfrsf1b;Rpl22;Sdf4;Dnajb6;Slbp;Fryl;Tmed5;Rpl6;Arpc3;Hip1r;Tmed2;Tsc22d4;Gimap1;Tgoln1;Snrpg;Rab43;Edem1;Emc3;Emg1;Ndufa3;Pld3;Spint2;Timm10b;Rpl27a;Eif4g2;Rpl…
Factor: ESE-1; motif: NSMGGAARTN; match class: 0	0.180658	0.180126	0.051878	0.0619051	tf	0.000531702	0.000531702	207	Rpl7;Cnnm4;Il18r1;Sumo1;Rpl37a;Ncl;D1Ertd622e;Ikbke;Csrp1;Lamc1;Mndal;Ifi203;Adck3;Ephx1;Bpnt1;Fam188a;Bmyc;Arhgap15;Nmi;Itgav;Dgkz;Ehd4;Capn3;Pcna;Cst3;Fam110a;Rbck1;Pdrg1;Stx16;Rps21;Rbm3;Sh2d1a;Cxcr3;Morf4l2;Sat1;Hccs;Mid1;Gpr171;1110032F04Rik;Sh2d2a;Ash1l;Ctss;Cd53;Gnai3;Rpl34;Rab2a;Yrdc;Zc3h12a;Sfpq;Lck;Atpif1;Syf2;Rpl11;Rpl22;Sdf4;Tnfrsf18;Insig1;Dnajb6;Slbp;Fryl;Tmed5;Gltp;Vps29;Arpc3;Hip1…
Factor: ESE-1; motif: NSMGGAARYN; match class: 0	0.20887	0.1815	0.0555698	0.0643355	tf	0.0273704	0.0273704	200	Cnnm4;Il18r1;Bzw1;Sumo1;Rpl37a;Ncl;D1Ertd622e;Csrp1;Lamc1;Mndal;Ifi203;Ephx1;Fam188a;Arhgap15;Nmi;Nr4a2;Itgav;Ehd4;Pcna;Cst3;Fam110a;Rbck1;Pdrg1;Serinc3;Stx16;Rps21;Rbm3;Sh2d1a;Morf4l2;Sat1;Hccs;Mid1;Tiparp;1110032F04Rik;Ift80;Smc4;Sh2d2a;Ash1l;Cd53;Gnai3;Rpl34;Rab2a;Yrdc;Zc3h12a;Sfpq;Atpif1;Syf2;Rpl11;Rpl22;Sdf4;Tnfrsf18;Insig1;Dnajb6;Slbp;Fryl;Tmed5;Gltp;Rpl6;Vps29;Arpc3;Hip1r;Tmed2;Trim56;Tsc2…
Factor: Ets; motif: ACTTCCTS	0.259995	0.210554	0.101547	0.109467	tf	0.0494415	0.0494415	70	Sumo1;Icos;Csrp1;Sell;Ephx1;Nebl;Itgav;Cebpb;Rgs19;Cxcr3;Gpr171;1110032F04Rik;Ctss;Slc22a15;Cd53;Yrdc;Fam76a;Syf2;Tnfrsf18;Cenpa;Gltp;Rplp0;Arpc3;Gimap1;Emc3;B9d2;Spint2;Ftl1;Nipa2;Fam169b;Trim12a;Rgs10;Tspan32;Ube2n;Rap1b;Tpm4;Sh3bp5;Lgals3;Mrpl52;Ltb4r1;Gzmb;Lats2;Phf11b;Kctd12;Ubac2;Birc3;Acp5;Arpp19;Fam46a;Hnrnpab;Slfn1;Grk6;Ptger4;Dgat1;Dazap2;Bin2;Prr13;Ubald1;Litaf;Samsn1;Gpsm3;Treml2;Vav1…
Factor: Ets2; motif: ACCGGAWRYN; match class: 0	0.198159	0.19854	0.0522283	0.0626029	tf	-0.000380529	0.000380529	213	Cnnm4;Mrpl30;Bzw1;Sumo1;Rpl37a;Ncl;D1Ertd622e;Ikbke;Csrp1;Lamc1;Cenpl;Itpkb;Ephx1;Fam188a;Nmi;Nr4a2;Ehd4;Pcna;Cst3;Fam110a;Rbck1;Pdrg1;Ppp1r16b;Serinc3;Rps21;Rgs19;Rbm3;Sh2d1a;Cxcr3;Sat1;Hccs;Mid1;Selt;Tiparp;1110032F04Rik;Sh2d2a;Ash1l;Gnai3;Stxbp3;Rpl34;Rab2a;Ugcg;Yrdc;Sfpq;Atpif1;Fam76a;Syf2;Rpl11;Tnfrsf1b;Rpl22;Sdf4;Tnfrsf18;Insig1;Dnajb6;Slbp;Fryl;Aff1;Tmed5;Gltp;Rpl6;Vps29;Arpc3;Hip1r;Tmed2;…
Factor: ETV3; motif: ANCGGAARYN	0.147578	0.1393	0.0801686	0.093261	tf	0.00827811	0.00827811	94	Sumo1;Rpl37a;Ncl;Csrp1;Cenpl;Ephx1;Fam188a;Pcna;Cst3;Pdrg1;Rps21;Sh2d1a;Sat1;Tiparp;Sh2d2a;Ash1l;Gnai3;Stxbp3;Yrdc;Sfpq;Atpif1;Fam76a;Syf2;Rpl11;Rpl22;Tnfrsf18;Slbp;Gltp;Rpl6;Arpc3;Hip1r;Gimap6;Capg;Tgoln1;Snrpg;Rab7;Emc3;Emg1;Pld3;Rplp2;Cenpw;Serinc1;Cnn2;Hsp90b1;Ube2n;Eea1;Ing2;Hmgb2;D8Ertd738e;Selk;Mrpl52;Tbc1d4;Kctd12;Ubac2;Ubl5;Clk3;Rplp1;Rab11a;Arpp19;Tmem30a;Ccr4;Tcf7;Rnf167;Vmp1;Phb;Rpl19…
Factor: FKLF; motif: BGGGNGGVMD	0.344442	0.362895	0.0673687	0.0723083	tf	-0.0184534	0.0184534	122	Cnnm4;Il1r2;Ikbke;Atp2b4;Lamc1;Adck3;Ephx1;Bpnt1;Nebl;Hspa5;Nr4a2;Rrbp1;Rbck1;Cebpb;Stx16;Wbp5;Morf4l2;Hccs;Selt;Tiparp;Slc22a15;Lef1;Tox;Klf4;Atpif1;Tnfrsf1b;Abcb1a;Fosl2;Fryl;Aff1;Rplp0;Hip1r;Rab43;Eif4e3;Emg1;Ptpn6;Clec2i;Clec2d;Pld3;Nipa2;Fam169b;Pgm2l1;Rpl27a;AI467606;Pddc1;Rplp2;Jmjd1c;Adora2a;Hmha1;Mbd3;Gadd45b;Hsp90b1;Cdk17;Eea1;Rassf3;Cdk4;Arhgap9;Mt1;Psmb10;Sh3bp5;Lgals3;Psme1;Pdlim2;Gt…
Factor: FLI-1; motif: CMGGAWGTSAN; match class: 0	0.303271	0.322364	0.0581751	0.0630729	tf	-0.0190927	0.0190927	172	Rpl7;Cnnm4;Il1r2;Il1rl1;Il18r1;Ctla4;Sp110;Ncl;Ikbke;Csrp1;Pyhin1;Mndal;Ifi203;Rbm8a2;Adck3;Ephx1;Bpnt1;Traf3ip3;Fam188a;Commd3;Arhgap15;Nmi;Dgkz;Ehd4;Capn3;Cst3;Fam110a;Rbck1;Pdrg1;Stx16;Rgs19;Rbm3;Cxcr3;Sat1;Hccs;Mid1;Selt;Gpr171;Tiparp;1110032F04Rik;Sh2d2a;Ash1l;Ctss;Gnai3;Rpl34;Rab2a;Yrdc;Lck;Atpif1;Syf2;Rpl11;Tnfrsf1b;Tnfrsf18;Dnajb6;Fosl2;Fryl;Aff1;Arpc3;Hip1r;Trim56;Gimap9;Gimap1;Tgoln1;Sn…
Factor: Fli-1; motif: NNNRCCGGAAGTGGN	0.231886	0.202462	0.0845387	0.102623	tf	0.029424	0.029424	77	Ephx1;Fam188a;Cst3;Fam110a;Rbck1;Pdrg1;Rps21;Rbm3;Hccs;Tiparp;Sh2d2a;Ash1l;Gnai3;Rab2a;Yrdc;Lck;Atpif1;Syf2;Rpl11;Sdf4;Rpl6;Arpc3;Hip1r;Tmed2;Tgoln1;Snrpg;Edem1;Emc3;Emg1;Ndufa3;Pld3;Timm10b;Rps13;AI467606;Rplp2;Tspan32;Cenpw;Serinc1;Hsp90b1;Ube2n;Lsm4;Rad23a;Selk;Mrpl52;Ubac2;Clk3;Rplp1;Rab11a;Tmem30a;Tcf7;Rnf167;Vmp1;Phb;Cwc25;Rpl19;Idnk;Emb;Sf3b6;Nol10;Atp6v1d;Zfp622;Rpl30;Arf3;Atg101;Ubald1;C…
Factor: FOXN4; motif: NNWANNCGWMCGCGTCNNNNMT; match class: 1	0.259143	0.18462	0.0413696	0.0483497	tf	0.0745222	0.0745222	329	Rpl7;Cnnm4;Mrpl30;Stk17b;Bzw1;Sumo1;Rpl37a;Ncl;D1Ertd622e;Cxcr4;Atp2b4;Rgs2;Lamc1;Rgs16;Cenpl;Rbm8a2;Adck3;Itpkb;Ephx1;Bpnt1;Fam188a;Nebl;Commd3;Bmyc;St6galnac6;Hspa5;Arl5a;Nr4a2;Itgav;Dgkz;Ehd4;Rassf2;Pcna;Rrbp1;Cst3;Fam110a;Rbck1;Pdrg1;Ppp1r16b;Serinc3;Cebpb;Stx16;Rps21;Rgs19;Rbm3;Ube2a;Mpp1;Itm2a;Wbp5;Morf4l2;Sat1;Acot9;Hccs;Sec62;Selt;Tiparp;1110032F04Rik;Ift80;Smc4;Lmna;Ash1l;Slc22a15;Gnai3;…
Factor: Fra-1; motif: TGACTCAN; match class: 1	0.446642	0.418519	0.21412	0.214948	tf	0.0281235	0.0281235	18	Adck3;Nebl;Lmna;Klf4;Rpl22;Tsc22d4;Gabarapl1;Ypel3;Pdlim2;Elf1;9930111J21Rik2;H3f3b;Mafg;Cd7;Pim1;Ppp1r18;Hsp90ab1;Sgms1
Factor: Fra-2; motif: TGASTCANCN; match class: 1	0.361479	0.200332	0.138739	0.13329	tf	0.161147	0.161147	37	Mndal;Ifi203;Nebl;Hspa5;Ehd4;Fam110a;Acot9;Hccs;Mgst2;Lmna;Gnai3;Rpl22;Gabarapl1;Ypel3;Tpm4;Ghitm;Gzmb;Clk3;Eef1a1;Rpl14;Pik3ip1;Pafah1b1;Slc16a6;H3f3b;Mafg;Gpbp1;Ahr;Tmem65;Ccr6;Pacsin1;Cdkn1a;Pim1;Hsp90ab1;Epcam;Jak2;Ifit3;Nfkb2
Factor: GABP-alpha; motif: CTTCCK; match class: 1	0.206779	0.155056	0.0631912	0.0785274	tf	0.0517229	0.0517229	151	Cnnm4;Sumo1;Rpl37a;Ncl;Cenpl;Ephx1;Fam188a;Nmi;Itgav;Ehd4;Pcna;Cst3;Rbck1;Pdrg1;Ppp1r16b;Serinc3;Rps21;Rbm3;Sat1;Hccs;Mid1;Selt;Tiparp;Ash1l;Slc22a15;Gnai3;Stxbp3;Rpl34;Rab2a;Ugcg;Yrdc;Zc3h12a;Fam76a;Syf2;Rpl11;Sdf4;Dnajb6;Slbp;Tmed5;Gltp;Rpl6;Arpc3;Tmed2;Gimap4;Gimap6;Gimap1;Tgoln1;Snrpg;Hmces;Rab7;Edem1;Emg1;Prkd2;Snrpd2;Pld3;Spint2;Trim12a;Timm10b;Rpl27a;Eif4g2;Copb1;Rps13;AI467606;Rplp2;Tspan…
Factor: GABP-beta; motif: ASMGGAAGKGN	0.285691	0.176449	0.0776529	0.104536	tf	0.109242	0.109242	76	Sumo1;Rpl37a;Pyhin1;Adck3;Fam110a;Rps21;Rgs19;Gata1;Cxcr3;Hccs;Gnai3;Stxbp3;Rpl34;Sfpq;Atpif1;Rpl11;Dnajb6;Arpc3;Trim56;Gimap9;Gimap6;Rab43;Rab7;Edem1;Emc3;Emg1;B9d2;Nipa2;Rps13;AI467606;Rplp2;Tspan32;Cenpw;Ncoa7;Serinc1;Cstb;Arhgap9;Lsm4;D8Ertd738e;Selk;Mrpl52;Phf11b;Ubac2;Ubl5;Rplp1;Arpp19;Tmem30a;Ccr4;Rps27a;Tcf7;Per1;Rnf167;Vmp1;Rpl23;Smarce1;Emb;Sf3b6;Dnajb9;Rpl36al;Atp6v1d;Rpl30;Dgat1;Sh3bp…
Factor: GABP; motif: VCCGGAAGNGCR; match class: 0	0.197854	0.122104	0.051724	0.0620515	tf	0.0757495	0.0757495	209	Rpl7;Mrpl30;Il18r1;D1Ertd622e;Ikbke;Csrp1;Adck3;Ephx1;Atf3;Fam188a;Nebl;Arhgap15;Arl5a;Itgav;Dgkz;Capn3;Pcna;Cst3;Fam110a;Rbck1;Ppp1r16b;Cebpb;Stx16;Rps21;Gata1;Rbm3;Cxcr3;Wbp5;Sat1;Acot9;Mid1;Sec62;Selt;Gpr171;Ift80;Smc4;Sh2d2a;Ash1l;Slc22a15;Cd53;Gnai3;Rpl34;Rab2a;Ugcg;Yrdc;Zc3h12a;Lck;Atpif1;Syf2;Rpl11;Tnfrsf1b;Errfi1;Tnfrsf9;Sdf4;Tnfrsf4;Tnfrsf18;Dnajb6;Cenpa;Fosl2;Slbp;Ube2k;Fryl;Tmed5;Gltp;…
Factor: GABPalpha_GABPbeta; motif: CTTCCKGY	0.15768	0.113877	0.081515	0.0973855	tf	0.0438022	0.0438022	85	Mrpl30;Ncl;Cenpl;Ephx1;Fam188a;Nr4a2;Pdrg1;Rps21;Rgs19;Rbm3;Cxcr3;Sat1;Tiparp;1110032F04Rik;Sh2d2a;Ash1l;Gnai3;Stxbp3;Yrdc;Atpif1;Syf2;Rpl11;Slbp;Tmed5;Rpl6;Arpc3;Hip1r;Tmed2;Tgoln1;Snrpg;Rab43;Edem1;Emc3;Emg1;Pld3;Eif4g2;Rplp2;Tspan32;Cenpw;Serinc1;Hsp90b1;Ube2n;Eea1;Lsm4;Selk;Mrpl52;Tbc1d4;Ubac2;Clk3;Rplp1;Rab11a;Tmem30a;Rpl14;Mdh1;Tcf7;Rnf167;Rpl23a;Vmp1;Phb;Rpl23;Rpl19;Eif1;Limd2;Mettl23;Grk6…
Factor: GABPalpha; motif: ACCGGAARYN; match class: 0	0.231164	0.16353	0.0568596	0.0707431	tf	0.0676338	0.0676338	175	Cnnm4;Mrpl30;Bzw1;Sumo1;Rpl37a;Ncl;Ikbke;Csrp1;Cenpl;Ephx1;Fam188a;Nmi;Nr4a2;Ehd4;Pcna;Cst3;Fam110a;Rbck1;Pdrg1;Serinc3;Rps21;Rbm3;Sat1;Hccs;Mid1;Tiparp;Sh2d2a;Ash1l;Gnai3;Stxbp3;Rab2a;Yrdc;Zc3h12a;Sfpq;Atpif1;Syf2;Rpl11;Rpl22;Sdf4;Tnfrsf18;Dnajb6;Slbp;Tmed5;Gltp;Rpl6;Arpc3;Hip1r;Tmed2;Tsc22d4;Gimap6;Gimap1;Tgoln1;Snrpg;Rab43;Rab7;Eif4e3;Edem1;Emc3;Emg1;Ndufa3;Pld3;Spint2;Pgm2l1;Trim12a;Timm10b;E…
Factor: GATA-1; motif: SNNGATNNNN	0.19473	0.192488	0.0600337	0.0696944	tf	0.00224275	0.00224275	149	Bzw1;Sp110;D1Ertd622e;Cxcr4;Ikbke;Rgs16;Cenpl;Gm4955;Mndal;Ifi203;Fam188a;St6galnac6;Rassf2;Sash3;Cxcr3;Acot9;Mid1;Mgst2;Selt;Tiparp;Ash1l;S100a11;Slc22a15;Tox;3110043O21Rik;Klf4;Yrdc;Sfpq;Marcksl1;Atpif1;Syf2;Id3;Tnfrsf1b;Errfi1;Tnfrsf9;Rpl22;Tnfrsf4;Insig1;Dnajb6;Fryl;Gltp;Hip1r;Tmed2;Pon2;Gimap7;Capg;Rab43;Hmces;Eif4e3;Clec2d;Gabarapl1;Aebp2;Etnk1;Ndufa3;Lgals7;Nipa2;Il16;Timm10b;Copb1;Rps13;Y…
Factor: GATA-6; motif: GNNNCGATATCGSNGYN; match class: 0	0.264999	0.212528	0.0525714	0.0613182	tf	0.052471	0.052471	200	Cnnm4;Mrpl30;Il1r2;Il18r1;Stk17b;Bzw1;Ctla4;Icos;Rpl37a;Sp110;Ncl;Pdcd1;D1Ertd622e;Csrp1;Lamc1;Gm4955;Itpkb;Atf3;Traf3ip3;Nebl;Bmyc;Arl5a;Dgkz;Ehd4;Rbck1;Pdrg1;Ppp1r16b;Serinc3;Rps21;Rgs19;Sh2d1a;Morf4l2;Hccs;Gm8797;Sec62;Mgst2;Gpr171;Ift80;Smc4;Tnfaip8l2;Slc22a15;Stxbp3;Lef1;3110043O21Rik;Zc3h12a;Sfpq;Marcksl1;Lck;Atpif1;Fam76a;Syf2;Rpl11;Id3;Errfi1;Tnfrsf9;Rpl22;Sdf4;Tnfrsf4;Tnfrsf18;Dnajb6;Aff…
Factor: GKLF; motif: CCTCCYN; match class: 1	0.289758	0.269354	0.0509404	0.0594743	tf	0.0204045	0.0204045	214	Cnnm4;Il1r2;Il18r1;Stk17b;Sumo1;Rpl37a;Sp110;Pdcd1;Ikbke;Atp2b4;Lamc1;Rgs16;Cenpl;Sell;Gm4955;Pydc4;Mndal;Ifi203;Adck3;Itpkb;Ephx1;Atf3;Traf3ip3;Bmyc;Hspa5;Rassf2;Rrbp1;Cst3;Fam110a;Rbck1;Ppp1r16b;Serinc3;Rps21;Gata1;Ube2a;Mpp1;Cxcr3;Itm2a;Wbp5;Acot9;Mid1;Sec62;Tiparp;Smc4;Sh2d2a;Lmna;Ash1l;Tnfaip8l2;Slc22a15;Gnai3;Lef1;Rab2a;3110043O21Rik;Klf4;Yrdc;Zc3h12a;Lck;Atpif1;Id3;Errfi1;Tnfrsf9;Rpl22;Tnf…
Factor: GKLF; motif: GCCMCRCCCNNN	0.230057	0.203586	0.0495806	0.0586164	tf	0.0264715	0.0264715	219	Cnnm4;Il18r1;Stk17b;Bzw1;Ncl;D1Ertd622e;Cxcr4;Ikbke;Atp2b4;Csrp1;Rgs2;Lamc1;Rgs16;Cenpl;Rbm8a2;Itpkb;Ephx1;Fam188a;St6galnac6;Hspa5;Arl5a;Nr4a2;Rassf2;Rrbp1;Cst3;Rbck1;Serinc3;Rgs19;Gata1;Rbm3;Cxcr3;Itm2a;Wbp5;Morf4l2;Acot9;Sec62;1110032F04Rik;Lmna;S100a11;Tnfaip8l2;Stxbp3;Tox;Rab2a;3110043O21Rik;Klf4;Ugcg;Yrdc;Zc3h12a;Marcksl1;Atpif1;Fam76a;Syf2;Tnfrsf1b;Tnfrsf4;Abcb1a;Insig1;Fosl2;Slbp;Fryl;Tme…
Factor: GKLF; motif: NNNRGGNGNGGSN; match class: 1	0.289608	0.2201	0.0464616	0.051474	tf	0.0695085	0.0695085	278	Cnnm4;Il1r2;Stk17b;Bzw1;Sumo1;Pdcd1;D1Ertd622e;Ikbke;Atp2b4;Csrp1;Rgs2;Lamc1;Rgs16;Sell;Mndal;Ifi203;Itpkb;Ephx1;Traf3ip3;Nebl;Commd3;St6galnac6;Hspa5;Nmi;Arl5a;Nr4a2;Itgav;Rassf2;Pcna;Rrbp1;Cst3;Fam110a;Rbck1;Ppp1r16b;Serinc3;Cebpb;Stx16;Rgs19;Gata1;Rbm3;Sh2d1a;Mpp1;Cxcr3;Itm2a;Wbp5;Morf4l2;Sat1;Hccs;Mid1;Tiparp;Ift80;Smc4;Lmna;Ash1l;S100a11;Tnfaip8l2;Slc22a15;Gnai3;Lef1;Tox;Klf4;Ugcg;Yrdc;Sfpq;…
Factor: GKLF; motif: NNRRGRRNGNSNNN	0.244664	0.207993	0.0427425	0.0489055	tf	0.0366704	0.0366704	314	Rpl7;Cnnm4;Mrpl30;Il1r2;Stk17b;Bzw1;Sumo1;Rpl37a;Sp110;Pdcd1;D1Ertd622e;Cxcr4;Ikbke;Atp2b4;Csrp1;Lamc1;Rgs16;Sell;Mndal;Ifi203;Adck3;Itpkb;Ephx1;Atf3;Traf3ip3;Nebl;Commd3;Bmyc;St6galnac6;Hspa5;Nmi;Nr4a2;Itgav;Ehd4;Rassf2;Pcna;Rrbp1;Cst3;Fam110a;Rbck1;Ppp1r16b;Serinc3;Cebpb;Stx16;Rps21;Rgs19;Gata1;Rbm3;Ube2a;Cxcr3;Itm2a;Wbp5;Morf4l2;Sat1;Mid1;Sec62;Tiparp;1110032F04Rik;Ift80;Smc4;Sh2d2a;Lmna;Ash1l…
Factor: GKLF; motif: WGGGYGKGGCCN; match class: 0	0.243884	0.202467	0.0480107	0.0562135	tf	0.0414168	0.0414168	236	Cnnm4;Il18r1;Stk17b;Bzw1;Ncl;D1Ertd622e;Cxcr4;Ikbke;Atp2b4;Csrp1;Rgs2;Lamc1;Rgs16;Cenpl;Rbm8a2;Itpkb;Ephx1;Fam188a;St6galnac6;Hspa5;Arl5a;Nr4a2;Rassf2;Rrbp1;Cst3;Fam110a;Rbck1;Serinc3;Rgs19;Gata1;Rbm3;Mpp1;Cxcr3;Itm2a;Wbp5;Morf4l2;Acot9;Sec62;1110032F04Rik;Lmna;S100a11;Tnfaip8l2;Slc22a15;Stxbp3;Lef1;Tox;Rab2a;3110043O21Rik;Klf4;Ugcg;Yrdc;Zc3h12a;Marcksl1;Atpif1;Fam76a;Syf2;Tnfrsf1b;Tnfrsf4;Abcb1a…
Factor: GLI; motif: MCVNNGACCACCCAV; match class: 0	0.229619	0.406575	0.0950049	0.118077	tf	-0.176955	0.176955	65	Rgs2;Rbm8a2;Arl5a;Itgav;Rbck1;Rgs19;Mpp1;Morf4l2;Mid1;Lmna;Tnfaip8l2;3110043O21Rik;Klf4;Fam76a;Rpl11;Tnfrsf1b;Abcb1a;Fryl;Hip1r;Rilpl2;Tsc22d4;Rab43;Hmces;Ptpn6;Clec2d;Etnk1;Ndufa3;Timm10b;Ncoa7;Cdk17;Ube2n;Hmgb2;Maf;Aplp2;Pkm;Pafah1b1;Rpl23;Lasp1;Top2a;Eif1;Cnp;Limd2;Tex2;Slc16a6;Dek;Grk6;Idnk;Ssbp2;Pde4d;Rps29;Arf6;Acot10;Sh3bp1;Bin2;Cggbp1;Hsp90ab1;Calm2;Crem;Eif1a;Lmnb1;Ptprcap;Ccdc85b;Trmt11…
Factor: GLI; motif: NGACCMCCCAN	0.374903	0.399811	0.0586738	0.0722606	tf	-0.0249078	0.0249078	156	Il1r2;Il18r1;Ncl;Pdcd1;D1Ertd622e;Ikbke;Atp2b4;Csrp1;Rgs2;Lamc1;Rgs16;Rbm8a2;Traf3ip3;Arl5a;Nr4a2;Rassf2;Rrbp1;Cst3;Serinc3;Stx16;Rgs19;Sash3;Mpp1;Wbp5;Morf4l2;Hccs;Mid1;Tiparp;Lmna;Tnfaip8l2;Lef1;Fam76a;Rpl22;Tnfrsf4;Abcb1a;Cenpa;Ube2k;Fryl;Tmed5;Gltp;Rplp0;Rpl6;Hip1r;Trim56;Tsc22d4;Zfp467;Capg;Rab43;Hmces;Rab7;Emc3;Ptpn6;Clec2i;Clec2d;Gabarapl1;Aebp2;Ndufa3;Lgals7;Spint2;Il16;Timm10b;Eif3f;AI46…
Factor: GLI1; motif: GACCACCCAMG	0.303319	0.454772	0.095556	0.137449	tf	-0.151453	0.151453	52	Atp2b4;Rbm8a2;Capn3;Serinc3;Ube2a;Mpp1;Mid1;Lmna;Rpl11;Rpl22;Sdf4;Abcb1a;Cenpa;Fryl;Hip1r;Rilpl2;Capg;Hmces;Emc3;Ptpn6;Gabarapl1;Pddc1;Ipmk;Cdk17;Eea1;Rassf3;Kctd12;Birc3;Rplp1;Twf2;Tcf7;Bcas3;Lasp1;Tex2;Prkar1a;Dek;Grk6;Prr7;Ssbp2;Odc1;Id2;Dnajb9;Bin2;Pcnp;Cggbp1;Pacsin1;Treml2;2410015M20Rik;Crem;Trmt112;Slc3a2;Dusp5
Factor: Gli2; motif: GACCACCCANG	0.375302	0.523369	0.069681	0.100493	tf	-0.148066	0.148066	84	Ncl;Atp2b4;Rgs2;Lamc1;Rbm8a2;Hspa5;Capn3;Cst3;Serinc3;Rgs19;Ube2a;Sash3;Mpp1;Mid1;Lmna;Gnai3;Lef1;Rpl11;Rpl22;Sdf4;Abcb1a;Fryl;Hip1r;Rilpl2;Capg;Rab43;Hmces;Emc3;Ptpn6;Clec2i;Clec2d;Gabarapl1;Ndufa3;Rps9;Pddc1;Rplp2;Tspan32;Cited2;Ipmk;Cstb;Mbd3;Cdk17;Rassf3;Tespa1;Maf;Pdlim2;Kctd12;Birc3;Rplp1;Fam46a;Twf2;Tcf7;Bcas3;Phb;Lasp1;Ubtf;Tex2;Prkar1a;Dek;Grk6;Prr7;Ssbp2;Pde4d;Odc1;Id2;Dnajb9;Itpk1;Rpl3…
Factor: gli3; motif: GACCACCCANG	0.368498	0.554976	0.0741805	0.107012	tf	-0.186477	0.186477	77	Ncl;Atp2b4;Rgs2;Lamc1;Rbm8a2;Capn3;Cst3;Serinc3;Rgs19;Ube2a;Sash3;Mpp1;Mid1;Lmna;Lef1;Rpl11;Rpl22;Sdf4;Abcb1a;Fryl;Hip1r;Rilpl2;Capg;Rab43;Hmces;Emc3;Ptpn6;Clec2i;Clec2d;Gabarapl1;Ndufa3;Rplp2;Tspan32;Cited2;Ipmk;Mbd3;Cdk17;Rassf3;Tespa1;Maf;Pdlim2;Kctd12;Birc3;Rplp1;Fam46a;Twf2;Tcf7;Phb;Lasp1;Ubtf;Tex2;Prkar1a;Dek;Grk6;Prr7;Ssbp2;Pde4d;Odc1;Dnajb9;Itpk1;Rpl30;Sh3bp1;Bin2;Litaf;Pcnp;Cggbp1;Pacsin…
Factor: GMEB1; motif: NGNNCRACGTYGTYNN	0.197631	0.136424	0.0768583	0.0825628	tf	0.0612076	0.0612076	107	Rpl7;Cnnm4;Il1rl1;Stk17b;Ctla4;Ncl;Cenpl;Atf3;Bmyc;Dgkz;Rrbp1;Ppp1r16b;Cebpb;Rps21;Rgs19;Morf4l2;Hccs;Selt;1110032F04Rik;Ift80;Smc4;Lmna;3110043O21Rik;Ugcg;Yrdc;Zc3h12a;Fam76a;Syf2;Sdf4;Dnajb6;Fryl;Aff1;Tmed5;Rplp0;Rpl6;Tmed2;Gimap1;Capg;Rab43;Crbn;Emg1;Tpi1;Gabarapl1;Etnk1;Ftl1;Timm10b;Eif3f;Ypel3;Rplp2;Serinc1;Jmjd1c;Hsp90b1;Ube2n;Arhgap9;Hmgb2;Smarca5;Psmb10;Mphosph6;Irf9;Gzmb;Kctd12;Acp5;Rpl4…
Factor: HAIRYLIKE; motif: NNNNCANGTG	0.234049	0.211495	0.0656124	0.0725003	tf	0.022554	0.022554	146	Mrpl30;Il1rl1;Stk17b;Bzw1;Ncl;Sell;Ephx1;Commd3;Nr4a2;Cst3;Pdrg1;Ppp1r16b;Rps21;Rbm3;Sash3;Cxcr3;Wbp5;Morf4l2;Mid1;Sec62;Tiparp;1110032F04Rik;S100a11;Gnai3;Lef1;Rab2a;3110043O21Rik;Klf4;Ugcg;Yrdc;Zc3h12a;Atpif1;Fam76a;Syf2;Rpl11;Rpl22;Sdf4;Tnfrsf4;Abcb1a;Insig1;Ube2k;Gltp;Capg;Tgoln1;Crbn;Emc3;Emg1;Tpi1;Ndufa3;Rps9;Nipa2;Pgm2l1;Eif3f;Rpl27a;Ypel3;Tspan32;Cited2;Srgn;Jmjd1c;Cstb;Cnn2;Mbd3;Gadd45b;…
Factor: HES-1; motif: GSCACGMGMC; match class: 0	0.213526	0.152164	0.0810906	0.0925199	tf	0.0613626	0.0613626	101	Bzw1;Sumo1;D1Ertd622e;Rgs2;Rgs16;Arl5a;Rbck1;Rps21;Rgs19;Gata1;Tiparp;Ash1l;Tox;Ugcg;Yrdc;Marcksl1;Id3;Tnfrsf1b;Insig1;Dnajb6;Ube2k;Rplp0;Hip1r;Tmed2;Hmces;Rab7;Gabarapl1;Aebp2;Prkd2;Snrpd2;Spint2;Ypel3;Cited2;Serinc1;Jmjd1c;Adora2a;Mbd3;Ube2n;Eea1;Sap30;Hmgb2;Sin3b;Smarca5;Mt1;Map1lc3b;Sh3bp5;Lats2;Tpt1;Rgcc;Ubac2;Aplp2;Cbl;Eef1a1;Twf2;Rps27a;Nsg2;Hnrnpab;Per1;Top2a;Cnp;Ubtf;Slc16a6;Prkar1a;Mafg…
Factor: HES-1; motif: NNCKYGTGNNN; match class: 1	0.135511	0.223703	0.127448	0.204427	tf	-0.0881923	0.0881923	26	Stk17b;Morf4l2;Rpl22;Usp18;Prkd2;Rpl27a;Gadd45b;Sap30;Cbl;Clk3;Twf2;Rpl14;Ubtf;Slc16a6;Mettl23;Itpk1;Evl;Sub1;Bin2;Arhgap31;Slc5a3;Taf4b;Reep5;Ccs;Cfl1;Mxi1
Factor: Hes1; motif: NNCACGYGNN	0.268558	0.190849	0.0401606	0.0455635	tf	0.0777087	0.0777087	361	Rpl7;Cnnm4;Mrpl30;Il1rl1;Il18r1;Stk17b;Bzw1;Sumo1;Sp110;Ncl;Pdcd1;D1Ertd622e;Cxcr4;Atp2b4;Rgs2;Lamc1;Rgs16;Cenpl;Mndal;Ifi203;Rbm8a2;Itpkb;Ephx1;Bpnt1;Fam188a;Commd3;Bmyc;St6galnac6;Hspa5;Arhgap15;Arl5a;Nr4a2;Dgkz;Ehd4;Rassf2;Pcna;Rrbp1;Cst3;Fam110a;Rbck1;Pdrg1;Ppp1r16b;Cebpb;Stx16;Rps21;Rgs19;Gata1;Rbm3;Ube2a;Sh2d1a;Sash3;Mpp1;Cxcr3;Itm2a;Morf4l2;Acot9;Hccs;Sec62;Mgst2;Tiparp;1110032F04Rik;Ift80…
Factor: Hes2; motif: NNNNGRCACGTGN; match class: 0	0.297847	0.196665	0.0635882	0.0772355	tf	0.101182	0.101182	122	Il1rl1;Bzw1;Ncl;Ikbke;Csrp1;Lamc1;Bpnt1;Bmyc;St6galnac6;Arhgap15;Rrbp1;Cst3;Morf4l2;Mgst2;Gpr171;S100a11;Rab2a;Ugcg;Yrdc;Zc3h12a;Sfpq;Atpif1;Syf2;Errfi1;Tnfrsf9;Rpl22;Sdf4;Tnfrsf4;Abcb1a;Insig1;Cenpa;Ube2k;Vps29;Capg;Emc3;Emg1;Ptpn6;Tpi1;Pgm2l1;Timm10b;Eif3f;Eif4g2;Ypel3;Tspan32;Cited2;Cstb;Hmha1;Mbd3;Gadd45b;Tbxa2r;Hsp90b1;Glipr1;Rassf3;Cdk4;Ing2;Lsm4;Tpm4;Sin3b;Sh3bp5;Rgcc;Ubl5;Rplp1;Rab11a;Twf…
Factor: HIC1; motif: NNNGGKTGCCCSNNNNNN; match class: 0	0.232898	0.226866	0.0829896	0.0970882	tf	0.00603182	0.00603182	71	Sumo1;Cxcr4;Atp2b4;Rgs2;Itpkb;Fam188a;Nr4a2;Itgav;Pcna;Stx16;Hccs;Mid1;Lmna;Rpl34;Yrdc;Rpl11;Tnfrsf18;Insig1;Fosl2;Fryl;Aff1;Vps29;Tsc22d4;Zfp467;Emg1;Etnk1;B9d2;Ftl1;Cited2;Cdk17;Ube2n;Eea1;Rassf3;Cdk4;Dusp4;Ing2;Sap30;Sh3bp5;Tbc1d4;Birc3;Izumo1r;Cbl;Bcas3;Lasp1;Smarce1;Eif1;Kpna2;Slc16a6;Mettl23;Mafg;Dek;Prr7;Gpbp1;Nol10;Ahr;Hif1a;Evl;Tmem65;Prr13;Ubald1;Carhsp1;Pglyrp2;Rpl36;Lbh;Kif5b;Taf4b;Lm…
Factor: HIC1; motif: NSNNNNTGCCCSSNN; match class: 0	0.141126	0.182198	0.0871419	0.099734	tf	-0.041072	0.041072	69	Cnnm4;Rgs16;Itpkb;Fam188a;Rbck1;Stx16;Rgs19;1110032F04Rik;Rab2a;Ugcg;Yrdc;Marcksl1;Rpl22;Insig1;Fosl2;Fryl;Aff1;Gltp;Rplp0;Vps29;Hip1r;Eif4e3;Etnk1;Nipa2;Rgs10;Adora2a;Ube2n;Eea1;Cdk4;Hmgb2;Sh3bp5;Lats2;Tpt1;Ubac2;Gpr83;Aplp2;Cbl;Clk3;Arpp19;Fam46a;Twf2;Xbp1;Hnrnpab;Tcf7;Ttc19;Lasp1;Tex2;Mettl23;Mafg;Dek;Ninj1;Ssbp2;Odc1;Ahr;Nfkbia;Atp6v1d;Actn1;Evl;Sub1;Tob2;Carhsp1;Pcnp;Rps2;Crem;Kif5b;Taf4b;Lm…
Factor: HIF-1alpha; motif: NCACGT; match class: 1	0.215861	0.151869	0.109391	0.117428	tf	0.063992	0.063992	56	Mrpl30;Ncl;Bmyc;Hccs;S100a11;Gnai3;Klf4;Rpl22;Sdf4;Insig1;Tpi1;Rps9;Lgals7;Pgm2l1;Eif4g2;Ypel3;Cited2;Cstb;Mbd3;Ube2n;Sin3b;Maf;Lgals3;Lats2;Elf1;Pkm;Fam46a;Nt5e;Rpl14;Rnf167;Phb;Lasp1;Eif1;Mettl23;Cd83;Snx18;Nol10;Hif1a;Itpk1;Azin1;Ubald1;Ube2i;Hsp90ab1;Treml2;Crem;Rab18;Taf4b;Eif1a;Fau;Trmt112;Uqcc3;Sgms1;Got1;Nfkb2;Mxi1;Dusp5
Factor: HIF-1alpha; motif: NCACGTNN; match class: 0	0.265255	0.421586	0.135706	0.16274	tf	-0.156331	0.156331	33	Ncl;Nr4a2;1110032F04Rik;Gnai3;Klf4;Yrdc;Rpl22;Sdf4;Snrpg;Emg1;Rps9;Ypel3;Rplp2;Tspan32;Cstb;D8Ertd738e;Lgals3;Pkm;Ccr4;Per1;Bcas3;Mettl23;Grk6;Dnajb9;Evl;D16Ertd472e;Pim1;Hsp90ab1;Eif1a;Impa2;Avpi1;Got1;Dusp5
Factor: HIF-1alpha; motif: NNACGTGNN	0.258293	0.519346	0.108056	0.126197	tf	-0.261053	0.261053	42	Ncl;Nr4a2;Rps21;Hccs;Ash1l;S100a11;Klf4;Rpl11;Fosl2;Zfp467;Ptpn6;Pgm2l1;Rpl27a;Cited2;Hmha1;Mbd3;Ube2n;Dusp4;Pkm;Fam46a;Pafah1b1;Phb;Cwc25;Eif1;Ubtf;Mettl23;Nfil3;Nol10;Dnajb9;Hif1a;Itpk1;D16Ertd472e;Dusp1;Hsp90ab1;Crem;Rab18;Eif1a;Fau;Trmt112;Uqcc3;Avpi1;Got1
Factor: HIF1; motif: GNNKACGTGCGGNN	0.26008	0.235184	0.0714079	0.0834611	tf	0.0248968	0.0248968	95	Cnnm4;Mrpl30;Ncl;Rgs16;Rbm8a2;Bmyc;Hspa5;Itgav;Cst3;Rps21;Hccs;Mgst2;Klf4;Rpl11;Rpl22;Insig1;Dnajb6;Fosl2;Ube2k;Vps29;Zfp467;Gimap3;Capg;Rab43;Eif4e3;Tpi1;B9d2;Pld3;Lgals7;Pgm2l1;Timm10b;Eif3f;Rpl27a;Eif4g2;Rplp2;Cited2;Cstb;Hmha1;Mbd3;Ube2n;Eea1;Cpm;Dusp4;Ing2;Sap30;Tpm4;D8Ertd738e;Maf;Lats2;Rgcc;Elf1;Clk3;Pkm;Fam46a;Rpl14;Per1;Pafah1b1;Slfn1;Bcas3;Cwc25;Lasp1;Eif1;Ubtf;Icam2;Mettl23;Mafg;Cd83;N…
Factor: HIF1; motif: NGTACGTGCNGB; match class: 0	0.252036	0.269404	0.0851223	0.0994598	tf	-0.0173682	0.0173682	72	Rpl7;Ncl;Rbm8a2;Hspa5;Itgav;Rps21;Sash3;Hccs;Mgst2;Klf4;Rpl22;Tnfrsf4;Insig1;Vps29;Zfp467;Capg;Rab43;Eif4e3;Emg1;Ptpn6;Tpi1;Lgals7;Timm10b;Rpl27a;Eif4g2;Cited2;Cstb;Hmha1;Cpm;Ing2;Sap30;Tpm4;Lats2;Rgcc;Kctd12;Acp5;Clk3;Pkm;Fam46a;Nt5e;Ccrl2;Rpl14;Rnf167;Rpl23;Eif1;Ninj1;Nfil3;Grk6;Snx18;Nol10;Arf6;Hif1a;Zfp622;Rpl30;Ubald1;D16Ertd472e;Ube2i;Rasal3;Rnf5;Hsp90ab1;Treml2;Crem;Kif5b;Rab18;Ptprcap;Ccs…
Factor: HIF2A; motif: ACGTGNNN; match class: 0	0.423147	0.487483	0.112988	0.135481	tf	-0.0643364	0.0643364	50	Il1rl1;Ncl;Ephx1;1110032F04Rik;Ash1l;Lef1;Rab2a;3110043O21Rik;Klf4;Rpl22;Sdf4;Insig1;Dnajb6;Fosl2;Tmed2;Hmces;Emg1;Pgm2l1;Rplp2;Cited2;Adora2a;Dusp4;Lsm4;Psmb10;Mrpl52;Clk3;Rpl4;Fam46a;Ccr4;Per1;Ubtf;Slc16a6;Mettl23;Nfil3;Snx18;Dnajb9;Hif1a;Atp6v1d;Itpk1;Dusp1;Psmb9;Treml2;Crem;Rab18;Taf4b;Impa2;Fau;Uqcc3;Got1;Dusp5
Factor: HIF2alpha; motif: NNACGTGCNN; match class: 0	0.248113	0.182837	0.12681	0.143776	tf	0.0652758	0.0652758	40	Cnnm4;Ctla4;Ncl;Rbm8a2;Bmyc;Itgav;Rps21;Arpc3;Eif4e3;Ptpn6;Etnk1;Lgals7;Rpl27a;Ypel3;Cited2;Serinc1;Hmha1;Mbd3;Ube2n;Tpm4;Maf;Lats2;Pkm;Fam46a;Hnrnpab;Rnf167;Slfn1;Snx18;Nol10;Rpl30;Dazap2;Ubald1;Carhsp1;Pcnp;Ube2i;Cdkn1a;Rab18;Sipa1;Trmt112;Sgms1
Factor: Hoxa11; motif: NGTCGTAAAANN; match class: 0	0.302807	0.26863	0.143811	0.137944	tf	0.0341771	0.0341771	36	Il1rl1;Ctla4;Cenpl;Arhgap15;Nmi;Pdrg1;Rps21;Gnai3;Rpl34;Abcb1a;Fryl;Prkd2;Spint2;Pgm2l1;Jmjd1c;Glipr1;Dusp4;Hmgb2;Mt1;Map1lc3b;Vmp1;Rpl23;Ubtf;Amz2;Syngr2;Cd83;Nfil3;Pde4d;Batf;Atg101;Klhl6;Rab18;BC031181;Cfl1;Uqcc3;mt-Nd2
Factor: Irf-4; motif: NNNANCGAAACYNNA; match class: 0	0.236799	0.128681	0.0641862	0.0731625	tf	0.108118	0.108118	133	Mrpl30;Stk17b;Ctla4;Atp2b4;Rgs16;Cenpl;Adck3;Nebl;St6galnac6;Hspa5;Nmi;Arl5a;Nr4a2;Rrbp1;Fam110a;Pdrg1;Morf4l2;Gm8797;Mgst2;Tiparp;1110032F04Rik;Ift80;Smc4;Tnfaip8l2;Ctss;Cd53;Stxbp3;Rpl34;Yrdc;Sfpq;Rpl11;Tnfrsf1b;Sdf4;Tnfrsf18;Abcb1a;Insig1;Cenpa;Slbp;Tmed5;Gltp;Rplp0;Gimap4;Tgoln1;Rab43;Usp18;Tpi1;Clec2d;Gabarapl1;Aebp2;Ndufa3;Snrpd2;Nipa2;Cited2;Cenpw;Ncoa7;Dnajc12;Jmjd1c;Adora2a;Cnn2;Mbd3;Eea…
Factor: IRF-5; motif: NNNANCGAGARTNNN; match class: 0	0.275139	0.299556	0.0982176	0.120575	tf	-0.0244171	0.0244171	53	Sumo1;Lamc1;Bmyc;Ehd4;Fam110a;Stx16;Sh2d1a;Morf4l2;Mid1;Tiparp;Lmna;Tnfaip8l2;Lck;Fam76a;Id3;Errfi1;Fryl;Tmed5;Vps29;Trim56;Snrpg;Eif4e3;Eif4g2;Hsp90b1;Ube2n;Arhgap9;Dusp4;Hmgb2;Selk;Tpt1;Rab11a;Arpp19;Tmem30a;Fam46a;Higd1a;Mdh1;Phb;Rpl19;Top2a;Cnp;Hexim1;Limd2;Tex2;Azin1;Atg101;Kpna1;Samsn1;Epcam;Rbbp8;Taf4b;Pmaip1;Sipa1;Ifit1bl1
Factor: IRF-6; motif: NNNANCGAAACYANNNN; match class: 0	0.252133	0.196163	0.352185	0.351592	tf	0.0559697	0.0559697	9	Ctla4;Tiparp;Snrpd2;Cenpw;Ubl5;Xbp1;Rps29;Ptger4;Crem
Factor: IRF; motif: NNGAAANTGAAANN; match class: 1	0.114797	-0.106108	0.467528	0.342764	tf	0.220905	0.220905	5	Mrpl30;Sp110;Psmb10;Ccrl2;Ifit3
Factor: IRF4; motif: NNNAYTCTCGGWNNN	0.249282	0.190323	0.0406727	0.0471034	tf	0.0589594	0.0589594	349	Rpl7;Cnnm4;Stk17b;Bzw1;Sumo1;Ctla4;Icos;Rpl37a;Sp110;Ncl;Pdcd1;D1Ertd622e;Ikbke;Atp2b4;Csrp1;Rgs2;Lamc1;Rgs16;Cenpl;Rbm8a2;Ephx1;Bpnt1;Traf3ip3;Fam188a;Commd3;Bmyc;St6galnac6;Hspa5;Arhgap15;Nmi;Itgav;Ehd4;Capn3;Rassf2;Rrbp1;Fam110a;Rbck1;Pdrg1;Ppp1r16b;Serinc3;Cebpb;Stx16;Rps21;Rgs19;Gata1;Rbm3;Ube2a;Sh2d1a;Mpp1;Cxcr3;Wbp5;Morf4l2;Sat1;Acot9;Hccs;Mid1;Mgst2;Tiparp;1110032F04Rik;Ift80;Smc4;Sh2d2a;…
Factor: IRF6; motif: NNNACTCYCGGKNNN	0.247452	0.172513	0.0424153	0.0480672	tf	0.0749386	0.0749386	325	Mrpl30;Stk17b;Bzw1;Sumo1;Icos;Rpl37a;Sp110;Ncl;D1Ertd622e;Cxcr4;Ikbke;Atp2b4;Rgs2;Lamc1;Rgs16;Cenpl;Rbm8a2;Ephx1;Traf3ip3;Fam188a;Commd3;St6galnac6;Arhgap15;Arl5a;Nr4a2;Itgav;Rassf2;Pcna;Rrbp1;Fam110a;Rbck1;Pdrg1;Ppp1r16b;Serinc3;Stx16;Rps21;Rgs19;Gata1;Rbm3;Ube2a;Sh2d1a;Mpp1;Cxcr3;Morf4l2;Sat1;Acot9;Hccs;Mgst2;Tiparp;1110032F04Rik;Ift80;Smc4;Lmna;Ash1l;S100a11;Tnfaip8l2;Slc22a15;Gnai3;Stxbp3;Rpl…
Factor: Kaiso; motif: GCMGGGRGCRGS; match class: 1	0.282338	0.262496	0.0582528	0.0686912	tf	0.0198417	0.0198417	157	Rpl7;Cnnm4;Rpl37a;Cxcr4;Atp2b4;Rgs2;Lamc1;Gm4955;Pydc4;Itpkb;Fam188a;Nebl;St6galnac6;Arl5a;Nr4a2;Itgav;Dgkz;Ehd4;Pcna;Rrbp1;Ppp1r16b;Serinc3;Cebpb;Stx16;Wbp5;Sec62;Tiparp;1110032F04Rik;Lmna;Ash1l;Slc22a15;Lef1;Tox;Rab2a;Klf4;Ugcg;Yrdc;Sfpq;Marcksl1;Atpif1;Fam76a;Fosl2;Ube2k;Fryl;Aff1;Tmed5;Arpc3;Hip1r;Trim56;Zfp467;Gimap9;Eif4e3;Emg1;Etnk1;Spint2;Eif4g2;Copb1;Ypel3;Rgs10;Cited2;Adora2a;Cnn2;Gadd4…
Factor: Kid3; motif: CCACN; match class: 1	0.278397	0.203799	0.0355814	0.0405692	tf	0.0745978	0.0745978	451	Rpl7;Cnnm4;Mrpl30;Il1r2;Il1rl1;Il18r1;Stk17b;Bzw1;Sumo1;Ctla4;Icos;Rpl37a;Sp110;Ncl;Pdcd1;D1Ertd622e;Cxcr4;Ikbke;Atp2b4;Csrp1;Rgs2;Lamc1;Rgs16;Cenpl;Sell;Gm4955;Pydc4;Mndal;Ifi203;Rbm8a2;Adck3;Itpkb;Ephx1;Bpnt1;Atf3;Traf3ip3;Fam188a;Nebl;Commd3;Bmyc;St6galnac6;Hspa5;Arhgap15;Nmi;Arl5a;Nr4a2;Itgav;Dgkz;Ehd4;Capn3;Rassf2;Pcna;Rrbp1;Cst3;Fam110a;Rbck1;Pdrg1;Ppp1r16b;Serinc3;Cebpb;Stx16;Rps21;Rgs19;G…
Factor: KLF; motif: GGGNGGGG	0.252416	0.187919	0.0524081	0.0586451	tf	0.0644977	0.0644977	210	Il1r2;Stk17b;Bzw1;Sp110;Pdcd1;D1Ertd622e;Ikbke;Atp2b4;Rgs2;Lamc1;Rgs16;Sell;Itpkb;Ephx1;Traf3ip3;Hspa5;Nmi;Arl5a;Nr4a2;Rassf2;Rrbp1;Fam110a;Rbck1;Rgs19;Gata1;Cxcr3;Wbp5;Morf4l2;Hccs;Tiparp;Lmna;Ash1l;Tnfaip8l2;Stxbp3;Lef1;Tox;3110043O21Rik;Klf4;Yrdc;Marcksl1;Syf2;Tnfrsf1b;Tnfrsf4;Tnfrsf18;Insig1;Dnajb6;Cenpa;Slbp;Aff1;Gltp;Rpl6;Vps29;Tmed2;Trim56;Tsc22d4;Capg;Tgoln1;Rab43;Eif4e3;Ptpn6;Clec2i;Clec…
Factor: Klf12; motif: GRCCACGCCCWNNNN	0.40074	0.119096	0.240044	0.234633	tf	0.281644	0.281644	15	Hspa5;Usp18;Snrpd2;Serinc1;Cdk17;Sap30;Mrpl52;Higd1a;Rnf167;Sub1;Carhsp1;Eif1a;Impa2;Sgms1;Dusp5
Factor: KLF15; motif: GAGNNGGGGNGTDG; match class: 0	0.321377	0.216605	0.0972853	0.0954606	tf	0.104772	0.104772	69	Stk17b;Pdcd1;Lamc1;Traf3ip3;Commd3;Bmyc;Nmi;Nr4a2;Rassf2;Pcna;Cebpb;Rbm3;Hccs;Tiparp;Ift80;Smc4;Slc22a15;Gnai3;Klf4;Abcb1a;Gltp;Clec2d;B9d2;Copb1;AI467606;Tspan32;Cited2;Cenpw;Jmjd1c;Adora2a;Rap1b;Dusp4;Sap30;Lgals3;Psme1;Tpt1;Izumo1r;Aplp2;Rab11a;Twf2;Ccrl2;Nsg2;Tcf7;Rnf167;Amz2;Slc16a6;Mif4gd;Timp2;Cd83;Gpbp1;Batf;Evl;Zfp622;Dgat1;Ubald1;Carhsp1;Slc5a3;Dusp1;Pacsin1;Rnf5;Hsp90ab1;Rpl36;Epcam;Ta…
Factor: Klf17; motif: NGGGCGG	0.281559	0.200168	0.0594957	0.0650889	tf	0.0813909	0.0813909	181	Rpl7;Il1rl1;Stk17b;Bzw1;Sp110;Ncl;D1Ertd622e;Atp2b4;Rgs2;Lamc1;Rgs16;Cenpl;Mndal;Ifi203;Itpkb;Ephx1;Commd3;St6galnac6;Nmi;Arl5a;Rassf2;Pcna;Rrbp1;Cst3;Fam110a;Rbck1;Pdrg1;Serinc3;Itm2a;Morf4l2;Hccs;Gm8797;Selt;Tiparp;Lmna;Ctss;Gnai3;Stxbp3;Lef1;Tox;3110043O21Rik;Klf4;Yrdc;Zc3h12a;Marcksl1;Fam76a;Rpl11;Tnfrsf1b;Rpl22;Sdf4;Tnfrsf18;Abcb1a;Slbp;Fryl;Tmed5;Gltp;Rpl6;Vps29;Arpc3;Hip1r;Rilpl2;Tsc22d4;Z…
Factor: KLF3; motif: CCMCACCCNG	0.446559	0.359152	0.140823	0.13966	tf	0.0874072	0.0874072	34	Nr4a2;Rgs19;Morf4l2;Tiparp;Lef1;Klf4;Yrdc;Tmed2;Eif4e3;Clec2i;Lgals7;Spint2;Ipmk;Cnn2;Dusp4;Ing2;Hmgb2;Tpm4;Sh3bp5;Mrpl52;Gzmb;Kctd12;Izumo1r;Aplp2;Xbp1;Cwc25;Icam2;Azin1;Kpna1;Dusp1;Gpsm3;Vav1;Pura;Cfl1
Factor: KLF3; motif: CCMCRCCCNG; match class: 1	0.606243	0.419479	NA	NA	tf	0.186764	0.186764	1	Rgs19
Factor: Klf7; motif: NNNRCCMCGCCCNNNN; match class: 0	0.27342	0.307385	0.0651669	0.077181	tf	-0.0339655	0.0339655	126	Rpl7;Stk17b;Ncl;D1Ertd622e;Cxcr4;Csrp1;Ephx1;Fam188a;St6galnac6;Arl5a;Rrbp1;Fam110a;Rbck1;Pdrg1;Sat1;Acot9;Sec62;Ift80;Smc4;Lmna;Stxbp3;Lef1;Klf4;Zc3h12a;Marcksl1;Atpif1;Syf2;Tnfrsf1b;Abcb1a;Slbp;Fryl;Tmed5;Gltp;Zfp467;Tgoln1;Rab43;Hmces;Aebp2;Ndufa3;B9d2;Spint2;Pgm2l1;Rpl27a;Rps13;Pddc1;Serinc1;Cnn2;Mbd3;Eea1;Rap1b;Rassf3;Cdk4;Arhgap9;Dusp4;Ing2;Sap30;Tpm4;Lats2;Rgcc;Kctd12;Aplp2;Pkm;Rpl4;Rab11a…
Factor: KROX; motif: CCCGCCCCCRCCCC	0.276613	0.298802	0.0603168	0.0673345	tf	-0.0221891	0.0221891	163	Rpl7;Cnnm4;Stk17b;Sumo1;Pdcd1;D1Ertd622e;Cxcr4;Ikbke;Atp2b4;Lamc1;Adck3;Ephx1;Fam188a;Nebl;St6galnac6;Nr4a2;Itgav;Dgkz;Rrbp1;Fam110a;Ppp1r16b;Serinc3;Cebpb;Stx16;Rgs19;Morf4l2;Sec62;Lmna;Ash1l;Slc22a15;Gnai3;Stxbp3;Lef1;Rab2a;3110043O21Rik;Klf4;Ugcg;Sfpq;Marcksl1;Lck;Atpif1;Fam76a;Syf2;Tnfrsf1b;Fosl2;Fryl;Aff1;Gltp;Vps29;Arpc3;Hip1r;Rilpl2;Zfp467;Rab43;Gabarapl1;Aebp2;Prkd2;Pgm2l1;Timm10b;Rpl27a;…
Factor: LBP9; motif: RARCYRGNYWGARCYRGNYN	0.284396	0.197251	0.13076	0.133265	tf	0.0871449	0.0871449	40	Bzw1;Cxcr4;Rgs16;Adck3;Arl5a;Itgav;Capn3;Gata1;Ube2a;Hccs;Slc22a15;Zc3h12a;Sdf4;Rab7;Trim12a;AI467606;Tspan32;Cstb;Hmha1;Hmgb2;Mt1;Maf;Lats2;Acp5;Rplp1;Eef1a1;Nsg2;Top2a;Slc16a6;Mettl23;Lgals3bp;Snx18;Emb;Odc1;Azin1;Arf3;Psmb9;Reep5;Fermt3;Anxa1
Factor: LKLF; motif: CNCCACCCS	0.292184	0.218512	0.061809	0.0689491	tf	0.0736715	0.0736715	153	Il1r2;Sp110;Pdcd1;D1Ertd622e;Ikbke;Atp2b4;Rgs2;Lamc1;Rgs16;Sell;Ephx1;Traf3ip3;Hspa5;Nmi;Arl5a;Nr4a2;Rassf2;Fam110a;Rgs19;Wbp5;Morf4l2;Hccs;Tiparp;Ash1l;Tnfaip8l2;Lef1;Tox;Klf4;Yrdc;Marcksl1;Tnfrsf1b;Tnfrsf18;Insig1;Dnajb6;Slbp;Aff1;Gltp;Rpl6;Vps29;Trim56;Tsc22d4;Capg;Tgoln1;Rab43;Eif4e3;Ptpn6;Clec2i;Clec2d;Gabarapl1;Snrpd2;Spint2;Timm10b;Eif3f;AI467606;Rgs10;Ipcef1;Cited2;Ipmk;Adora2a;Cnn2;Hmha1…
Factor: LKLF; motif: GGGGTGGKSN	0.238878	0.189579	0.054077	0.0556424	tf	0.0492993	0.0492993	229	Il1r2;Bzw1;Sp110;Pdcd1;D1Ertd622e;Ikbke;Atp2b4;Rgs2;Lamc1;Rgs16;Sell;Ephx1;Bpnt1;Traf3ip3;Hspa5;Nmi;Arl5a;Nr4a2;Dgkz;Rassf2;Fam110a;Ppp1r16b;Cebpb;Rgs19;Gata1;Ube2a;Cxcr3;Itm2a;Wbp5;Morf4l2;Acot9;Hccs;Selt;Tiparp;Ash1l;Tnfaip8l2;Slc22a15;Stxbp3;Lef1;Tox;Klf4;Ugcg;Yrdc;Zc3h12a;Sfpq;Marcksl1;Id3;Tnfrsf1b;Tnfrsf18;Abcb1a;Insig1;Dnajb6;Fosl2;Slbp;Fryl;Aff1;Gltp;Rpl6;Vps29;Arpc3;Tmed2;Trim56;Tsc22d4;Z…
Factor: LKLF; motif: NGGGCGG	0.178785	0.154368	0.0495674	0.0568825	tf	0.0244174	0.0244174	217	Rpl7;Stk17b;Bzw1;Sp110;Ncl;D1Ertd622e;Csrp1;Rgs2;Lamc1;Rbm8a2;Itpkb;Atf3;Traf3ip3;Commd3;St6galnac6;Hspa5;Nr4a2;Itgav;Dgkz;Rassf2;Rrbp1;Cst3;Rbck1;Serinc3;Stx16;Rps21;Gata1;Ube2a;Wbp5;Morf4l2;Sat1;Acot9;Hccs;Selt;Tiparp;Ift80;Smc4;Ash1l;Ctss;Stxbp3;Lef1;Rab2a;Klf4;Ugcg;Atpif1;Fam76a;Syf2;Rpl11;Id3;Tnfrsf1b;Errfi1;Tnfrsf9;Sdf4;Abcb1a;Insig1;Dnajb6;Fosl2;Slbp;Ube2k;Fryl;Aff1;Tmed5;Gltp;Rplp0;Vps29;…
Factor: LRF; motif: GGGGKYNNB	0.32928	0.360335	0.0684575	0.0792815	tf	-0.0310551	0.0310551	124	Rpl7;Il1r2;Bzw1;Ikbke;Adck3;Atf3;Nebl;Nr4a2;Itgav;Rassf2;Rrbp1;Fam110a;Ppp1r16b;Rgs19;Ube2a;Itm2a;Tiparp;Tnfaip8l2;Slc22a15;Stxbp3;Lef1;Tox;Rab2a;Klf4;Yrdc;Sfpq;Marcksl1;Lck;Fam76a;Fosl2;Slbp;Vps29;Rilpl2;Tsc22d4;Rab43;Crbn;Ptpn6;Clec2d;Prkd2;Il16;Pgm2l1;Eif4g2;Ypel3;Dnajc12;Ipmk;Cstb;Gadd45b;Hsp90b1;Cdk17;Ube2n;Eea1;Rap1b;Rassf3;Cdk4;Arhgap9;Sap30;D8Ertd738e;Psmb10;Maf;Sh3bp5;Ghitm;Psme1;Gzmb;Ph…
Factor: LRF; motif: NGKGGGTSNCN	0.261465	0.224415	0.0677373	0.074729	tf	0.0370507	0.0370507	115	Il1r2;Sumo1;Rpl37a;Pdcd1;Atp2b4;Mndal;Ifi203;Itpkb;Nebl;St6galnac6;Dgkz;Rassf2;Serinc3;Ube2a;Mpp1;Itm2a;Wbp5;Sh2d2a;Lmna;Ash1l;Yrdc;Zc3h12a;Lck;Tnfrsf1b;Tnfrsf4;Insig1;Fosl2;Slbp;Ube2k;Aff1;Rpl6;Hip1r;Rilpl2;Tsc22d4;Zfp467;Gimap4;Tgoln1;Rab7;Emg1;Ptpn6;Clec2i;Gabarapl1;Ldhb;Etnk1;Prkd2;Lgals7;Rpl27a;Eif4g2;Ypel3;Cnn2;Hmha1;Mbd3;Dusp4;Hmgb2;Tpm4;Psmb10;Mphosph6;Map1lc3b;Ghitm;Lgals3;Psme1;Pdlim2;T…
Factor: LRF; motif: NGNAGNGGGTYN; match class: 0	0.187092	0.128986	0.0658256	0.074355	tf	0.0581057	0.0581057	125	Mrpl30;Stk17b;Icos;Ncl;Pdcd1;Lamc1;Sell;Itpkb;Traf3ip3;Fam188a;Dgkz;Rrbp1;Fam110a;Ppp1r16b;Serinc3;Cebpb;Stx16;Rps21;Rgs19;Tiparp;Ift80;Smc4;Sh2d2a;Lmna;Slc22a15;3110043O21Rik;Tnfrsf4;Slbp;Fryl;Tmed5;Rpl6;Arpc3;Tsc22d4;Pon2;Zfp467;Gimap7;Tgoln1;Crbn;Edem1;Emg1;Tpi1;B9d2;Pld3;Spint2;Ftl1;Pgm2l1;Copb1;Ypel3;Cited2;Cenpw;Ncoa7;Cnn2;Hmha1;Mbd3;Hsp90b1;Cdk17;Cpm;Hmgb2;Tpm4;Mphosph6;Map1lc3b;Selk;Sh3bp…
Factor: MAF; motif: GCTGAGTCAN; match class: 1	0.23285	0.118682	0.123719	0.130753	tf	0.114168	0.114168	37	Cxcr4;Gm4955;Adck3;Commd3;Ehd4;Acot9;Rpl22;Tsc22d4;Gimap3;Aebp2;Cstb;Tbxa2r;Selk;Ghitm;Ltb4r1;Pdlim2;Tpt1;Rgcc;Acp5;Clk3;Rpl14;Tcf7;Per1;Vmp1;Eif1;Slc16a6;H3f3b;Lgals3bp;Mafg;Cd7;Cbx6;Nxpe3;Pacsin1;Pim1;Ppp1r18;Hsp90ab1;Ccs
Factor: MafB; motif: GNTGAC	0.293423	0.219015	0.044964	0.050643	tf	0.0744072	0.0744072	287	Rpl7;Cnnm4;Mrpl30;Il1r2;Il18r1;Stk17b;Icos;Rpl37a;Sp110;D1Ertd622e;Ikbke;Csrp1;Rgs2;Lamc1;Gm4955;Pydc4;Pyhin1;Rbm8a2;Itpkb;Atf3;Fam188a;Nebl;Bmyc;St6galnac6;Hspa5;Nr4a2;Itgav;Pcna;Cst3;Fam110a;Ppp1r16b;Serinc3;Cebpb;Stx16;Gata1;Ube2a;Cxcr3;Itm2a;Morf4l2;Acot9;Hccs;Sec62;Mgst2;Selt;Tiparp;1110032F04Rik;Lmna;S100a11;Tnfaip8l2;Gnai3;Rpl34;Tox;Rab2a;Klf4;Ugcg;Yrdc;Zc3h12a;Marcksl1;Lck;Atpif1;Rpl11;Id…
Factor: Max; motif: NNANCACGTGNTNN; match class: 1	0.25701	0.13349	0.0601655	0.0649931	tf	0.12352	0.12352	173	Il1rl1;Stk17b;Bzw1;Ncl;Cxcr4;Atp2b4;Lamc1;Pydc4;Ephx1;Commd3;Bmyc;St6galnac6;Arhgap15;Nr4a2;Dgkz;Cst3;Rgs19;Rbm3;Sash3;Morf4l2;Mid1;Sec62;Mgst2;1110032F04Rik;S100a11;Gnai3;Rpl34;Lef1;Rab2a;3110043O21Rik;Klf4;Ugcg;Yrdc;Zc3h12a;Sfpq;Atpif1;Fam76a;Syf2;Tnfrsf9;Rpl22;Sdf4;Tnfrsf4;Tnfrsf18;Abcb1a;Insig1;Ube2k;Aff1;Tmed2;Gimap6;Gimap3;Capg;Snrpg;Crbn;Ptpn6;Tpi1;Rps9;B9d2;Nipa2;Pgm2l1;Eif3f;Rpl27a;Eif4g…
Factor: MAX; motif: NNGNCACGCGACNN; match class: 0	0.213918	0.116994	0.0647052	0.0752364	tf	0.0969244	0.0969244	141	Rpl7;Bzw1;Sumo1;D1Ertd622e;Rgs16;Itpkb;Nebl;St6galnac6;Hspa5;Arhgap15;Arl5a;Nr4a2;Dgkz;Rassf2;Rbck1;Serinc3;Rps21;Rgs19;Gata1;Ube2a;Sash3;Hccs;Sec62;1110032F04Rik;Ash1l;Ctss;Tox;Rab2a;Klf4;Yrdc;Marcksl1;Rpl11;Id3;Tnfrsf1b;Tnfrsf9;Sdf4;Insig1;Fosl2;Ube2k;Fryl;Rplp0;Hip1r;Tmed2;Snrpg;Hmces;Rab7;Crbn;Emc3;Tpi1;Aebp2;Ftl1;Il16;Eif3f;Copb1;Cenpw;Serinc1;Jmjd1c;Cstb;Mbd3;Tbxa2r;Hsp90b1;Cdk17;Ube2n;Rap1…
Factor: MAZ; motif: CCCTCCCYCYN; match class: 0	0.122919	0.0201076	0.0941079	0.0932028	tf	0.102811	0.102811	85	Stk17b;Sumo1;Rpl37a;Csrp1;Nebl;Nr4a2;Rassf2;Rrbp1;Cst3;Serinc3;Stx16;Gata1;Wbp5;Mid1;Sec62;Tiparp;Smc4;Lmna;Ash1l;Slc22a15;Yrdc;Atpif1;Tnfrsf1b;Gltp;Rilpl2;Trim56;Zfp467;Gimap9;Capg;Clec2d;Etnk1;Ftl1;Fam169b;Ipcef1;Cited2;Cdk17;Eea1;Tespa1;Ing2;Hmgb2;Smarca5;D8Ertd738e;Mt1;Maf;Pdlim2;Tpt1;Rgcc;Kctd12;Ubl5;Acp5;Pkm;Rab11a;Eef1a1;Ccrl2;Hnrnpab;Rnf167;Pafah1b1;Eif1;Hexim1;Limd2;Slc16a6;Mif4gd;Mettl2…
Factor: MAZ; motif: GGGGAGGG; match class: 0	0.27457	0.244739	0.0548139	0.0584415	tf	0.0298308	0.0298308	215	Rpl7;Sumo1;Rpl37a;Sp110;Pdcd1;Cxcr4;Atp2b4;Csrp1;Lamc1;Sell;Mndal;Ifi203;Ephx1;Atf3;Nebl;Bmyc;St6galnac6;Hspa5;Nmi;Nr4a2;Itgav;Ehd4;Capn3;Rassf2;Rrbp1;Cst3;Rbck1;Ppp1r16b;Stx16;Rgs19;Gata1;Rbm3;Ube2a;Sh2d1a;Mpp1;Wbp5;Morf4l2;Sat1;Mid1;Sec62;Tiparp;Ift80;Smc4;Lmna;Ash1l;Tnfaip8l2;Lef1;Klf4;Yrdc;Marcksl1;Syf2;Id3;Tnfrsf1b;Errfi1;Tnfrsf9;Tnfrsf4;Insig1;Fosl2;Slbp;Ube2k;Fryl;Rpl6;Hip1r;Rilpl2;Tmed2;T…
Factor: MAZ; motif: NKGGGAGGGGRGGR	0.345355	0.30641	0.055619	0.0612637	tf	0.0389449	0.0389449	202	Rpl7;Cnnm4;Il1r2;Stk17b;Rpl37a;Sp110;Ncl;Pdcd1;Ikbke;Atp2b4;Lamc1;Rgs16;Sell;Atf3;Traf3ip3;Nebl;Commd3;Bmyc;Hspa5;Nmi;Arl5a;Nr4a2;Rassf2;Pcna;Rrbp1;Cst3;Ppp1r16b;Stx16;Rgs19;Rbm3;Cxcr3;Wbp5;Morf4l2;Sat1;Hccs;Mid1;Tiparp;Lmna;S100a11;Slc22a15;Lef1;Tox;Klf4;Ugcg;Yrdc;Marcksl1;Atpif1;Syf2;Tnfrsf1b;Cenpa;Fosl2;Slbp;Ube2k;Aff1;Gltp;Rplp0;Hip1r;Trim56;Tsc22d4;Pon2;Zfp467;Gimap9;Rab43;Hmces;Eif4e3;Ptpn6…
Factor: MAZR; motif: NSGGGGGGGGMCN	0.292653	0.177279	0.0946681	0.0922125	tf	0.115374	0.115374	85	Stk17b;Ikbke;Atp2b4;Csrp1;Sell;Itpkb;Commd3;Nr4a2;Rassf2;Pcna;Cebpb;Stx16;Rbm3;Morf4l2;Slc22a15;Lef1;Klf4;Ugcg;Tnfrsf1b;Aff1;Rplp0;Vps29;Hip1r;Pon2;Zfp467;Gimap9;Capg;Rab7;Eif4e3;Tpi1;Clec2d;Ftl1;Ypel3;AI467606;Cenpw;Hmha1;Glipr1;Arhgap9;Dusp4;Sap30;Hmgb2;Mt1;Psmb10;Mphosph6;Sh3bp5;Kctd12;Ubac2;Birc3;Eef1a1;Nt5e;Pik3ip1;Xbp1;Rab1a;Phb;Smarce1;Eif1;Slc16a6;Ninj1;Prr7;Gpbp1;Snx18;Id2;Nfkbia;Batf;If…
Factor: MECP2; motif: CCGGNNTTWA	0.264816	0.212249	0.0912793	0.110182	tf	0.0525678	0.0525678	53	D1Ertd622e;Cxcr4;Lamc1;St6galnac6;Hspa5;Rbck1;Sat1;Zc3h12a;Fam76a;Rpl11;Cenpa;Fosl2;Gltp;Arpc3;Hip1r;Tsc22d4;Zfp467;Rab43;Rpl27a;AI467606;Rplp2;Srgn;Hmha1;Dusp4;Lsm4;Tpm4;Mphosph6;Tbc1d4;Ubl5;Acp5;Rpl14;Xbp1;Rpl23;Mafg;Emb;Rpl36al;Hif1a;Azin1;Cbx6;Tob2;Rpl24;Slc5a3;Pim1;Rnf5;Treml2;Calm2;Rbbp8;Taf4b;Rnf125;Pmaip1;Ccs;Ctsw;Ric1
Factor: Mitf; motif: NRTCACGNGN; match class: 0	0.28915	0.238546	0.0873888	0.10651	tf	0.0506045	0.0506045	78	Mrpl30;Stk17b;Bzw1;Ncl;Commd3;St6galnac6;Arhgap15;Rps21;Rbm3;Sash3;Sat1;Sec62;Stxbp3;Rpl34;Klf4;Yrdc;Fam76a;Tnfrsf1b;Tnfrsf9;Sdf4;Insig1;Dnajb6;Vps29;Tmed2;Rab43;Hmces;Rab7;Edem1;Gabarapl1;Ldhb;Ndufa3;B9d2;Pgm2l1;Copb1;Cstb;Hsp90b1;Cdk4;Dusp4;Ing2;Mt1;Sh3bp5;Lats2;Kctd12;Gpr83;Izumo1r;Clk3;Rplp1;Arpp19;Ccr5;Rps27a;9930111J21Rik2;Rpl23a;Rpl23;Rpl19;Gm12355;Eif1;Mafg;Id2;Ahr;Arf6;Atp6v1d;Rpl30;Cbx6…
Factor: MOVO-B; motif: GNGGGGG	0.205844	0.10186	0.0539461	0.0586509	tf	0.103984	0.103984	210	Rpl7;Cnnm4;Il1r2;Bzw1;Sumo1;Sp110;Ncl;D1Ertd622e;Cxcr4;Atp2b4;Lamc1;Rbm8a2;Adck3;Itpkb;Ephx1;Fam188a;Nebl;Commd3;St6galnac6;Arhgap15;Nr4a2;Rassf2;Rrbp1;Fam110a;Pdrg1;Serinc3;Cebpb;Stx16;Rbm3;Ube2a;Itm2a;Morf4l2;Sat1;1110032F04Rik;Ift80;Smc4;Lmna;Ash1l;S100a11;Slc22a15;Lef1;Tox;Rab2a;3110043O21Rik;Klf4;Ugcg;Yrdc;Sfpq;Marcksl1;Atpif1;Fam76a;Syf2;Rpl11;Id3;Sdf4;Fosl2;Slbp;Fryl;Aff1;Tmed5;Gltp;Rplp0;…
Factor: MTF-1; motif: TGCGCAC; match class: 0	0.284676	0.239909	0.0910943	0.0958256	tf	0.0447668	0.0447668	72	Rpl7;D1Ertd622e;Rgs2;Lamc1;Bmyc;Arl5a;Rassf2;Cebpb;Rgs19;Mpp1;Morf4l2;Sat1;Klf4;Zc3h12a;Sdf4;Tnfrsf4;Dnajb6;Fosl2;Slbp;Ube2k;Hip1r;Rilpl2;Crbn;Ldhb;Etnk1;Pld3;Spint2;Eif3f;Eif4g2;Cited2;Serinc1;Mbd3;Hsp90b1;Cpm;Smarca5;Mphosph6;Ghitm;Lgals3;Pdlim2;Gtf2f2;Ubac2;Acp5;Cbl;Tmem30a;Fam46a;Rpl14;Rab1a;Eif1;Cnp;Hexim1;Mif4gd;Mafg;Dek;Odc1;Arf6;Batf;Crip2;Arf3;Bin2;Ubald1;Kpna1;Pcnp;D16Ertd472e;Psmb9;Rab…
Factor: Mxi1; motif: NCACGTGGSNGNNNN	0.270776	0.179329	0.073989	0.0954341	tf	0.0914465	0.0914465	85	Il1rl1;Stk17b;Bzw1;Ncl;Bmyc;Nr4a2;Cst3;Rgs19;Rbm3;Sec62;Mgst2;1110032F04Rik;Rab2a;3110043O21Rik;Klf4;Atpif1;Fam76a;Rpl22;Sdf4;Tnfrsf4;Insig1;Snrpg;Rps9;Pgm2l1;Eif3f;Rpl27a;Rplp2;Tspan32;Cstb;Hmha1;Mbd3;Gadd45b;Eea1;Rassf3;Cdk4;D8Ertd738e;Psmb10;Lgals3;Tbc1d4;Acp5;Pkm;Rplp1;Ccr4;Rpl14;Rps27a;Per1;Rpl23a;Bcas3;Rpl23;Slc16a6;Prkar1a;Mettl23;Syngr2;Nfil3;Grk6;Prr7;Pde4d;Snx18;Odc1;Id2;Dnajb9;Arf6;Hif…
Factor: Mybl1; motif: NNNNNAACCGTTANNNN; match class: 0	0.177006	0.255494	0.243218	0.302625	tf	-0.0784883	0.0784883	7	Hspa5;Rassf2;Rbm3;Rassf3;Prr7;Kpna1;Rbbp8
Factor: Myc; motif: CACGTGS	0.226736	0.165161	0.0689479	0.0755706	tf	0.0615755	0.0615755	130	Il1rl1;Stk17b;Bzw1;Ncl;Cxcr4;Ephx1;Commd3;Bmyc;Nr4a2;Cst3;Rgs19;Rbm3;Sash3;Morf4l2;Sec62;1110032F04Rik;S100a11;Gnai3;Lef1;Rab2a;3110043O21Rik;Klf4;Yrdc;Atpif1;Fam76a;Syf2;Rpl22;Sdf4;Tnfrsf4;Insig1;Ube2k;Tmed2;Gimap3;Capg;Snrpg;Emg1;Tpi1;Rps9;B9d2;Nipa2;Pgm2l1;Eif3f;Rpl27a;Eif4g2;Ypel3;Rplp2;Tspan32;Cited2;Cstb;Hmha1;Mbd3;Gadd45b;Eea1;Rassf3;Cdk4;Lsm4;Sin3b;D8Ertd738e;Psmb10;Lgals3;Irf9;Gzmb;Tbc1d…
Factor: Myc; motif: NGCACGTGGN; match class: 0	0.241741	0.294633	0.15689	0.175107	tf	-0.0528917	0.0528917	26	Ncl;Nr4a2;1110032F04Rik;Gnai3;Klf4;Yrdc;Sdf4;Rps9;Ypel3;Tspan32;Cstb;D8Ertd738e;Lgals3;Pkm;Ccr4;Per1;Bcas3;Mettl23;Dnajb9;Evl;D16Ertd472e;Pim1;Hsp90ab1;Eif1a;Avpi1;Got1
Factor: MYF6; motif: NNNRACAGNCNCNCC; match class: 1	0.256086	0.203984	0.0565169	0.0617716	tf	0.0521025	0.0521025	177	Rpl7;Stk17b;Bzw1;Sumo1;Ncl;Ikbke;Atp2b4;Csrp1;Lamc1;Cenpl;Rbm8a2;Itpkb;Ephx1;Traf3ip3;Fam188a;Nebl;Hspa5;Itgav;Dgkz;Ehd4;Pcna;Cst3;Fam110a;Ppp1r16b;Rps21;Rgs19;Gata1;Ube2a;Cxcr3;Itm2a;Wbp5;Morf4l2;Acot9;Mgst2;Selt;Tiparp;Sh2d2a;S100a11;Tnfaip8l2;Ctss;Lef1;Tox;3110043O21Rik;Klf4;Yrdc;Sfpq;Marcksl1;Atpif1;Syf2;Rpl11;Id3;Errfi1;Insig1;Fosl2;Aff1;Rpl6;Trim56;Zfp467;Gimap9;Capg;Rab43;Rab7;Eif4e3;Usp18…
Factor: MZF-1; motif: TGGGGAR	0.279361	0.26327	0.0505805	0.0591997	tf	0.0160914	0.0160914	228	Cnnm4;Il1r2;Stk17b;Bzw1;Sumo1;Sp110;Ncl;Pdcd1;Atp2b4;Csrp1;Rgs2;Lamc1;Sell;Gm4955;Pydc4;Mndal;Ifi203;Adck3;Ephx1;Nebl;Commd3;St6galnac6;Hspa5;Nmi;Arl5a;Capn3;Rassf2;Fam110a;Ppp1r16b;Cebpb;Stx16;Rps21;Rgs19;Gata1;Rbm3;Ube2a;Sash3;Mpp1;Cxcr3;Wbp5;Morf4l2;Mid1;Selt;Gpr171;1110032F04Rik;Ift80;Smc4;Sh2d2a;Ash1l;S100a11;Tnfaip8l2;Ctss;Cd53;Gnai3;Stxbp3;Lef1;Rab2a;Yrdc;Marcksl1;Atpif1;Rpl11;Tnfrsf1b;Tnf…
Factor: N-Myc; motif: GSSCACGYGS	0.301455	0.461023	0.118584	0.164891	tf	-0.159568	0.159568	38	Ncl;Bpnt1;Pdrg1;Rpl22;Rplp0;Snrpd2;Spint2;Pgm2l1;Rplp2;Cited2;Cstb;Mbd3;Sap30;Hmgb2;Smarca5;D8Ertd738e;Aplp2;Twf2;Phb;Lasp1;Cnp;Ubtf;Slc16a6;Mettl23;Odc1;Arf6;Evl;Cbx6;Tob2;Slc5a3;Crem;Taf4b;Impa2;Pqlc1;Ccs;Cfl1;Uqcc3;Got1
Factor: N-Myc; motif: NNCCACGTGNNN	0.28431	0.175805	0.0755179	0.0836339	tf	0.108505	0.108505	111	Il1rl1;Stk17b;Ncl;Cxcr4;Lamc1;Ephx1;Commd3;Bmyc;Nr4a2;Rgs19;Rbm3;Sash3;Morf4l2;Sec62;1110032F04Rik;S100a11;Gnai3;Rpl34;Lef1;Rab2a;3110043O21Rik;Klf4;Yrdc;Zc3h12a;Atpif1;Syf2;Tnfrsf9;Rpl22;Sdf4;Tnfrsf4;Abcb1a;Insig1;Tmed2;Snrpg;Tpi1;Rps9;Nipa2;Eif3f;Rpl27a;Ypel3;Rplp2;Tspan32;Cited2;Cstb;Hmha1;Mbd3;Gadd45b;Hsp90b1;Rassf3;Cdk4;Lsm4;D8Ertd738e;Psmb10;Sh3bp5;Lgals3;Irf9;Gzmb;Tbc1d4;Ubl5;Acp5;Pkm;Rplp…
Factor: nerf; motif: NCCGGAARTN; match class: 0	0.209829	0.0900991	0.0831493	0.0988772	tf	0.11973	0.11973	78	Stk17b;Bzw1;Ephx1;Fam188a;Cst3;Fam110a;Rbck1;Pdrg1;Hccs;Mid1;Lmna;Gnai3;Rab2a;3110043O21Rik;Yrdc;Atpif1;Syf2;Rpl11;Tnfrsf1b;Rpl22;Arpc3;Tgoln1;Snrpg;Rab7;Emc3;Emg1;Ndufa3;Pld3;Trim12a;Timm10b;Eif3f;Rpl27a;Ypel3;Rplp2;Serinc1;Hsp90b1;Ube2n;Cpm;Ing2;Rad23a;Selk;Ghitm;Mrpl52;Tpt1;Aplp2;Rplp1;Rab11a;Ccr4;Tcf7;Rnf167;Vmp1;Cwc25;Rpl19;Nol10;Arf6;Atp6v1d;Sub1;Zfp622;Rpl3;Atg101;Ubald1;Carhsp1;Cggbp1;493…
Factor: Net; motif: CACTTCCKGK	0.303636	0.205614	0.107987	0.14883	tf	0.0980212	0.0980212	38	Adck3;Fam110a;Rbck1;Rab2a;Atpif1;Dnajb6;Arpc3;Emg1;B9d2;Rps13;AI467606;Rplp2;Ncoa7;Ube2n;Arhgap9;Lsm4;Rad23a;Mrpl52;Rplp1;Tmem30a;Tcf7;Per1;Rnf167;Vmp1;Cwc25;Smarce1;Atp6v1d;Cd96;Gpsm3;H2-D1;Hsp90ab1;2410015M20Rik;Rbbp8;Pura;Eif1a;BC031181;Trmt112;Ms4a6b
Factor: NET; motif: CMGGAARTR; match class: 0	0.316208	0.246208	0.110142	0.122146	tf	0.0700003	0.0700003	36	Il18r1;Csrp1;Adck3;Traf3ip3;Arhgap15;Dgkz;Capn3;Fam110a;Stx16;Cxcr3;Gpr171;Sh2d2a;Lck;Dnajb6;B9d2;Rps13;AI467606;Pddc1;Ncoa7;Arhgap9;Lsm4;Tmem30a;Per1;Slfn1;Smarce1;Icam2;Prkar1a;Nol10;Prr13;Cd96;Samsn1;4932438H23Rik;Gpsm3;Pura;Pqlc1;Ms4a6b
Factor: NF-E2; motif: TGCTGAGTCAY; match class: 1	0.438198	0.419265	0.098869	0.130122	tf	0.0189324	0.0189324	61	Pyhin1;Adck3;Bpnt1;Nebl;St6galnac6;Ehd4;Ppp1r16b;Acot9;Hccs;Sec62;Lmna;S100a11;Klf4;Rpl22;Tnfrsf4;Tnfrsf18;Tsc22d4;Hmces;Ldhb;Ndufa3;Rps9;Il16;Pgm2l1;Ipcef1;Dnajc12;Cstb;Tbxa2r;Selk;Ghitm;Mrpl52;Gzmb;Rgcc;Birc3;Clk3;Ccr4;Mdh1;9930111J21Rik2;Pafah1b1;Eif1;Slc16a6;H3f3b;Mafg;Cd7;Ctla2a;Pde4d;Ahr;Sub1;Bin2;Litaf;Nxpe3;Slc5a3;Pacsin1;Ppp1r18;Hsp90ab1;Rpl36;Lbh;Rnf125;Ccs;Fermt3;Jak2;Sgms1
Factor: NF-kappaB; motif: GGGAMTTYCC	0.345457	0.310915	0.0909815	0.107717	tf	0.0345416	0.0345416	66	Il1r2;Sumo1;Pdcd1;D1Ertd622e;Ikbke;Pyhin1;Commd3;St6galnac6;Fam110a;Rps21;Gata1;Acot9;Ash1l;Slc22a15;Gnai3;Zc3h12a;Tnfrsf1b;Tnfrsf9;Fosl2;Aff1;Rilpl2;Trim56;Tsc22d4;Gimap6;Rab7;Ftl1;Eif4g2;Gadd45b;Tbxa2r;Cdk17;Rassf3;Lsm4;Rad23a;Psme1;Birc3;Cbl;Rab11a;Eef1a1;Twf2;Ccrl2;Cwc25;Lasp1;Gm12355;Smarce1;Limd2;Icam2;H3f3b;Cd83;Gm10116;Gpbp1;Nfkbia;Batf;Zfp622;Azin1;Sh3bp1;Litaf;Cd96;Pcnp;Cggbp1;4932438H2…
Factor: NF-kappaB; motif: GGGRATTTCC	0.31566	0.091429	0.113873	0.128678	tf	0.224231	0.224231	47	Il1r2;Il1rl1;Sumo1;Ikbke;Cenpl;Pyhin1;Atf3;Capn3;Fam110a;Gata1;Acot9;Slc22a15;Tnfrsf1b;Tnfrsf9;Trim56;Usp18;Rpl27a;Gadd45b;Cdk17;Lsm4;Ltb4r1;Birc3;Nsg2;Slfn1;Bcas3;Lasp1;Gm12355;Smarce1;Limd2;Icam2;Amz2;Slc16a6;H3f3b;Sf3b6;Nfkbia;Actn1;Batf;Cbx6;Litaf;Pcnp;Rps2;Rnf125;BC031181;Fau;Anxa1;Ifit1bl1;Nfkb2
Factor: NF-kappaB; motif: NGGGACTTTCCA; match class: 1	0.383591	0.283032	0.206688	0.187894	tf	0.100559	0.100559	19	Serinc3;Tiparp;Ash1l;Abcb1a;Slbp;Aff1;Tsc22d4;Ptpn6;Gadd45b;Tbxa2r;Ing2;Sin3b;Rgcc;Cd83;Ninj1;Gpbp1;Nfkbia;H2-D1;Nfkb2
Factor: NF-kappaB; motif: NGGGANTTYCCMNNNN	0.379145	0.377742	0.110822	0.137047	tf	0.00140373	0.00140373	45	Il1r2;Sumo1;Ikbke;Commd3;St6galnac6;Fam110a;Rps21;Gata1;Ash1l;Slc22a15;Tnfrsf1b;Tnfrsf9;Aff1;Trim56;Tsc22d4;Rab7;Eif3f;Gadd45b;Tbxa2r;Cdk17;Rassf3;Tespa1;Lsm4;Rad23a;Psme1;Birc3;Eef1a1;Lasp1;Gm12355;Smarce1;Limd2;Icam2;H3f3b;Cd83;Gpbp1;Nfkbia;Batf;Sh3bp1;Litaf;Pcnp;Ppp1r18;Rnf125;Ms4a6b;Nfkb2;Dusp5
Factor: NF-kappaB; motif: NGGGGAMTTTCCNN	0.402573	0.379193	0.0874645	0.101113	tf	0.0233805	0.0233805	71	Il1r2;Sumo1;Pdcd1;Ikbke;Pyhin1;Atf3;Nebl;Commd3;St6galnac6;Rps21;Rgs19;Acot9;Ash1l;Gnai3;Lck;Tnfrsf1b;Tnfrsf9;Abcb1a;Fosl2;Aff1;Rpl6;Rilpl2;Tsc22d4;Gimap6;Ptpn6;Snrpd2;Pgm2l1;Timm10b;Ypel3;Adora2a;Gadd45b;Tbxa2r;Cdk17;Eea1;Rassf3;Hmgb2;Lsm4;Psme1;Ltb4r1;Phf11b;Cbl;Clk3;Rab11a;Eef1a1;Twf2;Ccrl2;Slfn1;Lasp1;Gm12355;Smarce1;Limd2;Icam2;Amz2;Slc16a6;Syngr2;Cd83;Gpbp1;Ahr;Nfkbia;Batf;Zfp622;Sh3bp1;Lit…
Factor: NF-Y; motif: NNNRRCCAATSRGNNN; match class: 1	0.0543339	-0.0568207	0.176977	0.284279	tf	0.111155	0.111155	10	Pcna;Rrbp1;Pld3;Mbd3;Hmgb2;Per1;Top2a;Kpna2;H3f3b;Rnf5
Factor: NFKAPPAB; motif: NNGGGANTTCCCN; match class: 0	0.36484	0.288045	0.109981	0.120072	tf	0.0767947	0.0767947	49	Sumo1;D1Ertd622e;St6galnac6;Hspa5;Fam110a;Rps21;Sh2d2a;Ash1l;Zc3h12a;Tnfrsf9;Aff1;Trim56;Tsc22d4;Gimap9;Capg;Aebp2;Spint2;Ftl1;Pddc1;Cenpw;Gadd45b;Tbxa2r;Cdk17;Cdk4;Dusp4;Rad23a;Eef1a1;Ccrl2;Rnf167;Cwc25;Eif1;Icam2;Amz2;H3f3b;Cd83;Nfil3;Gm10116;Gpbp1;Nfkbia;Actn1;Azin1;Sh3bp1;Cggbp1;H2-D1;Rbbp8;Taf4b;Ms4a6b;Jak2;Nfkb2
Factor: NGFI-C; motif: WTGCGTGGGYGG; match class: 0	0.225593	0.249863	0.0611772	0.0711976	tf	-0.0242704	0.0242704	141	Cnnm4;Il1r2;D1Ertd622e;Cxcr4;Atp2b4;Lamc1;Sell;St6galnac6;Dgkz;Rassf2;Rrbp1;Fam110a;Serinc3;Cebpb;Rgs19;Gata1;Sash3;Mpp1;Morf4l2;Selt;1110032F04Rik;Lmna;Slc22a15;Lef1;3110043O21Rik;Yrdc;Atpif1;Syf2;Errfi1;Rpl22;Cenpa;Fosl2;Fryl;Gltp;Hip1r;Rilpl2;Zfp467;Rab7;Emg1;Gabarapl1;Aebp2;Rps9;Nipa2;Pgm2l1;Rpl27a;Rps13;Rgs10;Pddc1;Rplp2;Srgn;Jmjd1c;Adora2a;Cstb;Mbd3;Gadd45b;Cdk17;Ube2n;Rassf3;Cdk4;Arhgap9;D…
Factor: Npas2; motif: NSCACGTGTN; match class: 0	0.182262	0.0843076	0.34771	0.328997	tf	0.0979546	0.0979546	5	Bzw1;Tpi1;Eif3f;Ubald1;Mxi1
Factor: NR2F2; motif: NNNNCSGGGTCANNNN; match class: 0	0.434335	0.456288	0.113167	0.150375	tf	-0.0219527	0.0219527	37	Commd3;Fam110a;Cebpb;Rps21;Sat1;Rpl11;Id3;Sdf4;Snrpd2;Ftl1;Copb1;Ipcef1;Ipmk;Cstb;Gadd45b;Hsp90b1;Rassf3;Cdk4;Ghitm;Lgals3;Tpt1;Gtf2f2;Kctd12;Ccrl2;Kpna2;Mettl23;Mafg;Odc1;Atp6v1d;Rpl30;Arhgap31;Slc5a3;Rbbp8;Eif1a;Ptprcap;Avpi1;Nfkb2
Factor: NRF-1; motif: CGCATGCGCR; match class: 0	0.245346	0.196063	0.115623	0.123653	tf	0.0492829	0.0492829	41	Rpl7;Rpl37a;Cxcr4;Itpkb;Bpnt1;Pdrg1;Morf4l2;Selt;Ift80;Smc4;Ube2k;Spint2;Ftl1;Pddc1;Mbd3;Cdk4;Sap30;Smarca5;Maf;Mphosph6;Ubac2;Tmem30a;Twf2;Rpl14;Rab1a;Ttc19;Pafah1b1;Eif1;Cnp;Hexim1;Odc1;Arf6;Atp6v1d;Evl;Cbx6;Slc5a3;Rab18;Rbbp8;Taf4b;Pqlc1;Cfl1
Factor: NRF-1; motif: GCGCMTGCGCN; match class: 0	0.274353	0.243794	0.096057	0.115937	tf	0.0305591	0.0305591	56	Rpl7;Mrpl30;Rpl37a;Cxcr4;Bpnt1;Arl5a;Pdrg1;Rgs19;Selt;Ift80;Smc4;Syf2;Errfi1;Sdf4;Ube2k;Aebp2;Rps9;Snrpd2;Pld3;Spint2;Ftl1;Pddc1;Mbd3;Ing2;Sap30;Lsm4;Smarca5;Map1lc3b;Gtf2f2;Ubac2;Tmem30a;Twf2;Pafah1b1;Phb;Eif1;Cnp;Odc1;Dnajb9;Rps29;Arf6;Atp6v1d;Evl;Azin1;Cbx6;Slc5a3;Pacsin1;Kif5b;Rab18;Rbbp8;Taf4b;Pqlc1;Ccs;Cfl1;Slc3a2;Jak2;Nfkb2
Factor: NRF-1; motif: YGCGCMTGCGC	0.245065	0.165874	0.103667	0.122931	tf	0.0791907	0.0791907	50	Rpl7;Mrpl30;Rpl37a;Cxcr4;Bpnt1;Selt;Ift80;Smc4;Rpl34;Syf2;Sdf4;Ube2k;Vps29;Aebp2;Rps9;Pld3;Spint2;Ftl1;Pddc1;Ipmk;Mbd3;Ing2;Sap30;Sin3b;Mphosph6;Map1lc3b;Gtf2f2;Ubac2;Tmem30a;Twf2;Rab1a;Pafah1b1;Phb;Eif1;Hexim1;Odc1;Arf6;Tmem65;Kpna1;Slc5a3;Rps2;Pacsin1;Crem;Kif5b;Rab18;Rbbp8;Pqlc1;Ccs;Cfl1;Jak2
Factor: NRSE; motif: TTYAGCWCCDCGGASAGYRCC; match class: 0	0.276592	0.262565	0.159674	0.169743	tf	0.0140266	0.0140266	26	Cxcr4;Cenpl;Ephx1;Tiparp;Atpif1;Insig1;Fryl;Tmed2;Eif4e3;Snrpd2;Cstb;Rassf3;Psme1;Rgcc;Gpr83;Twf2;H3f3b;Cd83;Nfil3;Itpk1;Evl;Crip2;Samsn1;Cdkn1a;Pim1;Dusp5
Factor: Olf-1; motif: NNCDABTCCCYAGRGARBNKGN; match class: 1	0.0821766	0.0934859	0.179618	0.216964	tf	-0.0113093	0.0113093	20	Ppp1r16b;Gata1;Gnai3;Hip1r;Gimap6;Srgn;Hsp90b1;Ing2;Psme1;Aplp2;Rab11a;Tmem30a;Smarce1;H3f3b;Ninj1;Pacsin1;Ppp1r18;Hsp90ab1;Fermt3;Ms4a6b
Factor: Osx; motif: CCNCCCCCNNN; match class: 0	0.232001	0.1286	0.0590009	0.0638547	tf	0.103402	0.103402	170	Cnnm4;Il1r2;Stk17b;Sumo1;Sp110;Pdcd1;Cxcr4;Atp2b4;Lamc1;Rgs16;Itpkb;Ephx1;Fam188a;Nebl;Commd3;St6galnac6;Nr4a2;Dgkz;Capn3;Rassf2;Rrbp1;Fam110a;Rbck1;Ppp1r16b;Serinc3;Stx16;Rgs19;Rbm3;Ube2a;Cxcr3;Morf4l2;Acot9;Sec62;Tiparp;Ift80;Smc4;Ash1l;Slc22a15;Stxbp3;Lef1;Klf4;Ugcg;Marcksl1;Atpif1;Fam76a;Syf2;Tnfrsf1b;Insig1;Fosl2;Fryl;Aff1;Rplp0;Hip1r;Trim56;Tsc22d4;Pon2;Zfp467;Gimap9;Gimap4;Capg;Rab43;Eif4e…
Factor: P50; motif: GGRRANTCCCNN; match class: 1	0.369518	0.275914	0.124062	0.155799	tf	0.0936032	0.0936032	31	Sumo1;Pdcd1;Fam110a;Pdrg1;Abcb1a;Fosl2;Aff1;Tsc22d4;Edem1;Ptpn6;Ftl1;Timm10b;Gadd45b;Cdk17;Ing2;Sin3b;Rgcc;Eef1a1;Cd83;Ninj1;Nfil3;Gm10116;Gpbp1;Nfkbia;Sh3bp1;Litaf;Slc5a3;H2-D1;Ifit1bl1;Got1;Nfkb2
Factor: P50:P50; motif: NRGGGAMTNCCCN; match class: 0	0.331439	0.296394	0.0985864	0.134755	tf	0.0350453	0.0350453	38	Sumo1;Rgs2;St6galnac6;Rps21;Mpp1;Acot9;Ash1l;Tnfrsf9;Rpl22;Fosl2;Slbp;Aff1;Tsc22d4;Ptpn6;Ftl1;Timm10b;Rps13;Gadd45b;Tbxa2r;Cdk17;Dusp4;Ing2;Sap30;Eef1a1;Hnrnpab;Icam2;Cd83;Nfil3;Gm10116;Gpbp1;Itpk1;Slc5a3;H2-D1;Rpl36;Eif1a;Sipa1;Ms4a6b;Nfkb2
Factor: P53; motif: NNNNNACAWGCCYNNN; match class: 1	0.506596	0.096293	0.23457	0.318839	tf	0.410303	0.410303	7	Bmyc;Sfpq;Gimap9;Ing2;Smco4;Kpna2;Rnf125
Factor: p53; motif: RGRCAWGNCY; match class: 1	0.147478	0.032878	0.135069	0.167993	tf	0.1146	0.1146	19	Cxcr4;Serinc3;Rps21;Rpl34;Rps9;AI467606;Hsp90b1;Map1lc3b;Ltb4r1;Rab1a;Pafah1b1;Slfn1;Kpna2;Ctla2a;Nol10;Cggbp1;Rasal3;Hsp90ab1;Ric1
Factor: p53; motif: RGRCWWGYCYNGRCWWGYYY	0.289772	0.260375	0.0551162	0.0651955	tf	0.0293967	0.0293967	179	Rpl7;Bzw1;Ctla4;Rpl37a;Sp110;Ncl;Csrp1;Lamc1;Pyhin1;Ephx1;Atf3;Nebl;Commd3;Itgav;Ehd4;Capn3;Rassf2;Cebpb;Rps21;Rgs19;Cxcr3;Morf4l2;Hccs;Mgst2;Selt;1110032F04Rik;S100a11;Tnfaip8l2;Rpl34;Klf4;Ugcg;Yrdc;Zc3h12a;Marcksl1;Lck;Fam76a;Tnfrsf1b;Errfi1;Tnfrsf9;Tnfrsf18;Cenpa;Fosl2;Ube2k;Rplp0;Hip1r;Pon2;Gimap9;Gimap6;Tgoln1;Rab43;Hmces;Rab7;Eif4e3;Usp18;Clec2i;Gabarapl1;Etnk1;Lgals7;Nipa2;Pgm2l1;Rpl27a;Ei…
Factor: p54NRB; motif: GRNNNMGGATGRMNNCGGA; match class: 0	0.267958	0.17075	0.05623	0.0667561	tf	0.0972079	0.0972079	162	Rpl7;Cnnm4;Bzw1;Ctla4;Ncl;Cxcr4;Ikbke;Lamc1;Rgs16;Cenpl;Pyhin1;Rbm8a2;Adck3;Fam188a;Nebl;Bmyc;St6galnac6;Arl5a;Itgav;Dgkz;Rassf2;Cst3;Serinc3;Stx16;Rps21;Rgs19;Gata1;Mpp1;Wbp5;Morf4l2;Sat1;Sh2d2a;Cd53;Stxbp3;Rpl34;Lef1;Klf4;Yrdc;Lck;Atpif1;Fam76a;Syf2;Rpl11;Errfi1;Rpl22;Sdf4;Tnfrsf4;Insig1;Fosl2;Gltp;Rpl6;Vps29;Arpc3;Rilpl2;Zfp467;Gimap9;Gimap7;Gimap1;Gimap3;Capg;Rab7;Emc3;Tpi1;Clec2i;Clec2d;Pld3…
Factor: P73; motif: GNNNRRRCNTGCMNNTSASN; match class: 0	0.229623	0.126646	0.0777617	0.0915525	tf	0.102976	0.102976	99	Rpl7;Ctla4;D1Ertd622e;Cxcr4;Atp2b4;Lamc1;Atf3;Nmi;Nr4a2;Ehd4;Pcna;Rgs19;Rbm3;Mpp1;Selt;Lmna;Ash1l;S100a11;Tox;Rab2a;Ugcg;Marcksl1;Id3;Errfi1;Tnfrsf18;Dnajb6;Cenpa;Fosl2;Ube2k;Hip1r;Trim56;Gimap6;Rab43;Hmces;Eif4e3;Usp18;Tpi1;Gabarapl1;Rps9;Ftl1;Fam169b;Pgm2l1;Rpl27a;Rps13;Ypel3;Srgn;Ipmk;Adora2a;Mbd3;Hsp90b1;Cdk17;Dusp4;Hmgb2;Smarca5;Map1lc3b;Tpt1;Gtf2f2;Tbc1d4;Acp5;Clk3;Tcf7;Ttc19;Rpl19;Ubtf;Tex…
Factor: Pax-2; motif: CAYSCCTSAGT	0.252722	0.28623	0.0644538	0.0806229	tf	-0.0335075	0.0335075	131	Il1rl1;Il18r1;Sumo1;Icos;Sp110;Ncl;Csrp1;Rgs16;Sell;Pyhin1;Adck3;Itpkb;Nmi;Arl5a;Rbck1;Pdrg1;Rps21;Rgs19;Itm2a;Morf4l2;Mid1;Gm8797;Gpr171;Sh2d2a;Tnfaip8l2;Lef1;Zc3h12a;Marcksl1;Lck;Rpl22;Tnfrsf18;Aff1;Rilpl2;Pon2;Zfp467;Gimap7;Tgoln1;Snrpg;Rab43;Eif4e3;Ptpn6;Etnk1;Ndufa3;Spint2;Il16;Pgm2l1;Trim12a;Timm10b;Eif4g2;Copb1;Rps13;Ypel3;Rgs10;Pddc1;Cenpw;Cnn2;Mbd3;Gadd45b;Tbxa2r;Cdk17;Ube2n;Glipr1;Rap1b…
Factor: Pax-3; motif: NNNNNNCGTCACGSTYNNNNN; match class: 0	0.266572	0.173591	0.0411588	0.0496007	tf	0.0929815	0.0929815	310	Rpl7;Cnnm4;Mrpl30;Il1rl1;Stk17b;Bzw1;Sumo1;Ctla4;Rpl37a;Ncl;D1Ertd622e;Atp2b4;Rgs2;Lamc1;Cenpl;Sell;Adck3;Itpkb;Ephx1;Fam188a;Nebl;Commd3;Bmyc;St6galnac6;Hspa5;Arhgap15;Arl5a;Nr4a2;Itgav;Dgkz;Ehd4;Rassf2;Pcna;Rrbp1;Rbck1;Pdrg1;Ppp1r16b;Serinc3;Cebpb;Rps21;Rgs19;Rbm3;Sash3;Mpp1;Itm2a;Wbp5;Morf4l2;Sat1;Acot9;Mid1;Gm8797;Sec62;Ift80;Smc4;Ash1l;Tnfaip8l2;Ctss;Slc22a15;Gnai3;Stxbp3;Rpl34;Lef1;Tox;Rab2…
Factor: Pax-3; motif: TCGTCACRCTTHM; match class: 1	0.272183	0.179027	0.060301	0.07245	tf	0.0931561	0.0931561	138	Rpl37a;Ncl;Pdcd1;Adck3;Bpnt1;Bmyc;Ehd4;Pcna;Rrbp1;Fam110a;Cebpb;Stx16;Rbm3;Wbp5;Sat1;Hccs;Ift80;Smc4;Ash1l;Tnfaip8l2;Cd53;Stxbp3;Rpl34;Lef1;Rab2a;Yrdc;Marcksl1;Atpif1;Errfi1;Tnfrsf9;Tmed5;Vps29;Gimap4;Rab43;Rab7;Edem1;Emc3;Gabarapl1;Aebp2;Etnk1;Rps9;B9d2;Pld3;Spint2;Fam169b;Il16;Rpl27a;Eif4g2;Ypel3;Serinc1;Jmjd1c;Ipmk;Hmha1;Gadd45b;Tbxa2r;Cdk17;Arhgap9;Dusp4;Sap30;Hmgb2;Ghitm;Mrpl52;Lats2;Tpt1;Gp…
Factor: Pax-4; motif: NNNNNYCACCCB; match class: 1	0.261088	0.200302	0.0414899	0.0467661	tf	0.0607859	0.0607859	340	Mrpl30;Il1r2;Stk17b;Bzw1;Sumo1;Icos;Sp110;Pdcd1;D1Ertd622e;Ikbke;Atp2b4;Csrp1;Rgs2;Lamc1;Rgs16;Sell;Mndal;Ifi203;Adck3;Ephx1;Atf3;Traf3ip3;St6galnac6;Hspa5;Arhgap15;Nmi;Arl5a;Nr4a2;Dgkz;Ehd4;Rassf2;Rrbp1;Cst3;Fam110a;Rbck1;Pdrg1;Ppp1r16b;Serinc3;Cebpb;Rps21;Rgs19;Gata1;Mpp1;Cxcr3;Itm2a;Wbp5;Morf4l2;Acot9;Hccs;Gm8797;Mgst2;Selt;Tiparp;1110032F04Rik;Lmna;Ash1l;Tnfaip8l2;Slc22a15;Stxbp3;Rpl34;Lef1;T…
Factor: Pax-5; motif: BCNNNRNGCANBGNTGNRTAGCSGCHNB	0.25254	0.205565	0.0533256	0.056102	tf	0.0469753	0.0469753	236	Rpl7;Mrpl30;Il1rl1;Il18r1;Bzw1;Pdcd1;D1Ertd622e;Ikbke;Csrp1;Sell;Gm4955;Pydc4;Mndal;Ifi203;Adck3;Itpkb;Ephx1;Atf3;Nebl;Commd3;Bmyc;Arl5a;Itgav;Dgkz;Ehd4;Rassf2;Rrbp1;Cst3;Fam110a;Ppp1r16b;Serinc3;Cebpb;Stx16;Rps21;Rgs19;Gata1;Ube2a;Sh2d1a;Itm2a;Morf4l2;Mgst2;Selt;1110032F04Rik;Sh2d2a;Lmna;Ash1l;Gnai3;Lef1;Tox;Rab2a;3110043O21Rik;Klf4;Yrdc;Zc3h12a;Marcksl1;Syf2;Tnfrsf1b;Abcb1a;Dnajb6;Cenpa;Slbp;Ub…
Factor: Pax-5; motif: RRMSWGANWYCTNRAGCGKRACSRYNSM; match class: 1	0.230793	0.179347	0.058415	0.0683459	tf	0.0514453	0.0514453	158	Rpl7;Cnnm4;Il18r1;Rpl37a;Ncl;D1Ertd622e;Lamc1;Hspa5;Nmi;Arl5a;Itgav;Dgkz;Ehd4;Rrbp1;Ppp1r16b;Serinc3;Rgs19;Mpp1;Itm2a;Hccs;Sec62;1110032F04Rik;Ift80;Smc4;Tnfaip8l2;Stxbp3;Rpl34;Lef1;Rab2a;Yrdc;Id3;Tnfrsf1b;Rpl22;Fosl2;Ube2k;Rplp0;Rpl6;Vps29;Tmed2;Zfp467;Tgoln1;Snrpg;Rab43;Edem1;Emg1;Tpi1;Ldhb;Rps9;Nipa2;Pgm2l1;Trim12a;Eif4g2;Pddc1;Cstb;Cnn2;Mbd3;Gadd45b;Hsp90b1;Cdk17;Rassf3;Cdk4;Ing2;Sap30;Hmgb2;…
Factor: PDEF; motif: NCCGGATRYN; match class: 0	0.243301	0.0671589	0.0819623	0.10824	tf	0.176143	0.176143	64	Sumo1;Pdcd1;Lamc1;Arl5a;Itgav;Rgs19;Rbm3;Hccs;Gnai3;Stxbp3;Ugcg;Zc3h12a;Tnfrsf1b;Fryl;Aff1;Rpl6;Vps29;Gimap1;Emg1;Gabarapl1;Rps9;Prkd2;Ftl1;Eif4g2;Cstb;Cnn2;Hsp90b1;Mphosph6;Map1lc3b;Selk;Sh3bp5;Ghitm;Tpt1;Izumo1r;Rplp1;Eef1a1;Twf2;Xbp1;Rps27a;Hnrnpab;Lasp1;Rpl19;Top2a;Tex2;Grk6;Prr7;Emb;Arf6;Atp6v1d;Tob2;Rps2;Ube2i;Dusp1;Pim1;Gpsm3;Ppp1r18;Hsp90ab1;Treml2;Epcam;Eif1a;Ptprcap;Ctsw;Sipa1;Ric1
Factor: PEA3; motif: RCCGGAAGYN; match class: 0	0.226781	0.191708	0.0471538	0.0558993	tf	0.0350732	0.0350732	269	Rpl7;Cnnm4;Mrpl30;Il1r2;Stk17b;Bzw1;Sumo1;Rpl37a;Ncl;D1Ertd622e;Ikbke;Csrp1;Lamc1;Cenpl;Itpkb;Ephx1;Fam188a;Bmyc;Nmi;Nr4a2;Itgav;Ehd4;Pcna;Cst3;Fam110a;Rbck1;Pdrg1;Ppp1r16b;Serinc3;Rps21;Rgs19;Rbm3;Sh2d1a;Cxcr3;Morf4l2;Sat1;Hccs;Mid1;Selt;Tiparp;1110032F04Rik;Ift80;Smc4;Sh2d2a;Lmna;Ash1l;Tnfaip8l2;Gnai3;Stxbp3;Rpl34;Rab2a;3110043O21Rik;Ugcg;Yrdc;Zc3h12a;Sfpq;Atpif1;Fam76a;Syf2;Rpl11;Id3;Tnfrsf1b;…
Factor: Pet-1; motif: ACCGGAARYN; match class: 0	0.199704	0.146857	0.0852266	0.0956468	tf	0.0528476	0.0528476	81	Csrp1;Ephx1;Fam188a;Cst3;Fam110a;Rbck1;Pdrg1;Rps21;Sat1;Hccs;Mid1;Tiparp;Sh2d2a;Ash1l;Gnai3;Rab2a;Yrdc;Atpif1;Syf2;Rpl11;Rpl22;Tnfrsf18;Slbp;Rpl6;Arpc3;Hip1r;Tgoln1;Snrpg;Emc3;Emg1;Ndufa3;Pld3;Trim12a;Timm10b;Eif3f;Rpl27a;Rplp2;Cenpw;Serinc1;Cnn2;Hsp90b1;Ube2n;Ing2;Rad23a;Selk;Mrpl52;Tbc1d4;Ubac2;Clk3;Rplp1;Rab11a;Tmem30a;Ccr4;Tcf7;Rnf167;Vmp1;Phb;Cwc25;Rpl19;Eif1;Nol10;Rps29;Atp6v1d;Sub1;Zfp622;…
Factor: PLAG1; motif: CCCCCKWNNNGGSCCC; match class: 0	0.253364	0.208034	0.0777907	0.0781141	tf	0.0453296	0.0453296	111	Stk17b;Bzw1;Sumo1;Pdcd1;Atp2b4;Traf3ip3;Nr4a2;Cst3;Cebpb;Stx16;Itm2a;Wbp5;Morf4l2;Tiparp;Tnfaip8l2;Slc22a15;Stxbp3;Lef1;Yrdc;Sfpq;Marcksl1;Errfi1;Abcb1a;Slbp;Ube2k;Fryl;Rplp0;Vps29;Arpc3;Hip1r;Gimap7;Capg;Tpi1;Gabarapl1;Aebp2;Rps9;Pld3;Lgals7;Trim12a;Timm10b;Eif4g2;Ypel3;AI467606;Pddc1;Srgn;Jmjd1c;Cstb;Cnn2;Gadd45b;Sap30;Rad23a;Ghitm;Pdlim2;Tbc1d4;Acp5;Aplp2;Rab11a;Eef1a1;Nt5e;Xbp1;Tcf7;Per1;Pafa…
Factor: PLAG1; motif: GRGGCNNHNNNRRGGG	0.271979	0.155065	0.108993	0.121064	tf	0.116914	0.116914	48	Rpl7;Bzw1;Sumo1;Pdcd1;Atp2b4;Hspa5;Nr4a2;Cst3;Cebpb;Morf4l2;Lmna;Slc22a15;Tox;Yrdc;Sfpq;Marcksl1;Slbp;Ube2k;Rps9;Lgals7;Eif3f;Ypel3;Cdk17;Sap30;Lgals3;Irf9;Pdlim2;Acp5;Cbl;Nt5e;Per1;Lasp1;Limd2;Mettl23;Dek;Prr7;Ssbp2;Itpk1;Evl;Cbx6;Arf3;Slc5a3;Pacsin1;Gpsm3;Ccdc85b;Trmt112;Ifit3;Mxi1
Factor: Plag1; motif: NTGGGGTGGGGG	0.716393	0.227275	0.265055	0.322463	tf	0.489119	0.489119	9	Gltp;Tgoln1;Ccrl2;Rpl19;Arf3;Kif5b;Reep5;Lmnb1;Sgms1
Factor: Plagl1; motif: NNNGGGGSSCCCCNNN	0.360263	0.356824	0.110868	0.10856	tf	0.00343862	0.00343862	60	Bzw1;Sp110;Cxcr4;Ikbke;Commd3;Nr4a2;Rassf2;Rbck1;Tiparp;Ift80;Smc4;Rab2a;Sfpq;Marcksl1;Atpif1;Errfi1;Sdf4;Slbp;Fryl;Gltp;Rilpl2;Etnk1;Rgs10;Dnajc12;Ipmk;Mbd3;Gadd45b;Hsp90b1;Rap1b;Arhgap9;Map1lc3b;Sh3bp5;Lats2;Tbc1d4;Kctd12;Ubac2;Pkm;Cnp;Ninj1;Ssbp2;Gpbp1;Snx18;Emb;Id2;Arf6;Atp6v1d;Tmem65;Sh3bp1;Bin2;Atg101;Carhsp1;Rpl24;Psmb9;Rnf5;Ppp1r18;Hsp90ab1;Pura;Lmnb1;Ccdc85b;Dusp5
Factor: PPARalpha:RXRalpha; motif: NNRGGTCATWGGGGTSANG; match class: 0	0.290362	0.29079	0.0572517	0.0590303	tf	-0.000428178	0.000428178	207	Cnnm4;Mrpl30;Il18r1;Stk17b;Sp110;Pdcd1;Atp2b4;Lamc1;Rgs16;Pyhin1;Adck3;Atf3;Fam188a;Commd3;Bmyc;St6galnac6;Hspa5;Nmi;Dgkz;Fam110a;Cebpb;Stx16;Rps21;Rbm3;Ube2a;Sh2d1a;Mpp1;Wbp5;Sat1;Mid1;Gm8797;Sec62;Tiparp;1110032F04Rik;Ift80;Smc4;Sh2d2a;Ash1l;Slc22a15;Cd53;Klf4;Yrdc;Zc3h12a;Marcksl1;Lck;Syf2;Tnfrsf1b;Errfi1;Sdf4;Slbp;Ube2k;Aff1;Tmed5;Arpc3;Hip1r;Trim56;Tsc22d4;Pon2;Zfp467;Gimap9;Gimap7;Gimap3;Tg…
Factor: PUR1; motif: GGGNCAGNN; match class: 0	0.311416	0.239082	0.0506088	0.0618895	tf	0.0723344	0.0723344	184	Cnnm4;Il1r2;Ncl;Pdcd1;D1Ertd622e;Ikbke;Atp2b4;Lamc1;Adck3;Itpkb;Atf3;Nebl;Hspa5;Nmi;Arl5a;Itgav;Capn3;Cst3;Fam110a;Rbck1;Pdrg1;Serinc3;Stx16;Rgs19;Gata1;Ube2a;Mpp1;Cxcr3;Itm2a;Acot9;Hccs;Ift80;Smc4;Sh2d2a;S100a11;Lef1;Tox;Rab2a;Ugcg;Yrdc;Marcksl1;Syf2;Tnfrsf1b;Errfi1;Abcb1a;Insig1;Ube2k;Fryl;Aff1;Tmed5;Rpl6;Vps29;Trim56;Tsc22d4;Zfp467;Gimap9;Gimap7;Snrpg;Rab43;Eif4e3;Edem1;Emg1;Tpi1;Clec2i;Clec2d…
Factor: RARA; motif: NKNGYSGGGTCANNNN; match class: 1	0.249366	0.0489082	0.154639	0.14864	tf	0.200458	0.200458	19	Sell;St6galnac6;Capn3;Cst3;Sat1;Hccs;1110032F04Rik;Ift80;Smc4;Gadd45b;Cdk4;Gtf2f2;Ccrl2;Kpna2;Cd7;Nfkbia;Tmem65;Rpl24;Treml2
Factor: RelA-p65; motif: GGGANTTTCCNN; match class: 1	0.472628	0.450092	0.154311	0.1831	tf	0.0225367	0.0225367	24	Sumo1;Ikbke;Fam110a;Acot9;Ash1l;Tnfrsf9;Tmed5;Rilpl2;Tsc22d4;Gadd45b;Cdk17;Lsm4;Birc3;Bcas3;Icam2;Amz2;Gpbp1;Nfkbia;Batf;Zfp622;Sh3bp1;Anxa1;Ifit1bl1;Nfkb2
Factor: Rev-ErbAaLPHA; motif: NYTGACCTANTTA; match class: 0	0.28946	0.51767	0.189068	0.223354	tf	-0.22821	0.22821	15	Rgs2;Emg1;Rpl4;Mif4gd;Nfil3;Prr13;Klhl6;Ccr6;Cdkn1a;Rab18;Lmnb1;BC031181;Ptprcap;Uqcc3;Got1
Factor: RNF96; motif: BCCCGCRGCC	0.191801	0.14829	0.0521057	0.0622864	tf	0.0435112	0.0435112	196	Rpl7;Cnnm4;Mrpl30;Bzw1;Sumo1;D1Ertd622e;Rgs2;Lamc1;Adck3;Ephx1;Fam188a;Nebl;Commd3;St6galnac6;Hspa5;Arl5a;Nr4a2;Itgav;Dgkz;Pcna;Rrbp1;Ppp1r16b;Serinc3;Cebpb;Stx16;Rbm3;Ube2a;Hccs;Mid1;Tiparp;1110032F04Rik;Ash1l;Slc22a15;Gnai3;Lef1;Tox;Rab2a;3110043O21Rik;Klf4;Ugcg;Yrdc;Sfpq;Marcksl1;Fam76a;Syf2;Tnfrsf1b;Errfi1;Rpl22;Insig1;Cenpa;Fosl2;Ube2k;Fryl;Aff1;Gltp;Rplp0;Vps29;Hip1r;Tmed2;Zfp467;Gimap9;Tgo…
Factor: RORalpha; motif: NNWNNAWNTRGGTCAG	0.242766	0.0528455	0.211802	0.239089	tf	0.189921	0.189921	12	Itgav;Tespa1;Rpl4;Mif4gd;Nfil3;Ahr;Prr13;Klhl6;Ccr6;Kif5b;BC031181;Uqcc3
Factor: RREB-1; motif: CCCCAAACMMCCCC; match class: 0	0.263861	0.201217	0.0504126	0.0539627	tf	0.0626435	0.0626435	241	Il1r2;Stk17b;Sumo1;Ctla4;Sp110;D1Ertd622e;Ikbke;Atp2b4;Csrp1;Rgs2;Lamc1;Cenpl;Sell;Adck3;Itpkb;Bpnt1;Atf3;Traf3ip3;Fam188a;Nebl;Commd3;Hspa5;Arhgap15;Arl5a;Nr4a2;Itgav;Ehd4;Rassf2;Rrbp1;Fam110a;Pdrg1;Serinc3;Stx16;Rgs19;Gata1;Rbm3;Ube2a;Sash3;Cxcr3;Itm2a;Wbp5;Morf4l2;Acot9;Hccs;Tiparp;Ash1l;Cd53;Gnai3;Lef1;Tox;Klf4;Ugcg;Yrdc;Zc3h12a;Marcksl1;Lck;Atpif1;Fam76a;Errfi1;Rpl22;Abcb1a;Cenpa;Slbp;Ube2k;…
Factor: SAP-1a; motif: NACCGGAAGTV; match class: 1	0.299341	0.30744	0.211766	0.303592	tf	-0.00809864	0.00809864	14	Fam188a;Rpl11;Snrpg;Emg1;Rplp2;Ube2n;Mrpl52;Ubac2;Rab11a;Rnf167;Vmp1;2410015M20Rik;Eif1a;Trmt112
Factor: Slug; motif: SSSNNNKCACCTGN	0.472036	0.288463	0.111304	0.130603	tf	0.183573	0.183573	43	Cxcr4;Traf3ip3;Arhgap15;Pdrg1;Cebpb;Slc22a15;Tnfrsf4;Gltp;Hip1r;Gimap9;Eif4e3;Pld3;Spint2;Il16;Ypel3;Gadd45b;Hsp90b1;Eea1;Sap30;Map1lc3b;Lgals3;Psme1;Tbc1d4;Rplp1;Eef1a1;Mettl23;Timp2;Sf3b6;Ahr;Rpl36al;Itpk1;Crip2;Azin1;Litaf;Cggbp1;Pacsin1;Cdkn1a;Hsp90ab1;Ccdc85b;Fau;Avpi1;Nfkb2;Mxi1
Factor: Sp1; motif: CCCCGCCCCN	0.259573	0.210697	0.0489965	0.0580782	tf	0.0488762	0.0488762	232	Rpl7;Cnnm4;Stk17b;Bzw1;Sumo1;Rpl37a;Ncl;Pdcd1;D1Ertd622e;Cxcr4;Atp2b4;Csrp1;Lamc1;Rgs16;Itpkb;Ephx1;Fam188a;Nebl;St6galnac6;Arl5a;Nr4a2;Itgav;Rassf2;Rrbp1;Cst3;Fam110a;Rbck1;Pdrg1;Serinc3;Stx16;Rgs19;Rbm3;Ube2a;Sh2d1a;Itm2a;Wbp5;Morf4l2;Sat1;Mid1;Sec62;Tiparp;Ift80;Smc4;Lmna;Ash1l;S100a11;Slc22a15;Lef1;Tox;3110043O21Rik;Klf4;Ugcg;Yrdc;Zc3h12a;Marcksl1;Atpif1;Syf2;Id3;Tnfrsf1b;Rpl22;Tnfrsf4;Insig1…
Factor: Sp1; motif: GGGGCGGGGC	0.216627	0.194128	0.0497484	0.0568698	tf	0.0224989	0.0224989	237	Rpl7;Cnnm4;Stk17b;Bzw1;Sumo1;Ncl;D1Ertd622e;Cxcr4;Csrp1;Rgs2;Lamc1;Rgs16;Itpkb;Ephx1;Fam188a;St6galnac6;Arl5a;Nr4a2;Rassf2;Rrbp1;Cst3;Fam110a;Rbck1;Pdrg1;Serinc3;Stx16;Rgs19;Ube2a;Itm2a;Wbp5;Morf4l2;Sat1;Acot9;Sec62;Tiparp;1110032F04Rik;Ift80;Smc4;Lmna;Ash1l;S100a11;Slc22a15;Stxbp3;Lef1;Tox;Rab2a;3110043O21Rik;Klf4;Ugcg;Yrdc;Zc3h12a;Sfpq;Marcksl1;Atpif1;Syf2;Id3;Tnfrsf1b;Rpl22;Abcb1a;Insig1;Fosl2…
Factor: Sp1; motif: GGGGCGGGGT; match class: 0	0.237383	0.246582	0.0499525	0.0585341	tf	-0.00919822	0.00919822	224	Rpl7;Cnnm4;Stk17b;Bzw1;Sumo1;Ncl;D1Ertd622e;Cxcr4;Csrp1;Rgs2;Lamc1;Rgs16;Ephx1;Fam188a;Commd3;St6galnac6;Arl5a;Nr4a2;Ehd4;Rassf2;Rrbp1;Fam110a;Rbck1;Pdrg1;Serinc3;Cebpb;Stx16;Rgs19;Gata1;Rbm3;Ube2a;Wbp5;Sat1;Sec62;Tiparp;Ift80;Smc4;Sh2d2a;Ash1l;Slc22a15;Stxbp3;Lef1;Tox;3110043O21Rik;Klf4;Yrdc;Zc3h12a;Sfpq;Marcksl1;Atpif1;Fam76a;Syf2;Rpl22;Sdf4;Abcb1a;Fosl2;Slbp;Fryl;Aff1;Tmed5;Gltp;Rpl6;Arpc3;Tsc…
Factor: SP1; motif: GGGGYGGGGNS	0.311256	0.262505	0.0543957	0.0628473	tf	0.0487513	0.0487513	201	Rpl7;Cnnm4;Il1r2;Stk17b;Ncl;Pdcd1;D1Ertd622e;Cxcr4;Atp2b4;Rgs2;Lamc1;Rgs16;Sell;Traf3ip3;St6galnac6;Hspa5;Arl5a;Nr4a2;Rassf2;Rrbp1;Fam110a;Rbck1;Serinc3;Rgs19;Ube2a;Wbp5;Morf4l2;Hccs;Sec62;Tiparp;Ift80;Smc4;Lmna;Ash1l;S100a11;Slc22a15;Lef1;Tox;3110043O21Rik;Klf4;Ugcg;Yrdc;Marcksl1;Atpif1;Syf2;Tnfrsf1b;Dnajb6;Fosl2;Slbp;Fryl;Aff1;Gltp;Vps29;Arpc3;Hip1r;Tsc22d4;Pon2;Rab43;Hmces;Eif4e3;Ptpn6;Clec2i;…
Factor: Sp1; motif: NGGGGCGGGGN	0.227788	0.214672	0.0477175	0.0545863	tf	0.0131164	0.0131164	252	Rpl7;Cnnm4;Stk17b;Bzw1;Sumo1;Ncl;Pdcd1;D1Ertd622e;Cxcr4;Csrp1;Rgs2;Lamc1;Rgs16;Itpkb;Ephx1;Fam188a;St6galnac6;Arl5a;Nr4a2;Dgkz;Rassf2;Pcna;Rrbp1;Cst3;Fam110a;Rbck1;Pdrg1;Serinc3;Cebpb;Stx16;Rgs19;Ube2a;Mpp1;Itm2a;Wbp5;Morf4l2;Sat1;Acot9;Sec62;Tiparp;1110032F04Rik;Ift80;Smc4;Lmna;Ash1l;S100a11;Slc22a15;Stxbp3;Lef1;Tox;Rab2a;3110043O21Rik;Klf4;Ugcg;Yrdc;Zc3h12a;Sfpq;Marcksl1;Atpif1;Syf2;Rpl11;Id3;T…
Factor: Sp1; motif: NGGGGGCGGGGYN; match class: 0	0.224265	0.185645	0.0482191	0.0553217	tf	0.0386198	0.0386198	244	Rpl7;Cnnm4;Stk17b;Bzw1;Sumo1;Ncl;Pdcd1;D1Ertd622e;Cxcr4;Csrp1;Rgs2;Lamc1;Rgs16;Itpkb;Ephx1;Fam188a;St6galnac6;Arl5a;Nr4a2;Dgkz;Rassf2;Rrbp1;Cst3;Fam110a;Rbck1;Pdrg1;Serinc3;Stx16;Rgs19;Ube2a;Itm2a;Wbp5;Morf4l2;Sat1;Acot9;Sec62;Tiparp;1110032F04Rik;Ift80;Smc4;Lmna;Ash1l;S100a11;Slc22a15;Gnai3;Stxbp3;Lef1;Tox;Rab2a;3110043O21Rik;Klf4;Ugcg;Yrdc;Zc3h12a;Sfpq;Marcksl1;Atpif1;Syf2;Id3;Tnfrsf1b;Rpl22;Ab…
Factor: Sp1; motif: NNGGGGCGGGGNN; match class: 0	0.222266	0.182157	0.0481702	0.0555526	tf	0.0401094	0.0401094	249	Rpl7;Cnnm4;Stk17b;Bzw1;Sumo1;Ncl;Pdcd1;D1Ertd622e;Cxcr4;Csrp1;Rgs2;Lamc1;Rgs16;Itpkb;Ephx1;Fam188a;St6galnac6;Arl5a;Nr4a2;Rassf2;Rrbp1;Cst3;Fam110a;Rbck1;Pdrg1;Serinc3;Stx16;Rgs19;Rbm3;Ube2a;Itm2a;Wbp5;Morf4l2;Sat1;Acot9;Sec62;Tiparp;1110032F04Rik;Ift80;Smc4;Lmna;Ash1l;S100a11;Slc22a15;Stxbp3;Lef1;Tox;Rab2a;3110043O21Rik;Klf4;Ugcg;Yrdc;Zc3h12a;Sfpq;Marcksl1;Atpif1;Syf2;Id3;Tnfrsf1b;Rpl22;Abcb1a;I…
Factor: SP1:SP3; motif: CCSCCCCCYCC	0.263588	0.245982	0.0599037	0.0657725	tf	0.0176064	0.0176064	169	Rpl7;Cnnm4;Il1r2;Stk17b;Bzw1;Sumo1;Pdcd1;D1Ertd622e;Cxcr4;Ikbke;Atp2b4;Rgs2;Lamc1;Commd3;Ehd4;Rassf2;Pcna;Rrbp1;Fam110a;Ppp1r16b;Serinc3;Cebpb;Stx16;Rbm3;Ube2a;Cxcr3;Morf4l2;Sec62;Slc22a15;Stxbp3;Lef1;Klf4;Ugcg;Yrdc;Sfpq;Atpif1;Fam76a;Syf2;Tnfrsf1b;Ube2k;Fryl;Aff1;Gltp;Rplp0;Hip1r;Pon2;Zfp467;Gimap9;Eif4e3;Emg1;Tpi1;Gabarapl1;Aebp2;Ldhb;Etnk1;Prkd2;Spint2;Ftl1;Nipa2;Pgm2l1;Eif4g2;Copb1;Ypel3;AI46…
Factor: SP100; motif: NNCGTCGNNTAAWNN	0.204222	0.169214	0.0465417	0.0558523	tf	0.0350077	0.0350077	238	Rpl7;Cnnm4;Stk17b;Bzw1;Sumo1;Ctla4;Rpl37a;Ncl;Cxcr4;Lamc1;Rgs16;Cenpl;Itpkb;Ephx1;Bpnt1;Atf3;Traf3ip3;Nebl;Commd3;Bmyc;Hspa5;Nmi;Nr4a2;Itgav;Dgkz;Rrbp1;Cst3;Fam110a;Pdrg1;Ppp1r16b;Serinc3;Cebpb;Stx16;Ube2a;Sash3;Wbp5;Acot9;Hccs;Sec62;Selt;Tiparp;1110032F04Rik;Slc22a15;Gnai3;Rpl34;3110043O21Rik;Klf4;Yrdc;Sfpq;Marcksl1;Atpif1;Fam76a;Syf2;Rpl11;Id3;Errfi1;Tnfrsf9;Rpl22;Insig1;Cenpa;Fosl2;Slbp;Fryl;A…
Factor: Sp100; motif: NWTTNNCGGAAAWN	0.4627	0.288083	0.135286	0.155462	tf	0.174617	0.174617	37	Il1rl1;Ctla4;Adck3;St6galnac6;Arhgap15;Capn3;Rps21;Rpl34;Tox;Zc3h12a;Atpif1;Fryl;Aff1;Rps9;B9d2;Trim12a;Rgs10;Serinc1;Hsp90b1;Hmgb2;Lsm4;Tpt1;Rgcc;Rpl4;Rpl14;Rpl23;Ubtf;Tex2;H3f3b;Atp6v1d;D16Ertd472e;Dusp1;Psmb9;Taf4b;Pmaip1;Anxa1;Dusp5
Factor: SP2; motif: GGGCGGGAC; match class: 0	0.23009	0.172627	0.0518883	0.0561303	tf	0.0574623	0.0574623	223	Cnnm4;Il1r2;Stk17b;Bzw1;Ncl;D1Ertd622e;Cxcr4;Csrp1;Rgs2;Lamc1;Rgs16;Cenpl;Pyhin1;Ephx1;Fam188a;Commd3;St6galnac6;Arl5a;Itgav;Dgkz;Rassf2;Rrbp1;Cst3;Rbck1;Serinc3;Cebpb;Rps21;Rgs19;Itm2a;Wbp5;Acot9;Hccs;Sec62;1110032F04Rik;Ift80;Smc4;Lmna;S100a11;Slc22a15;Stxbp3;Rpl34;Lef1;Tox;Rab2a;3110043O21Rik;Klf4;Ugcg;Yrdc;Zc3h12a;Marcksl1;Atpif1;Fam76a;Syf2;Rpl11;Tnfrsf1b;Errfi1;Abcb1a;Insig1;Cenpa;Fosl2;Slb…
Factor: SP2; motif: GNNGGGGGCGGGGSN; match class: 0	0.222733	0.191115	0.0526652	0.0625093	tf	0.0316182	0.0316182	193	Rpl7;Cnnm4;Stk17b;Bzw1;Sumo1;Ncl;Cxcr4;Atp2b4;Csrp1;Lamc1;Rgs16;Ephx1;Fam188a;St6galnac6;Arl5a;Nr4a2;Rassf2;Rrbp1;Cst3;Fam110a;Rbck1;Serinc3;Stx16;Rgs19;Itm2a;Wbp5;Morf4l2;Sec62;Ift80;Smc4;Lmna;S100a11;Slc22a15;Gnai3;Stxbp3;Lef1;Tox;Rab2a;3110043O21Rik;Klf4;Ugcg;Yrdc;Zc3h12a;Marcksl1;Atpif1;Syf2;Tnfrsf1b;Rpl22;Insig1;Fosl2;Slbp;Fryl;Aff1;Tmed5;Gltp;Vps29;Hip1r;Tmed2;Zfp467;Gimap7;Rab43;Hmces;Eif4…
Factor: Sp2; motif: NYSGCCCCGCCCCCY; match class: 0	0.229658	0.204678	0.0542205	0.06487	tf	0.0249803	0.0249803	182	Rpl7;Cnnm4;Stk17b;Bzw1;Sumo1;Ncl;D1Ertd622e;Cxcr4;Lamc1;Rgs16;Ephx1;Fam188a;St6galnac6;Arl5a;Rassf2;Rrbp1;Cst3;Fam110a;Rbck1;Serinc3;Stx16;Rgs19;Itm2a;Wbp5;Morf4l2;Acot9;Sec62;1110032F04Rik;Ift80;Smc4;Lmna;S100a11;Slc22a15;Lef1;Tox;Rab2a;3110043O21Rik;Klf4;Ugcg;Yrdc;Zc3h12a;Marcksl1;Atpif1;Syf2;Tnfrsf1b;Rpl22;Insig1;Fosl2;Slbp;Fryl;Aff1;Tmed5;Gltp;Vps29;Hip1r;Zfp467;Gimap7;Rab43;Hmces;Eif4e3;Tpi1…
Factor: Sp3; motif: AGGGCGG; match class: 0	0.178785	0.154368	0.0495674	0.0568825	tf	0.0244174	0.0244174	217	Rpl7;Stk17b;Bzw1;Sp110;Ncl;D1Ertd622e;Csrp1;Rgs2;Lamc1;Rbm8a2;Itpkb;Atf3;Traf3ip3;Commd3;St6galnac6;Hspa5;Nr4a2;Itgav;Dgkz;Rassf2;Rrbp1;Cst3;Rbck1;Serinc3;Stx16;Rps21;Gata1;Ube2a;Wbp5;Morf4l2;Sat1;Acot9;Hccs;Selt;Tiparp;Ift80;Smc4;Ash1l;Ctss;Stxbp3;Lef1;Rab2a;Klf4;Ugcg;Atpif1;Fam76a;Syf2;Rpl11;Id3;Tnfrsf1b;Errfi1;Tnfrsf9;Sdf4;Abcb1a;Insig1;Dnajb6;Fosl2;Slbp;Ube2k;Fryl;Aff1;Tmed5;Gltp;Rplp0;Vps29;…
Factor: Sp3; motif: ASMCTTGGGSRGGG	0.334706	0.297646	0.061522	0.0621257	tf	0.0370599	0.0370599	174	Cnnm4;Bzw1;Sp110;Pdcd1;D1Ertd622e;Cxcr4;Ikbke;Csrp1;Sell;Adck3;Ephx1;Fam188a;Commd3;Bmyc;St6galnac6;Dgkz;Rassf2;Fam110a;Ppp1r16b;Cebpb;Stx16;Rgs19;Wbp5;Morf4l2;Mid1;Gm8797;Selt;1110032F04Rik;Ift80;Smc4;Gnai3;Lef1;Tox;Klf4;Zc3h12a;Sfpq;Marcksl1;Errfi1;Tnfrsf9;Insig1;Cenpa;Fosl2;Ube2k;Fryl;Aff1;Gltp;Rplp0;Vps29;Hip1r;Tmed2;Tsc22d4;Zfp467;Gimap9;Gimap4;Gimap3;Hmces;Rab7;Crbn;Clec2i;Clec2d;Aebp2;Ldhb…
Factor: SP4; motif: NNKGGGCGKGNCN; match class: 0	0.290528	0.36437	0.100214	0.114514	tf	-0.0738426	0.0738426	58	Rgs2;Lamc1;Serinc3;Itm2a;Morf4l2;Lmna;3110043O21Rik;Klf4;Zc3h12a;Atpif1;Tnfrsf1b;Insig1;Slbp;Hip1r;Rab7;Edem1;Usp18;Snrpd2;B9d2;Pld3;Cnn2;Cpm;Rassf3;Cdk4;Dusp4;Sap30;Smarca5;Psmb10;Mphosph6;Mrpl52;Pdlim2;Tpt1;Gtf2f2;Elf1;Cbl;Tmem30a;Rnf167;Rpl23;Tex2;Amz2;Grk6;Idnk;Evl;Sub1;Atg101;Carhsp1;Slc5a3;Dusp1;Cdkn1a;Epcam;Rbbp8;Reep5;Eif1a;Pqlc1;Sipa1;Jak2;Avpi1;Nfkb2
Factor: Sp4; motif: NNNNMCGCCCCCTNNNN	0.252584	0.305675	0.0753949	0.0854384	tf	-0.0530909	0.0530909	96	Rpl7;Cnnm4;Stk17b;Sumo1;Pdcd1;Ikbke;Atp2b4;Ephx1;Dgkz;Ehd4;Rassf2;Rrbp1;Fam110a;Ppp1r16b;Cebpb;Ube2a;Acot9;Sec62;Slc22a15;Stxbp3;Klf4;Atpif1;Fam76a;Fryl;Aff1;Gltp;Zfp467;Rab43;Edem1;Usp18;Emg1;Rps9;Prkd2;B9d2;Pgm2l1;Copb1;Ipmk;Cnn2;Hmha1;Rap1b;Rassf3;Cdk4;Ing2;Hmgb2;Tpm4;Sh3bp5;Pdlim2;Tbc1d4;Clk3;Rab11a;Tcf7;Lasp1;Eif1;Ubtf;Limd2;Tex2;Slc16a6;Prr7;Ssbp2;Gpbp1;Ywhaq;Nfkbia;Arf6;Hif1a;Itpk1;Crip2;P…
Factor: SP4; motif: NNWAGGCGTGNCNNN	0.339849	0.380026	0.0648939	0.0771566	tf	-0.0401766	0.0401766	141	Il1r2;Bzw1;Rpl37a;Ncl;Rgs2;Lamc1;Cenpl;Rbm8a2;Hspa5;Nmi;Dgkz;Pcna;Rbck1;Pdrg1;Rps21;Rbm3;Ube2a;Cxcr3;Morf4l2;Sat1;Hccs;1110032F04Rik;Ash1l;Tnfaip8l2;Stxbp3;3110043O21Rik;Klf4;Yrdc;Zc3h12a;Atpif1;Tnfrsf1b;Tnfrsf9;Insig1;Gltp;Rplp0;Rpl6;Arpc3;Trim56;Gimap3;Tgoln1;Rab43;Hmces;Rab7;Crbn;Edem1;Usp18;Tpi1;Snrpd2;B9d2;Pld3;Spint2;Timm10b;Eif4g2;Rps13;Rgs10;Tspan32;Cited2;Dnajc12;Jmjd1c;Ipmk;Cstb;Cnn2;Mb…
Factor: SP4; motif: SCCCCGCCCCS; match class: 0	0.228343	0.282068	0.0852913	0.101692	tf	-0.053725	0.053725	72	Cnnm4;Stk17b;Cxcr4;Ephx1;Fam188a;Rrbp1;Serinc3;Rgs19;3110043O21Rik;Klf4;Yrdc;Marcksl1;Atpif1;Syf2;Fosl2;Fryl;Rab43;Hmces;Eif4e3;B9d2;Spint2;Pgm2l1;Rps13;Pddc1;Adora2a;Cstb;Cnn2;Cdk4;Dusp4;Ing2;Rgcc;Aplp2;Twf2;Rpl14;Higd1a;Tcf7;Ttc19;Per1;Lasp1;Cnp;Tex2;Syngr2;Nfil3;Grk6;Ssbp2;Gpbp1;Snx18;Ywhaq;Nfkbia;Rpl36al;Arf6;Itpk1;Ptger4;Tmem65;Tob2;Dazap2;Kpna1;Nxpe3;Cggbp1;Slc5a3;Pacsin1;Cdkn1a;Pim1;Rnf5;V…
Factor: Sp4; motif: SCCCCKCCCCCSN; match class: 0	0.226238	0.153736	0.0830533	0.0941901	tf	0.072502	0.072502	85	Cnnm4;Stk17b;Sumo1;Cxcr4;Ephx1;Fam188a;St6galnac6;Rrbp1;Serinc3;Morf4l2;Sat1;Lef1;Klf4;Ugcg;Marcksl1;Atpif1;Syf2;Fryl;Hip1r;Zfp467;Hmces;Gabarapl1;Ldhb;B9d2;Pgm2l1;Rps13;Cnn2;Hmha1;Cdk17;Ube2n;Rap1b;Cdk4;Dusp4;Ing2;Sh3bp5;Kctd12;Aplp2;Pkm;Rab11a;Eef1a1;Twf2;Ccrl2;Rpl14;Hnrnpab;Tcf7;Ttc19;Per1;Pafah1b1;Lasp1;Cnp;Limd2;Tex2;Slc16a6;Mif4gd;Syngr2;Ssbp2;Gpbp1;Snx18;Emb;Odc1;Ywhaq;Nfkbia;Arf6;Itpk1;Ev…
Factor: SP6; motif: WGGGCGG	0.178785	0.154368	0.0495674	0.0568825	tf	0.0244174	0.0244174	217	Rpl7;Stk17b;Bzw1;Sp110;Ncl;D1Ertd622e;Csrp1;Rgs2;Lamc1;Rbm8a2;Itpkb;Atf3;Traf3ip3;Commd3;St6galnac6;Hspa5;Nr4a2;Itgav;Dgkz;Rassf2;Rrbp1;Cst3;Rbck1;Serinc3;Stx16;Rps21;Gata1;Ube2a;Wbp5;Morf4l2;Sat1;Acot9;Hccs;Selt;Tiparp;Ift80;Smc4;Ash1l;Ctss;Stxbp3;Lef1;Rab2a;Klf4;Ugcg;Atpif1;Fam76a;Syf2;Rpl11;Id3;Tnfrsf1b;Errfi1;Tnfrsf9;Sdf4;Abcb1a;Insig1;Dnajb6;Fosl2;Slbp;Ube2k;Fryl;Aff1;Tmed5;Gltp;Rplp0;Vps29;…
Factor: Spi-B; motif: ASNGGAASTN; match class: 1	0.281962	0.261367	0.0793838	0.0924253	tf	0.0205952	0.0205952	90	Sumo1;Atp2b4;Csrp1;Cenpl;Sell;Pyhin1;Adck3;Arhgap15;Itgav;Pcna;Cst3;Serinc3;Rps21;Rgs19;Cxcr3;Morf4l2;Lmna;S100a11;Cd53;Gnai3;Yrdc;Atpif1;Tnfrsf18;Dnajb6;Gltp;Rplp0;Arpc3;Trim56;Gimap1;Rab43;Rab7;Edem1;Emc3;Emg1;B9d2;Spint2;Nipa2;Trim12a;Timm10b;Rpl27a;AI467606;Tspan32;Cenpw;Ncoa7;Jmjd1c;Ube2n;Rap1b;Lsm4;Selk;Mrpl52;Lats2;Tbc1d4;Ubl5;Acp5;Cbl;Pkm;Rplp1;Arpp19;Tmem30a;Fam46a;9930111J21Rik2;Per1;Vm…
Factor: SPI1; motif: NNNGGAANTN	0.337759	0.21028	0.0931369	0.100276	tf	0.12748	0.12748	80	Sumo1;Icos;Rpl37a;Csrp1;Rgs16;Sell;Mndal;Ifi203;Nebl;Arhgap15;Itgav;Serinc3;Cebpb;Rps21;Cxcr3;Hccs;Lmna;S100a11;Slc22a15;Gnai3;Rpl34;Sfpq;Atpif1;Rpl11;Tnfrsf18;Dnajb6;Gltp;Trim56;Gimap6;Gimap1;Rab7;Edem1;Emc3;Spint2;Nipa2;AI467606;Tspan32;Serinc1;Jmjd1c;Tbxa2r;D8Ertd738e;Selk;Sh3bp5;Mrpl52;Ltb4r1;Gzmb;Lats2;Phf11b;Tbc1d4;Kctd12;Ubac2;Ubl5;Arpp19;Mdh1;Slfn1;Limd2;Mif4gd;Ctla2a;Dnajb9;Nfkbia;Rpl36a…
Factor: Spi1; motif: NRAAAGAGGAAGTGN; match class: 0	0.265892	0.31916	0.102317	0.125641	tf	-0.0532675	0.0532675	54	Icos;Atp2b4;Csrp1;Adck3;Nebl;Itgav;Fam110a;Serinc3;Cxcr3;Gm8797;Gpr171;Sh2d2a;Ctss;Slc22a15;Cd53;Syf2;Dnajb6;Arpc3;Trim56;Edem1;Nipa2;Fam169b;Tspan32;Cited2;Ncoa7;Arhgap9;Tespa1;Sh3bp5;Lats2;Phf11b;Kctd12;Ubac2;Birc3;Ubl5;Pkm;Arpp19;Tmem30a;Smarce1;Limd2;Grk6;Dgat1;Bin2;Prr13;Litaf;Samsn1;Rnf5;Vav1;Lbh;Ptprcap;Trmt112;Fermt3;Ifit1bl1;Nfkb2;Dusp5
Factor: Spic; motif: NNVGGAAGTN	0.323554	0.274688	0.059885	0.0681769	tf	0.048866	0.048866	163	Bzw1;Sumo1;Icos;Rpl37a;D1Ertd622e;Csrp1;Cenpl;Pyhin1;Mndal;Ifi203;Adck3;Ephx1;Fam188a;Nebl;Arhgap15;Nmi;Itgav;Pcna;Cst3;Fam110a;Rbck1;Pdrg1;Serinc3;Cebpb;Rps21;Rgs19;Sh2d1a;Cxcr3;Hccs;Mid1;1110032F04Rik;Lmna;S100a11;Slc22a15;Gnai3;Rpl34;Rab2a;Yrdc;Sfpq;Atpif1;Syf2;Rpl11;Tnfrsf18;Insig1;Dnajb6;Fosl2;Tmed5;Gltp;Rplp0;Arpc3;Trim56;Gimap9;Gimap6;Gimap1;Tgoln1;Snrpg;Rab7;Edem1;Emc3;Emg1;Ndufa3;B9d2;Pl…
Factor: Spz1; motif: DNNGGRGGGWWNNNN; match class: 1	0.239342	0.122497	0.0898817	0.101616	tf	0.116845	0.116845	82	Rpl7;Il1r2;Stk17b;Pdcd1;Atp2b4;Rgs2;Lamc1;Nebl;Commd3;Nr4a2;Rassf2;Fam110a;Stx16;Rbm3;Itm2a;Wbp5;Ash1l;Ugcg;Syf2;Slbp;Zfp467;Capg;Hmces;Rab7;Tpi1;Clec2i;Aebp2;Ndufa3;Rps9;Lgals7;Ftl1;Cenpw;Adora2a;Cnn2;Cdk17;Rassf3;Cdk4;Tespa1;Ing2;Sap30;Tpm4;D8Ertd738e;Maf;Psme1;Aplp2;Pkm;Eef1a1;Fam46a;Pik3ip1;Tcf7;Rnf167;Bcas3;Rpl19;Eif1;Limd2;Amz2;Slc16a6;Prkar1a;Cd7;Prr7;Emb;Odc1;Rps29;Arf6;Ifi27l2a;Evl;Azin1…
Factor: SREBP-1; motif: CACSCCA; match class: 0	0.317647	0.263483	0.0558126	0.0613101	tf	0.0541636	0.0541636	198	Mrpl30;Il1r2;Il18r1;Icos;Sp110;Pdcd1;D1Ertd622e;Ikbke;Atp2b4;Lamc1;Rgs16;Sell;Adck3;Itpkb;Atf3;Traf3ip3;Fam188a;Nebl;Hspa5;Nr4a2;Dgkz;Rassf2;Cst3;Pdrg1;Serinc3;Rgs19;Gata1;Ube2a;Cxcr3;Itm2a;Mid1;Sec62;Mgst2;Selt;Gpr171;Tiparp;1110032F04Rik;Lmna;Tnfaip8l2;Lef1;Tox;Klf4;Ugcg;Marcksl1;Fam76a;Tnfrsf1b;Tnfrsf4;Tnfrsf18;Insig1;Dnajb6;Cenpa;Aff1;Gltp;Vps29;Arpc3;Trim56;Tsc22d4;Gimap9;Gimap1;Tgoln1;Rab43…
Factor: SREBP-1; motif: KATCACCCCAC; match class: 0	0.2646	0.176455	0.062908	0.068332	tf	0.0881458	0.0881458	160	Il1r2;Il18r1;Bzw1;Icos;Rpl37a;Sp110;Ncl;Pdcd1;D1Ertd622e;Atp2b4;Lamc1;Cenpl;Sell;Mndal;Ifi203;Itpkb;Atf3;Traf3ip3;Nebl;Bmyc;Hspa5;Dgkz;Ehd4;Rassf2;Cst3;Pdrg1;Ppp1r16b;Serinc3;Stx16;Rgs19;Gata1;Morf4l2;Mid1;Sec62;Selt;Tiparp;1110032F04Rik;Ift80;Smc4;Lmna;Ash1l;S100a11;Gnai3;Lef1;Zc3h12a;Marcksl1;Fam76a;Rpl11;Errfi1;Tnfrsf4;Tnfrsf18;Dnajb6;Gltp;Rilpl2;Pon2;Capg;Hmces;Emc3;Ptpn6;Tpi1;Clec2i;Gabarapl…
Factor: SREBP-2; motif: NNGYCACNNSMN	0.280882	0.236761	0.0556064	0.0662693	tf	0.0441204	0.0441204	190	Mrpl30;Stk17b;Bzw1;Sumo1;Ncl;Atp2b4;Rgs2;Lamc1;Rgs16;Sell;Mndal;Ifi203;Rbm8a2;Atf3;Nebl;Bmyc;St6galnac6;Hspa5;Nr4a2;Pcna;Rrbp1;Cst3;Ppp1r16b;Serinc3;Ube2a;Cxcr3;Itm2a;Acot9;Hccs;Sec62;Mgst2;Selt;1110032F04Rik;Lmna;Ash1l;Ctss;Slc22a15;Gnai3;Lef1;Klf4;Yrdc;Zc3h12a;Sfpq;Syf2;Rpl11;Tnfrsf1b;Tnfrsf18;Insig1;Dnajb6;Cenpa;Fryl;Rplp0;Arpc3;Hip1r;Rilpl2;Tmed2;Tsc22d4;Gimap9;Snrpg;Rab43;Hmces;Rab7;Crbn;Ede…
Factor: SREBP-2; motif: NTCACCYNNNN; match class: 0	0.262307	0.166728	0.0595942	0.0618608	tf	0.0955792	0.0955792	176	Mrpl30;Il1r2;Bzw1;Icos;Sp110;Pdcd1;D1Ertd622e;Ikbke;Lamc1;Atf3;Nebl;Commd3;Hspa5;Dgkz;Ehd4;Rassf2;Cst3;Rbck1;Pdrg1;Ppp1r16b;Cebpb;Rps21;Rgs19;Ube2a;Wbp5;Gm8797;Selt;Tiparp;1110032F04Rik;Ift80;Smc4;Lmna;Ash1l;Rpl34;Yrdc;Zc3h12a;Sfpq;Fam76a;Tnfrsf1b;Errfi1;Sdf4;Tnfrsf4;Tnfrsf18;Abcb1a;Insig1;Dnajb6;Cenpa;Fosl2;Fryl;Rpl6;Hip1r;Zfp467;Gimap7;Capg;Tgoln1;Emc3;Tpi1;Gabarapl1;Aebp2;Ldhb;Ndufa3;Snrpd2;Sp…
Factor: STAT1; motif: NNNSANTTCCGGGAANTGNSN; match class: 0	0.212931	0.153198	0.0676379	0.0722506	tf	0.0597335	0.0597335	144	Rpl7;Mrpl30;Il1rl1;Il18r1;Stk17b;Icos;Sp110;Bpnt1;Fam188a;Arhgap15;Nmi;Rrbp1;Cst3;Rbck1;Stx16;Rgs19;Gata1;Rbm3;Ube2a;Sat1;Tiparp;Ift80;Smc4;Lmna;Ash1l;Ctss;Slc22a15;Gnai3;Stxbp3;Rpl34;Rab2a;Ugcg;Rpl11;Tnfrsf1b;Errfi1;Sdf4;Fosl2;Fryl;Aff1;Tmed5;Gimap4;Rab7;Tpi1;Ndufa3;Rps9;Lgals7;Ftl1;Nipa2;Eif4g2;Rps13;AI467606;Ipcef1;Cited2;Jmjd1c;Cstb;Cnn2;Mbd3;Gadd45b;Tbxa2r;Hsp90b1;Ube2n;Rap1b;Rassf3;Hmgb2;Ls…
Factor: STAT1; motif: NNTTTCYNGGAARNNNNNNNNN; match class: 1	0.025544	0.187822	0.157819	0.185234	tf	-0.162278	0.162278	21	Mrpl30;Sp110;Rgs19;Ift80;Smc4;Ndufa3;AI467606;Lsm4;Psmb10;Acp5;Rpl4;Slc16a6;Gm10116;Emb;Arf6;Batf;Ptger4;4932438H23Rik;H2-D1;Taf4b;Dusp5
Factor: STAT3; motif: NGNNATTTCCSGGAARTGNNN	0.318693	0.227647	0.0890176	0.0931012	tf	0.0910458	0.0910458	91	Mrpl30;Il1rl1;Il18r1;Stk17b;Sp110;Ephx1;Bpnt1;Bmyc;Arhgap15;Cst3;Rgs19;Rbm3;Wbp5;Morf4l2;Sat1;Acot9;Ift80;Smc4;Ash1l;Rab2a;Tnfrsf1b;Sdf4;Abcb1a;Dnajb6;Tmed5;Rplp0;Hip1r;Gimap4;Rab7;Clec2i;Ndufa3;Nipa2;Fam169b;Rps13;AI467606;Jmjd1c;Ipmk;Cnn2;Gadd45b;Hsp90b1;Cdk17;Ube2n;Lsm4;Psmb10;Sh3bp5;Ghitm;Mrpl52;Psme1;Irf9;Pdlim2;Kctd12;Birc3;Acp5;Cbl;Rplp1;Rpl4;Ccr2;Mdh1;Rps27a;Smarce1;Cnp;Tex2;Kpna2;Slc16a6…
Factor: STAT6; motif: TTCYYNGGAAN; match class: 1	0.412179	0.199187	0.29942	0.301382	tf	0.212992	0.212992	9	Nmi;Dgkz;Ppp1r16b;Ube2n;Irf9;Gzmb;Rpl23a;Slfn1;Rbbp8
Factor: Tax/CREB; motif: GGGGGTTGACGYANA; match class: 0	0.211159	0.174651	0.0561504	0.0658936	tf	0.0365082	0.0365082	146	Stk17b;Ncl;Cxcr4;Rgs2;Lamc1;Itpkb;Ephx1;Bpnt1;Atf3;Nebl;Bmyc;Nr4a2;Pcna;Rrbp1;Cebpb;Gata1;Rbm3;Mpp1;Morf4l2;Hccs;Selt;Ash1l;S100a11;Tnfaip8l2;Gnai3;Klf4;Yrdc;Sfpq;Lck;Tnfrsf1b;Errfi1;Sdf4;Dnajb6;Fosl2;Aff1;Tmed5;Vps29;Hip1r;Rilpl2;Pon2;Gimap9;Snrpg;Eif4e3;Tpi1;Gabarapl1;Ldhb;Etnk1;Rps9;Prkd2;Snrpd2;B9d2;Pld3;Spint2;Ftl1;Nipa2;Pgm2l1;Eif3f;Eif4g2;Copb1;Rgs10;Rplp2;Serinc1;Dnajc12;Tbxa2r;Cdk17;Ube2…
Factor: Tax/CREB; motif: RTGACGCATAYCCCC; match class: 0	0.256863	0.232614	0.0508424	0.0577406	tf	0.0242492	0.0242492	222	Rpl7;Bzw1;Ncl;D1Ertd622e;Ikbke;Csrp1;Rgs2;Lamc1;Sell;Itpkb;Ephx1;Atf3;Fam188a;Nebl;Bmyc;Hspa5;Nmi;Nr4a2;Itgav;Pcna;Rrbp1;Fam110a;Ppp1r16b;Cebpb;Stx16;Rbm3;Sh2d1a;Sash3;Mpp1;Cxcr3;Itm2a;Wbp5;Morf4l2;Sat1;Selt;Tiparp;Sh2d2a;Ash1l;Ctss;Gnai3;Stxbp3;Rpl34;Tox;3110043O21Rik;Yrdc;Marcksl1;Fam76a;Id3;Tnfrsf1b;Rpl22;Sdf4;Tnfrsf18;Abcb1a;Insig1;Dnajb6;Cenpa;Aff1;Tmed5;Gltp;Rplp0;Arpc3;Tmed2;Tsc22d4;Pon2;Z…
Factor: Tbx5; motif: SNAGGTGTGRNGGSS; match class: 0	0.253686	0.254299	0.062837	0.0723086	tf	-0.000613234	0.000613234	143	Rpl7;Il18r1;Stk17b;Sumo1;Sp110;Ncl;Pdcd1;D1Ertd622e;Ikbke;Atp2b4;Csrp1;Lamc1;Cenpl;Rbm8a2;Ephx1;St6galnac6;Arl5a;Nr4a2;Rassf2;Cebpb;Gata1;Ube2a;Morf4l2;Acot9;Gpr171;Tiparp;Ash1l;Ctss;Stxbp3;Lef1;Tox;3110043O21Rik;Yrdc;Zc3h12a;Marcksl1;Atpif1;Fam76a;Syf2;Id3;Tnfrsf18;Arpc3;Hip1r;Trim56;Tsc22d4;Pon2;Zfp467;Capg;Hmces;Emg1;Tpi1;Clec2i;Aebp2;Ldhb;B9d2;Lgals7;Spint2;Nipa2;Fam169b;Pddc1;Tspan32;Cenpw;C…
Factor: Tcfap2a; motif: WNNSCCYSRGGSRAN; match class: 0	0.313509	0.321059	0.0902295	0.100032	tf	-0.00754951	0.00754951	73	Il1r2;Sumo1;Ncl;Cenpl;Itpkb;Hspa5;Dgkz;Rassf2;Pdrg1;Ppp1r16b;Rps21;Rgs19;Ube2a;Hccs;Sh2d2a;3110043O21Rik;Atpif1;Fam76a;Tnfrsf1b;Dnajb6;Slbp;Gltp;Trim56;Tsc22d4;Zfp467;Gimap7;Eif4e3;Ptpn6;Tpi1;Ldhb;Fam169b;Pgm2l1;Timm10b;Ipmk;Cstb;Gadd45b;Hsp90b1;Map1lc3b;Irf9;Tpt1;Tbc1d4;Kctd12;Izumo1r;Cbl;Clk3;Ccrl2;Xbp1;Rps27a;Eif1;Cnp;Mettl23;Ninj1;Ssbp2;Dnajb9;Batf;Sub1;Zfp622;Dgat1;Sh3bp1;Arhgap31;Cd96;D16Er…
Factor: Tcfap2b; motif: NYGCCYNARGGCAN	0.277516	0.284824	0.115633	0.127432	tf	-0.00730818	0.00730818	39	Cnnm4;Rgs16;Adck3;St6galnac6;Sec62;Lef1;Marcksl1;Fam76a;Fryl;Aff1;Emg1;Lgals7;Eif4g2;Rgs10;Pddc1;Tbxa2r;Hsp90b1;Ube2n;Rassf3;Tbc1d4;Eef1a1;Ccrl2;Rps27a;Lasp1;Cnp;Tex2;Prr7;Nol10;Id2;Sub1;Carhsp1;Nxpe3;D16Ertd472e;Pim1;Gpsm3;Vav1;Cfl1;Ric1;Avpi1
[truncated: 188 more rows]
