# Supplementary material for: Single-Cell Transcriptomics of Regulatory T Cells Reveals Trajectories of Tissue Adaptation
Source: Immunity. 2019 Feb 19;50(2):493–504.e7. doi: 10.1016/j.immuni.2019.01.001 (PMC6382439; doi:10.1016/j.immuni.2019.01.001)
Supplement: Table S5. Information on Human Donors with Biological Material Included in This Study, Related to Figure 5 [file mmc6.xlsx]

## Sheet: Sheet1
Table S5 - information on human donors with biological material included in this study. Related to Figure 5
Sample	Age	Sex	Tumour/pathology and location	Tumour stage	date of diagnosis	Chemo/radiotherapy	Name in metadata	Obs
Colon	64	F	adenocarcinoma; Caecum	PT3 N0(0/23) M0 L0 V0 R0 Duke's B	-	-	colon_1
Colon	62	M	Tubilovillous adenoma with low and high grade displasia; rectum	PT0	2015-10-01	None	colon_2
Skin	-	F	None (Breast reduction); Breast	-	-	-	skin_1	Blood sample obtained
Skin	-	F	None (Breast reduction); Breast	-	-	-	skin_2	Blood sample obtained
Skin	-	F	None (Breast reduction); Breast	-	-	-	skin_3	Blood sample obtained
